# Supplementary material for: Identification of nuclear genes controlling chlorophyll synthesis in barley by RNA-seq
Source: BMC Plant Biol. 2016 Nov 16;16(Suppl 3):119–38. doi: 10.1186/s12870-016-0926-x (PMC5123340; doi:10.1186/s12870-016-0926-x)
Supplement: Additional file 1 — Table of FPKM values for each transcribed genome fragment for each of six libraries, as derived from TopPat2 mappings; lists of differentially expressed genes obtained with EdgeR and Cufflinks tools. (XLSX 3393 kb) [file 12870_2016_926_MOESM1_ESM.xlsx]

## Sheet: legend
list	column name	description
genes		FPKM values for genome fragments in all six libraries
	tracking_id	An ID attributed to the transcribed genome fragment by Cufflinks pipeline
	gene short name	Name of the genome fragment as inferred from H. vulgare genome annotation
	location	Location of the fragment in H. vulgare genome
	i:BwAlm(1-3)	Libraries from i:BwAlm line and respective FPKM values for each fragment
	Bowman(1-3)	Libraries from Bowman line and respective FPKM values for each fragment
Cufflinks		Output of Cuffdiff utility of Cufflinks pipeline
	transcript_id	An ID attributed to the transcribed genome fragment by Cufflinks pipeline
	gene_name	Name of the genome fragment as inferred from H. vulgare genome annotation
	location	Location of the fragment in H. vulgare genome
	FPKM(i:BwAlm)	mean FPKM values across all i:BwAlm libraries
	FPKM(Bowman)	mean FPKM values across all Bowman libraries
	logFC	Logarithm (base 2) of fold change between FPKM values of two lines
	p_value	p-value
	q_value	p-value corrected with Benjamini-Hochberg procedure
EdgeR		Output of EdgeR tool
	Gene_id	An ID attributed to the transcribed genome fragment by Cufflinks pipeline
	gene_name	Name of the genome fragment as inferred from H. vulgare genome annotation
	logFC	Logarithm (base 2) of fold change between FPKM values of two lines
	logCPM	Logarithm (base 2) of counts-per-millions values of two lines
	LR	Likelyhood ratio
	P-value	p-value
	FDR	False discovery rate as defined by Benjamini-Hochberg procedure

## Sheet: genes
tracking_id	gene short name	location	i:BwAlm(1)	i:BwAlm(2)	i:BwAlm(3)	Bowman(1)	Bowman(2)	Bowman(3)
XLOC_000001	-	1:443-3313	17.6999	20.3749	22.6692	11.0835	20.1781	13.7762
XLOC_000002	gene:MLOC_18184.1	1:262534-267774	0.0724671	0.128663	0	0	0	0
XLOC_000003	gene:MLOC_55537.1	1:271692-273288	4.68223	5.14623	5.1125	1.13862	12.3039	3.12809
XLOC_000004	MLOC_71339,gene:MLOC_71339.1	1:280852-283016	187.007	230.452	119.367	209.54	223.93	138.011
XLOC_000005	gene:MLOC_69504.1	1:305957-309355	15.0506	21.97	19.6194	8.53828	1.19967	9.61872
XLOC_000006	MLOC_910,gene:MLOC_910.1	1:386848-388338	0	0	0	0	0	0
XLOC_000007	gene:MLOC_5295.1	1:495183-504905	0.643791	0.103912	0.10576	0.513059	0	0.188439
XLOC_000008	MLOC_75811,gene:MLOC_75811.1	1:519202-520303	1.47027	4.3507	3.09919	0	2.16327	0
XLOC_000009	MLOC_65169,gene:MLOC_65169.1	1:523913-535420	78.6841	76.5731	69.5882	55.7872	33.0002	65.9261
XLOC_000010	gene:MLOC_53555.1	1:613491-613757	0	0	0	0	0	0
XLOC_000011	MLOC_57430,gene:MLOC_57430.1	1:636983-639190	3.02005	2.99917	6.99049	26.7394	35.9651	47.3565
XLOC_000012	gene:MLOC_55443.1	1:664216-666075	0	0	0	0	0	0
XLOC_000013	MLOC_9888,gene:MLOC_9888.1	1:778170-779214	2.6573	6.73996	7.88797	8.32039	1.67565	8.554
XLOC_000014	MLOC_34765,gene:MLOC_34765.1	1:802239-810240	34.3324	37.4594	33.7325	32.6021	11.308	36.7799
XLOC_000015	MLOC_43909,gene:MLOC_43909.1	1:813000-818583	23.0786	21.115	21.7261	16.0394	9.23098	23.3863
XLOC_000016	gene:MLOC_13737.1	1:918700-922491	0	0	0	0	0	0.148318
XLOC_000017	gene:MLOC_64273.1	1:924448-925772	0	0	0	0	0	0
XLOC_000018	MLOC_44278,gene:MLOC_44278.1	1:1202189-1205344	88.5759	82.3862	84.1526	155.814	186.148	167.483
XLOC_000019	gene:MLOC_60692.1	1:1406166-1412541	0	0	0	0	0	0
XLOC_000020	gene:MLOC_78227.1	1:1674158-1681534	0	0	0	0	0	0
XLOC_000021	MLOC_56313,gene:MLOC_56313.1	1:1723942-1732301	24.4798	13.7195	17.5108	37.3483	27.7162	12.396
XLOC_000022	MMT1,gene:MLOC_59758.1	1:1743333-1751200	26.2159	31.0117	24.3412	33.9389	25.0408	27.4359
XLOC_000023	gene:MLOC_58864.1	1:1780047-1782938	0	0	0.24439	0	0	0
XLOC_000024	MLOC_58866,gene:MLOC_58866.1	1:1788720-1791534	2.32294	0.566577	2.79835	1.35753	0.683586	1.37109
XLOC_000025	gene:MLOC_66709.1	1:1812732-1815746	0.102427	0.181857	0	0	0.22609	0
XLOC_000026	MLOC_65034,gene:MLOC_65034.1	1:1863371-1865195	0.308446	0.547638	0	0	0	0.248236
XLOC_000027	MLOC_73480,gene:MLOC_73480.1	1:1893229-1900115	8.18371	12.4678	9.34559	3.99422	3.51781	7.36932
XLOC_000028	gene:MLOC_73481.1	1:1900679-1902044	0.743114	0	0.223792	0	0	0
XLOC_000029	gene:MLOC_9830.1	1:1969984-1972167	0	0	0	0	0	0
XLOC_000030	MLOC_74749,gene:MLOC_74749.1	1:1978644-1981424	2.18324	0.258408	0.526008	0.637955	0.963797	0.702896
XLOC_000031	gene:MLOC_5818.1	1:1983651-1985466	1.0715	0	0.322694	0	0	0.287471
XLOC_000032	gene:MLOC_3117.1	1:1989091-1993507	0.778204	0.251185	0.767061	1.5504	0	1.08197
XLOC_000033	MLOC_74537,gene:MLOC_74537.1	1:2007432-2012594	18.3956	17.5835	15.2556	18.7441	10.8244	18.2976
XLOC_000034	MLOC_37184,gene:MLOC_37184.1	1:2028165-2031923	3.29101	3.43711	4.02279	3.39426	2.5638	2.38202
XLOC_000035	gene:MLOC_50847.1	1:2169334-2169972	0	0	0.851133	0	0	0
XLOC_000036	gene:MLOC_81200.1	1:2175976-2178043	4.6265	4.51219	6.6565	14.8122	15.9799	4.66634
XLOC_000037	gene:MLOC_23129.1	1:2206564-2207682	25.4766	26.8048	37.7928	33.0896	53.4543	38.4755
XLOC_000038	gene:MLOC_77310.1	1:2363350-2365333	0	0	0	0	0	0
XLOC_000039	gene:MLOC_46003.1	1:2431639-2433018	0.489515	0.43456	0	0	0	0
XLOC_000040	gene:MLOC_67701.1	1:2884266-2885258	0	0	0.329494	0	1.60995	0.58702
XLOC_000041	MLOC_61514,MLOC_61515,gene:MLOC_61514.1,gene:MLOC_61515.1	1:2892706-2899330	22.9792	28.7517	32.127	43.6883	105.144	30.3698
XLOC_000042	MLOC_66081,gene:MLOC_66081.1	1:2908327-2909984	0	0	0	0	0	0
XLOC_000043	gene:MLOC_71784.1	1:2949553-2953525	0.277739	0	0.752908	0	0	0
XLOC_000044	gene:MLOC_61634.1	1:2956415-2957319	34.4786	64.1308	35.969	44.9829	62.5086	35.6738
XLOC_000045	MLOC_37211,gene:MLOC_37211.1	1:2973457-2974386	33.9873	0	0	0	2.27264	0
XLOC_000046	gene:MLOC_37717.1	1:2983307-2987632	0	0	0.0665971	0	0	0.0593298
XLOC_000047	MLOC_44678,gene:MLOC_44678.1	1:3037050-3038670	0	0	0	0	0	0
XLOC_000048	MLOC_14454,gene:MLOC_14454.1	1:3095733-3099859	11.4273	17.9265	12.2877	12.8121	1.17318	20.742
XLOC_000049	gene:MLOC_32842.1	1:3144900-3146135	0	0	0	0	0	0
XLOC_000050	gene:MLOC_11917.1	1:3178349-3180484	0.149014	0	0.134633	0	0	0
XLOC_000051	gene:MLOC_923.1	1:3244928-3245704	0	0	0	0	0	0
XLOC_000052	gene:MLOC_54382.1	1:4329005-4332730	813.732	854.23	968.021	385.221	238.496	623.569
XLOC_000053	MLOC_54383,gene:MLOC_54383.1	1:4337701-4345194	11.1653	34.1359	14.2713	27.5029	4.24501	41.0898
XLOC_000054	gene:MLOC_66712.1	1:4602318-4603531	0	0	0	0	0	0
XLOC_000055	gene:MLOC_17252.1	1:4609806-4610941	0	0	0.278977	0	0	0
XLOC_000056	MLOC_53389,gene:MLOC_53389.1	1:5417961-5419270	20.048	21.242	27.1683	21.2616	22.8383	23.6811
XLOC_000057	gene:MLOC_59777.1	1:5438100-5445853	0	0	0	0	0	0
XLOC_000058	gene:MLOC_16571.1	1:5488585-5641544	3.53957	1.25688	4.47686	3.1032	13.2809	7.69106
XLOC_000059	MLOC_16571,gene:MLOC_16571.1	1:5488585-5641544	0.934319	0.252797	2.58631	1.87221	0	1.72999
XLOC_000060	MLOC_51103,gene:MLOC_51103.1	1:5488585-5641544	68.5106	87.9999	68.8864	48.0278	38.645	82.0026
XLOC_000061	MLOC_65041,gene:MLOC_65041.1	1:5488585-5641544	0.24146	0.428702	0.0727288	0	0	0
XLOC_000062	-	1:5702259-5703312	4.28308	1.38263	5.62825	3.41372	4.29692	5.64024
XLOC_000063	tRNA-Leu	1:5703683-5703763	0	0	0	0	0	0
XLOC_000064	gene:MLOC_69527.1	1:5793193-5794357	0	0	0	0	0	0
XLOC_000065	MLOC_54234,gene:MLOC_54234.1	1:6618764-6627841	8.13494	12.7272	9.01745	8.49663	3.63006	11.0127
XLOC_000066	MLOC_58704,gene:MLOC_58704.1	1:6641933-6648329	6.91932	4.40009	4.74272	4.12981	3.56516	7.4238
XLOC_000067	gene:MLOC_30235.1	1:6679435-6682606	13.0964	7.0618	19.1077	19.5599	27.195	13.5867
XLOC_000068	gene:MLOC_10656.1	1:6693408-6694182	2.01523	0	4.09619	6.62579	8.89532	0.810817
XLOC_000069	MLOC_75528,gene:MLOC_75528.1	1:6709158-6711279	5.05407	0.897334	1.82647	3.32312	0.557765	0.406765
XLOC_000070	gene:MLOC_65684.1	1:7295927-7300278	40.1807	20.0009	31.0623	24.3207	16.475	17.5602
XLOC_000071	gene:MLOC_30215.1	1:7319310-7319807	4.3862	2.69327	2.78506	9.61588	7.25886	1.2398
XLOC_000072	tRNA-Ser	1:7997009-7997091	0	0	0	0	0	0
XLOC_000073	tRNA-Ser	1:8000255-8000337	0	0	0	0	0	0
XLOC_000074	MLOC_56627,gene:MLOC_56627.1	1:8022198-8029474	17.5519	19.4677	23.1989	14.4984	9.85376	19.3283
XLOC_000075	gene:MLOC_22838.1	1:8547272-8547712	0	0	0	0	0	0
XLOC_000076	MLOC_68779,gene:MLOC_68779.1	1:9148434-9153002	18.9441	23.2856	20.098	14.9042	25.0175	17.0286
XLOC_000077	MLOC_64326,gene:MLOC_64326.1	1:9797479-9800935	17.6952	11.0946	16.5063	12.8512	13.7907	10.3533
XLOC_000078	gene:MLOC_43911.1	1:9810417-9815045	50.7294	23.6422	49.7735	34.9516	50.6996	26.5389
XLOC_000079	gene:MLOC_44697.1	1:9815270-9818007	12.9843	18.6814	20.2395	9.01919	14.8015	26.5211
XLOC_000080	-	1:10021244-10023144	3.41503	4.96088	3.36577	1.3609	3.42616	1.24927
XLOC_000081	MLOC_50917,gene:MLOC_50917.1	1:10315628-10317419	2.1621	5.11797	2.56245	12.3052	17.4412	3.47768
XLOC_000082	-	1:10528265-10530625	6.64309	2.21149	11.2527	0	1.83274	7.01655
XLOC_000083	MLOC_10525,gene:MLOC_10525.1	1:10550763-10560137	0	0	0	0	0	0
XLOC_000084	gene:MLOC_14903.1	1:10561636-10562990	111.782	124.762	128.554	111.809	103.768	85.1345
XLOC_000085	MLOC_60208,gene:MLOC_60208.1	1:10592373-10595189	62.8966	90.8915	41.1606	84.4413	71.067	82.4801
XLOC_000086	gene:MLOC_74662.1	1:10625027-10627369	0.273029	0	1.15883	1.12447	0.566199	0.659174
XLOC_000087	gene:MLOC_65584.1	1:10914662-10915494	0	0	0	0	0	0
XLOC_000088	MLOC_39336,gene:MLOC_39336.1	1:10992328-10995543	17.5886	14.4637	24.0057	15.8865	22.4741	24.2402
XLOC_000089	gene:MLOC_68710.1	1:10996440-10999248	0	0	0	0	0	0
XLOC_000090	gene:MLOC_35025.1	1:11024392-11025746	3.00085	1.33198	2.2593	8.76933	4.41568	3.01896
XLOC_000091	gene:MLOC_58150.1	1:11108777-11114381	0.403384	0	0.242962	0	0	0
XLOC_000092	MLOC_767,gene:MLOC_767.1	1:11127887-11132307	2.21442	4.23569	3.38175	2.55401	1.12541	2.5617
XLOC_000093	-	1:11189251-11189630	177.881	180.47	145.065	148.875	55.9582	162.862
XLOC_000094	MLOC_38210,gene:MLOC_38210.1	1:11228975-11231193	564.186	535.255	594.978	848.956	908.273	671.815
XLOC_000095	MLOC_17312,gene:MLOC_17312.1	1:11238874-11240809	0	0	0	0	0	0
XLOC_000096	MLOC_7648,gene:MLOC_7648.1	1:11259124-11260150	106.919	84.7978	57.3642	59.482	51.506	58.5207
XLOC_000097	-	1:11335825-11337881	3.69919	3.2839	2.92434	0	0	5.0241
XLOC_000098	-	1:11354890-11356230	20.8788	11.727	23.3597	62.7319	55.002	17.3083
XLOC_000099	-	1:11376387-11379300	14.7568	4.58505	7.99901	6.4688	21.9848	12.4695
XLOC_000100	MLOC_70910,gene:MLOC_70910.1	1:11382100-11386392	0	0	0.082636	0	0.201885	0
XLOC_000101	gene:MLOC_75131.1	1:11409490-11410657	0.597098	1.06013	1.07889	5.23476	7.90741	1.20136
XLOC_000102	MLOC_43957,gene:MLOC_43957.1	1:11453226-11457760	8.90477	5.39048	7.58013	8.88121	5.14213	9.13119
XLOC_000103	gene:MLOC_69663.1	1:11524238-11532812	2.90203	2.27151	1.29692	1.18301	0.876843	1.97144
XLOC_000104	gene:MLOC_71497.1	1:11540416-11543442	0	0	0.184301	0	0	0
XLOC_000105	MLOC_33482,gene:MLOC_33482.1	1:11550310-11554025	53.7062	50.3281	71.9052	133.199	126.822	91.1716
XLOC_000106	MLOC_9969,gene:MLOC_9969.1	1:12198448-12200715	50.4614	48.5128	39.0742	64.4386	61.1997	49.3212
XLOC_000107	gene:MLOC_9970.1	1:12201607-12206907	2.43915	2.03424	2.43345	3.08983	4.08448	2.20412
XLOC_000108	MLOC_55368,gene:MLOC_55368.1	1:12703855-12710823	16.4133	24.7252	15.3978	13.1351	9.94796	19.4336
XLOC_000109	MLOC_20089,gene:MLOC_20089.1	1:12714407-12717820	5.74918	5.84195	4.83004	5.40564	4.47395	5.29628
XLOC_000110	-	1:12745073-12745965	3.3382	0	4.02083	4.8781	8.59524	8.95372
XLOC_000111	MLOC_61974,gene:MLOC_61974.1	1:12884297-12889790	70.165	125.176	140.695	124.119	93.062	181.276
XLOC_000112	MLOC_39726,gene:MLOC_39726.1	1:12909701-12910612	1.85911	0	0	0	0	0
XLOC_000113	MLOC_53936,gene:MLOC_53936.1	1:12926517-12930441	0	0	0	0	0	0
XLOC_000114	MLOC_12443,gene:MLOC_12443.1	1:13108209-13114491	33.5435	30.0462	38.2772	19.9581	16.7051	25.6107
XLOC_000115	gene:MLOC_39000.1	1:13116695-13117346	1.28388	0	0.57989	0	0	0
XLOC_000116	gene:MLOC_39001.1	1:13122266-13123165	0	0	0	0	0	0
XLOC_000117	gene:MLOC_5434.1	1:13135315-13137352	0	0	0	0	0	0
XLOC_000118	-	1:13157188-13158335	28.3512	17.3292	24.3645	50.9369	10.2573	24.3309
XLOC_000119	gene:MLOC_5569.1	1:13687462-13694405	34.9282	20.4474	21.8527	23.9661	19.9548	25.2292
XLOC_000120	gene:MLOC_33179.1	1:13917007-13918380	0.984059	5.32287	0.889063	0	0	0.395995
XLOC_000121	tRNA-Glu	1:14302769-14302843	0	0	0	0	0	0
XLOC_000122	tRNA-Glu	1:14306619-14306693	0	0	0	0	0	0
XLOC_000123	gene:EPlHVUG00000001370.1	1:14333625-14333697	0	0	0	0	0	0
XLOC_000124	MLOC_23830,gene:MLOC_23830.1	1:14363917-14364624	0	0	0	0	0	0
XLOC_000125	gene:MLOC_54740.1	1:17255411-17256444	4.50726	1.84674	0.626464	3.03968	1.53049	1.39513
XLOC_000126	MLOC_53170,gene:MLOC_53170.1	1:18151543-18159682	0.503336	0	0.568457	0.551561	0.55551	0.506416
XLOC_000127	gene:MLOC_60460.1	1:18161832-18166522	6.66777	5.72611	5.64289	5.3331	5.67203	6.73604
XLOC_000128	MLOC_65784,gene:MLOC_65784.1	1:18200214-18204521	49.5826	43.4141	46.9708	41.1383	29.9863	46.1547
XLOC_000129	gene:MLOC_19578.1	1:18282741-18283661	32.1046	11.4002	25.3784	15.8328	36.3148	17.1164
XLOC_000130	tRNA-Arg	1:18284910-18284984	0	0	0	0	0	0
XLOC_000131	MLOC_57666,gene:MLOC_57666.1	1:18672664-18676872	0.602285	0.267336	0.136041	1.97999	0.664708	0.242384
XLOC_000132	MLOC_53279,gene:MLOC_53279.1	1:18707984-18710237	7.41527	4.10713	7.67302	9.76988	0.900755	9.64204
XLOC_000133	MLOC_43525,gene:MLOC_43525.1	1:19171640-19188702	69.7576	72.9369	69.993	51.5955	29.1822	60.5964
XLOC_000134	-	1:19208179-19209185	9.26567	3.29019	2.51118	2.03092	1.02249	1.11843
XLOC_000135	MLOC_57871,gene:MLOC_57871.1	1:19258119-19264142	19.363	13.4036	21.7985	11.9561	17.6737	24.7226
XLOC_000136	MLOC_69897,gene:MLOC_69897.1	1:19287057-19291338	0.0728742	0	0	0.319419	0	0.0586582
XLOC_000137	MLOC_6194,gene:MLOC_6194.1	1:19299861-19300531	6.8637	10.8322	4.82224	6.68695	5.04895	1.22713
XLOC_000138	gene:MLOC_150.1	1:19311002-19313330	1.10791	0	0.333655	0	0	0.548385
XLOC_000139	gene:MLOC_16241.1	1:19421408-19423481	0.471478	0	0	0	0	0
XLOC_000140	MLOC_13137,gene:MLOC_13137.1	1:19633254-19637618	0	0	0	0	0	0
XLOC_000141	MLOC_56929,gene:MLOC_56929.1	1:19668987-19672449	15.8785	16.1688	14.1611	16.0617	9.53533	14.8442
XLOC_000142	MLOC_17935,gene:MLOC_17935.1	1:19724331-19725463	0	0	0	0	0	0
XLOC_000143	-	1:20014928-20015694	17.5764	8.73781	24.7684	21.576	15.5156	18.667
XLOC_000144	gene:MLOC_16127.1	1:20091724-20092538	1.88343	0	1.70148	2.06413	0	1.13671
XLOC_000145	gene:MLOC_27067.1	1:20097081-20098782	0	0	0.323349	0	0.789959	0
XLOC_000146	tRNA-Glu	1:21857685-21857759	0	0	0	0	0	0
XLOC_000147	MLOC_27541,gene:MLOC_27541.1	1:21865008-21866758	76.977	65.6493	65.0412	52.8594	46.8029	69.2879
XLOC_000148	MLOC_74415,gene:MLOC_74415.1	1:23464457-23468104	0	0	0	0	0	0
XLOC_000149	gene:MLOC_50663.1	1:23874715-23875355	0	0	0	0	0	0
XLOC_000150	-	1:23898860-23901855	6.92513	9.94268	6.11743	6.53978	6.55119	6.46995
XLOC_000151	MLOC_16468,gene:MLOC_16468.1	1:27209823-27214818	1.89683	2.05399	1.74201	3.38063	7.92645	6.83792
XLOC_000152	-	1:27223456-27225613	10.6949	25.9843	19.8314	14.806	24.8458	18.1174
XLOC_000153	MLOC_34445,gene:MLOC_34445.1	1:27249013-27252984	2.13082	3.12424	1.33795	2.02973	0.408806	1.78788
XLOC_000154	gene:MLOC_18617.1	1:27256821-27257641	0.932568	0	1.68496	2.04407	0	2.25134
XLOC_000155	MLOC_55281,gene:MLOC_55281.1	1:27364353-27370449	0	0	0	0	0	0
XLOC_000156	MLOC_63317,gene:MLOC_63317.1	1:27377085-27382184	4.39812	8.83913	8.57685	4.66882	5.6206	6.45774
XLOC_000157	MLOC_516,gene:MLOC_516.1	1:28172163-28176167	1.9189	2.37115	6.02454	2.97347	2.9441	1.19335
XLOC_000158	gene:MLOC_36684.1	1:29986913-29990459	0.890164	0.917538	0.413271	1.13687	1.25896	1.87483
XLOC_000159	MLOC_37736,gene:MLOC_37736.1	1:30033016-30034213	9.23602	15.8886	12.1268	15.6919	15.8007	10.2616
XLOC_000160	gene:MLOC_65638.1	1:30823388-30825657	164.156	117.522	101.604	132.546	78.7431	112.162
XLOC_000161	gene:MLOC_65639.1	1:30826393-30833397	1.95887	7.34116	1.51015	7.05978	1.7771	3.05205
XLOC_000162	gene:MLOC_18223.1	1:30896642-30898959	3.5409	3.86878	5.04488	7.16337	6.31278	5.15197
XLOC_000163	MLOC_59170,gene:MLOC_59170.1	1:31123210-31130108	16.2047	29.4671	16.6166	15.2777	10.3683	18.6246
XLOC_000164	MLOC_63431,gene:MLOC_63431.1	1:34202682-34203897	0.318703	0	0	0	0	0
XLOC_000165	HEMA2,gene:MLOC_37319.1	1:34662379-34664498	17.2908	11.1911	14.5544	36.928	25.4499	49.061
XLOC_000166	MLOC_12883,gene:MLOC_12883.1	1:36327462-36333155	16.7138	8.80099	13.221	8.85216	5.26808	8.67065
XLOC_000167	gene:MLOC_77763.1	1:36335424-36339156	0.489039	0.37718	0.697723	1.86404	0	0.637006
XLOC_000168	gene:EPlHVUG00000000691.1	1:36353275-36353342	0	0	0	0	0	0
XLOC_000169	gene:MLOC_81683.1	1:36476561-36477769	0.572754	0	0.776184	0	0	0
XLOC_000170	tRNA-Glu	1:36697308-36697381	0	0	0	0	0	0
XLOC_000171	MLOC_14700,gene:MLOC_14700.1	1:36700294-36701582	2.11615	3.22042	5.46238	8.14204	2.66898	3.01147
XLOC_000172	-	1:36777472-36779871	2.98679	0.964176	4.66094	2.38045	4.19519	1.5297
XLOC_000173	MLOC_56900,gene:MLOC_56900.1	1:36813542-36814471	0	0	2.49854	0	0	0
XLOC_000174	gene:MLOC_110.1	1:36958598-36959292	0	0	0	0	0	0
XLOC_000175	MLOC_47693,gene:MLOC_47693.1	1:36985099-36985449	191.224	253.299	319.401	199.853	110.398	109.635
XLOC_000176	MLOC_11790,gene:MLOC_11790.1	1:37622357-37629497	0	0	0	0	0	0
XLOC_000177	MLOC_33802,gene:MLOC_33802.1	1:37641967-37644065	0	0	0.23533	0	0	0
XLOC_000178	gene:MLOC_79642.1	1:37644466-37646759	1.87378	3.32684	3.07807	5.22665	3.65592	2.82325
XLOC_000179	MLOC_61374,gene:MLOC_61374.1	1:38804559-38807322	1.84415	2.61939	1.49954	0	0	1.039
XLOC_000180	gene:MLOC_34615.1	1:38835472-38836013	59.4864	21.558	63.1734	30.9485	66.4501	12.3322
XLOC_000181	gene:MLOC_11492.1	1:38842367-38844503	3.2766	0.793298	3.76777	2.61132	3.28746	4.43542
XLOC_000182	gene:MLOC_74048.1	1:38870718-38872952	45.8659	36.8574	39.0483	38.4334	24.3552	26.4072
XLOC_000183	MLOC_58649,gene:MLOC_58649.1	1:38882654-38883183	0	0	0	0	0	0
XLOC_000184	gene:MLOC_27584.1	1:40161838-40162253	0	0	0	0	0	0
XLOC_000185	gene:MLOC_47872.1	1:40163203-40163691	0	0	0	0	0	0
XLOC_000186	MLOC_64235,gene:MLOC_64235.1	1:40489859-40493968	207.092	268.195	228.097	259.511	300.639	165.757
XLOC_000187	MLOC_61340,gene:MLOC_61340.1	1:41146336-41151945	10.0872	7.77574	9.79383	9.70685	7.24326	13.1182
XLOC_000188	MLOC_61738,gene:MLOC_61738.1	1:41173022-41181567	4.48962	6.43814	4.05571	3.49104	3.32634	6.55117
XLOC_000189	MLOC_76503,gene:MLOC_76503.1	1:41201704-41203591	0	0	0	0	0	0
XLOC_000190	MLOC_54897,gene:MLOC_54897.1	1:41319848-41324703	44.5836	36.7753	40.9905	51.0166	76.866	44.286
XLOC_000191	MLOC_51032,gene:MLOC_51032.1	1:41536558-41542456	26.2063	26.9682	18.274	34.6732	20.9538	38.0441
XLOC_000192	MLOC_67446,gene:MLOC_67446.1	1:41568470-41570636	214.688	141.871	206.808	271.908	431.308	145.883
XLOC_000193	MLOC_45552,gene:MLOC_45552.1	1:41608923-41609991	0	0	0	0	0	0
XLOC_000194	gene:MLOC_78190.1	1:41619484-41620359	9.84759	4.56108	4.6416	5.63072	26.4593	5.16825
XLOC_000195	MLOC_67627,gene:MLOC_67627.1	1:41757811-41769202	5.61865	5.43667	5.83821	7.40704	6.42215	5.1139
XLOC_000196	MLOC_10770,gene:MLOC_10770.1	1:41785981-41790943	198.775	209.5	253.107	303.876	364.128	244.331
XLOC_000197	-	1:42360051-42361917	2.54273	2.25728	3.61008	0.796116	1.60357	1.02328
XLOC_000198	MLOC_11764,gene:MLOC_11764.1	1:42369579-42373383	2.80103	5.83059	3.31617	0.423341	2.34519	2.95427
XLOC_000199	MLOC_38280,gene:MLOC_38280.1	1:42381824-42385577	57.9251	66.2843	77.5041	50.5001	40.9253	70.1007
XLOC_000200	MLOC_50365,gene:MLOC_50365.1	1:42390069-42391538	1.14792	0	0	0	0	0
XLOC_000201	MLOC_1972,gene:MLOC_1972.1	1:42408561-42409354	70.2043	0	13.697	0	0	0
XLOC_000202	MLOC_19201,gene:MLOC_19201.1	1:42645902-42647395	0	0	0.215245	0	0	0
XLOC_000203	gene:MLOC_59394.1	1:42651593-42652780	5.55721	2.59649	5.02067	5.12842	9.68352	1.88314
XLOC_000204	gene:MLOC_16787.1	1:44435672-44436601	35.6703	37.999	24.706	24.3236	51.6107	30.3004
XLOC_000205	MLOC_37192,gene:MLOC_37192.1	1:45444006-45448257	7.28318	7.5784	9.49456	8.64841	5.19811	16.8744
XLOC_000206	gene:MLOC_43104.1	1:45452995-45455975	0.829448	0.920414	0.28103	0.90891	0.686573	0.500721
XLOC_000207	-	1:45595146-45596253	43.3618	47.5512	57.0278	36.3424	12.6657	65.1615
XLOC_000208	gene:MLOC_11338.1	1:46291681-46297496	4.43139	2.39982	5.29233	1.97605	7.46294	4.53174
XLOC_000209	tRNA-Lys	1:46297759-46297832	0	0	0	0	0	0
XLOC_000210	gene:MLOC_70508.1	1:46421629-46422871	0	0	0	0	0	0
XLOC_000211	MLOC_17168,gene:MLOC_17168.1	1:46428408-46432086	2.14095	2.11179	6.4476	3.12822	0.525062	3.25476
XLOC_000212	gene:MLOC_73506.1	1:46729980-46733312	42.1394	25.1741	52.3173	40.6643	73.7952	41.6607
XLOC_000213	MLOC_63090,gene:MLOC_63090.1	1:46744157-46749040	58.5548	47.7279	32.5377	32.7582	30.7389	31.3074
XLOC_000214	-	1:47208749-47213027	40.394	48.3074	41.342	43.1765	35.8939	36.9299
XLOC_000215	gene:MLOC_61019.1	1:47242619-47245375	0.62075	0.456544	0.69704	1.1271	0.567583	0.413967
XLOC_000216	gene:MLOC_34713.1	1:47255504-47258766	4.05725	1.64724	2.73123	3.15937	1.02391	1.17106
XLOC_000217	gene:MLOC_6398.1	1:47387780-47388530	0	1.8674	0.95015	2.30541	0	0.423169
XLOC_000218	MLOC_31029,gene:MLOC_31029.1	1:47503576-47503987	232.967	0	44.7166	0	10.9245	0
XLOC_000219	-	1:47594906-47599470	56.8696	56.4297	67.943	63.007	54.0905	63.4552
XLOC_000220	MLOC_57632,gene:MLOC_57632.1	1:47896602-47900525	7.02775	2.25334	9.59367	1.0523	8.47802	8.53329
XLOC_000221	MLOC_9872,gene:MLOC_9872.1	1:48694846-48698797	19.0651	16.6025	19.8994	19.0057	23.9739	18.8725
XLOC_000222	gene:MLOC_76018.1	1:48700406-48702331	1.22796	0	2.44072	0	0.369011	0.790636
XLOC_000223	MLOC_31886,gene:MLOC_31886.1	1:48832117-48833049	0	0	0	0	0	0
XLOC_000224	gene:MLOC_31293.1	1:48941411-48941667	0	0	0	0	0	3.56957
XLOC_000225	MLOC_70053,gene:MLOC_70053.1	1:48956445-48963417	3.44609	14.7112	8.60672	10.7355	4.24829	7.02733
XLOC_000226	gene:MLOC_71447.1	1:48990254-48993285	0.814493	0.361528	0.919878	0.892522	0.674195	0.655592
XLOC_000227	MLOC_60535,gene:MLOC_60535.1	1:49008360-49010504	0.203719	0.7234	0.920291	0	1.34899	0.81983
XLOC_000228	MLOC_33538,gene:MLOC_33538.1	1:49103672-49104614	0	0	0	0	0	0
XLOC_000229	gene:MLOC_52125.1	1:49695907-49697810	67.9637	73.9364	80.396	58.8351	111.373	76.5507
XLOC_000230	gene:MLOC_65173.1	1:49760135-49762012	1.2038	0.610661	0.310748	0	0.379588	0.553658
XLOC_000231	MLOC_69861,gene:MLOC_69861.1	1:50252493-50254483	42.8458	42.7594	41.2191	47.7082	50.0908	37.2754
XLOC_000232	gene:MLOC_80097.1	1:59639726-59641070	0	0	0.227909	1.10577	0	0
XLOC_000233	gene:MLOC_80099.1	1:59642217-59643612	0	3.42984	0	0	0	0
XLOC_000234	gene:MLOC_18704.1	1:59663029-59664027	0.723941	0	0.464879	0	0	1.24229
XLOC_000235	MLOC_79392,gene:MLOC_79392.1	1:59741999-59744315	113.267	35.7487	78.053	103.838	80.5348	97.2257
XLOC_000236	MLOC_55351,gene:MLOC_55351.1	1:60647039-60654068	0.409199	0	1.31949	0.248031	0	0.859493
XLOC_000237	MLOC_74925,gene:MLOC_74925.1	1:60682600-60687345	76.6579	68.3637	42.0677	45.681	29.828	57.1218
XLOC_000238	-	1:60749544-60754069	63.9471	59.0816	71.1772	37.7837	34.955	78.8962
XLOC_000239	MLOC_60357,gene:MLOC_60357.1	1:60840873-60841696	66.4851	24.8942	47.8371	30.5684	36.4688	40.3803
XLOC_000240	gene:MLOC_14910.1	1:60937546-60939058	3.29851	3.12342	4.56951	3.85563	1.45612	3.18574
XLOC_000241	MLOC_2573,gene:MLOC_2573.1	1:61171072-61171919	0.597953	0	1.08033	0	1.31965	1.91863
XLOC_000242	gene:MLOC_71611.1	1:61532382-61535223	37.7422	36.607	48.2552	46.9067	64.9762	28.378
XLOC_000243	gene:MLOC_61576.1	1:61713933-61724782	8.83401	9.69107	6.18554	9.19667	10.4821	8.97658
XLOC_000244	MLOC_68227,gene:MLOC_68227.1	1:61748636-61755206	42.5563	22.635	30.0635	22.9706	31.3364	29.4736
XLOC_000245	MLOC_66388,gene:MLOC_66388.1	1:61789591-61795767	3.84993	4.64147	4.38186	5.59062	3.98997	3.86367
XLOC_000246	gene:MLOC_19342.1	1:61817669-61818925	0.27333	0	0	0	0	0
XLOC_000247	MLOC_13930,gene:MLOC_13930.1	1:61895755-61902900	12.5979	12.8692	10.199	9.37346	4.97933	11.4831
XLOC_000248	MLOC_66471,gene:MLOC_66471.1	1:61998894-62003896	39.32	37.4306	35.9907	25.8265	29.838	26.8159
XLOC_000249	MLOC_7480,gene:MLOC_7480.1	1:62081783-62084570	52.5415	73.8228	34.4515	42.5204	25.9161	46.3858
XLOC_000250	gene:MLOC_20962.1	1:62285525-62288010	4.6681	4.48005	3.5337	5.53011	6.96212	8.0224
XLOC_000251	MLOC_74207,gene:MLOC_74207.1	1:62289718-62292564	44.4886	29.1913	32.4765	19.0767	26.3287	29.1911
XLOC_000252	gene:MLOC_5355.1	1:62296915-62301363	6.39778	10.6183	12.4549	12.1927	12.901	18.516
XLOC_000253	-	1:62307052-62308921	18.4391	14.0307	13.9814	14.4337	0.726751	7.68475
XLOC_000254	MLOC_11904,gene:MLOC_11904.1	1:62377802-62381701	4.97344	6.96964	5.62442	0	2.47561	4.81446
XLOC_000255	MLOC_21736,gene:MLOC_21736.1	1:62463607-62465018	0	0	0	0	0	0
XLOC_000256	MLOC_52936,gene:MLOC_52936.1	1:62786077-62787511	0	0	0	0	0	0
XLOC_000257	gene:MLOC_67637.1	1:62839752-62841293	2.15137	1.14591	2.91556	2.82907	4.27373	3.28989
XLOC_000258	MLOC_19854,gene:MLOC_19854.1	1:62907461-62910951	1.49285	0.822164	0.692557	0	2.54037	0.460306
XLOC_000259	-	1:62948823-62950686	10.1646	24.6496	32.0299	27.1682	16.9635	27.3358
XLOC_000260	gene:MLOC_2642.1	1:63241062-63241344	534.26	298.29	303.266	147.442	511.219	234.803
XLOC_000261	MLOC_73851,gene:MLOC_73851.1	1:63445237-63448048	0	0	0	0	0.444939	0
XLOC_000262	-	1:63695419-63696144	2.65046	7.05874	9.57704	5.80989	17.548	13.8617
XLOC_000263	-	1:64942601-64944123	2.56377	9.93144	2.94801	2.04328	0	2.62617
XLOC_000264	gene:MLOC_57232.1	1:65057718-65064396	10.9775	4.91824	4.83086	2.85818	4.94591	2.60108
XLOC_000265	MLOC_72897,gene:MLOC_72897.1	1:65231289-65238691	11.6812	7.17155	7.92107	12.8453	12.7243	12.8927
XLOC_000266	MLOC_60926,gene:MLOC_60926.1	1:65252843-65258765	60.0906	53.3929	60.6779	42.3081	21.155	65.8507
XLOC_000267	MLOC_37216,gene:MLOC_37216.1	1:65259434-65265306	35.1807	58.8367	56.1514	35.4762	22.9221	48.6982
XLOC_000268	gene:MLOC_70906.1	1:65389783-65393010	16.0607	35.4844	12.2967	24.187	20.0626	19.1485
XLOC_000269	gene:MLOC_73859.1	1:65414303-65415192	16.3576	11.1702	10.9885	12.8704	23.1428	12.151
XLOC_000270	gene:MLOC_26137.1	1:65458053-65460630	1.33405	2.15324	1.31489	2.65792	0.535392	2.04992
XLOC_000271	MLOC_34910,gene:MLOC_34910.1	1:65478908-65481798	18.3613	14.9818	14.0741	11.9292	12.2606	13.4087
XLOC_000272	-	1:65504792-65505527	6.86302	14.6221	12.3991	0	7.57296	2.76096
XLOC_000273	MLOC_75668,gene:MLOC_75668.1	1:65599956-65602367	8.44924	2.14695	1.3656	6.62584	1.33447	1.45274
XLOC_000274	MLOC_76259,gene:MLOC_76259.1	1:65694203-65695279	1.58344	0	3.81453	0	0	2.1236
XLOC_000275	gene:MLOC_81194.1	1:65720394-65723012	1.54559	2.74415	0.698204	0.846845	0	0.932985
XLOC_000276	MLOC_38537,gene:MLOC_38537.1	1:65773080-65775611	30.7887	23.961	31.2592	31.7402	18.5292	20.8718
XLOC_000277	gene:MLOC_1044.1	1:65830126-65830820	0.58579	1.04005	0	0	1.29282	1.88541
XLOC_000278	-	1:65870737-65871718	15.7609	104.937	106.784	96.2387	69.5682	107.798
XLOC_000279	gene:MLOC_23987.1	1:66159189-66159877	0	0	0	0	0	0
XLOC_000280	gene:MLOC_64623.1	1:69729825-69730844	0.705313	0.626132	0	3.0918	1.55672	1.41904
XLOC_000281	MLOC_59663,gene:MLOC_59663.1	1:71080185-71085064	34.5022	45.0737	35.4401	33.5835	12.4857	23.9507
XLOC_000282	tRNA-Leu	1:71090073-71090154	0	0	0	0	0	0
XLOC_000283	MLOC_12700,gene:MLOC_12700.1	1:71163611-71169608	1.08948	0	0.24586	1.79073	0	0.219212
XLOC_000284	tRNA-Asn	1:71393715-71393789	0	0	0	0	0	0
XLOC_000285	-	1:71432711-71434119	6.12337	5.17694	4.74197	8.9468	6.43573	7.39344
XLOC_000286	-	1:71561094-71562365	3.37076	4.98724	8.12008	9.85138	0	3.61641
XLOC_000287	gene:MLOC_35019.1	1:71704972-71705160	84.9225	0	10.9265	0	53.3883	0
XLOC_000288	gene:MLOC_56925.1	1:73621156-73625482	61.2217	62.6395	73.3034	49.0906	76.2583	64.9272
XLOC_000289	gene:MLOC_58179.1	1:73721870-73724857	36.404	47.1904	45.1321	34.9051	35.6121	43.7862
XLOC_000290	gene:MLOC_60654.1	1:73729249-73735671	0.753585	0	0.805562	0.825804	0	0.606531
XLOC_000291	gene:MLOC_69164.1	1:73757505-73762571	0.260183	0	0.705728	0	0	0.156588
XLOC_000292	gene:MLOC_15492.1	1:73962641-73966035	48.9117	54.2975	90.221	81.654	68.3818	100.403
XLOC_000293	MLOC_3161,gene:MLOC_3161.1	1:74193082-74194371	40.8478	44.9335	30.0832	33.0882	36.2576	32.5139
XLOC_000294	MLOC_2793,gene:MLOC_2793.1	1:74221588-74225974	55.8693	56.1466	63.1765	58.5208	59.1659	74.1937
XLOC_000295	MLOC_77976,gene:MLOC_77976.1	1:74246712-74249209	21.1425	13.4464	12.2589	15.2159	7.66142	11.5285
XLOC_000296	MLOC_81974,gene:MLOC_81974.1	1:74532050-74535426	8.60073	7.45761	8.58407	5.26025	4.63576	9.09624
XLOC_000297	tRNA-Ser	1:74975858-74975930	0	0	0	0	0	0
XLOC_000298	gene:MLOC_51619.1	1:74995353-74996073	0	0	0	0	0	0
XLOC_000299	gene:MLOC_23969.1	1:75144520-75145892	0.532968	0	1.68538	0	2.94104	0.857913
XLOC_000300	gene:MLOC_8209.1	1:75181480-75182559	0.657038	0	0.593594	0	1.45019	0
XLOC_000301	MLOC_13425,gene:MLOC_13425.1	1:76290857-76294541	83.9476	67.7358	59.6322	83.0388	73.4811	94.6264
XLOC_000302	MLOC_12550,gene:MLOC_12550.1	1:76309194-76312681	4.8493	6.81289	3.88457	6.19994	4.81073	4.28683
XLOC_000303	gene:MLOC_78003.1	1:79021002-79024931	4.9138	4.98962	5.82991	5.3231	0	4.27736
XLOC_000304	MLOC_39526,gene:MLOC_39526.1	1:82675048-82677172	6.2325	5.91351	4.26578	5.54429	0.930752	6.72447
XLOC_000305	MLOC_44161,gene:MLOC_44161.1	1:86318687-86326126	5.7318	10.8526	8.12174	25.0033	21.046	29.8815
XLOC_000306	tRNA-Ser	1:86350090-86350178	0	0	0	2648.88	7240.18	304.275
XLOC_000307	MLOC_69611,gene:MLOC_69611.1	1:91429681-91436831	8.58961	11.9542	9.93057	13.8643	4.39833	9.00896
XLOC_000308	MLOC_65905,gene:MLOC_65905.1	1:91517665-91520105	44.1929	114.593	84.8945	59.1866	27.3503	100.101
XLOC_000309	MLOC_16126,gene:MLOC_16126.1	1:91574759-91579386	16.1314	14.979	17.3287	17.0641	10.6878	13.5202
XLOC_000310	gene:MLOC_65259.1	1:91587889-91589022	1.9002	0	0.429567	0	0	0.765298
XLOC_000311	gene:MLOC_68598.1	1:91633852-91637614	10.9435	5.43339	16.3146	10.7819	24.863	4.57438
XLOC_000312	gene:MLOC_69612.1	1:91781702-91782580	128.858	141.185	174.825	74.8157	114	131.239
XLOC_000313	MLOC_69613,gene:MLOC_69613.1	1:91782834-91784354	0.353522	0	0	0	0	0.569009
XLOC_000314	-	1:91973908-91974581	67.3706	84.843	89.1609	54.9524	283.519	85.0849
XLOC_000315	MLOC_20270,gene:MLOC_20270.1	1:95418012-95423343	12.3812	34.533	17.2916	11.6027	1.32765	25.2262
XLOC_000316	-	1:95440557-95442155	29.9051	43.0506	33.2233	58.4608	30.326	36.4241
XLOC_000317	gene:MLOC_69875.1	1:95640491-95641839	4.0221	1.78528	4.08803	4.40826	7.21341	5.86721
XLOC_000318	gene:MLOC_79396.1	1:95777019-95777449	0	0	0	0	0	0
XLOC_000319	MLOC_36646,gene:MLOC_36646.1	1:102283343-102285951	1.07103	0.633789	0	1.56505	0	1.7239
XLOC_000320	MLOC_56305,gene:MLOC_56305.1	1:107920613-107934311	10.4803	12.1854	9.47862	5.23386	4.21057	8.80095
XLOC_000321	MLOC_73112,gene:MLOC_73112.1	1:107958735-107960056	0	0	0	0	0	0
XLOC_000322	MLOC_73113,gene:MLOC_73113.1	1:107963036-107966776	168.492	217.357	229.919	272.169	231.304	200.624
XLOC_000323	MLOC_36898,gene:MLOC_36898.1	1:107967083-107975364	1.04407	8.40123	2.71213	6.36059	0	4.77367
XLOC_000324	MLOC_55676,gene:MLOC_55676.1	1:107999807-108004772	24.8518	28.0188	19.1059	27.978	16.4368	17.3121
XLOC_000325	MLOC_64906,gene:MLOC_64906.1	1:108017459-108019331	112.898	82.325	76.1043	67.1491	172.737	95.1772
XLOC_000326	MLOC_44130,gene:MLOC_44130.1	1:108038055-108042942	75.3363	71.9902	63.5566	38.2517	38.7768	63.6353
XLOC_000327	gene:MLOC_63221.1	1:108138914-108142646	44.443	45.4632	42.9266	52.0272	33.7752	48.9957
XLOC_000328	gene:MLOC_36322.1	1:108344026-108346198	25.7337	18.4316	14.5314	30.763	13.555	19.065
XLOC_000329	MLOC_7115,gene:MLOC_7115.1	1:109060461-109063112	0	0	0	2.0138	0	0
XLOC_000330	MLOC_55178,gene:MLOC_55178.1	1:122439164-122444213	13.1798	27.8203	23.1324	19.1924	10.8717	24.7367
XLOC_000331	MLOC_15703,gene:MLOC_15703.1	1:122525518-122529931	11.2124	9.49675	5.5509	2.60876	5.66909	4.68988
XLOC_000332	gene:MLOC_50973.1	1:122936204-122940631	148.021	147.962	90.7472	106.022	115.643	102.431
XLOC_000333	MLOC_63339,gene:MLOC_63339.1	1:123061981-123069452	0.224521	0.699171	0.33811	0.65604	0.33013	0.70048
XLOC_000334	MLOC_51011,gene:MLOC_51011.1	1:123073506-123076665	16.3639	16.7894	11.405	13.8186	16.9611	17.7672
XLOC_000335	MLOC_54615,gene:MLOC_54615.1	1:123107888-123114754	43.8256	31.4174	63.2659	51.8396	67.6601	60.4452
XLOC_000336	MLOC_56717,gene:MLOC_56717.1	1:123146263-123152671	0.71042	1.08114	0.825264	1.77934	0	0.653513
XLOC_000337	MLOC_64860,gene:MLOC_64860.1	1:123154677-123161124	26.5621	23.6158	17.9154	15.8772	32.5122	27.0141
XLOC_000338	tRNA-Gly	1:123174934-123179538	0	0	0	0	0	0
XLOC_000339	gene:MLOC_53351.1	1:123526711-123531805	2.88774	0	4.30428	6.96379	14.0208	5.7505
XLOC_000340	MLOC_11169,gene:MLOC_11169.1	1:123574540-123576422	69.0028	60.9791	126.917	63.4782	49.8207	105.865
XLOC_000341	gene:MLOC_63539.1	1:123726282-123729460	0.646975	0.566525	1.286	3.9702	3.42739	4.06184
XLOC_000342	MLOC_38870,gene:MLOC_38870.1	1:123742979-123747214	9.10793	10.6949	8.28264	9.09122	8.59703	11.1834
XLOC_000343	MLOC_67287,gene:MLOC_67287.1	1:123779244-123780840	0	0	0	0	0	0
XLOC_000344	gene:MLOC_17720.1	1:123839233-123840760	0.652232	0	0.589274	5.71796	3.83902	2.27476
XLOC_000345	gene:MLOC_20060.1	1:123845873-123847934	11.3111	14.3054	18.7591	12.2251	15.3905	12.7207
XLOC_000346	MLOC_20288,gene:MLOC_20288.1	1:123985351-123988271	1.24856	2.21678	3.38401	14.1164	3.44472	24.1189
XLOC_000347	gene:MLOC_53285.1	1:125557957-125571193	10.7357	14.1896	11.6339	8.83435	4.44106	10.5771
XLOC_000348	MLOC_12628,gene:MLOC_12628.1	1:125580229-125590206	25.138	30.7609	29.5492	30.2034	11.7055	33.5391
XLOC_000349	gene:MLOC_56298.1	1:125636911-125639127	0.429058	0	0	1.25378	0	0
XLOC_000350	gene:MLOC_56299.1	1:125640012-125641317	0	0	0	0	0	0.630619
XLOC_000351	MLOC_59280,gene:MLOC_59280.1	1:125742858-125745623	29.2426	21.6191	21.5621	28.1276	11.3095	18.5837
XLOC_000352	-	1:125755778-125757732	14.1553	21.1111	3.06897	17.3755	18.7442	9.5677
XLOC_000353	MLOC_65777,gene:MLOC_65777.1	1:125842687-125849123	1.27756	1.72536	1.04938	0	1.79453	1.83695
XLOC_000354	MLOC_56968,gene:MLOC_56968.1	1:125868811-125874689	1.8526	2.89768	1.67401	3.74832	1.90705	1.37658
XLOC_000355	MLOC_56394,gene:MLOC_56394.1	1:125876162-125881934	69.8966	50.1255	47.3351	39.829	30.9062	44.3781
XLOC_000356	MLOC_68758,gene:MLOC_68758.1	1:125901368-125903786	0	0	0	0	0	0
XLOC_000357	MLOC_68759,gene:MLOC_68759.1	1:125904992-125910385	27.8438	20.5237	22.5384	18.7966	27.5726	29.3696
XLOC_000358	MLOC_53357,gene:MLOC_53357.1	1:126075654-126083183	2.94192	12.8055	5.3161	5.40755	1.04738	6.49335
XLOC_000359	MLOC_57711,gene:MLOC_57711.1	1:126097866-126106259	3.94743	2.65867	2.33677	8.56308	7.81213	9.78804
XLOC_000360	MLOC_11126,gene:MLOC_11126.1	1:126180307-126189186	59.0811	67.8488	52.1123	52.2529	28.4201	58.8063
XLOC_000361	MLOC_69628,gene:MLOC_69628.1	1:126225388-126230661	2.16894	3.18702	2.48133	1.36089	0.683792	3.17408
XLOC_000362	MLOC_63208,gene:MLOC_63208.1	1:126236334-126239803	143.212	153.327	171.648	115.819	110.951	144.818
XLOC_000363	MLOC_69616,gene:MLOC_69616.1	1:126365922-126370231	0	0	0	0	0	0
XLOC_000364	MLOC_10453,gene:MLOC_10453.1	1:126390742-126396456	17.856	15.0706	23.4811	17.5222	14.2649	19.6184
XLOC_000365	MLOC_13522,gene:MLOC_13522.1	1:126428075-126435157	23.6645	38.7746	28.0889	24.9539	9.80494	30.0838
XLOC_000366	MLOC_61941,gene:MLOC_61941.1	1:126465951-126473057	3.81746	3.93549	5.00673	2.00979	1.35908	4.26207
XLOC_000367	-	1:126493821-126498201	64.0115	111.395	66.8346	68.1502	163.227	49.3843
XLOC_000368	MLOC_55086,gene:MLOC_55086.1	1:126593942-126602442	38.9417	62.5604	36.554	102.481	72.8442	81.4819
XLOC_000369	MLOC_13939,gene:MLOC_13939.1	1:126603216-126608840	35.5304	27.1637	13.2218	22.1719	14.8937	22.3396
XLOC_000370	MLOC_56829,gene:MLOC_56829.1	1:126682916-126687717	7.62492	8.81104	7.2659	6.07394	4.20558	5.4744
XLOC_000371	MLOC_4535,gene:MLOC_4535.1	1:126782395-126785239	5.19875	4.77631	4.45589	6.87869	2.24483	13.1197
XLOC_000372	MLOC_67367,gene:MLOC_67367.1	1:126805406-126808421	5.50779	13.4476	5.52486	5.22388	3.9455	8.36979
XLOC_000373	gene:MLOC_645.1	1:126818159-126819774	4.68897	5.4294	7.36757	7.14897	1.28755	8.69639
XLOC_000374	MLOC_17372,gene:MLOC_17372.1	1:126979888-126985480	6.95458	10.3367	6.95491	6.70752	6.57797	10.9851
XLOC_000375	MLOC_74767,gene:MLOC_74767.1	1:126996215-127003391	36.9385	40.6265	29.2666	40.6924	33.017	36.4867
XLOC_000376	gene:MLOC_12499.1	1:127188233-127193459	30.6558	24.6134	19.1814	16.5165	14.3496	19.1923
XLOC_000377	-	1:127205552-127210332	4.29469	11.0911	6.34894	5.13447	0	6.28392
XLOC_000378	-	1:127317488-127318911	7.64823	10.4107	9.90417	4.47007	14.6304	9.02804
XLOC_000379	MLOC_38366,gene:MLOC_38366.1	1:127405282-127409715	2.53323	0.793706	1.75896	3.919	7.56507	4.31778
XLOC_000380	-	1:127427278-127428765	52.5212	36.1179	33.4148	35.6698	88.9815	39.5882
XLOC_000381	gene:MLOC_44795.1	1:127486284-127489548	12.9219	6.37099	15.0475	244.473	511.162	372.669
XLOC_000382	MLOC_18422,gene:MLOC_18422.1	1:127502261-127504453	26.6451	26.5306	20.6576	10.2589	18.2797	19.1272
XLOC_000383	MLOC_20351,gene:MLOC_20351.1	1:127557938-127560353	0.504159	0.66327	0.675073	1.14103	1.55966	0.554142
XLOC_000384	-	1:127607706-127608624	0	10.745	2.94391	6.12231	4.1098	4.12079
XLOC_000385	-	1:127743128-127744500	27.2911	37.7945	29.5848	62.2131	122.872	36.0147
XLOC_000386	gene:MLOC_80264.1	1:127772614-127775969	101.474	124.24	147.036	68.2092	42.5112	120.735
XLOC_000387	gene:MLOC_70505.1	1:127844108-127850466	23.9038	30.9777	23.4924	27.0652	19.7946	26.2093
XLOC_000388	MLOC_56495,gene:MLOC_56495.1	1:127857503-127860749	13.7495	13.9007	12.2059	11.0863	27.6564	21.8782
XLOC_000389	MLOC_11116,gene:MLOC_11116.1	1:127884104-127887811	9.35429	11.4923	8.77272	9.93179	5.71167	10.4181
XLOC_000390	MLOC_2467,gene:MLOC_2467.1	1:127899499-127903594	36.5132	71.7413	40.1892	31.0729	10.5963	57.6127
XLOC_000391	MLOC_76303,gene:MLOC_76303.1	1:127979214-127981795	1.06935	0.352375	0.48301	0	0	0
XLOC_000392	gene:MLOC_78729.1	1:127992029-127994731	0.758407	1.841	2.06795	2.52501	1.27155	1.64834
XLOC_000393	MLOC_10504,gene:MLOC_10504.1	1:128008283-128014226	15.1603	39.9611	17.2243	15.1024	0	24.6663
XLOC_000394	MLOC_20806,gene:MLOC_20806.1	1:128066181-128071121	48.815	58.6899	37.3865	49.7184	34.833	44.8476
XLOC_000395	-	1:128130317-128132282	11.2385	12.1669	18.5735	26.4342	15.7304	12.3541
XLOC_000396	-	1:128151688-128152471	4.08858	1.20986	10.4645	8.96234	22.5576	11.5138
XLOC_000397	MLOC_68379,gene:MLOC_68379.1	1:128287010-128290513	0.33435	0	0.199251	0.966705	0	1.77525
XLOC_000398	-	1:128406992-128407850	63.5665	69.5537	82.1247	55.0892	110.92	71.3626
XLOC_000399	MLOC_15718,gene:MLOC_15718.1	1:128455132-128456962	11.0314	10.2999	7.58997	18.593	17.2909	23.1774
XLOC_000400	MLOC_14032,gene:MLOC_14032.1	1:128533845-128537259	79.2204	87.6117	114.749	114.316	158.707	108.095
XLOC_000401	MLOC_16800,gene:MLOC_16800.1	1:128833525-128836830	72.3976	54.4884	69.1008	77.5861	83.5287	75.2531
XLOC_000402	-	1:128857738-128861567	10.9227	20.3498	39.361	30.6025	29.4053	40.739
XLOC_000403	MLOC_46212,gene:MLOC_46212.1	1:129117142-129119931	0.26142	0	0	0	0	0
XLOC_000404	MLOC_69853,gene:MLOC_69853.1	1:129160344-129165519	41.185	59.7103	29.7061	39.5703	34.9939	29.0371
XLOC_000405	MLOC_44123,gene:MLOC_44123.1	1:129235873-129240452	34.5677	24.3208	16.2313	34.8828	30.2027	27.1198
XLOC_000406	MLOC_47595,gene:MLOC_47595.1	1:129342894-129346450	47.6661	27.3904	54.4361	24.4034	42.2647	48.8218
XLOC_000407	gene:MLOC_75511.1	1:129393103-129393503	0	0	1.31556	0	3.21399	0
XLOC_000408	MLOC_61273,gene:MLOC_61273.1	1:129479873-129482905	18.4555	19.5805	15.4819	10.2308	17.8677	14.9678
XLOC_000409	MLOC_72181,gene:MLOC_72181.1	1:129635315-129638708	95.2383	110.685	141.173	105.197	97.3927	128.259
XLOC_000410	gene:MLOC_68602.1	1:130013937-130015909	18.0484	20.6412	21.1319	13.4215	9.36974	14.511
XLOC_000411	gene:MLOC_18746.1	1:130031953-130032703	19.9837	33.6131	29.9297	27.6649	117.224	21.1585
XLOC_000412	MLOC_68035,gene:MLOC_68035.1	1:130046608-130051102	68.1225	46.5607	60.3325	76.0729	83.7417	51.8341
XLOC_000413	MLOC_20817,gene:MLOC_20817.1	1:130151938-130154532	1.50649	0.80241	2.31389	2.64133	0.582324	0.606271
XLOC_000414	MLOC_65911,gene:MLOC_65911.1	1:130186320-130188920	37.2306	36.0381	41.7914	38.6446	18.5545	30.9292
XLOC_000415	MLOC_6575,gene:MLOC_6575.1	1:130222969-130225871	82.9841	101.683	105.075	84.6058	78.9828	100.332
XLOC_000416	MLOC_34316,gene:MLOC_34316.1	1:130276162-130278177	13.8645	5.60268	9.4418	6.91636	15.6473	9.85549
XLOC_000417	tRNA-Ile	1:130278251-130278325	0	0	0	0	0	0
XLOC_000418	tRNA-Met	1:130318587-130318674	0	0	0	0	0	0
XLOC_000419	MLOC_78862,gene:MLOC_78862.1	1:131320154-131322791	186.304	158.199	78.3798	148.035	188.338	94.141
XLOC_000420	MLOC_75045,gene:MLOC_75045.1	1:132225791-132228641	837.296	889.978	958.63	884.813	1260.98	902.048
XLOC_000421	MLOC_18416,gene:MLOC_18416.1	1:132291669-132295010	29.696	32.8999	14.5811	11.8318	4.36147	21.8109
XLOC_000422	gene:MLOC_38917.1	1:132849646-132851767	25.53	5.96291	20.1096	33.1158	6.1663	20.5996
XLOC_000423	gene:MLOC_28882.1	1:133034332-133035680	0	0	0	0	0	0
XLOC_000424	gene:MLOC_47751.1	1:133173451-133175826	0	0.268263	0.184581	0	0	0.203733
XLOC_000425	-	1:133410369-133413004	7.47211	12.2838	8.50091	6.06551	2.44332	6.45911
XLOC_000426	gene:MLOC_1037.1	1:133469543-133470730	0	0	0	0	0	0
XLOC_000427	gene:MLOC_11430.1	1:133615649-133618305	0	0	0	0	0	0
XLOC_000428	MLOC_78572,gene:MLOC_78572.1	1:134463334-134463934	46.7363	31.3551	45.9296	49.4967	97.3757	45.843
XLOC_000429	gene:MLOC_39495.1	1:134480262-134481340	6.24899	6.42337	8.61694	11.5338	49.3626	13.7638
XLOC_000430	-	1:134494792-134495849	12.6536	1.69416	6.90742	2.57846	6.49044	8.06243
XLOC_000431	-	1:134730996-134732412	99.3302	104.191	100.528	128.061	171.021	125.129
XLOC_000432	MLOC_72975,gene:MLOC_72975.1	1:134853574-134854500	17.4234	6.34559	9.28276	17.626	10.8461	15.0995
XLOC_000433	-	1:136272335-136272957	5.84505	27.674	2.63975	8.54261	2.14969	20.3752
XLOC_000434	-	1:137154373-137155736	0	0	0	0	0	6.36205
XLOC_000435	gene:MLOC_50963.1	1:137289965-137291476	0.412217	0	0.744811	0	0	0.331727
XLOC_000436	MLOC_22581,gene:MLOC_22581.1	1:137316473-137318370	3.88311	11.6342	4.70262	1.06379	1.07134	3.90656
XLOC_000437	gene:MLOC_41053.1	1:138680354-138681340	9.58623	17.4569	7.0888	8.81209	0	6.19088
XLOC_000438	SNORD18	1:138719091-138719173	0	0	0	0	0	0
XLOC_000439	gene:MLOC_20448.1	1:139530115-139531507	1.4525	0	0.739405	1.19577	1.20426	0.219546
XLOC_000440	-	1:140065942-140066722	20.9236	2.7518	21.7004	20.3853	30.7831	18.7043
XLOC_000441	gene:EPlHVUG00000000758.1	1:141588792-141588864	0	0	0	0	0	0
XLOC_000442	gene:EPlHVUG00000000859.1	1:141945636-141945709	0	0	0	0	0	0
XLOC_000443	gene:EPlHVUG00000001439.1	1:142002543-142002614	0	0	0	0	0	0
XLOC_000444	gene:MLOC_49799.1	1:142991871-142992462	5.28642	1.31914	1.34303	0	3.28246	0
XLOC_000445	gene:MLOC_63894.1	1:145534344-145538681	197.921	188	154.31	143.876	241.388	209.187
XLOC_000446	MLOC_3077,gene:MLOC_3077.1	1:145551460-145553764	1.88552	2.6031	2.27074	0.685956	1.38726	0.883629
XLOC_000447	MLOC_32920,gene:MLOC_32920.1	1:145587960-145590693	886.98	664.967	641.019	529.236	800.975	600.985
XLOC_000448	-	1:145679595-145681134	12.9161	7.37103	15.0033	10.11	9.16351	9.83843
XLOC_000449	tRNA-Thr	1:145728899-145728971	0	0	0	0	0	0
XLOC_000450	gene:MLOC_14559.1	1:145758829-145759427	13.1028	21.9713	7.89068	12.7655	20.8839	9.95646
XLOC_000451	-	1:146193133-146195835	28.3789	47.7341	40.4762	42.5641	16.481	55.8794
XLOC_000452	-	1:146267107-146269553	2.99596	5.91156	5.30895	7.66409	7.70881	8.80203
XLOC_000453	MLOC_68088,gene:MLOC_68088.1	1:146271224-146281253	33.2078	49.1727	31.198	41.5559	22.9237	26.5005
XLOC_000454	MLOC_51815,gene:MLOC_51815.1	1:146420273-146425980	46.111	50.6624	36.0837	28.0426	10.3644	45.4969
XLOC_000455	MLOC_51816,gene:MLOC_51816.1	1:146428484-146431675	38.4332	38.7698	50.3702	39.8303	45.1658	35.6618
XLOC_000456	MLOC_14312,gene:MLOC_14312.1	1:146592681-146602596	17.8568	35.85	25.9986	21.4961	6.26281	27.481
XLOC_000457	gene:MLOC_11761.1	1:146625419-146634054	32.2121	60.6747	118.419	30.5143	44.5475	55.8291
XLOC_000458	MLOC_7157,gene:MLOC_7157.1	1:146736716-146741412	11.0972	14.896	13.0068	15.1577	21.5508	20.8662
XLOC_000459	MLOC_78863,gene:MLOC_78863.1	1:146784256-146787884	9.82365	12.1765	6.49807	6.48353	8.89503	6.74539
XLOC_000460	-	1:146807841-146808902	22.9125	16.0581	25.0556	10.5734	47.9054	20.3769
XLOC_000461	gene:MLOC_61103.1	1:146841007-146842155	0	0	0	0	0	0
XLOC_000462	MLOC_7118,gene:MLOC_7118.1	1:146885150-146887586	0.815884	0.228916	1.47524	2.3872	0	0.219147
XLOC_000463	MLOC_15778,gene:MLOC_15778.1	1:147066601-147069520	0	0	0	0.891721	0	0
XLOC_000464	MLOC_70653,gene:MLOC_70653.1	1:147095668-147099359	12.3724	9.78178	14.293	1.82205	11.5126	11.6951
XLOC_000465	MLOC_9850,gene:MLOC_9850.1	1:147116793-147123015	0.152401	1.83485e-07	1.06753	1.55325e-07	0.258083	0.899791
XLOC_000466	MLOC_80689,gene:MLOC_80689.1	1:147160706-147165445	22.6634	20.51	29.5625	22.0444	22.5894	32.6211
XLOC_000467	MLOC_37115,gene:MLOC_37115.1	1:147200978-147205677	60.0723	63.6005	47.3715	56.6632	39.2051	49.6053
XLOC_000468	MLOC_13301,gene:MLOC_13301.1	1:147378489-147379713	1.90311	2.02735	1.71931	5.00551	2.52023	1.53154
XLOC_000469	MLOC_65140,gene:MLOC_65140.1	1:147450434-147453938	29.8452	20.6569	22.6224	5.54339	16.1896	16.0063
XLOC_000470	MLOC_10718,gene:MLOC_10718.1	1:147508878-147511222	14.3683	1.49467	9.1963	18.4458	8.36791	13.5603
XLOC_000471	gene:MLOC_79437.1	1:147549704-147550619	133.765	250.411	323.106	271.046	535.164	185.698
XLOC_000472	gene:MLOC_5376.1	1:147787225-147790147	52.5991	33.0193	34.3441	21.0503	21.694	32.3052
XLOC_000473	gene:MLOC_39356.1	1:148021582-148024951	23.8778	23.8683	18.9118	43.1168	37.6344	36.5741
XLOC_000474	MLOC_69642,gene:MLOC_69642.1	1:148175096-148176326	369.203	147.932	271.224	1117.16	1420.52	240.773
XLOC_000475	-	1:148303197-148306491	47.5759	66.7784	45.1692	39.4949	97.2496	26.0942
XLOC_000476	MLOC_52044,gene:MLOC_52044.1	1:148544924-148546403	0.437251	0	0.736828	1.91679	0.965047	0.351867
XLOC_000477	MLOC_24827,gene:MLOC_24827.1	1:148784658-148785645	35.9987	25.7145	39.2784	29.897	35.7496	40.8195
XLOC_000478	MLOC_12017,gene:MLOC_12017.1	1:149049129-149051392	0.930774	0	2.94325	4.07997	0	3.74562
XLOC_000479	gene:MLOC_31107.1	1:149977796-149977994	0	0	0	0	0	0
XLOC_000480	gene:MLOC_68919.1	1:150819268-150821331	4.21689	3.16753	6.00998	3.35058	11.4558	5.22167
XLOC_000481	-	1:150852148-150854271	1.4377	2.5526	9.09093	9.45463	0	3.47021
XLOC_000482	MLOC_5821,gene:MLOC_5821.1	1:151008581-151010066	1.92753	6.61542	3.92338	1.81483	9.13734	1.99897
XLOC_000483	tRNA-Gly	1:151048682-151048757	0	0	0	0	0	0
XLOC_000484	gene:MLOC_55489.1	1:151048949-151050769	0	0	0	0	0	0
XLOC_000485	gene:MLOC_7321.1	1:151080300-151082562	0.756401	0.268568	0.820087	0.663038	0.333887	1.01289
XLOC_000486	-	1:151083494-151084530	28.6596	38.6344	34.5205	41.8798	51.5385	28.6135
XLOC_000487	MLOC_12710,gene:MLOC_12710.1	1:151147234-151150155	136.65	135.673	103.962	105.04	149.47	135.793
XLOC_000488	MLOC_36987,gene:MLOC_36987.1	1:151227198-151229171	0.249322	0.442662	0.450521	0	1.10065	0.200662
XLOC_000489	MLOC_54391,gene:MLOC_54391.1	1:151257328-151259393	828.932	513.781	734.619	527.24	900.727	529.91
XLOC_000490	gene:MLOC_59603.1	1:151307252-151310921	0.579093	0	0.261816	0	0	0
XLOC_000491	gene:MLOC_72949.1	1:151576552-151578188	3.01321	0	3.08535	2.64159	2.21697	1.45512
XLOC_000492	-	1:151733838-151736718	9.87769	12.4321	12.5593	14.3872	9.76232	17.103
XLOC_000493	gene:MLOC_39437.1	1:151825311-151828161	0.652631	1.15873	0.687933	0	0.240094	0.612856
XLOC_000494	gene:MLOC_1626.1	1:152586058-152587430	0	0	0	0	0	0
XLOC_000495	MLOC_60304,gene:MLOC_60304.1	1:152633113-152635800	1.9356	0.936914	1.89159	1.54163	1.55211	2.66811
XLOC_000496	MLOC_16333,gene:MLOC_16333.1	1:152779889-152782960	9.48586	10.3972	15.6688	13.8219	11.4342	9.09589
XLOC_000497	gene:MLOC_36475.1	1:153007742-153008324	0.758616	0	0.685264	0	8.3707	3.66208
XLOC_000498	MLOC_36476,gene:MLOC_36476.1	1:153011699-153023670	20.5132	23.4939	21.5921	14.9162	21.1174	14.601
XLOC_000499	gene:MLOC_65189.1	1:153151787-153164509	7.7949	12.5446	3.60273	7.52773	5.95663	6.17267
XLOC_000500	MLOC_56439,gene:MLOC_56439.1	1:153168915-153173087	38.9589	40.5513	47.4337	44.3302	22.0536	50.926
XLOC_000501	gene:MLOC_56440.1	1:153176334-153178792	0	0	0	0	0	0
XLOC_000502	gene:MLOC_53979.1	1:153233367-153241398	59.0781	60.1431	60.8039	47.4327	109.693	53.8327
XLOC_000503	gene:MLOC_65080.1	1:153248439-153249360	0	0	0	0	0	0
XLOC_000504	MLOC_59238,gene:MLOC_59238.1	1:153273625-153283701	22.5081	22.3814	26.4826	17.8475	9.30108	24.2875
XLOC_000505	MLOC_64658,gene:MLOC_64658.1	1:153301667-153313991	100.536	90.8346	67.8985	80.7199	97.1121	94.3162
XLOC_000506	gene:MLOC_54129.1	1:153487796-153489653	0.388809	0	0.230119	0	0	0
XLOC_000507	MLOC_55522	1:153574754-153583041	94.1954	67.3827	88.343	77.0038	193.404	120.847
XLOC_000508	MLOC_57890,gene:MLOC_57890.1	1:153630544-153637470	31.5253	21.0172	36.9356	11.4592	48.4968	33.9961
XLOC_000509	MLOC_30711,gene:MLOC_30711.1	1:153664157-153676286	19.6857	28.9834	18.1154	10.7445	1.4984	21.2317
XLOC_000510	MLOC_64335,gene:MLOC_64335.1	1:153739043-153751126	8.65591	14.0708	8.76751	11.1827	1.38548	12.2297
XLOC_000511	MLOC_70229,gene:MLOC_70229.1	1:153902592-153907117	46.8879	37.1468	39.0635	24.3306	23.5024	22.7267
XLOC_000512	MLOC_2498,gene:MLOC_2498.1	1:153981749-153987586	0.250724	0.507484	0.22652	0	0.553401	0.0766896
XLOC_000513	MLOC_50995,gene:MLOC_50995.1	1:154062140-154062965	0	0	0	0	0	0
XLOC_000514	MLOC_73251,gene:MLOC_73251.1	1:154105530-154113577	40.2289	27.0987	36.379	28.8328	33.5038	40.7836
XLOC_000515	gene:MLOC_66721.1	1:154117891-154122338	12.2406	6.77371	9.26748	8.79726	8.94747	8.93037
XLOC_000516	gene:MLOC_60237.1	1:154172833-154179832	5.68054	4.07379	6.52007	22.3388	3.95761	1.05333
XLOC_000517	MLOC_73100,gene:MLOC_73100.1	1:154239030-154240628	13.5647	10.9622	7.63489	6.66525	11.5941	10.0865
XLOC_000518	gene:MLOC_73101.1	1:154245905-154247085	0.883737	0	0	0	0.65019	0
XLOC_000519	MLOC_13156,gene:MLOC_13156.1	1:154283672-154292269	24.6113	21.7682	26.1048	24.3567	17.8702	27.957
XLOC_000520	MLOC_5314,gene:MLOC_5314.1	1:154317154-154323901	19.9325	30.0499	24.9576	25.2814	13.663	27.0397
XLOC_000521	MLOC_56005,gene:MLOC_56005.1	1:154360604-154366351	11.7755	6.73253	8.2192	9.50674	4.50032	13.3955
XLOC_000522	MLOC_56006,gene:MLOC_56006.1	1:154366623-154370127	23.7807	29.8855	29.9958	21.646	16.865	26.5696
XLOC_000523	MLOC_76008,gene:MLOC_76008.1	1:154400354-154401470	7.35015	14.355	6.64033	8.05503	12.167	6.21089
XLOC_000524	MLOC_10329,gene:MLOC_10329.1	1:154561182-154570782	41.3173	54.0631	32.4343	31.3459	26.8457	40.0099
XLOC_000525	MLOC_15450,gene:MLOC_15450.1	1:154592172-154597850	3.02278	6.35974	4.49687	3.62717	3.39155	5.42437
XLOC_000526	MLOC_72838,gene:MLOC_72838.1	1:154636209-154642512	2.23897	2.20846	1.79807	2.18097	1.6473	4.60508
XLOC_000527	MLOC_38768,gene:MLOC_38768.1	1:154653013-154657026	69.6045	63.0478	43.9534	47.7162	31.7072	50.2901
XLOC_000528	MLOC_38769,gene:MLOC_38769.1	1:154657225-154658425	1.25396	0.556548	1.13288	5.49677	3.45965	1.00918
XLOC_000529	MLOC_69598,gene:MLOC_69598.1	1:154722913-154724982	16.8108	13.8596	22.3723	65.267	42.0395	17.5104
XLOC_000530	MLOC_59796,gene:MLOC_59796.1	1:154854858-154858640	13.8467	11.5093	10.1081	7.28567	8.07139	14.7979
XLOC_000531	MLOC_57896,gene:MLOC_57896.1	1:154863472-154867487	14.775	17.5733	13.746	13.2041	11.7153	11.5729
XLOC_000532	-	1:155138958-155141752	44.1364	67.0389	97.8493	149.289	139.095	81.3177
XLOC_000533	MLOC_50140,gene:MLOC_50140.1	1:155199884-155208427	2.31399	2.2103	2.49413	2.90731	2.62849	1.53164
XLOC_000534	MLOC_33821,gene:MLOC_33821.1	1:155244880-155248023	9.98508	8.2661	10.2742	7.41836	4.20462	7.66587
XLOC_000535	MLOC_6900,gene:MLOC_6900.1	1:155307680-155310859	0.832805	0	0.214984	0.521462	0.262599	0.574563
XLOC_000536	MLOC_66381,gene:MLOC_66381.1	1:155370186-155377916	0.210517	0.160355	0	0.330878	0.274043	0.0726974
XLOC_000537	gene:MLOC_72854.1	1:155451146-155452338	3.49208	3.61673	8.67605	0	10.9192	5.15249
XLOC_000538	MLOC_73738,gene:MLOC_73738.1	1:155568793-155577000	20.2786	20.2049	19.2376	16.2519	13.2026	19.8745
XLOC_000539	gene:MLOC_65546.1	1:155622343-155627966	19.2084	19.8946	23.7203	16.2129	36.2994	30.6182
XLOC_000540	MLOC_57555,gene:MLOC_57555.1	1:155640294-155643058	32.2132	19.7215	12.1372	22.6422	23.5985	15.2012
XLOC_000541	gene:MLOC_59473.1	1:155780059-155781436	0.938746	0	0.850124	0	0.585987	1.13485
XLOC_000542	gene:MLOC_8088.1	1:155820394-155821236	427.733	401.298	432.785	487.518	675.731	460.873
XLOC_000543	-	1:155882713-155885842	15.0344	16.5282	14.2398	18.4115	15.4702	13.4737
XLOC_000544	MLOC_12172,gene:MLOC_12172.1	1:156016556-156021042	22.0841	26.0524	59.5903	37.1912	49.4195	34.4559
XLOC_000545	MLOC_75202,gene:MLOC_75202.1	1:156192325-156197095	145.338	226.95	135.324	284.403	259.798	144.43
XLOC_000546	MLOC_44501,gene:MLOC_44501.1	1:156325360-156332435	56.2771	53.8732	67.8113	58.5217	57.1275	65.5498
XLOC_000547	MLOC_19838,gene:MLOC_19838.1	1:156425406-156432180	0	5.70352	1.27763	2.68206	0	2.36425
XLOC_000548	gene:MLOC_72066.1	1:156551173-156552232	0.336189	0	0	0	0	0
XLOC_000549	MLOC_12260,gene:MLOC_12260.1	1:156683688-156686296	25.2825	10.5207	29.9094	22.4036	16.5293	16.6377
XLOC_000550	MLOC_60480,gene:MLOC_60480.1	1:156697238-156700569	10.591	0.618552	4.41017	6.87634	7.7909	4.56097
XLOC_000551	gene:MLOC_70447.1	1:156805935-156811240	15.2364	13.1003	25.9155	31.5783	44.6806	24.7572
XLOC_000552	-	1:156934759-156936109	5.98865	3.03791	17.7738	3.75091	3.77587	10.324
XLOC_000553	gene:MLOC_61940.1	1:156939341-156941486	8.60898	5.30585	6.96994	12.3715	34.6864	13.2829
XLOC_000554	-	1:157204056-157206475	31.1137	13.5366	35.3741	17.2457	6.53469	16.8565
XLOC_000555	MLOC_19537,gene:MLOC_19537.1	1:157221988-157226519	12.8398	6.22118	11.5435	8.75443	10.1518	10.3316
XLOC_000556	-	1:157262581-157266672	8.90397	5.08139	4.5967	4.18188	6.31689	6.65399
XLOC_000557	-	1:157323106-157324703	42.8587	35.8855	50.1618	46.9669	43.5369	54.6809
XLOC_000558	MLOC_15764,gene:MLOC_15764.1	1:157324968-157329576	9.25088	5.62706	9.37172	5.67089	3.60024	10.3412
XLOC_000559	gene:MLOC_74531.1	1:157485360-157490362	1.20728	0.937049	1.46106	2.31331	0.134875	1.12391
XLOC_000560	MLOC_76558,gene:MLOC_76558.1	1:157539650-157541672	0	0	0	0	0.391442	0.571022
XLOC_000561	gene:MLOC_51.1	1:157572094-157573176	0	0	0.344753	0	0	0.3071
XLOC_000562	gene:MLOC_11805.1	1:157576973-157578615	5.00108	6.03792	6.50646	13.1529	13.6879	7.08425
XLOC_000563	gene:EPlHVUG00000000433.1	1:157627609-157627681	0	0	0	0	0	0
XLOC_000564	gene:MLOC_70859.1	1:157681572-157687763	0	0	0.0434496	0	0.10615	0
XLOC_000565	gene:MLOC_69951.1	1:157708991-157710788	4.38277	0.669127	6.31772	13.6629	11.5539	8.04257
XLOC_000566	MLOC_6823,gene:MLOC_6823.1	1:157753403-157756285	22.3403	15.4225	18.6998	20.1301	16.0123	20.4628
XLOC_000567	MLOC_39270,gene:MLOC_39270.1	1:157930380-157933686	44.0258	57.1095	35.0798	41.7628	44.0271	75.6588
XLOC_000568	gene:MLOC_43526.1	1:157980920-157982351	10.7823	17.479	15.8829	9.24716	24.3164	9.0553
XLOC_000569	gene:MLOC_36602.1	1:158018270-158019502	1.83135	3.25111	1.37866	3.23434	4.71523	1.22807
XLOC_000570	MLOC_36373,gene:MLOC_36373.1	1:158061112-158065065	17.4704	20.357	11.1747	9.51278	7.35357	12.2423
XLOC_000571	gene:MLOC_1690.1	1:158069600-158070936	0.254041	0	0.229517	2.22715	3.36434	0
XLOC_000572	tRNA-Asn	1:158071267-158071341	0	0	0	0	0	0
XLOC_000573	MLOC_53048,gene:MLOC_53048.1	1:158113944-158318587	17.0956	15.9414	12.58	6.76988	9.16682	14.5146
XLOC_000574	MLOC_38557,gene:MLOC_38557.1	1:158342707-158348394	1.63884	1.32455	1.7577	2.2424	1.35537	2.94648
XLOC_000575	MLOC_17774,gene:MLOC_17774.1	1:158551337-158556184	13.8063	3.87152	11.0143	7.52405	10.6465	7.75902
XLOC_000576	gene:MLOC_70696.1	1:158591298-158594319	60.2391	69.7894	109.711	67.8999	186.559	73.0046
XLOC_000577	tRNA-Ala	1:158650791-158650864	0	0	0	0	0	0
XLOC_000578	MLOC_71035,gene:MLOC_71035.1	1:158813418-158816100	0.188376	8.03307	1.53291	4.13111	0	3.64156
XLOC_000579	MLOC_34594,gene:MLOC_34594.1	1:158838827-158841031	24.1799	24.9815	43.9523	30.8174	100.474	40.6544
XLOC_000580	MLOC_57432,gene:MLOC_57432.1	1:158893820-158899001	14.717	10.1035	12.1411	10.4907	3.46498	7.42292
XLOC_000581	MLOC_10949,gene:MLOC_10949.1	1:159045721-159048588	9.61829	5.74169	9.53919	7.30409	4.59748	6.95389
XLOC_000582	-	1:159073832-159075910	7.16518	2.12026	2.15779	2.61738	3.95371	3.84436
XLOC_000583	MLOC_66865,gene:MLOC_66865.1	1:159243157-159245159	0.580254	0.515107	1.04846	0	1.28073	0.236662
XLOC_000584	gene:MLOC_59793.1	1:159248744-159250317	2.73148	2.61136	2.84749	2.76302	10.203	1.86021
XLOC_000585	gene:MLOC_73459.1	1:159352656-159353593	0.784041	0	1.41664	0	1.73047	1.57739
XLOC_000586	-	1:159364358-159365203	14.5652	13.8537	17.3873	11.4021	25.2573	15.4876
XLOC_000587	MLOC_5373,gene:MLOC_5373.1	1:159388047-159389495	666.337	319.324	455.049	296.929	470.08	334.211
XLOC_000588	SNORD29	1:159389839-159389931	0	0	0	0	0	0
XLOC_000589	gene:MLOC_8040.1	1:159642637-159644484	5.77419	5.82628	5.40759	13.3216	19.4657	7.3636
XLOC_000590	gene:MLOC_11219.1	1:159683271-159684829	149.445	98.5227	100.821	73.029	116.212	86.6545
XLOC_000591	-	1:159714171-159717982	11.6936	16.9868	13.4459	13.9795	5.27934	8.55565
XLOC_000592	MLOC_34155,gene:MLOC_34155.1	1:159803363-159807370	34.9605	32.6273	34.26	29.4689	35.221	40.1498
XLOC_000593	MLOC_50965,gene:MLOC_50965.1	1:159808327-159810900	13.7992	11.0004	18.5751	19.7569	14.9179	24.4779
XLOC_000594	-	1:159927581-159929637	61.3753	77.2594	68.8571	92.9859	142.763	64.6415
XLOC_000595	MLOC_71617,gene:MLOC_71617.1	1:160142745-160146491	5.38467	0.619912	4.67903	9.03875	8.47749	12.5642
XLOC_000596	MLOC_38287,gene:MLOC_38287.1	1:160256307-160259679	76.0177	75.2741	71.9738	64.4779	71.0871	92.6027
XLOC_000597	-	1:160380888-160382874	47.6541	68.0186	58.5293	70.9962	108.618	80.7141
XLOC_000598	MLOC_3699,gene:MLOC_3699.1	1:160558607-160562504	37.9663	43.3613	34.2122	44.3714	39.0804	32.1004
XLOC_000599	gene:MLOC_21090.1	1:160648392-160650710	5.17271	2.17516	2.70573	1.79	1.8028	2.62955
XLOC_000600	MLOC_14968,gene:MLOC_14968.1	1:160652877-160656293	52.8782	45.3879	45.2552	56.1981	34.2569	51.1557
XLOC_000601	MLOC_60126,gene:MLOC_60126.1	1:160666365-160668961	6.35103	2.33601	8.37076	5.06891	4.35659	7.9151
XLOC_000602	PORB,gene:MLOC_73304.1	1:160706467-160708673	4.63054	3.79821	6.62403	78.7919	114.017	69.3491
XLOC_000603	MLOC_78807,gene:MLOC_78807.1	1:160719435-160723491	4.94224	7.31527	5.66471	3.14088	0	8.93931
XLOC_000604	MLOC_45140,gene:MLOC_45140.1	1:160916366-160919198	17.779	13.6124	15.0393	23.466	13.8567	16.1956
XLOC_000605	-	1:161006193-161007558	8.62327	9.6157	12.3099	18.8041	35.5045	18.1452
XLOC_000606	MLOC_39419,gene:MLOC_39419.1	1:161107308-161108607	7.24993	5.03689	7.68902	8.29049	5.3082	4.56628
XLOC_000607	MLOC_39386,gene:MLOC_39386.1	1:161136788-161140571	5.78717	8.0603	6.10018	6.87004	2.12899	6.11373
XLOC_000608	gene:MLOC_79196.1	1:161190046-161190701	5.09012	4.51868	1.14953	2.78939	8.42513	1.0239
XLOC_000609	MLOC_44420,gene:MLOC_44420.1	1:161386148-161388470	28.8968	29.2375	44.8202	54.441	67.7866	45.4819
XLOC_000610	MLOC_67991,gene:MLOC_67991.1	1:161450689-161452666	22.1303	26.7519	13.6119	8.25652	2.07841	13.0133
XLOC_000611	gene:MLOC_76010.1	1:162005029-162007327	2.32437	0.338022	1.76219	2.5036	0.611543	1.00399
XLOC_000612	gene:MLOC_67203.1	1:162041834-162043908	0.50445	0	0.455882	2.94823	4.1488	0.812048
XLOC_000613	gene:MLOC_63860.1	1:162290339-162291420	6.88319	0	14.2138	2.8736	8.68131	6.06706
XLOC_000614	gene:MLOC_22782.1	1:162384098-162385830	1.31791	3.34274	2.89173	3.30106	1.66227	1.8184
XLOC_000615	-	1:162418397-162419833	28.3515	19.8049	23.9332	38.712	23.5932	26.5549
XLOC_000616	MLOC_48840,gene:MLOC_48840.1	1:162557862-162559877	9.01789	14.5485	18.0511	9.88205	9.56965	15.574
XLOC_000617	MLOC_38549,gene:MLOC_38549.1	1:162722825-162725803	20.6542	23.1938	13.0835	9.32775	6.09092	11.6301
XLOC_000618	gene:MLOC_78596.1	1:162726084-162728037	10.757	5.13463	12.7041	3.20966	6.46428	6.63269
XLOC_000619	gene:MLOC_19863.1	1:162818277-162819522	11.5647	9.30977	12.5661	22.2417	18.1996	10.4366
XLOC_000620	-	1:162901678-162904119	9.07547	13.2129	7.70758	3.97807	2.40384	8.32716
XLOC_000621	gene:MLOC_14402.1	1:163436239-163437694	16.7165	1.26905	0.430492	0	0	0
XLOC_000622	gene:MLOC_23396.1	1:163523789-163525766	18.1754	29.3887	15.6882	34.8549	50.1479	12.6697
XLOC_000623	gene:MLOC_4203.1	1:163777072-163778266	17.1348	30.4223	22.8271	34.3724	51.9219	21.0358
XLOC_000624	gene:MLOC_71242.1	1:163917075-163917939	0.435274	0	0.78646	3.81623	0.960684	0.700554
XLOC_000625	MLOC_3912,gene:MLOC_3912.1	1:163991014-163992812	12.5149	2.84096	5.70893	9.32977	5.23078	4.22139
XLOC_000626	-	1:164142539-164143326	13.7159	0	4.64462	15.0383	0	23.4347
XLOC_000627	MLOC_9522,gene:MLOC_9522.1	1:164361163-164362856	186.306	229.185	128.981	204.291	209.8	172.938
XLOC_000628	gene:MLOC_79167.1	1:164564320-164565285	1.88814	0	0.682316	1.65538	0.833469	1.2156
XLOC_000629	gene:MLOC_72498.1	1:164708670-164709650	6.66618	1.31507	1.00373	0	40.8697	5.06665
XLOC_000630	gene:MLOC_39974.1	1:165060166-165060993	0	0.818597	0.416519	0	6.10549	0.37102
XLOC_000631	-	1:165127010-165128802	0	0	13.0264	0	0	3.16367
XLOC_000632	gene:MLOC_31034.1	1:165482439-165483335	0.415193	0.737164	0.375091	3.64015	0	0
XLOC_000633	MLOC_1688,gene:MLOC_1688.1	1:166092672-166093662	0	0	0	0	0	0
XLOC_000634	-	1:166219517-166220714	26.2057	11.6319	4.6029	15.9569	0	15.2275
XLOC_000635	-	1:166862000-166863625	25.6925	28.0753	23.8012	37.0119	21.6433	35.2693
XLOC_000636	gene:EPlHVUG00000000299.1	1:169091565-169091637	0	0	0	0	0	0
XLOC_000637	gene:MLOC_43217.1	1:169341767-169342542	1.00585	0	0.908675	2.20474	0	0.809401
XLOC_000638	gene:MLOC_27099.1	1:170300680-170301084	10.3895	5.42017	8.26668	0	0	8.50585
XLOC_000639	gene:MLOC_26429.1	1:170705954-170706583	0	0	0	0	0	0
XLOC_000640	-	1:170756841-170757914	12.8505	16.297	13.2669	10.7307	0	14.7713
XLOC_000641	gene:EPlHVUG00000000671.1	1:170784015-170784087	0	0	0	0	0	0
XLOC_000642	MLOC_70132,gene:MLOC_70132.1	1:170819549-170828876	9.34697	12.5488	11.5623	6.34703	4.65791	12.405
XLOC_000643	-	1:170861279-170863445	35.8789	29.0406	41.234	48.5697	43.0898	40.3416
XLOC_000644	MLOC_71202,gene:MLOC_71202.1	1:170895837-170902431	1.69258	0.499854	1.52299	4.94751	2.48826	2.06164
XLOC_000645	MLOC_10224,gene:MLOC_10224.1	1:171080489-171086822	37.6909	33.35	27.386	19.0716	20.9778	48.0771
XLOC_000646	MLOC_2490,gene:MLOC_2490.1	1:171126625-171128557	89.521	91.0792	80.9257	55.1185	64.3784	63.9427
XLOC_000647	gene:MLOC_11603.1	1:171290048-171294378	7.09434	16.1018	8.37499	8.52482	4.77608	11.4194
XLOC_000648	-	1:171990363-171991864	11.13	16.6409	7.40851	10.2723	23.2707	8.013
XLOC_000649	-	1:172321866-172322849	14.3961	29.3645	15.1224	2.20089	0	34.3978
XLOC_000650	gene:MLOC_44613.1	1:173803807-173809734	4.35887	2.57969	5.83473	0.2205	2.1378	5.06651
XLOC_000651	gene:MLOC_71878.1	1:178039957-178043707	0	0	0	0	0	0
XLOC_000652	MLOC_59179,gene:MLOC_59179.1	1:178236688-178245259	22.7592	23.9193	15.5489	11.0159	37.9444	17.1831
XLOC_000653	MLOC_58032,gene:MLOC_58032.1	1:178296696-178302181	62.5759	48.9514	48.6156	60.7912	24.5449	35.1641
XLOC_000654	-	1:178437610-178438121	10.7839	14.3599	8.52183	5.91107	0	10.841
XLOC_000655	MLOC_37338,gene:MLOC_37338.1	1:178465245-178471860	39.9611	47.3925	35.4833	21.4901	30.6621	41.9457
XLOC_000656	MLOC_63023,gene:MLOC_63023.1	1:178536568-178541126	8.94988	10.2808	9.29677	10.582	3.99652	9.97275
XLOC_000657	MLOC_70742,gene:MLOC_70742.1	1:178546039-178551270	15.611	17.0813	10.2351	10.978	19.2898	11.4167
XLOC_000658	-	1:178573553-178577072	7.11678	13.0951	7.24839	3.40305	9.99659	7.81125
XLOC_000659	gene:MLOC_19955.1	1:178623256-178625850	8.98304	10.0925	5.91873	12.3065	8.19057	7.23016
XLOC_000660	MLOC_44114,gene:MLOC_44114.1	1:178720012-178722137	26.886	13.7903	11.3811	8.51378	3.03324	10.1366
XLOC_000661	MLOC_5729,gene:MLOC_5729.1	1:178738172-178742400	16.1735	9.57186	8.8944	11.5561	8.27792	17.7333
XLOC_000662	gene:MLOC_72346.1	1:178792725-178794790	39.7524	45.609	38.6605	45.4299	59.4399	37.9108
XLOC_000663	MLOC_72347,gene:MLOC_72347.1	1:178794883-178795589	3.47289	6.16602	0.516573	6.09008	4.59847	0
XLOC_000664	gene:MLOC_20159.1	1:178839616-178840150	0	0	0.784422	3.80748	0	0
XLOC_000665	-	1:179014258-179016600	42.3497	46.7699	54.9493	51.248	10.5764	48.3698
XLOC_000666	MLOC_44998,gene:MLOC_44998.1	1:179245535-179248354	19.6148	24.4896	24.2683	14.8957	16.7111	17.2162
XLOC_000667	gene:MLOC_37359.1	1:179292003-179294631	7.14108	28.6047	39.2582	25.6677	19.9115	26.0039
XLOC_000668	MLOC_75667,gene:MLOC_75667.1	1:179370974-179373942	34.2766	60.6113	41.1923	42.787	6.60753	53.9559
XLOC_000669	MLOC_8834,gene:MLOC_8834.1	1:179486018-179488685	4.44943	4.78473	5.63733	4.13707	0.853789	6.52504
XLOC_000670	-	1:179536026-179536585	22.6208	8.03253	11.237	14.8781	7.48711	20.9243
XLOC_000671	snoF1_F2	1:179562872-179563017	0	0	0	0	0	0
XLOC_000672	MLOC_8492,gene:MLOC_8492.1	1:179811734-179813616	51.921	65.5461	59.9338	64.1629	29.8652	77.1508
XLOC_000673	MLOC_45456,gene:MLOC_45456.1	1:179818337-179819352	1.06414	0	1.92231	0	0	0
XLOC_000674	-	1:186532075-186533902	2.12473	0	5.75795	12.4201	0	6.83805
XLOC_000675	MLOC_63012,gene:MLOC_63012.1	1:187062715-187067547	47.5651	38.0513	45.4382	38.9964	77.1978	46.4693
XLOC_000676	gene:MLOC_7474.1	1:187371298-187373036	0	0	0	0	0	0
XLOC_000677	MLOC_71750,gene:MLOC_71750.1	1:187722950-187725510	3.04368	2.83544	5.1675	4.45451	1.92271	3.43929
XLOC_000678	-	1:187901769-187903863	2.00631	10.6865	12.6866	5.86387	0	11.3
XLOC_000679	gene:MLOC_37122.1	1:210839907-210848592	0.264441	0	0.597194	0	0	0.532138
XLOC_000680	MLOC_54010,gene:MLOC_54010.1	1:210900954-210907336	0.90408	1.52013	0.391333	2.25159	0.102869	0.643159
XLOC_000681	MLOC_67136,gene:MLOC_67136.1	1:210968314-210974588	9.15346	10.649	10.588	8.30297	28.3401	7.47655
XLOC_000682	MLOC_19034,gene:MLOC_19034.1	1:211248155-211251434	4.62787	1.21189	3.41232	3.32584	0	3.29469
XLOC_000683	-	1:211251840-211254741	26.4739	26.6732	23.513	30.4864	20.301	22.9071
XLOC_000684	MIR1122	1:211356146-211356261	0	0	0	0	0	0
XLOC_000685	gene:MLOC_31142.1	1:211419015-211420357	44.3226	3.9755	22.932	18.0607	8.80695	21.087
XLOC_000686	-	1:214580313-214583211	23.769	26.6667	35.5038	35.5163	22.3128	29.0299
XLOC_000687	MLOC_17903,gene:MLOC_17903.1	1:217588200-217590680	1.91096	0	2.46043	1.04705	1.58163	0.192248
XLOC_000688	MLOC_78511,gene:MLOC_78511.1	1:224425731-224428964	204.862	274.594	255.41	170.707	197.476	201.427
XLOC_000689	MLOC_58946,gene:MLOC_58946.1	1:231536130-231541250	72.8947	69.6448	68.13	52.3615	74.1898	73.281
XLOC_000690	MLOC_58947,gene:MLOC_58947.1	1:231541420-231546361	10.7225	20.5751	18.5602	13.5063	11.8965	15.449
XLOC_000691	gene:MLOC_4517.1	1:231549505-231551495	7.2156	4.38262	12.0091	19.1433	10.478	4.73772
XLOC_000692	gene:MLOC_5365.1	1:231569055-231571500	0	0	0	0	0	0
XLOC_000693	-	1:231572673-231573914	3.57037	0	1.84309	6.70795	2.2514	4.51476
XLOC_000694	-	1:232704022-232706292	2.52875	11.9726	10.6618	13.8555	8.83748	13.738
XLOC_000695	MLOC_36414,gene:MLOC_36414.1	1:233261685-233265084	9.69222	11.3102	8.56464	32.013	16.7428	34.3073
XLOC_000696	gene:MLOC_36415.1	1:233266022-233266446	0	0	0	0	0	0
XLOC_000697	gene:MLOC_68267.1	1:238590993-238594417	0.333047	1.66167	0.403834	0.512707	0	0.143906
XLOC_000698	gene:MLOC_10420.1	1:242224091-242233575	0.886595	0	0.625831	2.33702	2.51668	1.96868
XLOC_000699	MLOC_16470,gene:MLOC_16470.1	1:242465771-242469701	0.192895	1.79974	0.763197	0.74053	3.06393	0.310777
XLOC_000700	MLOC_20438,gene:MLOC_20438.1	1:242585817-242591586	12.2961	10.5047	9.73876	11.3167	3.09298	8.47641
XLOC_000701	MLOC_14062,gene:MLOC_14062.1	1:242724376-242726927	14.9208	12.3246	19.2443	23.1784	14.2773	30.9404
XLOC_000702	gene:MLOC_13655.1	1:242800908-242802208	0	0	0	0	0	0
XLOC_000703	MLOC_39807,gene:MLOC_39807.1	1:244445041-244449935	23.7941	22.7083	26.6626	28.1159	25.3128	23.4565
XLOC_000704	tRNA-Ala	1:245443321-245443394	0	0	0	0	0	0
XLOC_000705	MLOC_64918,gene:MLOC_64918.1	1:246600725-246607767	49.0187	69.8189	70.1109	85.2329	66.0393	58.1433
XLOC_000706	gene:MLOC_34571.1	1:246614748-246616367	0.264427	0	0	1.1591	0	0.425725
XLOC_000707	gene:MLOC_67889.1	1:246629533-246631375	7.96142	5.30237	10.4317	10.4658	17.2119	5.23084
XLOC_000708	MLOC_41330,gene:MLOC_41330.1	1:246677349-246678264	1.30129	0	0.763149	0	0	0.679697
XLOC_000709	MLOC_29897,gene:MLOC_29897.1	1:246691211-246691840	6.13444	0	2.37474	11.5267	11.6033	0
XLOC_000710	gene:MLOC_48423.1	1:247043121-247051039	0	0	0.219266	1.06383	0	0
XLOC_000711	gene:MLOC_51589.1	1:247073842-247075119	0	0	0	2.34944	0	0
XLOC_000712	MLOC_64004,gene:MLOC_64004.1	1:251907991-251909310	2.54697	2.51229	0.511354	3.72144	0	0.663093
XLOC_000713	MLOC_52004,gene:MLOC_52004.1	1:255495050-255498457	2.79954	2.88928	1.59282	4.75534	4.78935	5.6759
XLOC_000714	gene:MLOC_16387.1	1:263628667-263629305	2.90276	0	0.811527	0	0	0.778299
XLOC_000715	MLOC_16623,gene:MLOC_16623.1	1:267188587-267192885	73.5504	61.2395	110.145	74.5062	60.3575	99.6824
XLOC_000716	gene:MLOC_36802.1	1:267230143-267231955	0.990935	1.75938	3.04107	2.22411	2.18664	0.89884
XLOC_000717	gene:MLOC_44519.1	1:269305106-269306335	2.80519	0	2.53436	0	1.85748	0.677294
XLOC_000718	gene:MLOC_6909.1	1:270070580-270073006	0.259025	0	0.234029	0.567685	0	0
XLOC_000719	gene:MLOC_59294.1	1:271093166-271097074	1.1203	0.397808	0.509661	0.491042	0.247281	0.187827
XLOC_000720	MLOC_69347,gene:MLOC_69347.1	1:271624824-271626535	2.22492	4.60865	3.01507	1.6255	0	3.28264
XLOC_000721	gene:MLOC_38608.1	1:271633097-271634724	16.0031	7.90304	10.6021	7.13683	4.01577	5.24713
XLOC_000722	gene:MLOC_72502.1	1:271812551-271815411	1.95053	1.34676	3.72044	1.425	4.54463	1.65721
XLOC_000723	-	1:271848057-271850461	4.31223	0.696022	5.31239	1.71848	0	10.0953
XLOC_000724	-	1:271871615-271872519	3.71402	13.1883	15.6536	27.1429	5.46325	24.8929
XLOC_000725	gene:MLOC_37193.1	1:271893348-271896043	7.0023	7.76556	3.43528	0.766955	3.09015	5.27025
XLOC_000726	MLOC_18901,gene:MLOC_18901.1	1:271907686-271911051	3.40294	1.17889	1.19909	7.45679	1.46569	5.06651
XLOC_000727	MLOC_66890,gene:MLOC_66890.1	1:272327330-272336210	4.67105	10.0982	7.32377	7.11324	11.0131	8.76655
XLOC_000728	MLOC_64873,gene:MLOC_64873.1	1:275196904-275207666	2.92618	7.34216	2.89896	9.91369	0.787008	5.46193
XLOC_000729	MLOC_55071,gene:MLOC_55071.1	1:275276789-275281295	26.4571	32.3858	49.139	31.6288	28.513	25.9077
XLOC_000730	MLOC_61007,gene:MLOC_61007.1	1:275282439-275286502	27.2017	22.992	23.2222	71.0432	97.9104	76.8161
XLOC_000731	MLOC_66301,gene:MLOC_66301.1	1:275291117-275295908	14.8656	9.94364	17.3202	6.30244	30.542	6.12896
XLOC_000732	MLOC_59199,gene:MLOC_59199.1	1:275346827-275350318	167.787	118.046	122.099	134.233	184.74	151.451
XLOC_000733	gene:MLOC_7680.1	1:275364522-275367164	0	0	0	0	0	0
XLOC_000734	MLOC_32593,gene:MLOC_32593.1	1:275395222-275399726	28.7766	22.3891	23.0509	21.3257	11.3162	23.7998
XLOC_000735	gene:MLOC_68031.1	1:275442167-275443161	1.45517	0.645906	1.97197	7.97363	16.0588	6.14814
XLOC_000736	MLOC_78260,gene:MLOC_78260.1	1:275451993-275454685	0	0	0.128003	0	0	0
XLOC_000737	MLOC_25875,gene:MLOC_25875.1	1:275455818-275457609	1.33675	0.395547	0	0.976547	0.491736	0.896558
XLOC_000738	-	1:275529480-275530504	0	11.5748	3.14109	7.62095	7.67387	5.24623
XLOC_000739	MLOC_4598,gene:MLOC_4598.1	1:276923023-276926414	11.6891	9.24893	12.1092	10.0245	8.97442	7.77223
XLOC_000740	gene:MLOC_5941.1	1:278378200-278386331	1.44872	2.6579	2.83606	1.48164	0	1.39935
XLOC_000741	MLOC_59328,gene:MLOC_59328.1	1:278399379-278404233	2.65764	0.294657	2.5078	1.45524	3.30001	2.80587
XLOC_000742	MLOC_56689,gene:MLOC_56689.1	1:278449290-278452592	6.0695	7.72142	3.74206	4.71489	1.37131	6.38027
XLOC_000743	MLOC_71540,gene:MLOC_71540.1	1:278458116-278463437	20.0602	16.8611	20.6111	14.3085	12.653	19.0321
XLOC_000744	MLOC_12906,gene:MLOC_12906.1	1:278581007-278583530	263.75	261.994	323.857	180.33	178.348	173.038
XLOC_000745	MLOC_67457,gene:MLOC_67457.1	1:278586661-278591054	1.29909	1.17327	0.127192	1.85124	1.42709	0.531895
XLOC_000746	MLOC_60138,gene:MLOC_60138.1	1:278592738-278596163	47.7079	20.2572	20.6354	31.5346	37.6681	28.6554
XLOC_000747	gene:MLOC_57340.1	1:278683290-278685316	21.3192	22.711	25.9677	29.765	41.4804	29.4887
XLOC_000748	gene:MLOC_44938.1	1:278846691-278847365	0	0	0	0	0	0
XLOC_000749	gene:MLOC_57455.1	1:280379019-280385094	2.78006	2.29929	5.0853	6.13343	3.54299	6.61502
XLOC_000750	gene:MLOC_59508.1	1:280393955-280398259	0.838005	0	1.46225	0	0	0.843088
XLOC_000751	gene:MLOC_67213.1	1:280404447-280407268	10.7662	17.1786	18.0599	50.4074	89.173	11.812
XLOC_000752	MLOC_74150,gene:MLOC_74150.1	1:280494706-280497811	16.1463	11.4619	9.10174	10.5995	1.77889	12.9722
XLOC_000753	MLOC_67926,gene:MLOC_67926.1	1:280525459-280530553	31.1047	27.413	24.5948	28.3755	31.4346	41.6228
XLOC_000754	MLOC_17059,gene:MLOC_17059.1	1:280571111-280573261	35.0994	8.1592	11.029	33.4671	17.7699	22.4499
XLOC_000755	gene:MLOC_71477.1	1:280587825-280589464	0	0	2.00864	2.53199	3.92579	1.07354
XLOC_000756	gene:MLOC_74058.1	1:280597765-280599310	0.428992	0	0.193792	1.88043	0	0
XLOC_000757	gene:MLOC_72235.1	1:280624601-280626205	46.1989	71.2887	62.281	59.3744	117.454	66.5779
XLOC_000758	-	1:280660156-280661595	55.8394	52.2195	35.0425	31.7657	70.5585	49.395
XLOC_000759	-	1:280669880-280671164	9.79263	4.681	9.52744	8.25523	1.66258	5.45587
XLOC_000760	-	1:280928750-280930240	22.0469	22.6163	18.812	17.1806	14.5987	21.6871
XLOC_000761	gene:EPlHVUG00000000733.1	1:281079385-281079458	0	0	0	0	0	0
XLOC_000762	MLOC_52464,gene:MLOC_52464.1	1:283201089-283203964	8.83536	5.50209	6.17096	11.365	8.58279	6.76025
XLOC_000763	gene:MLOC_22037.1	1:283241699-283244102	6.01984	4.64698	7.33073	14.9141	8.66584	6.74131
XLOC_000764	MLOC_39693,gene:MLOC_39693.1	1:283298934-283299671	28.951	45.9613	33.0582	31.3098	61.518	41.6507
XLOC_000765	gene:MLOC_61817.1	1:284325527-284329447	0.863479	0	1.11451	2.25322	1.32405	0.643761
XLOC_000766	MLOC_44120,gene:MLOC_44120.1	1:284385466-284389705	17.7217	33.6742	18.0999	21.6873	24.296	25.0789
XLOC_000767	-	1:284393505-284395804	23.3796	39.7051	33.0586	55.7022	75.1556	45.3973
XLOC_000768	MLOC_38198,gene:MLOC_38198.1	1:284479804-284484410	0	1.7568	0.670222	6.49801	0	1.19834
XLOC_000769	gene:MLOC_73357.1	1:284498313-284502896	8.99837	16.4129	11.0407	7.74345	8.53392	15.3099
XLOC_000770	gene:MLOC_10050.1	1:284528350-284530176	18.4799	15.084	33.708	14.2949	13.0843	16.9732
XLOC_000771	tRNA-Gly	1:284754300-284754371	0	0	0	0	0	0
XLOC_000772	MLOC_10762,gene:MLOC_10762.1	1:285044756-285047675	42.6159	25.0662	37.5111	21.6915	57.0382	36.2645
XLOC_000773	MLOC_4431,gene:MLOC_4431.1	1:285329257-285331600	7.02656	7.19737	3.54552	14.2157	8.35101	9.99958
XLOC_000774	gene:MLOC_60997.1	1:285360234-285364035	11.9022	14.0266	13.4234	16.2799	8.45419	14.9259
XLOC_000775	gene:MLOC_51886.1	1:286436741-286446931	3.51409	3.60579	3.12619	10.9494	14.9295	7.95208
XLOC_000776	MLOC_65819,gene:MLOC_65819.1	1:286458828-286472061	0.931004	8.77249	3.9771	5.61514	2.04405	5.00559
XLOC_000777	gene:MLOC_71452.1	1:286475257-286479964	13.7656	13.2108	12.561	10.7872	7.34195	10.5018
XLOC_000778	tRNA-Leu	1:286480634-286480715	0	0	0	0	0	0
XLOC_000779	MLOC_70247,gene:MLOC_70247.1	1:286523387-286526812	43.2043	39.9565	38.5657	40.815	58.4701	37.9094
XLOC_000780	gene:MLOC_75615.1	1:286558113-286559793	18.9052	18.34	11.9739	11.106	12.9058	7.84329
XLOC_000781	-	1:286590921-286592631	16.0956	13.0715	27.0486	17.6507	16.3106	27.1462
XLOC_000782	MLOC_18120,gene:MLOC_18120.1	1:287448426-287450934	24.4391	40.7745	26.041	19.5468	19.1933	28.0709
XLOC_000783	gene:MLOC_10168.1	1:288582630-288586061	0.178396	0.158369	0	0	0	0.21539
XLOC_000784	gene:MLOC_6353.1	1:288591949-288596367	13.6138	7.25128	7.78919	1.98931	3.00465	3.65175
XLOC_000785	gene:MLOC_37169.1	1:289821132-289824531	0.885276	0.69853	0.622102	1.64812	0.207494	0.907979
XLOC_000786	MLOC_11945,gene:MLOC_11945.1	1:290197394-290199833	13.1377	17.1054	15.4292	17.2775	5.79916	20.5356
XLOC_000787	-	1:290242524-290244150	1.52527	13.5404	8.9556	0	0	12.8851
XLOC_000788	gene:MLOC_10962.1	1:290250797-290253104	1.06934	1.89858	0.968823	2.39917	1.18003	6.02333
XLOC_000789	gene:MLOC_58064.1	1:292034041-292036042	22.6448	15.41	21.6815	42.3065	29.9421	20.7083
XLOC_000790	MLOC_64038,gene:MLOC_64038.1	1:292100408-292107234	20.7357	33.0348	15.1457	20.8734	22.9881	15.4762
XLOC_000791	MLOC_4399,gene:MLOC_4399.1	1:293234716-293238333	3.47772	3.92845	3.9869	1.38404	3.48714	5.59858
XLOC_000792	-	1:293242449-293244768	24.0084	12.7879	30.3664	32.8877	24.5082	37.1947
XLOC_000793	gene:MLOC_52635.1	1:293476877-293485845	12.5528	11.9716	11.6991	2.63861	4.08624	7.66343
XLOC_000794	MLOC_57578,gene:MLOC_57578.1	1:293620951-293623901	281.293	346.541	290.308	256.593	304.211	280.494
XLOC_000795	MLOC_14340,gene:MLOC_14340.1	1:293945554-293949225	21.9028	34.0268	20.8627	19.7158	2.15826	17.9434
XLOC_000796	gene:MLOC_43889.1	1:295087328-295091802	726.011	683.55	661.981	668.851	907.814	564.688
XLOC_000797	MLOC_25218,gene:MLOC_25218.1	1:295099148-295102966	42.5247	30.7598	30.2603	25.7785	37.0677	33.6892
XLOC_000798	MLOC_56839,gene:MLOC_56839.1	1:295174859-295176441	10.2362	3.78304	5.48008	14.9572	8.2648	12.9228
XLOC_000799	MLOC_43439,gene:MLOC_43439.1	1:295489521-295493229	35.0294	26.8568	44.413	20.0563	22.8335	33.9499
XLOC_000800	gene:MLOC_10170.1	1:295857346-295863135	3.10759	1.84433	2.48484	0.436564	0.819059	4.05955
XLOC_000801	MLOC_10171,gene:MLOC_10171.1	1:295863969-295868785	9.2975	5.62577	15.8621	6.72923	9.32309	14.1384
XLOC_000802	MLOC_57040,MLOC_57041,gene:MLOC_57040.1,gene:MLOC_57041.1	1:295869690-295880365	6.56277	13.5977	7.97302	6.97064	4.04305	9.93136
XLOC_000803	MLOC_77475,gene:MLOC_77475.1	1:295885964-295888843	76.3895	69.0214	81.1727	96.575	104.457	83.6024
XLOC_000804	MLOC_10280,gene:MLOC_10280.1	1:295906936-295909045	82.2755	62.9261	76.6347	75.3221	115.559	55.8227
XLOC_000805	MLOC_10528,gene:MLOC_10528.1	1:295985568-295988600	23.1905	23.0247	18.4949	13.4359	16.5368	21.4268
XLOC_000806	MLOC_70795,gene:MLOC_70795.1	1:296637075-296639198	2.0664	3.59904	2.89573	0	1.49141	1.26893
XLOC_000807	gene:MLOC_54921.1	1:296725406-296726712	4.3669	2.58333	3.68073	0	2.56917	3.51304
XLOC_000808	MLOC_61207,gene:MLOC_61207.1	1:296764280-296765978	0.956161	0.599624	2.23343	3.8619	0	1.93024
XLOC_000809	gene:MLOC_4353.1	1:296788587-296793906	14.317	19.8827	12.6724	9.57317	10.1182	10.4708
XLOC_000810	MLOC_54280,gene:MLOC_54280.1	1:296802866-296809315	16.419	13.371	11.6935	10.6144	9.34035	13.7973
XLOC_000811	MLOC_73259,gene:MLOC_73259.1	1:296817869-296821659	0	0	0.311864	0	0	0.694916
XLOC_000812	gene:MLOC_36637.1	1:296869586-296871095	1.98365	3.13059	4.38087	1.93224	6.32434	3.54784
XLOC_000813	tRNA-Ser	1:296942421-296944480	0	0	0	0	0	0
XLOC_000814	-	1:297058725-297059305	74.4114	71.5625	90.9977	74.7827	78.6645	87.2608
XLOC_000815	gene:MLOC_13236.1	1:297674474-297678087	1.4567	0	0.439003	0	2.14615	0
XLOC_000816	gene:MLOC_26105.1	1:298825416-298832796	0	0	0	0	0	0
XLOC_000817	MLOC_64274,gene:MLOC_64274.1	1:298833884-298837151	17.5705	14.25	14.9871	4.75419	9.09706	7.904
XLOC_000818	MLOC_37833,gene:MLOC_37833.1	1:298848603-298852830	103.459	77.9509	97.6415	71.607	56.0267	102.652
XLOC_000819	gene:MLOC_3850.1	1:298990946-298991287	0	0	0	0	0	0
XLOC_000820	gene:MLOC_51723.1	1:299781195-299782040	0	0	0	0	0	0
XLOC_000821	MLOC_12077,gene:MLOC_12077.1	1:304725233-304729844	34.2844	36.3752	28.4091	24.383	19.2293	26.3024
XLOC_000822	-	1:305124332-305126310	11.9903	6.26132	14.3371	10.8213	10.8971	15.0418
XLOC_000823	MLOC_39179,gene:MLOC_39179.1	1:305151843-305154949	60.0055	49.5343	60.4144	78.6169	90.9041	42.9466
XLOC_000824	-	1:305440475-305442538	68.0456	96.9989	73.7446	66.6792	60.2949	64.2472
XLOC_000825	gene:MLOC_51140.1	1:305490035-305509050	3.51437	2.3274	4.96271	4.05474	0.263037	2.67971
XLOC_000826	MLOC_60840,gene:MLOC_60840.1	1:305682696-305686149	22.0378	30.5952	36.7851	19.0551	20.9059	23.2824
XLOC_000827	MLOC_74422,gene:MLOC_74422.1	1:305691840-305695513	0.494983	1.31824	0.223599	4.33944	1.09254	0
XLOC_000828	MLOC_66120,gene:MLOC_66120.1	1:305891328-305897003	9.10277	16.2686	9.17935	5.36012	7.37436	4.95611
XLOC_000829	MLOC_10119,gene:MLOC_10119.1	1:305957892-305965418	0.912298	2.49904	1.09857	0.666585	0.221984	0.809476
XLOC_000830	gene:MLOC_37831.1	1:305994212-305997642	24.3169	14.3445	18.7226	25.7089	22.4885	22.8883
XLOC_000831	MLOC_7325,gene:MLOC_7325.1	1:306454592-306461295	3.82509	7.90178	4.65789	0.194178	5.25724	5.72103
XLOC_000832	MLOC_56196,gene:MLOC_56196.1	1:308970951-308978710	4.62057	10.9254	7.93365	4.05672	1.54318	8.75876
XLOC_000833	MLOC_66486,gene:MLOC_66486.1	1:308982988-308986726	62.6562	47.6835	60.939	42.4532	65.7842	54.6556
XLOC_000834	MLOC_11892,gene:MLOC_11892.1	1:309017248-309022288	17.8408	23.4021	13.9618	19.3671	17.3706	12.0709
XLOC_000835	gene:MLOC_34745.1	1:309052823-309055685	17.9446	18.7807	21.6737	15.7314	15.9782	17.4835
XLOC_000836	MLOC_6581,gene:MLOC_6581.1	1:309062033-309066752	4.6417	7.27599	1.93213	6.76509	3.40778	4.80111
XLOC_000837	gene:MLOC_64636.1	1:309089350-309091458	1.04761	1.83982	1.32331	0	3.43882	1.25127
XLOC_000838	gene:MLOC_73684.1	1:309135532-309138458	3.01991	1.96047	2.91027	1.62763	9.17092	1.63157
XLOC_000839	gene:MLOC_60167.1	1:309141489-309145851	15.6569	12.2935	10.8837	21.1239	11.4026	7.36469
XLOC_000840	MLOC_12859,gene:MLOC_12859.1	1:309149085-309152865	0	0	0.141746	0	0	0
XLOC_000841	MLOC_67010,gene:MLOC_67010.1	1:309162730-309166583	24.9453	15.6712	22.3234	19.3563	7.99669	18.4252
XLOC_000842	tRNA-Gly	1:309167331-309167402	0	0	0	0	0	0
XLOC_000843	MLOC_68443,gene:MLOC_68443.1	1:309236795-309240301	5.98558	7.22951	5.32285	6.35616	4.80089	8.34443
XLOC_000844	gene:MLOC_70811.1	1:309379507-309382491	0	0	0.093542	0.907603	0	0.250001
XLOC_000845	gene:MLOC_15067.1	1:309538202-309538421	7.25986	0	0	0	0	0
XLOC_000846	gene:EPlHVUG00000000069.1	1:309644909-309644978	0	0	0	0	0	0
XLOC_000847	MLOC_59979,gene:MLOC_59979.1	1:309750831-309755732	0.369242	0.310767	0.210459	1.02101	0	0.594428
XLOC_000848	MLOC_44823,gene:MLOC_44823.1	1:309761574-309763856	210.233	226.367	161.877	185.167	288.458	144.724
XLOC_000849	MLOC_20841,gene:MLOC_20841.1	1:309796018-309799979	28.393	47.571	29.9228	29.5329	19.3484	18.7558
XLOC_000850	gene:MLOC_31183.1	1:309831687-309832725	0	0	0	0	0	0
XLOC_000851	gene:MLOC_61783.1	1:309934286-309943024	39.4673	48.6474	31.8454	32.2904	24.7331	30.1746
XLOC_000852	gene:MLOC_61784.1	1:309943525-309946172	0	0	0.31931	0	0.520062	0.284461
XLOC_000853	MLOC_54932,gene:MLOC_54932.1	1:309948595-309957281	3.7464	2.79722	7.69042	6.10113	10.6183	3.59764
XLOC_000854	gene:MLOC_37112.1	1:310002888-310005866	33.0028	35.5638	44.5106	28.4307	35.3702	36.2674
XLOC_000855	-	1:310154772-310156671	60.0096	58.2762	125.803	71.2138	120.742	73.9096
XLOC_000856	MLOC_9808,gene:MLOC_9808.1	1:310170839-310173746	15.4547	15.1781	9.65537	7.20663	2.90321	12.7037
XLOC_000857	MLOC_37838,gene:MLOC_37838.1	1:310243933-310249941	40.0017	25.1297	41.8891	12.1254	68.1444	27.9507
XLOC_000858	MLOC_70886,gene:MLOC_70886.1	1:310252089-310256032	4.96747	4.12118	5.22298	4.29086	11.5226	5.33543
XLOC_000859	snoR100,snoR41,snoZ155	1:310311281-310312702	291.001	153.258	1.92565	2122.76	1014.74	56.7237
XLOC_000860	MLOC_58815,gene:MLOC_58815.1	1:310322607-310328114	11.2335	20.1016	13.0404	10.7734	1.22893	22.117
XLOC_000861	gene:MLOC_4382.1	1:310329598-310333101	0.826078	0.911994	0.870668	1.20686	0	1.66594
XLOC_000862	gene:MLOC_61065.1	1:310355732-310356859	7.16368	1.65899	3.37669	16.3837	5.49964	11.5306
XLOC_000863	MLOC_17902,gene:MLOC_17902.1	1:310462961-310467118	16.6906	19.0341	14.1207	27.1755	29.6509	31.8517
XLOC_000864	-	1:310483449-310484578	47.3298	28.0109	33.7303	16.1379	41.7829	44.0096
XLOC_000865	-	1:310498837-310499754	53.2085	5.66822	5.76703	37.3283	28.1784	8.56003
XLOC_000866	-	1:310536028-310538026	3.29366	5.84788	10.8257	5.25371	30.9044	10.7701
XLOC_000867	gene:MLOC_51255.1	1:310597241-310599130	16.3918	13.9453	16.3525	13.4719	11.6835	14.0178
XLOC_000868	-	1:310715459-310716927	64.8302	23.5251	52.1751	42.7756	10.8448	35.5856
XLOC_000869	gene:MLOC_5111.1	1:311200093-311201975	0.857419	0.913268	3.83643	6.02183	8.70454	1.79447
XLOC_000870	gene:MLOC_74266.1	1:311216422-311218939	67.7985	97.5211	71.228	45.5712	89.7878	63.4815
XLOC_000871	MLOC_15619,gene:MLOC_15619.1	1:311226957-311231405	38.7278	31.3521	35.9967	25.1887	26.6201	40.5706
XLOC_000872	gene:MLOC_13058.1	1:311234042-311237807	9.26856	11.0308	7.82244	15.896	18.2047	15.7189
XLOC_000873	MLOC_73582,gene:MLOC_73582.1	1:311269632-311272127	5.80126	0.223025	5.85878	9.47828	4.77111	6.37496
XLOC_000874	MLOC_43984,gene:MLOC_43984.1	1:311296152-311300202	3.36179	2.20213	1.49417	0.603844	0.912493	1.5153
XLOC_000875	MLOC_51581,gene:MLOC_51581.1	1:311301473-311306128	79.7272	101.152	123.859	111.068	42.0908	111.684
XLOC_000876	MLOC_13770,gene:MLOC_13770.1	1:311335715-311339734	2.42728	16.247	7.4518	10.1757	0	11.8304
XLOC_000877	gene:MLOC_64714.1	1:311382197-311383071	0	0	0	0	0.946382	0
XLOC_000878	gene:MLOC_18909.1	1:311415391-311418206	17.306	13.8953	10.9552	18.36	17.7617	14.5507
XLOC_000879	gene:MLOC_15504.1	1:311439214-311439516	0	0	2.51853	0	0	0
XLOC_000880	gene:MLOC_13302.1	1:311592946-311594006	8.24735	21.3865	28.1301	30.6156	68.3346	10.1824
XLOC_000881	MLOC_69340,gene:MLOC_69340.1	1:311772491-311772788	0	0	0	0	0	0
XLOC_000882	MLOC_24797,gene:MLOC_24797.1	1:311787304-311791569	11.2036	21.356	11.4679	20.6739	1.02568	24.1633
XLOC_000883	gene:MLOC_3641.1	1:311833152-311835094	3.642	4.11491	1.64526	0.725636	1.82703	1.8654
XLOC_000884	MLOC_24861,gene:MLOC_24861.1	1:311920666-311921147	1.53382	2.72326	1.38515	6.72639	10.1521	14.801
XLOC_000885	MLOC_76080,gene:MLOC_76080.1	1:312071453-312077275	6.94432	5.53844	5.75168	3.26545	4.01335	4.62528
XLOC_000886	tRNA-Lys	1:312116067-312116140	0	0	0	0	0	0
XLOC_000887	MLOC_64832,gene:MLOC_64832.1	1:312271967-312272602	0	0	0	0	0	0
XLOC_000888	gene:MLOC_74830.1	1:312300877-312305786	50.6425	59.3791	70.8825	49.2161	31.5588	39.9144
XLOC_000889	MLOC_25672,gene:MLOC_25672.1	1:312309031-312309633	0	0	0	0	0	0
XLOC_000890	MLOC_6851,gene:MLOC_6851.1	1:312350399-312354058	14.5391	10.6482	11.9865	9.55944	9.6275	14.1887
XLOC_000891	MLOC_20864,gene:MLOC_20864.1	1:312397497-312398491	30.0342	38.1347	38.8786	37.5387	97.8015	30.5893
XLOC_000892	gene:MLOC_21948.1	1:312444196-312445047	0	0	0	0	0	0
XLOC_000893	gene:MLOC_77928.1	1:313910875-313915080	2.2227	13.6962	5.55212	7.45026	0.577195	5.0514
XLOC_000894	-	1:313961309-313961617	186.975	76.6084	155.377	189.827	0	11.4944
XLOC_000895	gene:MLOC_53880.1	1:314241275-314245078	16.5987	16.8311	16.7781	20.0107	11.1229	16.9328
XLOC_000896	MLOC_60090,gene:MLOC_60090.1	1:314264625-314269106	1.04358	0.206355	0.28286	0	0	0.374223
XLOC_000897	MLOC_7831,gene:MLOC_7831.1	1:314307455-314308120	0.742959	0	0	0	0	0
XLOC_000898	MLOC_5681,gene:MLOC_5681.1	1:314312170-314315470	4.66499	1.04702	4.03836	7.07643	3.98088	5.33961
XLOC_000899	MLOC_53242,gene:MLOC_53242.1	1:314322304-314324096	0.464262	0	1.04861	0	0	0.373649
XLOC_000900	gene:MLOC_22011.1	1:314358045-314361919	4.8927	1.59765	4.38563	1.47901	3.1041	2.40826
XLOC_000901	MLOC_38446,gene:MLOC_38446.1	1:314386091-314389944	56.2316	53.8548	67.7892	30.2949	35.1429	73.1537
XLOC_000902	MLOC_70897,gene:MLOC_70897.1	1:314417960-314421125	64.0952	62.1737	73.8913	46.5974	66.7118	83.5418
XLOC_000903	gene:MLOC_26177.1	1:314485138-314485997	0	0	0	0	0	0
XLOC_000904	gene:MLOC_22796.1	1:314503936-314505217	0	0	0	0	0	0
XLOC_000905	gene:MLOC_72057.1	1:314841438-314842334	0	0	0	1.82007	0	0
XLOC_000906	gene:MLOC_58153.1	1:315438610-315440937	0	0	0	0	0	0
XLOC_000907	MLOC_4764,gene:MLOC_4764.1	1:315449116-315455675	27.8486	22.9669	44.8265	71.272	49.1489	92.5918
XLOC_000908	gene:MLOC_51215.1	1:315461812-315464272	5.24744	4.07669	2.09089	2.02876	5.10307	1.24178
XLOC_000909	-	1:315483210-315483959	17.3114	64.1444	58.4707	46.1978	215.932	58.7396
XLOC_000910	gene:MLOC_22512.1	1:315546278-315548310	0.551899	1.46982	2.9917	19.3538	57.8722	20.4812
XLOC_000911	gene:MLOC_35512.1	1:316881773-316882951	0	0	0.533366	0	2.60609	0
XLOC_000912	-	1:316944397-316945029	28.2322	4.55687	18.5466	41.26	11.3276	12.3888
XLOC_000913	gene:MLOC_81847.1	1:317054671-317054941	0	0	0	0	0	0
XLOC_000914	MLOC_60706,gene:MLOC_60706.1	1:317928651-317933023	4.88954	7.85207	8.00805	7.01239	5.76821	8.0243
XLOC_000915	MLOC_9518,gene:MLOC_9518.1	1:318452306-318458820	24.0356	20.5681	14.8011	15.1439	23.4414	21.7754
XLOC_000916	MLOC_1154,gene:MLOC_1154.1	1:318509591-318518907	8.53405	15.2008	8.60157	7.37722	2.79075	11.5673
XLOC_000917	MLOC_5937,gene:MLOC_5937.1	1:318522551-318529798	9.60773	19.9013	20.8974	16.3776	21.5996	14.4635
XLOC_000918	MLOC_53633,gene:MLOC_53633.1	1:318531363-318534622	6.37282	3.6803	6.48867	4.57052	9.80928	8.49431
XLOC_000919	B19.1A,gene:MLOC_24874.1	1:318607489-318608388	0	0	0	0	0	0
XLOC_000920	gene:MLOC_67661.1	1:319325531-319332027	0.137275	0.081243	0.165376	0.601694	0.808047	0.0368328
XLOC_000921	-	1:319379957-319382769	3.29771	7.98409	10.2922	3.94242	0.661695	23.4035
XLOC_000922	gene:MLOC_14212.1	1:319438853-319440611	73.2633	103.379	68.061	61.1865	39.7473	47.3386
XLOC_000923	gene:MLOC_15317.1	1:319464603-319465087	0	0	1.84728	0	0	0.822591
XLOC_000924	gene:MLOC_11609.1	1:321262535-321265851	75.8695	57.2264	67.0204	59.7908	28.0006	64.0805
XLOC_000925	gene:MLOC_22177.1	1:321375841-321377686	0.827996	1.47009	0.748023	1.81483	0	1.33264
XLOC_000926	MLOC_13565,gene:MLOC_13565.1	1:321420850-321424131	178.099	131.336	103.85	107.116	124.66	121.638
XLOC_000927	gene:MLOC_71208.1	1:321447417-321450503	12.2999	17.6243	8.11393	23.9331	12.3752	19.7822
XLOC_000928	MLOC_65394,gene:MLOC_65394.1	1:321478403-321482058	22.106	18.7038	19.3436	5.07419	5.10893	16.2985
XLOC_000929	gene:MLOC_20718.1	1:322346016-322348841	0	0	0	0	0	0.618475
XLOC_000930	gene:MLOC_55250.1	1:325620343-325625620	31.0532	35.974	24.5322	16.0433	22.2828	17.7677
XLOC_000931	gene:MLOC_45047.1	1:325640524-325642913	1.67303	0	1.58186	0	0	1.4588
XLOC_000932	MLOC_4339,gene:MLOC_4339.1	1:327914345-327917798	70.5492	38.9971	40.9383	45.2976	65.0451	76.2626
XLOC_000933	B19.4,gene:MLOC_6278.1	1:327967683-327968580	0	0	0	0	0	0
XLOC_000934	-	1:327985454-327990168	3.29484	10.2373	5.95238	3.6114	1.81775	9.27765
XLOC_000935	MLOC_34601,gene:MLOC_34601.1	1:328007608-328011970	7.85856	5.18887	6.71988	5.30094	2.37612	10.9733
XLOC_000936	MLOC_53334,gene:MLOC_53334.1	1:328037132-328039905	5.16787	3.30113	4.77583	8.73784	8.86683	8.84212
XLOC_000937	MLOC_5527,gene:MLOC_5527.1	1:329250201-329260156	1.08777	3.01953	1.9706	4.09916	0.337849	3.50475
XLOC_000938	MLOC_7030,gene:MLOC_7030.1	1:329261122-329265869	22.0651	16.7454	23.8303	15.7608	11.185	24.2335
XLOC_000939	gene:MLOC_61994.1	1:329284051-329286010	23.82	24.6329	25.11	25.833	43.182	19.3934
XLOC_000940	-	1:330187796-330190613	25.0961	17.5047	25.5058	33.3972	54.3996	40.3906
XLOC_000941	gene:MLOC_12888.1	1:331066084-331069504	0.271751	1.51006	0.24575	2.38483	0	0.656605
XLOC_000942	MLOC_38614,gene:MLOC_38614.1	1:333078892-333079716	7.65864	5.44479	12.4659	10.0836	14.7135	7.62459
XLOC_000943	MLOC_79687,gene:MLOC_79687.1	1:333795284-333796654	5.62331	5.87296	1.79305	5.80002	0.730068	0.266202
XLOC_000944	MLOC_1701,gene:MLOC_1701.1	1:334511959-334518664	97.8059	109.398	66.5841	53.0019	43.1719	54.5342
XLOC_000945	MLOC_3525,gene:MLOC_3525.1	1:334525386-334532868	35.2496	31.0391	20.3692	22.0691	32.3681	28.7851
XLOC_000946	gene:MLOC_14273.1	1:334543448-334545819	6.10867	8.95955	4.07939	7.56708	5.56935	4.59615
XLOC_000947	MLOC_15579,gene:MLOC_15579.1	1:334614929-334618899	0.795938	2.5017	2.29592	0.498248	0.975487	1.51178
XLOC_000948	MLOC_72449,gene:MLOC_72449.1	1:334619047-334621704	6.71324	4.6912	5.6074	6.13567	4.11965	2.6255
XLOC_000949	MLOC_3089,gene:MLOC_3089.1	1:334636451-334638755	0.728698	0.862519	2.63342	1.20159	0	1.99732
XLOC_000950	-	1:334667419-334669022	5.92838	23.6828	16.7349	3.24888	3.27076	22.6563
XLOC_000951	gene:MLOC_77405.1	1:334679652-334682110	60.5541	67.7189	69.6434	96.3134	95.4193	67.8273
XLOC_000952	-	1:334728950-334729868	14.0644	9.3641	11.9099	15.4159	0	9.19312
XLOC_000953	gene:MLOC_2856.1	1:334906337-334908437	22.172	29.9197	25.0036	29.1586	30.1777	19.8124
XLOC_000954	-	1:334911443-334913037	67.2748	65.0705	38.0978	19.808	52.0778	52.9234
XLOC_000955	gene:MLOC_69197.1	1:335142354-335145912	31.8631	57.4615	36.0721	37.4111	44.9819	40.7655
XLOC_000956	MLOC_56989,gene:MLOC_56989.1	1:335168276-335169695	0	0	0	0	0	0.238541
XLOC_000957	gene:MLOC_58044.1	1:335763171-335767671	2.24407	0.51913	2.11354	3.42218	0.860549	0.784888
XLOC_000958	MLOC_9783,gene:MLOC_9783.1	1:335833212-335836853	27.1447	18.1327	18.6977	20.0264	10.4806	18.0124
XLOC_000959	MLOC_61544,gene:MLOC_61544.1	1:339431810-339433883	1.93229	2.67249	3.87229	3.95891	13.9393	17.678
XLOC_000960	gene:MLOC_21457.1	1:339908827-339910479	2.1853	3.52722	2.69232	14.8038	8.77001	6.07602
XLOC_000961	MLOC_21459	1:339911662-339915314	29.8115	33.43	23.6244	25.2213	53.0984	36.4306
XLOC_000962	MLOC_63445,gene:MLOC_63445.1	1:340998293-340999869	9.50299	6.07403	6.86818	16.663	17.6183	19.8838
XLOC_000963	-	1:342026214-342028245	45.4082	41.4	30.7297	31.508	30.9586	46.002
XLOC_000964	gene:MLOC_15147.1	1:342180841-342182616	1.09875	0.325134	0.165451	0	2.82944	0
XLOC_000965	MLOC_15148,gene:MLOC_15148.1	1:342191504-342195713	27.6109	15.6887	18.1489	28.0626	25.9664	20.7746
XLOC_000966	MLOC_64258,gene:MLOC_64258.1	1:342197148-342203552	206.496	294.381	196.938	176.032	124.279	189.924
XLOC_000967	MLOC_12537,gene:MLOC_12537.1	1:342245010-342248765	15.372	22.113	16.5722	11.3118	9.4115	16.2565
XLOC_000968	MLOC_63743,gene:MLOC_63743.1	1:342272434-342274734	9.36949	3.88725	10.6698	22.7194	29.9212	8.10767
XLOC_000969	MLOC_36634,gene:MLOC_36634.1	1:342283930-342289263	29.8462	27.7966	18.535	21.5803	11.4714	34.0711
XLOC_000970	MLOC_54601,gene:MLOC_54601.1	1:342724705-342726666	0	0	0	0	0	0
XLOC_000971	tRNA-Arg	1:343946444-343946517	0	0	0	0	0	0
XLOC_000972	MLOC_65390,gene:MLOC_65390.1	1:343975638-343978029	0	0	0	0	0	0
XLOC_000973	MLOC_62211,gene:MLOC_62211.1	1:343979715-343983323	47.2887	76.7109	51.2836	74.176	62.2151	62.3385
XLOC_000974	MLOC_44513,gene:MLOC_44513.1	1:343993445-343998330	10.2231	8.45772	12.8411	6.76818	28.0349	12.7802
XLOC_000975	MLOC_12977,gene:MLOC_12977.1	1:349211285-349217196	249.649	165.295	334.597	148.219	87.2874	203.34
XLOC_000976	gene:MLOC_45120.1	1:349249561-349251122	16.3217	5.6452	8.0434	9.29142	14.5039	7.16535
XLOC_000977	MLOC_57758,gene:MLOC_57758.1	1:350953512-350958398	3.3629	1.63019	1.39677	1.34208	2.70234	1.96795
XLOC_000978	gene:MLOC_66580.1	1:350994757-350996313	0	0	0	0	0	0
XLOC_000979	gene:MLOC_4933.1	1:351027843-351029642	1.78291	2.53243	4.52754	9.37867	6.19379	1.50562
XLOC_000980	gene:MLOC_59298.1	1:351034067-351035366	0	0	0	1.15115	0	0
XLOC_000981	MLOC_71107,gene:MLOC_71107.1	1:351057050-351060963	1.80528	0.482956	1.87057	0	4.77904	3.8389
XLOC_000982	MLOC_6926,gene:MLOC_6926.1	1:351073926-351078755	12.5969	11.6128	11.4173	9.67096	9.89225	11.0212
XLOC_000983	gene:MLOC_12910.1	1:351129825-351131888	0.15478	0.274807	0	0	0	0
XLOC_000984	tRNA-Ser	1:351134524-351134606	0	0	0	0	0	0
XLOC_000985	MLOC_12040,gene:MLOC_12040.1	1:351182292-351184807	5.45693	5.92274	4.93006	5.31223	0	5.36715
XLOC_000986	gene:MLOC_12816.1	1:352002874-352007298	4.71878	5.71901	4.44831	3.4171	3.01129	4.66386
XLOC_000987	MLOC_69427,gene:MLOC_69427.1	1:352008574-352012380	306.906	347.907	303.813	331.791	269.828	283.344
XLOC_000988	-	1:352426705-352429445	2.38458	4.23377	3.94951	1.7422	0	7.99578
XLOC_000989	-	1:354380870-354383555	26.1964	14.9209	30.2315	36.3786	42.9251	41.0382
XLOC_000990	MLOC_16345,gene:MLOC_16345.1	1:358633802-358636606	2.87032	3.32069	4.25148	6.82273	9.1067	3.284
XLOC_000991	MLOC_37550,gene:MLOC_37550.1	1:359439280-359443476	47.2923	32.0301	44.0057	39.7724	32.5412	51.4729
XLOC_000992	gene:MLOC_10536.1	1:359791914-359795129	46.3357	28.2567	27.4431	26.9221	53.609	13.82
XLOC_000993	tRNA-Ile	1:359795848-359795922	0	0	0	0	0	0
XLOC_000994	MLOC_10139,gene:MLOC_10139.1	1:362080755-362086810	1.97653	0.438661	1.34255	2.16597	0	2.58016
XLOC_000995	MLOC_37761,gene:MLOC_37761.1	1:362127327-362134377	99.6698	65.2206	90.1533	65.517	82.4652	64.0296
XLOC_000996	gene:MLOC_7466.1	1:362168084-362170603	1.49788	0.265933	0.405993	2.1863	1.10098	0.803312
XLOC_000997	gene:MLOC_7467.1	1:362171765-362173054	4.97373	0	0	0	0.783876	1.14354
XLOC_000998	MLOC_43595,gene:MLOC_43595.1	1:362263269-362267287	189.006	155.455	139.043	110.305	104.255	124.133
XLOC_000999	MLOC_36782,gene:MLOC_36782.1	1:362282285-362285094	26.9574	24.1431	24.3553	30.3849	38.2508	30.3753
XLOC_001000	-	1:362292599-362295226	6.17161	16.8577	9.86416	2.08115	0	12.2248
XLOC_001001	MLOC_61156,gene:MLOC_61156.1	1:362441786-362446342	1.93623	1.27444	5.60794	5.36824	7.92173	2.56701
XLOC_001002	MLOC_69833,gene:MLOC_69833.1	1:362508731-362512609	29.2592	26.1226	35.4049	29.3951	31.3065	31.8606
XLOC_001003	MLOC_55880,gene:MLOC_55880.1	1:362520642-362522802	0.831352	2.21407	0.375551	0.911008	0.458738	0.167275
XLOC_001004	MLOC_10133,gene:MLOC_10133.1	1:362579522-362582540	0	0	0.0959675	0	0	0
XLOC_001005	MLOC_73207,gene:MLOC_73207.1	1:362601108-362604570	11.4291	5.5876	5.57833	1.45051	8.77461	8.94722
XLOC_001006	gene:MLOC_80135.1	1:362628961-362629948	36.3369	54.7401	38.1332	45.0507	88.3012	25.9934
XLOC_001007	MLOC_6143,gene:MLOC_6143.1	1:362676742-362679701	3.86434	0	2.0944	3.38839	0	1.24361
XLOC_001008	gene:MLOC_44141.1	1:362679838-362682764	1.69179	2.62826	1.62408	0	0.233395	1.44684
XLOC_001009	MLOC_52366,gene:MLOC_52366.1	1:362862960-362869766	10.0978	10.6957	12.3193	11.0714	11.1708	10.8758
XLOC_001010	gene:MLOC_34489.1	1:362888067-362892359	25.2612	21.3594	23.389	31.0616	11.3251	26.9883
XLOC_001011	MLOC_58402,gene:MLOC_58402.1	1:362963377-362973780	10.1187	4.75812	9.62118	6.66042	2.58026	7.22258
XLOC_001012	gene:MLOC_38202.1	1:363001549-363003896	0.40285	0.476833	0.485299	0.588597	1.77842	1.62125
XLOC_001013	gene:MLOC_44017.1	1:363050192-363054411	12.5085	7.86518	11.1798	7.2502	5.94055	10.4339
XLOC_001014	MLOC_79973,gene:MLOC_79973.1	1:363056540-363057132	2.58715	0	0	0	0	0
XLOC_001015	MLOC_16402,gene:MLOC_16402.1	1:363076373-363079016	33.1369	18.473	16.996	30.4959	48.9051	15.8962
XLOC_001016	-	1:363203435-363203883	38.7015	0	27.1779	9.4309	9.4853	6.913
XLOC_001017	MLOC_37854,gene:MLOC_37854.1	1:363398059-363401709	7.56243	5.16449	8.53109	34.4478	44.7585	32.7436
XLOC_001018	gene:MLOC_17544.1	1:363403588-363405489	1.18679	0.903049	1.07225	0.743152	1.12267	0.545836
XLOC_001019	MLOC_43759,gene:MLOC_43759.1	1:363666596-363667441	90.6259	50.7851	115.378	76.7528	208.073	116.804
XLOC_001020	MLOC_53283,gene:MLOC_53283.1	1:363828017-363830120	14.9952	11.2527	17.8653	9.73758	13.3827	15.193
XLOC_001021	MLOC_6076,gene:MLOC_6076.1	1:363908458-363915907	3.12497	3.26175	3.96587	2.43383	1.12527	6.37842
XLOC_001022	MLOC_11260,gene:MLOC_11260.1	1:363929373-363936458	31.7312	22.4704	30.8691	16.6909	13.5751	26.437
XLOC_001023	-	1:363957940-363960524	4.9626	11.3093	10.3876	29.5181	8.15294	9.88859
XLOC_001024	gene:MLOC_74281.1	1:364020835-364022373	0	0	0	0	0.475926	0
XLOC_001025	-	1:364028781-364030094	14.1652	13.3146	15.8058	18.266	9.19392	23.4624
XLOC_001026	MLOC_75102,gene:MLOC_75102.1	1:364469835-364483894	0.250972	1.79364	0.453522	0.553549	0	0.96985
XLOC_001027	MLOC_4505,gene:MLOC_4505.1	1:364547009-364551880	4.77016	4.71601	3.59369	3.49273	0.586311	4.57737
XLOC_001028	MLOC_18031,gene:MLOC_18031.1	1:364572912-364576174	151.712	147.862	259.198	134.247	243.971	243.178
XLOC_001029	MLOC_15034,gene:MLOC_15034.1	1:364577025-364581001	25.6069	35.6851	41.5152	30.6928	18.3182	40.854
XLOC_001030	gene:MLOC_68897.1	1:364700423-364700959	0	0	0	0	0	0
XLOC_001031	gene:MLOC_18762.1	1:364712197-364718165	37.3469	15.8054	20.9565	52.3557	28.9557	62.4856
XLOC_001032	MLOC_58793,gene:MLOC_58793.1	1:364761499-364769105	2.72589	5.30067	2.70152	1.70689	3.43785	2.08907
XLOC_001033	MLOC_62674,gene:MLOC_62674.1	1:364787309-364791680	17.9029	15.035	20.6498	14.4313	20.6113	13.0937
XLOC_001034	gene:MLOC_17414.1	1:364800348-364801053	0	0	0	0	0	0
XLOC_001035	MLOC_53822,gene:MLOC_53822.1	1:364827109-364830406	4.00957	1.76238	4.78185	2.81201	2.12406	4.389
XLOC_001036	MLOC_72651,gene:MLOC_72651.1	1:364840085-364841536	6.76249	8.98321	7.08654	31.8753	67.9196	24.7103
XLOC_001037	MLOC_8595,gene:MLOC_8595.1	1:364901405-364903114	21.9425	12.0294	15.436	19.3693	3.25094	10.6685
XLOC_001038	gene:MLOC_73922.1	1:368380261-368381934	5.42732	2.59427	8.67532	6.40471	3.68592	6.21623
XLOC_001039	tRNA-Asp	1:368381945-368382016	0	0	0	12963.3	0	0
XLOC_001040	MLOC_14042,gene:MLOC_14042.1	1:369173546-369177330	17.0116	21.2142	14.7553	13.2983	10.2328	10.6133
XLOC_001041	MLOC_17891,gene:MLOC_17891.1	1:369189758-369190455	0.850454	0	0	0	0	0
XLOC_001042	MLOC_73275,gene:MLOC_73275.1	1:370025984-370029904	3.10788	2.57496	3.09237	3.8578	1.63228	2.66767
XLOC_001043	gene:MLOC_73277.1	1:370038028-370038503	0	0	0	0	0	0
XLOC_001044	MLOC_73066,gene:MLOC_73066.1	1:370058400-370062018	0	0	0.0953728	0.474876	0.239147	0
XLOC_001045	MLOC_65893,gene:MLOC_65893.1	1:370097907-370100650	12.7859	17.388	16.0631	28.9707	36.0267	16.715
XLOC_001046	MLOC_54699,gene:MLOC_54699.1	1:370164148-370167182	1.77807	0.76393	1.3636	1.41702	2.14075	1.95153
XLOC_001047	gene:MLOC_63528.1	1:370191256-370193815	6.8083	6.03395	8.90393	22.6475	12.1173	9.22655
XLOC_001048	gene:MLOC_73563.1	1:370204718-370211377	2.59344	0.331277	0.720139	0	0.47932	0.373416
XLOC_001049	MLOC_37490,gene:MLOC_37490.1	1:370270973-370277327	11.2599	9.08412	7.21101	12.2522	11.1124	11.4704
XLOC_001050	MLOC_56267,gene:MLOC_56267.1	1:370279365-370283390	399.613	400.566	380.447	232.134	232.725	309.972
XLOC_001051	MLOC_57544,gene:MLOC_57544.1	1:370305298-370308208	50.2705	51.494	58.4996	27.5383	40.9756	22.6685
XLOC_001052	gene:MLOC_69141.1	1:370321355-370323346	0.966063	0.28587	0.581886	1.41151	0.710791	0.129593
XLOC_001053	MLOC_52379,gene:MLOC_52379.1	1:370333633-370337756	1.80541	2.82832	1.90077	2.29375	0.937552	2.35878
XLOC_001054	gene:MLOC_20986.1	1:370387437-370390390	21.5866	17.1555	22.5008	15.8686	10.0755	14.3095
XLOC_001055	-	1:370406016-370407196	10.0691	8.51307	12.9948	21.0194	17.99	12.7327
XLOC_001056	gene:MLOC_80829.1	1:370445329-370447741	2.08533	5.09086	2.82614	4.57025	22.7271	3.56674
XLOC_001057	gene:MLOC_80830.1	1:370448316-370449257	0	0	0	0	2.74174	0.31639
XLOC_001058	gene:MLOC_22221.1	1:370547872-370548085	0	14.1221	7.17026	0	17.5174	0
XLOC_001059	tRNA-Asn	1:370623576-370623650	0	0	0	0	0	0
XLOC_001060	MLOC_322,gene:MLOC_322.1	1:370796096-370796704	0	0	0	0	0	0
XLOC_001061	-	1:370873479-370875384	121.14	144.932	101.36	161.761	186.749	133.485
XLOC_001062	MLOC_10517,gene:MLOC_10517.1	1:371113550-371120313	8.62405	14.4189	5.60887	3.87616	1.95018	7.74724
XLOC_001063	MLOC_52605,gene:MLOC_52605.1	1:371126622-371128500	15.897	10.4272	17.5058	12.1089	25.1622	15.3088
XLOC_001064	MLOC_73341,gene:MLOC_73341.1	1:371157108-371160614	41.0833	48.5333	34.3463	32.7481	23.4713	20.9732
XLOC_001065	gene:MLOC_16201.1	1:371187488-371188889	9.27129	7.06377	14.2205	10.1734	10.0761	5.8639
XLOC_001066	MLOC_37107,gene:MLOC_37107.1	1:371214962-371216676	328.564	266.689	444.405	171.652	257.013	370.739
XLOC_001067	-	1:372616696-372617971	14.083	12.1641	10.3159	11.6795	13.4412	9.80186
XLOC_001068	MLOC_65396,gene:MLOC_65396.1	1:372644732-372646738	54.2978	65.4159	37.7105	39.2914	65.0964	34.8846
XLOC_001069	MLOC_11591,gene:MLOC_11591.1	1:372664327-372668224	24.0129	28.7937	18.2242	25.7691	22.3726	18.4947
XLOC_001070	MLOC_70089,gene:MLOC_70089.1	1:372685024-372686110	0.876342	0	0.791574	0	0	0
XLOC_001071	gene:MLOC_6777.1	1:374237595-374239783	44.0751	35.8026	46.3218	35.9324	24.5844	36.6771
XLOC_001072	MLOC_76054,gene:MLOC_76054.1	1:374254472-374256353	5.91624	10.5069	7.03477	4.09592	4.12472	3.75997
XLOC_001073	gene:MLOC_32671.1	1:374260239-374263546	2.54801	0	2.37309	1.55731	4.19334	4.13178
XLOC_001074	MLOC_15998,gene:MLOC_15998.1	1:374265907-374269601	6.8404	5.04209	2.37686	2.30648	1.74125	5.50285
XLOC_001075	MLOC_15633,gene:MLOC_15633.1	1:374283941-374287821	8.20082	5.46056	5.16675	5.21345	1.31238	5.35291
XLOC_001076	MLOC_68171,gene:MLOC_68171.1	1:377589349-377595743	0.281253	0.248376	0.252783	0	0.617571	0.225033
XLOC_001077	MLOC_54930,gene:MLOC_54930.1	1:378667163-378671607	20.3207	13.3955	14.8549	19.5489	7.60667	8.06181
XLOC_001078	MLOC_55764,gene:MLOC_55764.1	1:380166303-380170966	7.98511	11.8055	6.67358	3.50133	3.52607	4.28435
XLOC_001079	gene:MLOC_72809.1	1:381582387-381588206	6.65844	4.06353	6.51836	8.24242	4.87428	5.92411
XLOC_001080	MLOC_7713,gene:MLOC_7713.1	1:381886830-381887576	4.69229	2.3803	1.81657	2.93876	4.43803	4.31476
XLOC_001081	MLOC_62765,gene:MLOC_62765.1	1:383279926-383281648	0	0	0	0	0	0
XLOC_001082	-	1:383304648-383306119	62.7004	3.1581	8.43631	7.79749	34.3507	11.4511
XLOC_001083	MLOC_76003,gene:MLOC_76003.1	1:383322253-383324727	5.65544	8.47657	9.92106	4.18539	4.66612	5.12359
XLOC_001084	-	1:383334721-383337128	34.963	18.7325	22.4458	30.5998	22.5906	16.0295
XLOC_001085	gene:MLOC_11860.1	1:383337861-383338627	26.7737	50.2792	29.7439	70.7197	158.663	26.2046
XLOC_001086	MLOC_66337,gene:MLOC_66337.1	1:383654413-383657546	147.834	175.711	170.045	72.5463	43.0276	128.246
XLOC_001087	-	1:384745176-384746752	5.97671	4.24459	11.6635	11.5273	5.27677	6.54194
XLOC_001088	gene:MLOC_56737.1	1:384747360-384754798	23.058	15.4545	20.2675	14.8748	11.953	17.4612
XLOC_001089	gene:MLOC_19262.1	1:384781900-384787828	0.979788	0	0.512522	1.39122	0.272114	0.913232
XLOC_001090	MLOC_57289,gene:MLOC_57289.1	1:385054861-385055899	1.71517	5.32918	5.03587	5.63904	16.0885	12.222
XLOC_001091	MLOC_57290,gene:MLOC_57290.1	1:385058700-385062924	59.5312	65.5271	52.2196	64.1687	71.1424	65.2893
XLOC_001092	-	1:385065110-385068257	71.5034	22.6065	61.9798	53.7397	118.522	36.8216
XLOC_001093	gene:MLOC_36991.1	1:385070991-385073482	284.086	180.655	242.868	323.219	492.26	220.013
XLOC_001094	gene:MLOC_36992.1	1:385074235-385075218	9.223	28.8203	22.9972	24.258	42.3412	17.5167
XLOC_001095	MLOC_17145,gene:MLOC_17145.1	1:385077992-385081525	0.749105	1.10834	2.36747	1.90421	0.826685	2.31133
XLOC_001096	gene:MLOC_63595.1	1:389110859-389118280	0	0	0	0	0	0
XLOC_001097	gene:MLOC_36698.1	1:389134672-389140189	14.4863	25.7359	29.3738	20.8634	11.886	21.9121
XLOC_001098	-	1:389142470-389144387	10.5136	9.33329	15.1103	12.5698	16.8756	13.075
XLOC_001099	gene:MLOC_70752.1	1:389157750-389158308	5.66869	10.0646	8.04647	7.1009	14.2967	3.90909
XLOC_001100	gene:MLOC_57911.1	1:391333984-391338762	13.3747	25.3892	17.1218	13.2733	10.7646	14.8663
XLOC_001101	-	1:391407449-391410602	10.4711	14.9636	14.7672	7.83649	14.6564	9.86624
XLOC_001102	MLOC_64904,gene:MLOC_64904.1	1:391422543-391423398	0.882554	0	2.00765	5.80461	2.92352	1.85551
XLOC_001103	gene:MLOC_66574.1	1:391425482-391429207	85.0939	134.138	142.554	156.865	226.094	146.71
XLOC_001104	MLOC_6533,gene:MLOC_6533.1	1:391436683-391439741	21.7025	21.8166	28.1785	18.6018	15.676	17.8018
XLOC_001105	gene:MLOC_4418.1	1:391534099-391538591	20.9538	22.1517	8.93836	9.73117	5.51737	12.0641
XLOC_001106	gene:MLOC_77110.1	1:391549850-391550557	0	0	0	0	0	0
XLOC_001107	MLOC_5773,gene:MLOC_5773.1	1:391601049-391604625	30.0559	24.8729	33.2718	36.7762	25.848	31.8781
XLOC_001108	tRNA-Ile	1:391686269-391690304	0	0	0	0	0	0
XLOC_001109	MLOC_15430,gene:MLOC_15430.1	1:391707284-391708630	0	0	0	0	0	0
XLOC_001110	gene:MLOC_5971.1	1:392773244-392774848	8.71973	2.69245	8.64704	3.3238	12.5514	6.71147
XLOC_001111	MLOC_68982,gene:MLOC_68982.1	1:392960588-392962996	0	0	0.246208	2.38892	0	0.438648
XLOC_001112	gene:MLOC_60739.1	1:393494199-393495150	0	0.683006	0.347537	1.68634	3.39622	0
XLOC_001113	gene:MLOC_66582.1	1:393505793-393507707	2.16174	4.30417	1.62789	4.79733	5.16917	2.60987
XLOC_001114	MLOC_70261,gene:MLOC_70261.1	1:395285960-395288100	3.93812	1.39082	6.90014	7.33678	4.88974	5.1062
XLOC_001115	gene:MLOC_60898.1	1:395327337-395332476	11.6079	11.6264	9.93196	6.5472	6.90773	6.01851
XLOC_001116	MLOC_14005,gene:MLOC_14005.1	1:395333811-395339765	0	0	0	0	0	0
XLOC_001117	gene:MLOC_22579.1	1:395348550-395350097	2.14177	1.52106	3.48306	1.87763	3.30918	2.06855
XLOC_001118	MLOC_11088,gene:MLOC_11088.1	1:395375197-395378443	0	0	0	0	0	0
XLOC_001119	MLOC_19292,gene:MLOC_19292.1	1:395406167-395422305	278.023	221.091	422.756	296.06	378.457	308.096
XLOC_001120	-	1:395501875-395504114	4.1073	5.72974	5.03601	5.14409	12.3033	9.6806
XLOC_001121	MLOC_1658,gene:MLOC_1658.1	1:397278150-397281015	1.94616	6.3853	3.58116	4.26517	3.88039	5.22455
XLOC_001122	gene:MLOC_61307.1	1:397285438-397287822	5.26502	8.77461	6.63126	6.10068	16.1954	3.32967
XLOC_001123	gene:MLOC_13732.1	1:397291120-397296700	11.4517	18.0985	12.3555	25.3386	33.5652	33.5851
XLOC_001124	MLOC_68311,gene:MLOC_68311.1	1:397299892-397303762	48.2919	39.2476	41.1857	32.7952	30.777	30.5202
XLOC_001125	-	1:397308284-397310371	28.826	24.3104	39.0586	22.116	4.77112	29.5705
XLOC_001126	MLOC_59742,gene:MLOC_59742.1	1:397321624-397323442	27.4111	16.547	21.5453	10.814	9.68025	14.1189
XLOC_001127	gene:MLOC_15783.1	1:397403368-397408546	12.1409	12.7162	8.95453	6.52685	7.11201	11.9051
XLOC_001128	-	1:397554598-397556910	3.00801	1.64327	3.55384	3.04276	0	2.97964
XLOC_001129	gene:MLOC_62011.1	1:398119981-398122202	26.6784	16.971	28.7441	21.2615	11.6514	21.473
XLOC_001130	MLOC_57144,gene:MLOC_57144.1	1:398145358-398148677	5.60824	10.3048	8.21224	3.2794	3.47366	9.04596
XLOC_001131	gene:MLOC_52730.1	1:398201429-398206694	20.8104	6.90966	8.51429	5.27151	11.693	10.3151
XLOC_001132	tRNA-Glu	1:398217787-398217860	0	0	0	0	0	0
XLOC_001133	MLOC_72825,gene:MLOC_72825.1	1:398274604-398277390	2.38731	7.43854	3.3727	4.54533	0	5.76124
XLOC_001134	MLOC_68678,gene:MLOC_68678.1	1:398591701-398595289	1.71178	0.276292	1.40598	2.04633	0.686977	1.12727
XLOC_001135	MLOC_73696,gene:MLOC_73696.1	1:398852583-398857804	0.751468	1.71541	1.19674	2.82329	0.473924	1.29575
XLOC_001136	-	1:399745938-399747985	22.8874	32.0008	21.4531	11.2867	27.1528	16.3477
XLOC_001137	gene:MLOC_63891.1	1:399759321-399762366	16.007	9.17355	17.4831	20.4269	20.3499	13.455
XLOC_001138	MLOC_36443,gene:MLOC_36443.1	1:399792271-399795815	21.7789	23.3692	26.5884	19.9252	21.1246	20.4124
XLOC_001139	MLOC_23693,gene:MLOC_23693.1	1:399799241-399801479	414.793	405.883	285.032	469.424	386.595	335.638
XLOC_001140	gene:MLOC_68084.1	1:399809773-399812355	19.9342	17.3548	21.61	8.7018	14.3388	17.2307
XLOC_001141	-	1:399816316-399819025	10.2018	13.3691	13.1671	9.58256	13.9395	10.1656
XLOC_001142	MLOC_44264,gene:MLOC_44264.1	1:400672432-400674156	0.327376	0	0.295778	2.87032	2.16786	1.31743
XLOC_001143	gene:MLOC_19874.1	1:400714629-400715078	68.8961	33.1724	44.2962	61.4435	327.232	31.9342
XLOC_001144	gene:MLOC_24700.1	1:400728787-400729188	50.73	43.7482	41.8871	50.8489	319.79	25.6432
XLOC_001145	MLOC_36339,gene:MLOC_36339.1	1:401964599-401972492	17.7671	31.5761	20.091	17.6026	11.3736	24.4609
XLOC_001146	MLOC_51578,gene:MLOC_51578.1	1:401998681-402004637	7.62513	3.27538	4.8892	4.72019	2.71468	6.13744
XLOC_001147	MLOC_56258,gene:MLOC_56258.1	1:402019495-402023832	12.39	17.5354	12.128	9.24616	8.04228	14.6632
XLOC_001148	NAAT-A,gene:MLOC_4361.1	1:402035381-402038707	0	0	0	0	0	0
XLOC_001149	snoU31b	1:402041726-402041816	180.481	320.439	159.82	807.641	780.899	0
XLOC_001150	gene:MLOC_13772.1	1:402079895-402081988	3.49561	6.20635	7.25626	1.27692	1.92883	4.46332
XLOC_001151	gene:MLOC_51842.1	1:402139507-402139657	26.9328	0	24.1951	0	0	21.4345
XLOC_001152	MLOC_62605,gene:MLOC_62605.1	1:402315571-402318066	1.73274	0.384551	2.54392	0	2.39036	1.82098
XLOC_001153	gene:MLOC_58251.1	1:402450679-402458530	49.3372	25.3794	37.0701	46.7345	36.0756	26.9168
XLOC_001154	gene:MLOC_72250.1	1:402475609-402478271	116.617	193.642	166.613	133.782	603.296	73.436
XLOC_001155	gene:MLOC_22683.1	1:402570394-402573145	6.50583	16.3813	10.153	14.5174	4.69973	14.3767
XLOC_001156	gene:MLOC_65624.1	1:402576748-402579517	5.07982	2.70157	2.18586	2.00083	4.36623	6.26574
XLOC_001157	tRNA-Leu	1:402619789-402619870	0	0	0	0	0	0
XLOC_001158	gene:MLOC_69899.1	1:402744783-402747323	63.7091	30.9648	65.7179	87.912	74.9473	63.6763
XLOC_001159	MLOC_10200,gene:MLOC_10200.1	1:402748177-402753773	58.3829	62.3812	48.0008	42.5674	28.6673	53.6408
XLOC_001160	gene:MLOC_10769.1	1:403409296-403411094	33.7487	13.4588	28.6996	4.74676	46.5349	17.1415
XLOC_001161	MLOC_77700,gene:MLOC_77700.1	1:403506188-403509989	3.16055	1.23243	3.38446	0	1.29137	1.86155
XLOC_001162	gene:MLOC_50459.1	1:403510135-403512832	4.6277	11.5029	4.22988	6.08551	5.1072	2.83358
XLOC_001163	MLOC_57545,gene:MLOC_57545.1	1:403769720-403777512	41.8446	42.74	35.768	30.9122	17.02	39.9633
XLOC_001164	MLOC_60455,gene:MLOC_60455.1	1:404064747-404067341	17.4004	21.0412	35.2001	33.5572	29.8943	25.5508
XLOC_001165	MLOC_16792,gene:MLOC_16792.1	1:404069058-404072327	24.937	35.4597	22.9065	42.6533	18.7185	65.606
XLOC_001166	MLOC_65120,gene:MLOC_65120.1	1:404599459-404602959	33.711	30.4558	18.3323	12.6716	24.1574	15.958
XLOC_001167	MLOC_68918,gene:MLOC_68918.1	1:404607007-404611014	13.193	9.98856	13.3379	11.2381	5.91679	12.5376
XLOC_001168	gene:MLOC_74323.1	1:404615101-404616415	0.680311	1.81182	2.76581	0	0.750755	0.547499
XLOC_001169	MLOC_70343,gene:MLOC_70343.1	1:404619544-404620786	59.6588	56.7038	44.3281	65.5316	83.4422	29.7268
XLOC_001170	MLOC_69448,gene:MLOC_69448.1	1:404638616-404641667	0	0	0	0	0	0
XLOC_001171	MLOC_69449,gene:MLOC_69449.1	1:404646841-404648424	4.48565	6.12626	5.92112	7.56272	8.37732	5.52098
XLOC_001172	gene:MLOC_77070.1	1:404667780-404670008	0.568688	2.01938	0.385356	0.623177	0	0.228864
XLOC_001173	MLOC_69263,gene:MLOC_69263.1	1:404672992-404677714	0	0	0	0	0	0
XLOC_001174	MLOC_51202,gene:MLOC_51202.1	1:404680977-404688521	72.5278	33.3763	42.8676	36.1582	29.4704	50.0911
XLOC_001175	MLOC_72136,gene:MLOC_72136.1	1:404707504-404709603	156.881	87.2105	133.996	106.585	156.352	114.897
XLOC_001176	MLOC_64613,gene:MLOC_64613.1	1:405134603-405142877	17.1902	23.3112	14.6753	14.2392	3.58526	27.0188
XLOC_001177	-	1:405806746-405808746	4.11967	1.82859	5.58148	0	0	9.11318
XLOC_001178	MLOC_69831,gene:MLOC_69831.1	1:406700823-406708280	11.1678	12.7702	13.2757	11.8559	4.478	12.4411
XLOC_001179	MLOC_36879,gene:MLOC_36879.1	1:406712635-406716420	45.7988	34.0612	32.9514	40.407	27.6761	21.4966
XLOC_001180	-	1:406780755-406782868	0.985208	0.874605	1.33504	2.15948	4.34877	3.96396
XLOC_001181	tRNA-Asn	1:406804239-406804311	0	0	0	0	0	0
XLOC_001182	gene:MLOC_74390.1	1:406845163-406846633	5.45248	2.82355	9.03129	3.98339	21.5625	4.20552
XLOC_001183	gene:MLOC_34834.1	1:407044645-407046870	17.2283	23.7629	23.1556	20.5954	23.5711	13.4084
XLOC_001184	gene:MLOC_4800.1	1:408116385-408120303	163.944	129.299	136.777	93.0385	87.2691	110.743
XLOC_001185	gene:MLOC_13962.1	1:408126281-408127423	1.53246	0.544169	0.553799	0	1.35296	0.246664
XLOC_001186	MLOC_56003,gene:MLOC_56003.1	1:409507436-409511134	59.8265	63.9546	63.4633	81.4252	83.1358	133.484
XLOC_001187	MLOC_80310,gene:MLOC_80310.1	1:409596550-409598947	6.87361	5.07115	5.90167	11.8694	3.15209	7.60148
XLOC_001188	MLOC_52389,gene:MLOC_52389.1	1:410885876-410892942	39.9069	39.7111	34.1351	39.7453	23.3503	41.1264
XLOC_001189	MLOC_7757,gene:MLOC_7757.1	1:410900811-410902367	0	1.05356	0.41841	1.30056	0	1.91029
XLOC_001190	gene:MLOC_73530.1	1:411695609-411696572	0	0	0	0	0	0
XLOC_001191	MLOC_73531,gene:MLOC_73531.1	1:411696801-411707973	7.8549	7.20887	10.3036	19.3439	1.79395	17.538
XLOC_001192	gene:MLOC_64945.1	1:411791323-411794235	0.212566	0	0.192055	0.46586	0.469202	0.171095
XLOC_001193	MLOC_14735,gene:MLOC_14735.1	1:411833636-411840914	0.455228	3.31723e-28	1.1477e-79	1.13394e-16	0	1.09899
XLOC_001194	tRNA-Leu	1:411866171-411866251	0	0	0	0	0	0
XLOC_001195	MLOC_66448,gene:MLOC_66448.1	1:411876160-411877726	0	0	0	0	0	0
XLOC_001196	MLOC_12744,gene:MLOC_12744.1	1:411946274-411948716	33.8005	39.7449	25.1166	18.9927	34.0992	25.6086
XLOC_001197	MLOC_61816,gene:MLOC_61816.1	1:411948768-412119251	0.252261	0	0.227909	0	0	0.203026
XLOC_001198	gene:MLOC_64170.1	1:411948768-412119251	0.522318	0.927362	0.283157	0.228939	1.15295	0.546562
XLOC_001199	gene:MLOC_71650.1	1:411948768-412119251	5.63626	6.47408	1.19771	5.81096	8.04933	0.533204
XLOC_001200	MLOC_64361,gene:MLOC_64361.1	1:412140048-412142800	133.063	148.745	124.693	106.048	146.626	119.723
XLOC_001201	MLOC_50694,gene:MLOC_50694.1	1:412265357-412267383	0.639661	0.35168	0.181212	0	0.941211	0.90743
XLOC_001202	gene:EPlHVUG00000001581.1	1:412526092-412526162	0	0	0	0	0	0
XLOC_001203	-	1:412846869-412849934	11.5549	3.30895	7.74509	1.63395	10.6949	12.2986
XLOC_001204	MLOC_9466,gene:MLOC_9466.1	1:412863351-412865280	0	0	0	0	0	0
XLOC_001205	MLOC_15606,gene:MLOC_15606.1	1:412876259-412881844	9.33796	12.2219	9.3195	10.5253	4.16703	7.70407
XLOC_001206	gene:MLOC_80014.1	1:412887607-412888080	1.06417	0	0	0	2.3482	0
XLOC_001207	MLOC_71041,gene:MLOC_71041.1	1:412904760-412906497	3.22633	3.66628	3.91789	3.62053	8.66002	2.3268
XLOC_001208	gene:MLOC_12648.1	1:412936759-412939109	4.58238	1.84848	4.34567	7.30408	2.29873	3.18521
XLOC_001209	gene:MLOC_39048.1	1:413023037-413024426	0	0	0	0	0.535681	0.195328
XLOC_001210	-	1:413441516-413442475	8.50989	7.05091	7.68755	2.48711	5.0083	2.73901
XLOC_001211	gene:MLOC_38022.1	1:413487388-413488473	0	0	0	0	0	0
XLOC_001212	gene:MLOC_3802.1	1:413508206-413511144	89.3646	70.8929	66.7885	123.262	120.118	73.1614
XLOC_001213	gene:MLOC_58043.1	1:413551434-413557202	4.33203	10.8243	5.40547	9.52535	1.13715	6.22416
XLOC_001214	MLOC_13781,gene:MLOC_13781.1	1:413557531-413562653	79.7583	67.5898	76.7717	61.753	59.8441	100.665
XLOC_001215	MLOC_36786,gene:MLOC_36786.1	1:413581877-413587573	15.1947	10.5894	15.1515	18.7455	7.95025	23.0095
XLOC_001216	gene:MLOC_14811.1	1:413618896-413621278	51.8936	37.6026	50.1144	58.9013	48.3024	42.1714
XLOC_001217	gene:MLOC_53598.1	1:413634914-413637038	1.94826	0.532168	1.35404	1.97072	2.64639	1.32687
XLOC_001218	gene:MLOC_9800.1	1:413800307-413802083	1.83009	1.62464	0.992074	0	1.21185	1.03108
XLOC_001219	gene:MLOC_38334.1	1:413858897-413859787	0	0	0.756727	0	0	0.337036
XLOC_001220	gene:MLOC_70659.1	1:414388316-414390369	8.9493	5.97455	5.59383	5.16231	6.68483	2.98708
XLOC_001221	MLOC_19217,gene:MLOC_19217.1	1:414479392-414484079	49.7306	48.7636	54.8216	64.5062	72.89	48.0193
XLOC_001222	gene:MLOC_38137.1	1:414858775-414860485	0.191021	0.339152	0	0.837308	0.843264	0
XLOC_001223	gene:MLOC_1248.1	1:414864726-414866502	6.57371	6.00983	12.2004	10.8685	14.4283	9.43434
XLOC_001224	MLOC_51507,gene:MLOC_51507.1	1:414938185-414941222	4.69072	9.48882	3.67502	1.10768	7.03971	1.95821
XLOC_001225	gene:MLOC_52411.1	1:415060984-415061696	1.6953	1.00332	1.02098	0	1.24716	0.909422
XLOC_001226	MLOC_37601,gene:MLOC_37601.1	1:415771441-415772752	0	0	0.263155	1.2768	0.642891	0
XLOC_001227	MLOC_52790,gene:MLOC_52790.1	1:416089625-416094389	21.2753	28.7175	19.9392	14.7697	18.3378	15.5253
XLOC_001228	MLOC_12127,MLOC_51216,gene:MLOC_12127.1,gene:MLOC_51216.1	1:416179970-416307159	53.7265	56.8265	54.8197	51.2159	15.2735	38.1963
XLOC_001229	MLOC_58493,gene:MLOC_58493.1	1:416318395-416323417	3.67458	2.70464	1.44715	1.70991	0.860463	1.17759
XLOC_001230	gene:MLOC_72686.1	1:416342596-416343671	0	0	0	0	0	0
XLOC_001231	MLOC_53321,gene:MLOC_53321.1	1:416352238-416355104	64.4597	66.5661	47.7695	68.1085	53.7378	49.7386
XLOC_001232	MLOC_37581,gene:MLOC_37581.1	1:416408111-416410719	19.7451	19.7511	31.858	22.6338	28.0867	15.1374
XLOC_001233	tRNA-Pro	1:416469782-416469854	0	0	0	0	0	0
XLOC_001234	tRNA-Phe	1:416511268-416511341	0	0	0	0	0	0
XLOC_001235	MLOC_53316,gene:MLOC_53316.1	1:416523147-416531647	2.96466	13.8873	4.90405	3.31763	11.1389	6.80368
XLOC_001236	MLOC_68567,gene:MLOC_68567.1	1:416541212-416542919	783.456	714.37	1422.04	1261.27	2216.06	1613.67
XLOC_001237	MLOC_68785,gene:MLOC_68785.1	1:416553320-416556884	19.1841	30.3154	37.0142	29.0031	19.7452	35.0927
XLOC_001238	gene:MLOC_18231.1	1:416589550-416592428	13.3983	21.5445	17.9942	8.73201	4.0389	10.3506
XLOC_001239	gene:MLOC_69513.1	1:416614775-416615770	0	0	0	0	0	0
XLOC_001240	gene:MLOC_79387.1	1:416640474-416641373	0	0	0	0	0	0
XLOC_001241	-	1:418552231-418555336	94.1953	94.0804	124.133	83.3612	39.7292	97.4024
XLOC_001242	gene:MLOC_7035.1	1:418558739-418562765	1.9636	1.39453	0.532222	2.58215	0.866834	0.316084
XLOC_001243	tRNA-Phe	1:418879420-418879493	0	0	0	0	0	0
XLOC_001244	MLOC_3599,gene:MLOC_3599.1	1:419037622-419038437	1.74669	5.16867	2.10386	2.55239	8.99478	1.87397
XLOC_001245	MLOC_18441,gene:MLOC_18441.1	1:419090041-419098687	29.0934	43.894	24.4177	28.8072	11.8945	32.2321
XLOC_001246	MLOC_37134,gene:MLOC_37134.1	1:419109812-419112938	3.52854	5.04367	5.60462	3.94569	7.26411	2.82181
XLOC_001247	gene:MLOC_65440.1	1:419120293-419126921	1.89283	1.49365	0.665075	0.921853	1.62482	0.931061
XLOC_001248	gene:MLOC_75188.1	1:419148018-419149241	3.38602	3.00589	3.56896	4.94751	9.34198	3.17928
XLOC_001249	MLOC_12494,gene:MLOC_12494.1	1:419153563-419158105	30.3415	31.2667	40.2761	26.4202	12.1251	30.3816
XLOC_001250	MLOC_59892,gene:MLOC_59892.1	1:419290702-419293156	33.985	12.8116	14.9113	28.1571	14.2953	20.2104
XLOC_001251	gene:MLOC_59893.1	1:419299506-419299944	0	0	0	0	0	0
XLOC_001252	MLOC_65671,gene:MLOC_65671.1	1:419317488-419322116	0.818799	0.848024	1.06471	0.299076	0	1.15338
XLOC_001253	MLOC_10376,gene:MLOC_10376.1	1:419372577-419379191	67.3486	66.5765	53.3004	52.0271	29.0549	59.7261
XLOC_001254	MLOC_38232,gene:MLOC_38232.1	1:419398337-419403571	4.52738	0.256835	4.26317	5.71022	3.19499	4.66242
XLOC_001255	MLOC_38783,gene:MLOC_38783.1	1:419422792-419423828	50.2522	56.4462	58.3675	85.4213	80.3514	54.0538
XLOC_001256	gene:MLOC_38478.1	1:419451485-419453337	0	0	0	0	0	0
XLOC_001257	gene:MLOC_77155.1	1:419476788-419477584	1.94054	0.861345	1.75307	4.25346	4.28285	3.90389
XLOC_001258	gene:MLOC_79921.1	1:419580503-419582041	0	0	0	0	0	0
XLOC_001259	gene:MLOC_60622.1	1:419905750-419907083	2.79611	4.96877	3.15786	3.06729	15.4402	1.68875
XLOC_001260	MLOC_63575,gene:MLOC_63575.1	1:419916528-419918480	0	0	0	0	0	0
XLOC_001261	-	1:422141815-422142717	30.8246	38.144	32.488	53.2321	70.0932	34.5765
XLOC_001262	MLOC_70429,gene:MLOC_70429.1	1:422176417-422181031	54.0398	72.4843	55.7261	55.7013	84.5965	73.6017
XLOC_001263	MLOC_13752,gene:MLOC_13752.1	1:422203708-422204630	0.454509	0	0	1.99245	0	0.365726
XLOC_001264	MLOC_11494,gene:MLOC_11494.1	1:422208851-422211835	22.742	22.3216	22.7419	16.4524	18.0327	17.7719
XLOC_001265	tRNA-Arg	1:422212502-422212575	0	0	0	0	0	0
XLOC_001266	gene:MLOC_44531.1	1:423330653-423331599	0	0	0	0	0	0
XLOC_001267	gene:MLOC_67167.1	1:423332093-423333748	97.7388	80.2544	131.114	99.9364	147.47	115.525
XLOC_001268	gene:MLOC_69156.1	1:423413883-423415560	1.36707	1.38697	1.76446	2.56814	3.44854	0.628739
XLOC_001269	gene:MLOC_31683.1	1:423681765-423682121	0	0	0	0	0	0
XLOC_001270	MLOC_39378,gene:MLOC_39378.1	1:423884150-423885586	0	0	0	0	0	0
XLOC_001271	MLOC_58126,gene:MLOC_58126.1	1:424810006-424813340	11.9611	10.6183	7.43678	8.42589	8.01487	10.9169
XLOC_001272	gene:MLOC_13981.1	1:424823901-424826314	0.210264	0	0.381357	0	0.287555	0.104857
XLOC_001273	gene:MLOC_41012.1	1:424973417-424975027	15.9581	15.2563	18.854	12.5551	20.3213	19.5952
XLOC_001274	-	1:425298113-425299784	61.2935	42.6108	64.2708	74.0046	66.7512	60.1598
XLOC_001275	gene:MLOC_34307.1	1:425331900-425335699	12.2935	9.11763	10.6854	8.8674	7.55675	8.14138
XLOC_001276	MLOC_50390,gene:MLOC_50390.1	1:425351426-425354752	12.5609	18.4221	20.9784	21.5771	12.7386	11.9662
XLOC_001277	MLOC_75324,gene:MLOC_75324.1	1:425721112-425723930	6.82295	4.03693	4.10507	9.48191	0	4.03794
XLOC_001278	MLOC_14230,gene:MLOC_14230.1	1:427454517-427455822	1.28962	1.14485	4.0774	5.65374	0	0.518822
XLOC_001279	gene:MLOC_3996.1	1:427459369-427460452	3.92432	4.06439	24.8177	4.30061	7.9398	18.1599
XLOC_001280	gene:EPlHVUG00000000902.1	1:427475601-427475673	0	0	0	0	0	0
XLOC_001281	MLOC_59470,gene:MLOC_59470.1	1:427565238-427571883	11.4601	21.8227	14.637	9.48785	5.41504	12.5663
XLOC_001282	MLOC_37136,gene:MLOC_37136.1	1:427594203-427601430	25.965	34.3393	30.3047	26.1202	15.543	29.4354
XLOC_001283	MLOC_10586,gene:MLOC_10586.1	1:427602418-427608487	6.20068	4.75668	5.41308	6.72151	3.90523	10.0079
XLOC_001284	MLOC_77109,gene:MLOC_77109.1	1:427631695-427635773	9.12866	7.277	7.06967	6.94102	3.70105	7.42283
XLOC_001285	tRNA-Met	1:427673044-427673137	0	0	0	0	688.536	0
XLOC_001286	tRNA-Met	1:427690056-427690150	0	0	0	0	0	0
XLOC_001287	-	1:427764480-427765059	2.06723	0	9.33584	4.53201	0	8.31442
XLOC_001288	MLOC_10051,gene:MLOC_10051.1	1:427819336-427827132	41.1225	47.8942	34.1124	34.7343	24.2643	40.2966
XLOC_001289	-	1:427858721-427862013	12.8329	11.2817	12.993	10.4479	15.2231	10.6875
XLOC_001290	gene:MLOC_13828.1	1:427862817-427865710	16.9363	22.4516	15.3614	22.2601	18.4194	18.7256
XLOC_001291	MLOC_62591,gene:MLOC_62591.1	1:428174981-428180526	25.9615	23.8468	13.962	18.2055	31.6687	22.2446
XLOC_001292	MLOC_53350,gene:MLOC_53350.1	1:428205953-428209445	80.7809	41.9712	54.2319	47.7724	46.9179	59.5598
XLOC_001293	MLOC_10056,gene:MLOC_10056.1	1:428281851-428288946	10.9687	32.7332	24.7233	22.2015	7.38305	26.8481
XLOC_001294	MLOC_62654,gene:MLOC_62654.1	1:428327834-428333174	6.27439	8.57459	4.77162	5.60498	7.65437	9.41469
XLOC_001295	gene:MLOC_22624.1	1:428389000-428391401	5.42847	4.94286	8.75245	8.91862	2.70723	4.71332
XLOC_001296	MLOC_72444,gene:MLOC_72444.1	1:428408839-428411284	6.14436	4.30077	6.31391	9.32302	1.56484	6.69882
XLOC_001297	gene:MLOC_23189.1	1:428416472-428417407	0.393091	0	0	0	0	0
XLOC_001298	gene:MLOC_61696.1	1:428644516-428647326	15.9945	14.4476	6.87562	16.4758	14.4943	8.04371
XLOC_001299	MLOC_73858,gene:MLOC_73858.1	1:428758697-428765293	5.36963	5.28614	4.33705	3.19591	2.4142	5.33106
XLOC_001300	MLOC_6843,gene:MLOC_6843.1	1:428769470-428773555	20.6434	16.9142	15.0138	13.9792	14.538	17.6597
XLOC_001301	gene:MLOC_69367.1	1:428786982-428788666	3.38959	1.13822	0.918679	2.97168	0.471641	0.171962
XLOC_001302	MLOC_66523,gene:MLOC_66523.1	1:428811170-428815385	2.71686	2.97862	1.08364	3.35887	1.20677	1.54288
XLOC_001303	-	1:428837070-428838063	11.2662	0	5.08777	9.87989	2.48594	5.43718
XLOC_001304	gene:MLOC_59056.1	1:428930124-429108061	0	0	0	0	0	0
XLOC_001305	MLOC_38134,gene:MLOC_38134.1	1:428930124-429108061	89.5441	114.925	97.7381	127.73	135.501	112.234
XLOC_001306	gene:MLOC_32003.1	1:429162350-429163764	0.558292	0.495594	1.00881	0	0	0.44932
XLOC_001307	gene:MLOC_32991.1	1:429210155-429210526	6.81797	0	3.07837	14.9506	3.76033	0
XLOC_001308	MLOC_54500,gene:MLOC_54500.1	1:429269153-429271862	12.4569	7.98171	7.8385	4.97109	12.0904	6.4206
XLOC_001309	MLOC_54501,gene:MLOC_54501.1	1:429280668-429284039	2.70779	1.75936	2.88487	8.97012	12.6401	4.69696
XLOC_001310	MLOC_11569,gene:MLOC_11569.1	1:429314615-429319048	54.5254	45.5139	42.2072	65.0846	38.4128	52.4405
XLOC_001311	MLOC_79959,gene:MLOC_79959.1	1:429323402-429326879	14.5993	26.9793	54.5141	20.2159	0	33.2971
XLOC_001312	MLOC_20397,gene:MLOC_20397.1	1:429396665-429398029	3.8634	2.28645	4.65227	5.26406	11.3658	3.10301
XLOC_001313	MLOC_53790,gene:MLOC_53790.1	1:429424730-429427805	3.18534	0	1.33293	0	1.62344	1.57838
XLOC_001314	MLOC_53792,gene:MLOC_53792.1	1:429430647-429433005	29.0101	19.3049	28.0401	32.7123	36.1094	14.9659
XLOC_001315	-	1:429469684-429471031	9.94583	7.97483	10.1449	4.21915	12.7464	10.5863
XLOC_001316	gene:MLOC_40705.1	1:429506408-429507227	4.20336	13.2675	5.90691	12.2843	31.9542	5.26164
XLOC_001317	MLOC_61454,gene:MLOC_61454.1	1:430046546-430051051	93.9548	87.5597	74.1196	64.973	45.491	70.734
XLOC_001318	MLOC_61455,gene:MLOC_61455.1	1:430051953-430055473	167.701	145.971	174.578	87.5858	148.851	127.04
XLOC_001319	MLOC_13995,gene:MLOC_13995.1	1:430069954-430075304	8.60881	7.76386	10.926	5.4041	0.862059	9.40239
XLOC_001320	MLOC_17346,gene:MLOC_17346.1	1:430091121-430093353	23.8023	14.7788	9.18698	4.2524	8.51088	6.27401
XLOC_001321	MLOC_81131,gene:MLOC_81131.1	1:430094436-430095993	3.51883	2.499	1.90748	1.0282	4.66008	0.377593
XLOC_001322	gene:MLOC_40364.1	1:430102320-430102993	216.623	164.056	173.575	198.519	407.849	189.073
XLOC_001323	MLOC_44606,gene:MLOC_44606.1	1:430142177-430388261	37.6397	46.0766	31.016	32.5417	20.6233	35.5111
XLOC_001324	gene:MLOC_67495.1	1:430142177-430388261	10.4479	14.8806	18.8463	12.224	49.4649	13.5361
XLOC_001325	MLOC_61826,gene:MLOC_61826.1	1:430142177-430388261	3.44467	2.03864	2.59316	5.03372	0.558261	2.77176
XLOC_001326	MLOC_6948,gene:MLOC_6948.1	1:430142177-430388261	27.3805	30.516	20.4202	25.0282	15.8541	33.4468
XLOC_001327	gene:MLOC_72629.1	1:430142177-430388261	0	0	0.206396	0	1.51271	0.183864
XLOC_001328	tRNA-Lys	1:430142177-430388261	0	0	0	0	0	0
XLOC_001329	MLOC_58461,gene:MLOC_58461.1	1:430390921-430393511	10.1685	14.9693	25.1142	21.3406	24.0193	37.4953
XLOC_001330	gene:MLOC_50930.1	1:430488597-430492095	17.0344	9.50204	12.2594	12.1329	24.232	15.132
XLOC_001331	MLOC_11316,gene:MLOC_11316.1	1:430500711-430507249	19.2664	15.8945	20.4367	17.8232	17.9159	14.4184
XLOC_001332	gene:MLOC_18750.1	1:430521861-430525471	1.81425	0.715811	1.83337	0.88361	0.444925	1.29796
XLOC_001333	MLOC_18751,gene:MLOC_18751.1	1:430526536-430530975	3.62511	2.94374	2.51356	0	1.84182	2.35239
XLOC_001334	-	1:430534045-430536673	8.18572	6.24203	5.10803	5.1257	10.7521	6.05399
XLOC_001335	MLOC_20410,gene:MLOC_20410.1	1:430540867-430545783	2.21146	2.13313	1.50103	2.39285	1.20261	2.26301
XLOC_001336	gene:MLOC_34549.1	1:430557238-430559168	1.16687	2.07174	2.86154	3.65338	5.88709	0.536674
XLOC_001337	gene:MLOC_65598.1	1:430570434-430571231	0.968639	6.01928	4.81283	4.24631	20.3093	3.89732
XLOC_001338	gene:MLOC_7640.1	1:430577443-430578635	0.582014	0	0.262911	0	0	0
XLOC_001339	MLOC_43814,gene:MLOC_43814.1	1:430584953-430588966	2.1192	8.68289	3.3875	5.116	0	5.5375
XLOC_001340	gene:MLOC_17221.1	1:430594264-430595736	0	0	0	0	0	0
XLOC_001341	MLOC_79808,gene:MLOC_79808.1	1:430649135-430652146	0.113996	0	0.206062	0.999677	0	0.183624
XLOC_001342	MLOC_62384,gene:MLOC_62384.1	1:430910155-430914187	20.1594	17.7083	18.4132	12.5896	4.95042	21.4194
XLOC_001343	MLOC_4273,gene:MLOC_4273.1	1:430919118-430924120	189.335	143.13	125.303	109.114	154.258	142.895
XLOC_001344	gene:MLOC_73333.1	1:430946814-430949886	0.401428	0.178181	0.544041	0.439885	0.443042	0.484669
XLOC_001345	MLOC_51193,gene:MLOC_51193.1	1:430974356-430980136	11.2102	13.4779	9.98104	1.58704	0.399535	10.3086
XLOC_001346	-	1:431002099-431004423	8.39818	10.8442	12.1859	3.34662	13.4811	16.1808
XLOC_001347	gene:MLOC_73550.1	1:431004857-431090577	17.0142	16.1116	27.3459	37.3066	30.4803	36.0604
XLOC_001348	MLOC_76454,gene:MLOC_76454.1	1:431004857-431090577	6.8344	6.4632	8.46619	4.32458	3.66164	5.28876
XLOC_001349	gene:MLOC_52947.1	1:431004857-431090577	4.77508	6.28967	4.58852	2.70071	2.58676	2.60318
XLOC_001350	MLOC_75960,gene:MLOC_75960.1	1:431004857-431090577	18.3789	21.3358	12.9688	17.8162	10.5319	14.4062
XLOC_001351	gene:MLOC_4248.1	1:431004857-431090577	64.827	68.8047	63.1476	75.1442	116.745	69.4527
XLOC_001352	MLOC_33002,gene:MLOC_33002.1	1:431110739-431113004	106.186	105.623	81.8242	133.873	157.095	87.3016
XLOC_001353	gene:MLOC_10264.1	1:431189951-431191398	0.4545	0	0	0	1.00311	0
XLOC_001354	mir-399	1:431211800-431211947	0	0	0	0	0	0
XLOC_001355	MLOC_65986,gene:MLOC_65986.1	1:431218002-431221101	0	1.16431	0	0	0.361865	0
XLOC_001356	MLOC_65988,gene:MLOC_65988.1	1:431223209-431225797	0	0.827872	0	0	0	1.12567
XLOC_001357	MLOC_55806,gene:MLOC_55806.1	1:431252560-431253454	0	0.894459	0.455113	0	0	0.405392
XLOC_001358	TUBA2,gene:MLOC_7079.1	1:431256999-431259997	1569.56	1564.98	1788.43	1712.64	1101.21	1216.05
XLOC_001359	MLOC_10780,gene:MLOC_10780.1	1:431300948-431303401	5.51675	0.317652	12.4572	8.60078	36.1211	15.8876
XLOC_001360	MLOC_52596,gene:MLOC_52596.1	1:431309343-431311745	1.14489	0.673985	0.344767	1.66869	1.18041	2.15044
XLOC_001361	MLOC_19686,gene:MLOC_19686.1	1:431355464-431369582	2.81636	9.87894	5.8388	1.7582	1.97073	7.39461
XLOC_001362	MLOC_55823,gene:MLOC_55823.1,gene:MLOC_55824.1	1:431373254-431380412	39.3559	57.1861	45.8252	38.028	166.772	45.7319
XLOC_001363	tRNA-Val	1:431413509-431413583	0	0	0	0	0	0
XLOC_001364	gene:MLOC_33223.1	1:432422750-432425328	9.41353	5.17107	9.53752	11.1862	1.60985	9.09779
XLOC_001365	gene:MLOC_7793.1	1:432516525-432518022	9.12039	9.47884	5.42636	14.6262	19.6399	15.2181
XLOC_001366	gene:MLOC_63903.1	1:434522652-434525361	15.5426	3.05702	12.0389	4.78739	15.3932	5.53997
XLOC_001367	gene:MLOC_11286.1	1:434528397-434530775	0	0	0.233633	0	0	0.416257
XLOC_001368	gene:MLOC_53041.1	1:434552395-434554816	7.64465	8.62012	3.60997	6.48542	3.49601	0.550887
XLOC_001369	-	1:434573347-434574237	24.4364	24.4742	27.7347	19.2283	66.3748	18.6538
XLOC_001370	gene:MLOC_37998.1	1:434899917-434900453	0	3.06523	7.01749	60.5544	123.819	24.3058
XLOC_001371	MLOC_63132,gene:MLOC_63132.1	1:434960759-434962471	182.368	166.37	86.5201	120.479	126.898	100.482
XLOC_001372	gene:MLOC_77777.1	1:434975755-435050993	0	0	0.291438	0	0	0.259616
XLOC_001373	MLOC_80177,gene:MLOC_80177.1	1:434975755-435050993	3.44284	3.27842	1.48121	2.87446	2.53313	2.22951
XLOC_001374	MLOC_58337,gene:MLOC_58337.1	1:435195897-435202184	5.49392	4.27144	4.72228	5.53213	9.28612	5.86935
XLOC_001375	gene:MLOC_32433.1	1:435226999-435229606	0	0	3.38108	0	0	0.860475
XLOC_001376	gene:MLOC_37437.1	1:435237500-435238459	0	0	0.343863	0	0.840078	0
XLOC_001377	MLOC_59588,gene:MLOC_59588.1	1:435396451-435408339	5.94339	3.3779	4.47991	6.89514	4.03803	5.40927
XLOC_001378	MLOC_60006,gene:MLOC_60006.1	1:435458153-435463329	1.03877	0.502987	1.19451	0.41392	0	0.608085
XLOC_001379	gene:MLOC_70743.1	1:435478984-435482711	7.01646	11.7153	10.1688	9.93547	14.5294	12.1093
XLOC_001380	gene:MLOC_57898.1	1:435511796-435512636	122.395	0	0.779714	0	0	0
XLOC_001381	gene:MLOC_79001.1	1:435564592-435565148	0	0	0	0	1.7972	0
XLOC_001382	gene:MLOC_17987.1	1:435571588-435573500	1.3476	0.598159	1.06535	3.69185	8.17998	1.08465
XLOC_001383	gene:EPlHVUG00000000949.1	1:435662747-435662821	0	0	0	0	0	0
XLOC_001384	MLOC_5358,gene:MLOC_5358.1	1:435749431-435752367	65.793	74.3667	53.3235	48.0334	57.1065	57.7315
XLOC_001385	MLOC_5359,gene:MLOC_5359.1	1:435753031-435754311	0.654796	2.90642	0.591569	2.87033	1.44524	1.05393
XLOC_001386	MLOC_51122,gene:MLOC_51122.1	1:435765247-435771124	0.817786	0.736543	0.155078	0.909547	1.32786	1.12624
XLOC_001387	MLOC_59323,gene:MLOC_59323.1	1:435809552-435812261	3.86391	1.02893	1.39635	2.54026	2.13205	0.621986
XLOC_001388	MLOC_26028,gene:MLOC_26028.1	1:435830044-435832817	151.768	112.084	123.971	110.175	121.38	120.712
XLOC_001389	MLOC_68846,gene:MLOC_68846.1	1:435901828-435902973	2.83511	2.51681	0	1.5534	9.38625	0.285186
XLOC_001390	gene:MLOC_42760.1	1:435915819-435917501	1.24154	0.34557	0.703458	0.853154	0	0.626615
XLOC_001391	gene:MLOC_32116.1	1:435967691-435968603	0	0	0	0	0	0
XLOC_001392	MLOC_60475,gene:MLOC_60475.1	1:436140385-436144512	8.634	2.6697	12.9676	10.7568	12.6116	13.2464
XLOC_001393	gene:MLOC_62584.1	1:436158275-436159304	0	0	0	0	0	0
XLOC_001394	tRNA-Asp	1:436200011-436200083	0	0	0	0	0	0
XLOC_001395	-	1:436216773-436218017	11.2776	10.3345	8.21654	15.9473	12.847	14.9312
XLOC_001396	gene:MLOC_63510.1	1:436264659-436267476	55.1985	26.9036	41.8809	32.205	59.5974	30.057
XLOC_001397	MLOC_26628,gene:MLOC_26628.1	1:436296566-436300591	53.8581	36.7881	29.1899	26.9839	23.3195	41.1654
XLOC_001398	MLOC_75792,gene:MLOC_75792.1	1:436307114-436310690	552.117	576.412	447.63	637.097	359.919	707.832
XLOC_001399	MLOC_69311,gene:MLOC_69311.1	1:436345115-436346983	467.244	454.799	450.614	445.229	427.61	418.784
XLOC_001400	MLOC_20762,gene:MLOC_20762.1	1:436384242-436388085	109.108	43.9784	58.1106	69.8008	136.685	56.0077
XLOC_001401	gene:MLOC_70721.1	1:436391794-436392470	0	0	0	0	1.34194	0
XLOC_001402	MLOC_43767,gene:MLOC_43767.1	1:436393739-436396429	12.75	5.08985	16.4691	19.3581	17.7669	18.1629
XLOC_001403	MLOC_23826,gene:MLOC_23826.1	1:436401830-436404680	1.64429	8.7715	0.128762	0.624684	3.62846	4.81065
XLOC_001404	MLOC_34869,gene:MLOC_34869.1	1:436450802-436451259	0	0	0	0	0	0
XLOC_001405	tRNA-His	1:436478401-436478473	0	0	0	0	0	0
XLOC_001406	gene:MLOC_51793.1	1:436557241-436561495	15.3275	15.9384	17.2741	14.9185	17.2227	19.9259
XLOC_001407	gene:MLOC_13594.1	1:436584573-436586908	2.4307	4.07588	4.39227	3.55145	7.74986	0.652148
XLOC_001408	gene:MLOC_10735.1	1:436834550-436836403	25.2984	19.5155	16.2362	19.8839	31.5787	15.8682
XLOC_001409	MLOC_4128,gene:MLOC_4128.1	1:437683266-437690733	81.0725	75.6659	48.8247	47.2007	44.7623	48.3393
XLOC_001410	MLOC_65827,gene:MLOC_65827.1	1:437723848-437729382	55.9909	57.1282	54.5933	35.7954	31.6267	47.9117
XLOC_001411	tRNA-Ile	1:437739994-437740068	0	0	0	0	0	0
XLOC_001412	tRNA-Met	1:437743060-437743147	0	0	0	0	0	0
XLOC_001413	MLOC_3959,gene:MLOC_3959.1	1:437796454-437800944	4.64951	4.02171	4.449	8.36167	10.6426	12.3931
XLOC_001414	gene:MLOC_498.1	1:437806555-437809827	3.32399	6.28394	7.82547	7.70042	15.0341	9.08905
XLOC_001415	-	1:437810399-437812054	19.1128	16.9671	17.2598	6.98488	87.8475	25.6143
XLOC_001416	gene:MLOC_60404.1	1:437840215-437844131	1.71728	0.571716	1.01888	1.41221	2.11459	2.93622
XLOC_001417	-	1:437853073-437853720	15.0067	18.2301	19.9765	10.3884	36.6029	14.6152
XLOC_001418	tRNA-Ile	1:437877149-437877223	0	0	0	0	0	0
XLOC_001419	MLOC_82118,gene:MLOC_82118.1	1:437930838-437932277	0	0	0	0	0	0
XLOC_001420	tRNA-His	1:437945665-437945737	0	0	0	0	0	0
XLOC_001421	gene:MLOC_3718.1	1:437953511-437955768	0.140165	0	0	0	0	0.225634
XLOC_001422	gene:MLOC_57602.1	1:437959387-437960384	0.36242	6.43467	0.327421	1.5887	1.59982	0
XLOC_001423	gene:MLOC_32219.1	1:438057282-438057807	0	0	0.806298	0	0	0
XLOC_001424	gene:MLOC_38003.1	1:438067201-438067873	0	0	1.10793	0	1.35337	0.493425
XLOC_001425	MLOC_70917,gene:MLOC_70917.1	1:439563081-439567776	50.9394	54.9926	45.6605	35.1909	27.5004	47.7287
XLOC_001426	gene:MLOC_13796.1	1:439611490-439612299	9.57988	1.18461	8.4384	3.86568	11.7799	2.68426
XLOC_001427	MLOC_56536,gene:MLOC_56536.1	1:439756079-439758564	123.482	105.369	94.1103	92.7831	130.262	94.8059
XLOC_001428	gene:MLOC_56537.1	1:439759275-439761346	0	0	0	0	0	0
XLOC_001429	MLOC_5726,gene:MLOC_5726.1	1:439776961-439783002	21.4074	13.945	14.9086	12.9922	20.5039	10.8272
XLOC_001430	gene:MLOC_67176.1	1:439797186-439799130	0.165356	0.293584	0.149397	0	0	0.13309
XLOC_001431	-	1:439803663-439808474	9.02054	4.50442	6.62158	7.414	16.7991	10.2091
XLOC_001432	gene:MLOC_55993.1	1:439828949-439829578	0.675041	0	0	0	1.48975	0
XLOC_001433	gene:MLOC_64544.1	1:439845991-439846777	21.2183	15.7699	6.68663	12.9791	30.4936	5.16198
XLOC_001434	gene:MLOC_38822.1	1:439904201-439905361	1.50366	1.06788	2.44526	0	0	0.242029
XLOC_001435	MLOC_497,gene:MLOC_497.1	1:439915389-439916685	0	0	0	0	0	0
XLOC_001436	-	1:439942100-439943132	10.4847	15.8574	19.9966	20.4271	10.2848	9.06255
XLOC_001437	-	1:439978829-439980220	7.11411	4.42082	6.74846	6.23707	2.35527	4.29392
XLOC_001438	gene:MLOC_46285.1	1:440312761-440313716	46.3	33.9688	63.9527	62.0628	133.438	78.2156
XLOC_001439	MLOC_7164,gene:MLOC_7164.1	1:440714925-440715874	7.65418	11.1916	17.3625	15.79	13.9121	9.42035
XLOC_001440	gene:MLOC_74290.1	1:440729862-440731920	1.24158	2.75548	4.48702	4.08163	5.48103	2.87304
XLOC_001441	gene:MLOC_58456.1	1:441314775-441315274	45.6319	46.5424	21.0468	72.3673	154.256	42.1751
XLOC_001442	gene:MLOC_34953.1	1:441326065-441326752	0	1.05508	0.536822	2.60517	0	0.956318
XLOC_001443	gene:MLOC_34954.1	1:441326857-441328678	1.42337	5.3702	2.73273	3.89942	0	3.43686
XLOC_001444	gene:MLOC_37001.1	1:441940145-441945468	12.2663	12.2073	18.0018	15.9881	10.5033	13.1768
XLOC_001445	MLOC_36360,gene:MLOC_36360.1	1:441962136-441963037	22.8474	0	0	0	0	0
XLOC_001446	tRNA-Asp	1:442415378-442415450	0	0	0	0	0	0
XLOC_001447	-	1:442422735-442424213	49.2072	229.442	194.23	299.461	311.599	158.799
XLOC_001448	tRNA-Val	1:442431661-442431735	0	0	0	0	0	0
XLOC_001449	tRNA-Val	1:442467991-442468065	0	0	0	0	0	0
XLOC_001450	tRNA-Val	1:442469582-442469656	0	0	0	0	0	0
XLOC_001451	gene:MLOC_14711.1	1:442579333-442579959	0	0	0	0	0	0
XLOC_001452	gene:MLOC_68302.1	1:444266868-444268600	0.376546	0.334274	0	0.825264	0	0
XLOC_001453	MLOC_69619,gene:MLOC_69619.1	1:444274770-444282357	83.9023	106.43	77.3215	66.9116	49.3835	78.3784
XLOC_001454	MLOC_57557,gene:MLOC_57557.1	1:444289742-444293059	57.6367	42.0941	37.8149	27.1615	25.0969	28.9121
XLOC_001455	gene:MLOC_81296.1	1:444296885-444300156	1.59944	3.28564	2.37995	2.3166	1.45009	1.29685
XLOC_001456	MLOC_37219,gene:MLOC_37219.1	1:444314696-444320332	13.0069	20.0181	8.45587	18.0769	7.35233	12.639
XLOC_001457	gene:MLOC_68502.1	1:444324234-444327583	0	0	0.0826917	0	0	0.0736677
XLOC_001458	-	1:444327917-444329700	3.44734	15.3016	26.0846	1.88887	9.51139	7.63009
XLOC_001459	MLOC_38050,gene:MLOC_38050.1	1:444339639-444344174	35.3724	28.3931	22.4024	20.3787	16.8327	26.341
XLOC_001460	gene:MLOC_5205.1	1:444366193-444368302	0.906273	2.4136	3.41172	8.60697	24.0049	6.9297
XLOC_001461	MLOC_6393,gene:MLOC_6393.1	1:444394063-444397375	0.115271	0	0	0	0	0.092782
XLOC_001462	tRNA-Met	1:444427021-444427108	0	0	0	0	0	0
XLOC_001463	MLOC_49386,gene:MLOC_49386.1	1:444438658-444614082	365.722	421.472	401.072	480.538	385.644	387.318
XLOC_001464	gene:MLOC_52485.1	1:444438658-444614082	9.3579	10.2076	13.5096	6.1291	7.88607	8.14201
XLOC_001465	-	1:444438658-444614082	13.2454	13.8334	20.4102	6.83187	20.6331	22.5666
XLOC_001466	MLOC_66000,gene:MLOC_66000.1	1:444438658-444614082	7.58223	11.8894	11.0445	7.79164	8.3405	9.54179
XLOC_001467	gene:MLOC_31759.1	1:444438658-444614082	53.1994	48.8087	62.0437	33.3573	25.693	54.4015
XLOC_001468	MLOC_54026,gene:MLOC_54026.1	1:445267007-445270768	36.0844	40.0638	46.2108	25.2077	21.4118	32.257
XLOC_001469	tRNA-Ser	1:445271203-445271285	0	0	0	0	0	0
XLOC_001470	tRNA-Ser	1:445277222-445277304	0	0	0	0	0	0
XLOC_001471	gene:MLOC_57068.1	1:445345150-445346851	0.384336	1.02357	1.04172	1.68467	0.424164	0.928007
XLOC_001472	MLOC_59493,gene:MLOC_59493.1	1:445408674-445412601	14.487	18.5813	19.6767	21.2755	10.4658	12.1625
XLOC_001473	gene:MLOC_58682.1	1:445486706-445487500	0	0	0	0	0	0
XLOC_001474	gene:MLOC_15949.1	1:445507372-445508239	0	0	0	0	0.956348	0
XLOC_001475	gene:MLOC_58776.1	1:447186088-447186852	0	0	0	0	0	0
XLOC_001476	PSAH,gene:MLOC_53469.1	1:447278466-447279634	2.60552	2.43859	1.95309	106.747	149.427	46.5971
XLOC_001477	gene:MLOC_64448.1	1:447325045-447325609	0	0	0	0	0	0
XLOC_001478	MLOC_25774,gene:MLOC_25774.1	1:447643392-447647374	13.3366	13.4184	21.377	12.9507	11.3368	18.8633
XLOC_001479	MLOC_53410,gene:MLOC_53410.1	1:447916015-447923685	14.5405	19.1516	15.2433	15.014	9.41274	16.6557
XLOC_001480	gene:MLOC_36519.1	1:448169261-448170236	9.3185	17.2065	12.1227	6.53579	20.5671	9.59893
XLOC_001481	gene:MLOC_34332.1	1:448188558-448190400	2.63463	0	0.476071	0	0	0.989581
XLOC_001482	MLOC_17721,gene:MLOC_17721.1	1:448783954-448787448	14.5506	13.585	11.1105	22.3591	11.257	14.4653
XLOC_001483	gene:MLOC_76349.1	1:448872323-448873590	264.327	240.277	264.366	353.25	383.376	202.483
XLOC_001484	gene:MLOC_65812.1	1:449182371-449183114	0.532696	0	0.481225	2.33526	0	1.28594
XLOC_001485	gene:MLOC_53219.1	1:449197961-449289798	33.012	102.915	56.3805	64.1729	223.431	74.5934
XLOC_001486	gene:MLOC_53219.1	1:449197961-449289798	9.22631	4.87055	12.6115	8.74055	7.12658	7.42577
XLOC_001487	MLOC_3943,gene:MLOC_3943.1	1:449197961-449289798	0	0	0	0	0	0
XLOC_001488	gene:MLOC_21098.1	1:449292019-449292472	0	0	0	0	0	0
XLOC_001489	gene:MLOC_57640.1	1:449554110-449558224	22.4053	20.1441	13.3058	26.5427	17.6655	7.84464
XLOC_001490	THI1.2,gene:MLOC_44740.1	1:449625559-449627144	0	0	0	0	0	0
XLOC_001491	gene:MLOC_37607.1	1:449645760-449646349	0	0	0	0	0	0
XLOC_001492	gene:MLOC_19035.1	1:449714562-449715322	25.8228	14.6713	27.9934	36.2249	49.0125	24.935
XLOC_001493	-	1:449855654-449856833	24.7672	26.9837	27.9673	34.5472	65.8413	28.0819
XLOC_001494	MLOC_54834,gene:MLOC_54834.1	1:449864179-449866692	441.867	331.652	380.198	191.647	477.71	322.102
XLOC_001495	gene:MLOC_58541.1	1:449933767-449934824	23.7881	13.2968	28.9931	34.579	58.288	19.5743
XLOC_001496	MLOC_4845,gene:MLOC_4845.1	1:449937223-449940241	12.9017	14.8224	10.6699	65.4758	61.8992	55.271
XLOC_001497	gene:MLOC_44067.1	1:449966043-449967175	0.929368	0.550023	1.11951	12.2217	73.1621	21.6906
XLOC_001498	gene:MLOC_44910.1	1:449971532-449973348	1.9632	3.80247	2.90245	0.782301	1.57575	1.58011
XLOC_001499	tRNA-Arg	1:450026187-450026260	0	0	0	0	0	0
XLOC_001500	MLOC_78416,gene:MLOC_78416.1	1:450032154-450033371	27.0621	11.247	37.1955	61.0966	30.7563	53.7863
XLOC_001501	gene:MLOC_61440.1	1:450557298-450560024	0.576191	4.14789	0.534046	1.72731	0.434896	1.17576
XLOC_001502	tRNA-Arg	1:451429607-451429680	0	0	0	0	0	0
XLOC_001503	tRNA-Arg	1:451432647-451432720	0	0	0	0	0	0
XLOC_001504	MLOC_78723,gene:MLOC_78723.1	1:451432974-451436043	14.4202	20.9108	19.1388	18.6827	128.371	16.7394
XLOC_001505	MLOC_70472,gene:MLOC_70472.1	1:451453380-451456599	3.44622	1.14591	2.36292	8.49357	9.97853	7.27782
XLOC_001506	tRNA-Gly	1:451503684-451503755	0	0	0	0	0	0
XLOC_001507	MLOC_63282,gene:MLOC_63282.1	1:451511609-451516423	92.7233	83.4632	112.364	72.5955	102.044	119.305
XLOC_001508	gene:MLOC_43997.1	1:451518526-451520976	0.512518	0	0	0.561623	0.565643	1.03131
XLOC_001509	tRNA-Arg	1:451522157-451522230	0	0	0	0	0	0
XLOC_001510	MLOC_76711,gene:MLOC_76711.1	1:451528618-451529966	3.24037	0.522989	2.39524	1.29122	2.60076	1.89662
XLOC_001511	gene:MLOC_80403.1	1:451581838-451582814	0	0	0	0	0	0
XLOC_001512	gene:MLOC_36464.1	1:452972814-452980830	31.0744	15.6537	32.0948	27.5647	13.911	28.9733
XLOC_001513	MLOC_6117,gene:MLOC_6117.1	1:452996323-453000317	2.28639	4.39494	3.08757	0	1.57251	2.76692
XLOC_001514	tRNA-Gln	1:453038369-453038441	0	0	0	0	0	0
XLOC_001515	gene:MLOC_69215.1	1:453054128-453055293	0.897508	0	1.35142	2.62282	7.92384	1.92617
XLOC_001516	gene:MLOC_38860.1	1:453059804-453062031	17.7803	18.941	17.6066	17.4576	13.1868	14.5401
XLOC_001517	gene:MLOC_39527.1	1:453081352-453083004	8.79416	6.09073	6.66109	0	24.0751	14.0951
XLOC_001518	MLOC_44090,gene:MLOC_44090.1	1:453773197-453777471	3.02401	1.42962	1.45497	3.52593	6.54079	5.73202
XLOC_001519	gene:MLOC_75222.1	1:453786720-453787252	0	0	0	0	0	0
XLOC_001520	gene:MLOC_18286.1	1:453787360-453789662	53.988	50.3695	40.5989	33.6918	27.681	28.9235
XLOC_001521	MLOC_19080,gene:MLOC_19080.1	1:453789916-453791485	0	0	0	0	0.509033	0
XLOC_001522	-	1:454956111-454957909	14.6104	15.424	25.1517	19.0396	10.0233	19.0691
XLOC_001523	gene:MLOC_53626.1	1:455011125-455012757	0	0	0	0	2.02391	0.490244
XLOC_001524	gene:MLOC_53627.1	1:455012891-455022832	0	0	0	0	0	0.720118
XLOC_001525	gene:MLOC_53628.1	1:455012891-455022832	0.650704	0	0.127816	0	0	0.22774
XLOC_001526	gene:MLOC_68976.1	1:455062420-455065272	7.82566	8.10498	9.13278	7.14615	7.91714	6.99878
XLOC_001527	MLOC_50830,gene:MLOC_50830.1	1:455081559-455085289	1.21462	0.881857	1.96633	4.35441	1.0963	2.87042
XLOC_001528	MLOC_54694,gene:MLOC_54694.1	1:455147820-455148718	0.656645	0	0	0	0	0
XLOC_001529	MLOC_51469,gene:MLOC_51469.1	1:455198117-455199566	0	0	0	0	0	0
XLOC_001530	-	1:455216627-455218107	50.3263	34.8325	130.983	59.8367	9.41171	120.776
XLOC_001531	MLOC_10676,gene:MLOC_10676.1	1:455319716-455322994	175.187	156.795	161.999	179.315	204.605	175.618
XLOC_001532	MLOC_10049,gene:MLOC_10049.1	1:455383513-455387071	15.5177	17.5857	20.5902	12.6828	14.5749	15.6668
XLOC_001533	gene:MLOC_75650.1	1:455435244-455436605	1.2428	0	0.44913	4.35817	0	0.800192
XLOC_001534	MLOC_15065,gene:MLOC_15065.1	1:455441442-455443335	0.882826	0	1.06345	1.28994	0.649511	0.473666
XLOC_001535	gene:MLOC_38367.1	1:455488778-455490628	9.61341	2.48267	5.21136	13.0247	17.3613	12.5207
XLOC_001536	gene:MLOC_49205.1	1:455493509-455495341	1.41376	2.82385	1.91597	3.09848	0	1.70683
XLOC_001537	MLOC_6981,gene:MLOC_6981.1	1:455515992-455518467	6.08994	4.37014	5.91535	3.58462	2.98684	4.97342
XLOC_001538	gene:MLOC_71251.1	1:455530362-455531585	0.846504	0	0	0	0	0.681275
XLOC_001539	gene:MLOC_13207.1	1:455534531-455539533	3.33231	7.08499	3.38463	2.73788	0.45974	5.27661
XLOC_001540	MLOC_37492,gene:MLOC_37492.1	1:455546065-455549416	4.65723	4.90182	3.16432	2.55943	0.429597	3.60086
XLOC_001541	MLOC_36752,gene:MLOC_36752.1	1:455555526-455560141	3.97076	5.22104	6.16422	4.54742	6.25775	4.98258
XLOC_001542	MLOC_15900,gene:MLOC_15900.1	1:455560828-455563432	32.1501	17.738	23.7896	19.0973	14.4211	20.8046
XLOC_001543	MLOC_67283,gene:MLOC_67283.1	1:455635752-455643127	1.37206	0.805337	2.72742	3.60989	0.605387	1.10464
XLOC_001544	MLOC_52815,gene:MLOC_52815.1	1:455645875-455654392	5.91915	9.02157	7.43942	8.64744	3.38997	8.30732
XLOC_001545	MLOC_20244,gene:MLOC_20244.1	1:455663897-455670272	99.674	95.0656	87.6244	39.0077	39.857	39.7843
XLOC_001546	gene:MLOC_37510.1	1:455683498-455689257	1.15391	0.179301	2.02539	0.725615	1.95396	0.93228
XLOC_001547	tRNA-Gln	1:455717425-455717497	0	0	0	0	0	0
XLOC_001548	MLOC_14104,gene:MLOC_14104.1	1:455722940-455726571	12.3765	16.2945	10.3903	17.6606	25.4373	17.8208
XLOC_001549	gene:MLOC_17779.1	1:455790080-455791195	0.94668	2.24107	1.42545	0	2.08948	0.76188
XLOC_001550	gene:MLOC_53577.1	1:455802577-455804048	1.58905	4.43351	5.53756	0.995063	11.0233	3.28869
XLOC_001551	tRNA-Pro	1:455838173-455838245	0	0	0	0	0	0
XLOC_001552	MLOC_40554,gene:MLOC_40554.1	1:455901356-455902161	0	0	0.504526	0	1.23259	0
XLOC_001553	MLOC_78143,gene:MLOC_78143.1	1:455986835-455993100	70.7167	74.7517	85.7473	69.4809	55.9234	80.2435
XLOC_001554	MLOC_37402,gene:MLOC_37402.1	1:456096011-456104638	33.1217	32.2135	21.5418	23.012	29.2851	19.2617
XLOC_001555	MLOC_58691,gene:MLOC_58691.1	1:456120807-456125562	0.371134	0.329321	0.502357	0	2.04706	1.34325
XLOC_001556	MLOC_80023,gene:MLOC_80023.1	1:456129470-456135905	4.7209	3.14994	3.26423	3.4903	3.07525	3.28334
XLOC_001557	MLOC_2269,gene:MLOC_2269.1	1:456160968-456161936	0	0	0.381665	0	1.86491	0.679978
XLOC_001558	MLOC_5173,gene:MLOC_5173.1	1:456162758-456167202	35.8778	55.1031	39.2422	51.6817	29.4083	48.1441
XLOC_001559	MLOC_12925,gene:MLOC_12925.1	1:456205665-456209248	2.69435	3.98646	4.15373	9.84199	6.8145	13.5116
XLOC_001560	gene:MLOC_72340.1	1:456328718-456329043	0	0	0	0	0	0
XLOC_001561	MLOC_55589,gene:MLOC_55589.1	1:456400010-456406068	3.69323	4.4746	6.1228	8.64864	15.2436	11.9806
XLOC_001562	gene:MLOC_55590.1	1:456409671-456411429	0.555379	0.328687	0	0	1.63449	0.596005
XLOC_001563	MLOC_55591,gene:MLOC_55591.1	1:456420509-456421399	31.2298	84.8517	35.0523	18.6686	42.8174	23.227
XLOC_001564	MLOC_51160,gene:MLOC_51160.1	1:456512908-456516746	0	0	0	0	0	0
XLOC_001565	MLOC_57280,gene:MLOC_57280.1	1:456526194-456527750	16.3553	2.07373	5.24672	5.12016	2.5871	5.73093
XLOC_001566	tRNA-Gly	1:456574608-456574679	0	0	0	0	0	0
XLOC_001567	MLOC_38551,gene:MLOC_38551.1	1:456604527-456608023	6.30234	5.05316	6.39989	8.01988	7.17945	3.43601
XLOC_001568	MLOC_75500,gene:MLOC_75500.1	1:456624493-456626304	0.500552	0.64835	0	0	0	1.13445
XLOC_001569	U5	1:456632027-456632115	0	0	0	0	0	0
XLOC_001570	gene:MLOC_13500.1	1:456675891-456676565	3.66379	0	1.10323	10.708	5.39052	0.982667
XLOC_001571	MLOC_37508,gene:MLOC_37508.1	1:456703135-456705385	11.7566	10.6218	14.0713	4.14071	12.5095	11.9795
XLOC_001572	snoZ155	1:456728398-456728478	0	0	0	0	0	0
XLOC_001573	snoF1_F2	1:456729115-456729261	0	0	0	0	0	0
XLOC_001574	SNORD15	1:456729491-456729578	0	0	0	0	1335.68	0
XLOC_001575	SNORD33	1:456729787-456729874	0	0	0	0	0	0
XLOC_001576	snoZ103	1:456730063-456730158	0	0	0	0	0	0
XLOC_001577	snoR2	1:456730363-456730495	0	0	0	0	0	0
XLOC_001578	SNORD14	1:456730582-456730703	0	0	0	0	0	0
XLOC_001579	snoZ155	1:456731215-456731294	0	0	0	0	0	0
XLOC_001580	gene:MLOC_39728.1	1:456759876-456760987	13.3119	14.6311	16.8944	12.5042	21.6863	11.4785
XLOC_001581	-	1:456786518-456787154	2.66967	1.57997	11.2533	0	1.96375	7.15898
XLOC_001582	-	1:456892050-456893024	2.24044	5.30378	6.74604	6.54833	0	3.60513
XLOC_001583	MLOC_73596	1:456898449-456902506	10.9361	11.8401	15.1683	22.8204	63.5868	16.1013
XLOC_001584	gene:MLOC_79171.1	1:456905665-456906622	1.14489	0.677575	0	0	0	0
XLOC_001585	MLOC_12989,gene:MLOC_12989.1	1:457188510-457194413	17.0441	21.7572	17.5801	12.3063	8.90321	15.7045
XLOC_001586	-	1:457199703-457201485	2.96275	5.26028	3.0112	11.3641	0.817394	9.53722
XLOC_001587	snoR77	1:457270342-457270450	0	0	0	0	0	0
XLOC_001588	snoR77	1:457270500-457270636	0	0	0	339.187	0	60.9288
XLOC_001589	gene:MLOC_76604.1	1:457276492-457278511	0	0	0	0	0	0
XLOC_001590	MLOC_6585,gene:MLOC_6585.1	1:457569600-457570528	0.460296	0	0	0	2.03183	0
XLOC_001591	MLOC_10939,gene:MLOC_10939.1	1:457587436-457593686	38.6757	37.8028	48.9315	28.9531	21.7888	47.6994
XLOC_001592	MLOC_61554,gene:MLOC_61554.1	1:457599558-457601676	0	0	0	0	0	0
XLOC_001593	MLOC_3613,gene:MLOC_3613.1	1:458003178-458008392	28.8898	23.193	24.4539	31.7561	22.0563	22.6966
XLOC_001594	gene:MLOC_3614.1	1:458008728-458010965	0	0	0	0	0	0.150736
XLOC_001595	MLOC_11749,gene:MLOC_11749.1	1:458025495-458028626	0	0	0.727546	0	0.318042	0
XLOC_001596	MLOC_72774,gene:MLOC_72774.1	1:458030271-458034969	10.2117	9.25874	5.34665	4.57168	4.14373	6.88331
XLOC_001597	MLOC_13506,gene:MLOC_13506.1	1:458106867-458112307	0.329592	8.71724	2.20886	0	0	1.59155
XLOC_001598	MLOC_39029,gene:MLOC_39029.1	1:458112919-458114823	0.935383	0	0.247879	0	0	0.25092
XLOC_001599	gene:MLOC_17297.1	1:458218731-458220212	1.12616	1.59957	0.813963	0.98728	1.98856	0.543828
XLOC_001600	snoR137	1:458221978-458222118	0	0	0	0	0	0
XLOC_001601	snoZ103	1:458222300-458222399	0	0	0	0	0	0
XLOC_001602	snoZ103	1:458222534-458222629	0	0	0	0	0	0
XLOC_001603	MLOC_55695,gene:MLOC_55695.1	1:458280625-458285878	130.434	107.294	94.1794	107.067	100.253	114.128
XLOC_001604	gene:MLOC_54700.1	1:458535354-458538204	7.75927	21.4632	5.3985	22.6207	138.87	23.3238
XLOC_001605	-	1:458554910-458559082	15.1575	11.5985	18.0869	29.5585	28.7038	14.1265
XLOC_001606	MLOC_10669,gene:MLOC_10669.1	1:458584315-458586870	1.96291	0	0.143538	0	0	0
XLOC_001607	MLOC_44947,gene:MLOC_44947.1	1:458623165-458625763	1.31051	0.776206	1.18395	3.83332	1.84434	0.351815
XLOC_001608	snoZ247	1:459667332-459667471	0	0	0	0	0	0
XLOC_001609	MLOC_55575,gene:MLOC_55575.1	1:459900913-459905286	0	0	0	0	0	0
XLOC_001610	MLOC_43039,gene:MLOC_43039.1	1:459906748-459911576	5.84138	6.88404	5.39323	3.64129	4.27901	7.48802
XLOC_001611	MLOC_69401,gene:MLOC_69401.1	1:460152532-460158634	26.8106	33.607	19.4827	22.3544	34.2795	22.5605
XLOC_001612	-	1:460172856-460175462	17.3048	17.5966	9.66512	8.27475	12.1535	10.5095
XLOC_001613	MLOC_11982,gene:MLOC_11982.1	1:460187114-460191825	4.59628	5.21817	4.85305	4.47627	2.01333	5.13917
XLOC_001614	MLOC_43777,gene:MLOC_43777.1	1:460862460-460867984	14.2797	8.24838	7.01275	9.30898	6.77805	8.44018
XLOC_001615	gene:MLOC_53684.1	1:460868906-460874175	17.7691	12.7205	16.5316	13.8163	7.58733	12.3963
XLOC_001616	MLOC_71386,gene:MLOC_71386.1	1:460876575-460879691	51.5421	75.0727	50.1132	36.0423	44.1324	66.2567
XLOC_001617	gene:MLOC_11082.1	1:460897796-460900724	34.6091	50.3656	33.6182	34.4735	17.9185	30.9161
XLOC_001618	gene:MLOC_77132.1	1:461024576-461026616	3.38502	0.500486	2.03641	0	0.622182	0
XLOC_001619	gene:MLOC_1081.1	1:461190401-461192381	3.78308	0.869901	3.64613	1.57921	0.79523	1.44994
XLOC_001620	MLOC_67265,gene:MLOC_67265.1	1:461242978-461246713	7.87268	12.0884	17.0648	12.8771	25.0915	42.812
XLOC_001621	tRNA-Val	1:461246869-461246942	0	0	0	0	0	0
XLOC_001622	tRNA-Val	1:461250935-461251008	0	0	0	0	0	0
XLOC_001623	MLOC_66503,gene:MLOC_66503.1	1:461263799-461270396	19.2905	22.8047	15.2696	22.9785	10.0406	19.6035
XLOC_001624	gene:MLOC_61638.1	1:461280594-461284518	0.311217	0	0.22381	0	0	0.241927
XLOC_001625	MLOC_78082,gene:MLOC_78082.1	1:461291067-461293589	9.83019	24.2828	21.4925	14.0509	9.15103	12.9076
XLOC_001626	MLOC_54939,gene:MLOC_54939.1	1:461304519-461310631	99.2808	85.4983	61.1575	71.9621	48.772	54.5129
XLOC_001627	MLOC_19564,gene:MLOC_19564.1	1:461320572-461323423	11.0058	18.2018	12.2658	7.37074	9.10405	10.6507
XLOC_001628	MLOC_65455,gene:MLOC_65455.1	1:461340679-461343947	19.6109	26.1146	21.5435	16.7071	17.0558	24.9465
XLOC_001629	gene:MLOC_70788.1	1:461372274-461373074	0	0	0	0	1.06361	0
XLOC_001630	MLOC_81630,gene:MLOC_81630.1	1:461382052-461384251	0.746321	0	0.674274	2.18096	3.29459	1.20132
XLOC_001631	gene:MLOC_6992.1	1:461387925-461391407	0	0	0	0	1.66102	0
XLOC_001632	MLOC_37762,gene:MLOC_37762.1	1:461461114-461463562	25.034	16.1804	18.9997	15.3649	19.3406	15.7965
XLOC_001633	MLOC_13176,gene:MLOC_13176.1	1:461620377-461630045	39.9821	37.467	33.1815	28.5537	17.6149	33.8357
XLOC_001634	MLOC_66934,gene:MLOC_66934.1	1:461646542-461651952	34.9639	29.1265	29.5568	14.884	16.7122	19.8294
XLOC_001635	MLOC_15968,gene:MLOC_15968.1	1:461671932-461676066	0.804611	4.2833	3.16894	3.527	7.5593	6.10147
XLOC_001636	-	1:461695683-461697006	4.5684	3.5486	7.4808	1.25159	8.82291	6.66399
XLOC_001637	-	1:461706266-461707192	39.7304	38.108	48.2692	24.0232	55.4346	26.4593
XLOC_001638	-	1:461724974-461725895	3.8647	3.92095	5.48626	2.42034	6.09239	6.66381
XLOC_001639	gene:MLOC_73103.1	1:461849329-461851888	17.7605	8.9808	15.0594	49.8772	6.03477	8.1107
XLOC_001640	gene:MLOC_7214.1	1:462392346-462394041	0	0	0	0	0	0
XLOC_001641	MLOC_37532,gene:MLOC_37532.1	1:462415761-462422758	31.3353	33.4813	31.2578	24.0854	20.9664	26.4596
XLOC_001642	MLOC_50248,gene:MLOC_50248.1	1:462443152-462447021	141.918	146.035	136.954	154.41	127.459	157.493
XLOC_001643	-	1:462448928-462449879	9.53017	7.05024	5.02167	0	3.50521	3.19472
XLOC_001644	-	1:462461001-462463534	25.399	37.5794	46.8509	22.2666	39.7104	26.7454
XLOC_001645	gene:MLOC_2235.1	1:462511434-462512431	1.8121	4.50427	1.6371	1.5887	5.59936	0.874991
XLOC_001646	-	1:462972980-462977117	5.47489	3.6452	8.65587	1.49997	5.2867	11.5659
XLOC_001647	MLOC_74856,gene:MLOC_74856.1	1:463014699-463016090	0.386232	0	0	0	0	0
XLOC_001648	gene:MLOC_54502.1	1:463018328-463019915	16.4312	14.7712	16.7243	20.9689	21.577	18.2466
XLOC_001649	MLOC_70713,gene:MLOC_70713.1	1:463395569-463398173	19.1246	7.66732	12.3656	16.2258	4.7658	12.1642
XLOC_001650	-	1:463414873-463416759	1.72884	3.83689	4.88114	1.89454	4.76997	4.17436
XLOC_001651	MLOC_73440,gene:MLOC_73440.1	1:463440233-463444882	8.53305	7.55616	5.86358	7.36013	8.14338	5.5032
XLOC_001652	-	1:463470333-463471944	54.4049	63.0319	45.8171	48.5079	69.1956	54.9109
XLOC_001653	MLOC_70585,gene:MLOC_70585.1	1:463981939-463985017	276.297	268.562	248.228	209.257	253.022	243.384
XLOC_001654	MLOC_11462,gene:MLOC_11462.1	1:464053341-464057132	41.3867	42.31	29.7087	41.5673	22.6189	40.0301
XLOC_001655	MLOC_14744,gene:MLOC_14744.1	1:464078792-464084848	20.3861	10.3793	11.9081	12.3706	8.00903	11.8439
XLOC_001656	gene:MLOC_14745.1	1:464085046-464086524	8.67727	38.3503	37.8404	23.9557	14.3026	25.0194
XLOC_001657	MLOC_65880,gene:MLOC_65880.1	1:3609-252198	11.3467	5.6839	9.2954	14.0232	11.397	18.2824
XLOC_001658	MLOC_10384,gene:MLOC_10384.1	1:3609-252198	0	0	0	0	0.808043	0
XLOC_001659	MLOC_54637,gene:MLOC_54637.1	1:254774-259900	3.98784	0.816957	0.692882	4.0338	3.3855	0.617256
XLOC_001660	MLOC_55538,gene:MLOC_55538.1	1:273377-277018	44.1134	31.456	54.0564	30.2104	39.2177	40.1081
XLOC_001661	gene:MLOC_67805.1	1:295237-296424	33.1945	36.0618	30.1239	136.816	110.23	83.4841
XLOC_001662	MLOC_15761,gene:MLOC_15761.1	1:302246-304488	186.542	128.833	118.083	89.1192	116.908	73.6029
XLOC_001663	gene:MLOC_78967.1	1:309455-311257	0	0	0	0	0	0
XLOC_001664	-	1:349094-350190	45.9132	78.2569	64.6955	44.2868	14.1844	27.3323
XLOC_001665	gene:MLOC_5296.1	1:495183-504905	50.8659	41.039	26.8495	33.1184	38.098	31.9816
XLOC_001666	MLOC_72380,gene:MLOC_72380.1	1:539401-546911	0	0	0.254175	0	0.620971	0
XLOC_001667	MLOC_23803,gene:MLOC_23803.1	1:652883-656955	67.0744	46.8408	68.2438	46.1114	133.052	41.8086
XLOC_001668	-	1:666522-668247	2.32679	2.7541	3.1531	5.09989	4.27956	8.42619
XLOC_001669	gene:MLOC_21930.1	1:685490-771684	77.9071	112.559	88.8253	91.5271	78.594	78.358
XLOC_001670	MLOC_21930,gene:MLOC_21930.1	1:685490-771684	54.628	0	1.64427	0	0	0
XLOC_001671	MLOC_76228,gene:MLOC_76228.1	1:780669-782032	0.519245	0	0	0	0	0
XLOC_001672	MLOC_54063,gene:MLOC_54063.1	1:883191-888942	20.853	21.3501	25.4583	7.41856	11.5221	22.1483
XLOC_001673	MLOC_68128,gene:MLOC_68128.1	1:894473-899016	0.568646	0	0.193905	0	0.146451	0.230359
XLOC_001674	tRNA-Ser	1:900704-900786	0	0	0	0	0	0
XLOC_001675	MLOC_79508,gene:MLOC_79508.1	1:929229-931126	47.588	27.0457	35.3702	33.6645	8.46401	23.4443
XLOC_001676	MLOC_19727,gene:MLOC_19727.1	1:1237052-1240193	0.65535	0.29082	0.14799	0	0.432639	0.395596
XLOC_001677	gene:MLOC_26623.1	1:1690041-1690291	9.55441	0	17.2396	0	10.5294	0
XLOC_001678	MLOC_66610,gene:MLOC_66610.1	1:1763465-1770095	0	0	0	0	0	0
XLOC_001679	MLOC_57152,gene:MLOC_57152.1	1:1796788-1800287	26.7972	27.338	22.4921	32.0927	41.4565	26.1861
XLOC_001680	MLOC_57153,gene:MLOC_57153.1	1:1801994-1806224	51.5249	30.2106	43.8345	44.3224	49.1996	45.3347
XLOC_001681	-	1:1807662-1808877	24.9535	19.3831	31.3495	13.6734	35.2824	15.6885
XLOC_001682	MLOC_72196,gene:MLOC_72196.1	1:1881326-1882208	0	0	0	0	0	0
XLOC_001683	gene:MLOC_57592.1	1:1917057-1918943	0	0	0	0	0	0
XLOC_001684	gene:MLOC_14626.1	1:1941229-1944011	0	0	0	0	0	0
XLOC_001685	MLOC_66596,gene:MLOC_66596.1	1:1945864-1950024	0.52432	0.398938	0.270694	0	0	0
XLOC_001686	gene:MLOC_79018.1	1:1960847-1963919	0	0	0	0	0	0
XLOC_001687	MLOC_74750,gene:MLOC_74750.1	1:1975871-1978267	0.172583	0	0.155926	0	0	0
XLOC_001688	gene:MLOC_34633.1	1:2070981-2072577	1.23988	0.366895	0.933501	4.52903	0.45612	3.82535
XLOC_001689	MLOC_38624,gene:MLOC_38624.1	1:2085224-2088613	1.57202	2.04482	2.8132	1.26197	0.399233	1.60956
XLOC_001690	MLOC_76181,gene:MLOC_76181.1	1:2178568-2179259	46.78	19.5427	44.122	27.144	19.7367	20.2282
XLOC_001691	MLOC_70559,gene:MLOC_70559.1	1:2323812-2326843	0.104813	0	0.378798	0.459417	0	0.421823
XLOC_001692	MLOC_63347,gene:MLOC_63347.1	1:2338171-2339808	0.876902	0	1.38648	1.92185	0.483844	0.52934
XLOC_001693	MLOC_73882,gene:MLOC_73882.1	1:2340439-2345722	0	0.210275	0.107005	0	0	0
XLOC_001694	gene:MLOC_46844.1	1:2656156-2656481	48.5964	16.4346	18.8034	50.7548	10.2084	20.459
XLOC_001695	MLOC_69033,gene:MLOC_69033.1	1:2830202-2831976	0	0	0	0	0	0
XLOC_001696	MLOC_69034,gene:MLOC_69034.1	1:2841499-2844339	24.2131	26.4951	28.4856	22.3825	24.051	31.9758
XLOC_001697	MLOC_61636,gene:MLOC_61636.1	1:2957550-2961441	143.744	106.873	100.979	58.7604	86.0727	103.425
XLOC_001698	MLOC_19284,gene:MLOC_19284.1	1:3003776-3008088	0	0	0	0	0	0
XLOC_001699	-	1:3010492-3013802	11.832	6.85025	12.5489	3.3825	6.24508	5.38239
XLOC_001700	gene:MLOC_74516.1	1:3053376-3054647	0	0	0	0	0	0
XLOC_001701	MLOC_44602,gene:MLOC_44602.1	1:3066493-3068599	141.365	170.148	176.142	158.953	249.89	151.023
XLOC_001702	-	1:3080270-3081555	34.6196	38.0917	30.8345	49.1633	64.5691	34.5286
XLOC_001703	MLOC_37432,gene:MLOC_37432.1	1:3108514-3112127	25.7326	17.7491	14.7188	18.7499	13.4845	18.6461
XLOC_001704	MLOC_10413,gene:MLOC_10413.1	1:3116098-3117095	6.52084	4.34156	9.57296	16.0792	2.69846	5.90357
XLOC_001705	-	1:3119866-3121153	15.5791	4.25543	4.8716	13.1343	9.2568	13.4998
XLOC_001706	gene:MLOC_77918.1	1:3141667-3144799	2.89194	7.68804	6.84296	3.52512	2.58719	4.84631
XLOC_001707	MLOC_76007,gene:MLOC_76007.1	1:3167839-3169168	32.9928	4.8483	17.4656	4.78798	10.849	4.13578
XLOC_001708	MLOC_54384,gene:MLOC_54384.1	1:4333002-4335674	13.4045	16.2502	6.60085	3.14177	4.35895	4.96709
XLOC_001709	MLOC_63006,gene:MLOC_63006.1	1:4369892-4375772	9.15609	20.1395	12.3247	11.541	4.58524	12.9687
XLOC_001710	MLOC_54688,gene:MLOC_54688.1	1:4382213-4384759	0	0	0	0	0	0
XLOC_001711	gene:MLOC_44666.1	1:4596762-4598954	0	0	0	0	0	0
XLOC_001712	gene:MLOC_53391.1	1:5423997-5433873	0.720084	0	0.487927	0	0.397267	0.196649
XLOC_001713	MLOC_75523,gene:MLOC_75523.1	1:5488585-5641544	1.30044	0.865838	1.76241	2.85011	1.43515	0.915857
XLOC_001714	tRNA-Leu	1:5488585-5641544	0	0	0	0	0	0
XLOC_001715	MLOC_54924,gene:MLOC_54924.1	1:5488585-5641544	0	0	0	0	0	0
XLOC_001716	MLOC_54925,gene:MLOC_54925.1	1:5488585-5641544	0	1.27411	0	1.57287	0	1.15503
XLOC_001717	MLOC_58144,gene:MLOC_58144.1	1:5488585-5641544	0	0	0.0958154	0	0	0
XLOC_001718	MLOC_54608,gene:MLOC_54608.1	1:5643795-5647931	23.3893	31.9628	25.0483	35.8049	33.9326	23.4679
XLOC_001719	MLOC_55502,gene:MLOC_55502.1	1:5741940-5753722	2.45868	1.97243	3.3127	0.90777	1.82955	2.6316
XLOC_001720	MLOC_58123,gene:MLOC_58123.1	1:5754763-5762912	0	0	0	0	0	0
XLOC_001721	MLOC_11814,gene:MLOC_11814.1	1:5769989-5773866	0.977139	1.04093	0.529695	0.856624	0.431358	2.20208
XLOC_001722	MLOC_21843,gene:MLOC_21843.1	1:5905492-5906589	7.62742	3.00938	5.74224	3.71509	2.8057	4.43303
XLOC_001723	MLOC_36487,gene:MLOC_36487.1	1:6632583-6639419	30.7745	34.4029	41.0966	32.8272	16.6586	38.2333
XLOC_001724	MLOC_58706,gene:MLOC_58706.1	1:6641933-6648329	4.24603	6.93562	5.37074	5.21126	10.4964	4.64729
XLOC_001725	MLOC_66323,gene:MLOC_66323.1	1:6653752-6656273	70.8057	46.4693	45.5479	55.2345	57.3909	55.8443
XLOC_001726	gene:MLOC_27294.1	1:6729690-6730748	0	0	0	0	0	0.541749
XLOC_001727	-	1:8006295-8007497	20.9607	16.3999	10.9126	12.4587	11.7618	14.2954
XLOC_001728	tRNA-Ser	1:8015628-8015710	0	0	0	0	0	0
XLOC_001729	MLOC_52397,gene:MLOC_52397.1	1:8059533-8064586	16.0608	13.522	22.353	18.4975	17.8503	16.187
XLOC_001730	tRNA-Ser	1:8079645-8079727	0	0	0	0	0	0
XLOC_001731	MLOC_53429,gene:MLOC_53429.1	1:9105956-9107115	0	0	0	0	0	0
XLOC_001732	MLOC_59047,gene:MLOC_59047.1	1:9113242-9119561	9.96378	6.26485	7.22603	32.7849	25.2166	30.0519
XLOC_001733	gene:MLOC_81846.1	1:9144968-9146917	172.736	63.9233	308.672	51.2401	299.734	100.738
XLOC_001734	MLOC_64327,gene:MLOC_64327.1	1:9801316-9803892	76.8437	49.6629	50.1137	78.4018	60.808	48.1202
XLOC_001735	MLOC_36586,gene:MLOC_36586.1	1:9804880-9810284	9.12365	15.2426	10.1515	5.16723	2.10098	6.89012
XLOC_001736	-	1:9842946-9844075	47.445	36.1727	44.8388	19.2614	22.6116	47.6769
XLOC_001737	gene:MLOC_34630.1	1:10009900-10012114	3.6997	0.32063	2.14817	0.79153	0.686942	0.290698
XLOC_001738	MLOC_4142,gene:MLOC_4142.1	1:10026232-10026947	0	0	0	0	0	0
XLOC_001739	tRNA-Val	1:10046471-10046545	0	0	0	0	0	0
XLOC_001740	MLOC_10300,gene:MLOC_10300.1	1:10495395-10501154	0	0	0	0	0	0.323807
XLOC_001741	MLOC_14904,gene:MLOC_14904.1	1:10563439-10570481	22.3263	28.8436	28.9633	13.0262	11.3696	24.9273
XLOC_001742	gene:MLOC_59638.1	1:10618493-10623984	1.2657	0.76522	0.509321	0.830942	0.253817	0.343955
XLOC_001743	gene:MLOC_10576.1	1:10781371-10785847	4.70972	6.50376	5.51298	2.2937	1.49527	3.62814
XLOC_001744	MLOC_59386,gene:MLOC_59386.1	1:10931174-10934271	0	0	0	0	0	0
XLOC_001745	MLOC_44956,gene:MLOC_44956.1	1:10989193-10992184	86.3153	74.1133	86.1555	77.9366	61.331	51.6313
XLOC_001746	gene:MLOC_15655.1	1:11011921-11012999	4.27562	2.33577	0.594272	2.88345	1.45184	2.64689
XLOC_001747	U2	1:11050118-11050242	0	0	0	0	0	0
XLOC_001748	MLOC_59728,gene:MLOC_59728.1	1:11076714-11079620	35.3537	30.4329	42.7929	39.1359	25.6161	36.9824
XLOC_001749	-	1:11096188-11100136	0	2.64503	6.05574	13.0628	1.64384	2.9965
XLOC_001750	MLOC_65878,gene:MLOC_65878.1	1:11200253-11202076	0.750118	0	0.169404	0	0.827805	0.452798
XLOC_001751	MLOC_53251,gene:MLOC_53251.1	1:11210275-11215456	0	0	0	0	0	0
XLOC_001752	MLOC_38211,gene:MLOC_38211.1	1:11231592-11233942	111.629	120.118	168.992	91.0288	76.3748	101.058
XLOC_001753	-	1:11354890-11356230	4341.47	2905.26	5332.56	4005.85	11888.9	3285.96
XLOC_001754	gene:MLOC_81367.1	1:11379939-11380696	66.6911	62.7979	70.9563	59.276	303.081	55.0487
XLOC_001755	MLOC_3872,gene:MLOC_3872.1,tRNA-Arg	1:11467499-11469722	75.2854	61.1005	66.3715	69.168	163.687	80.5993
XLOC_001756	MLOC_16945,gene:MLOC_16945.1	1:11546147-11550210	2.63126	5.77095	4.05543	0.678097	0	2.86531
XLOC_001757	gene:MLOC_33483.1	1:11554251-11555440	62.6123	30.5082	46.8247	71.9851	197.596	23.8936
XLOC_001758	gene:MLOC_15704.1	1:11556971-11560519	38.5886	35.6343	59.5873	34.9307	34.6038	42.1679
XLOC_001759	MLOC_16500,gene:MLOC_16500.1	1:11867000-11869569	19.1053	20.0442	14.1196	15.2299	7.66556	8.48581
XLOC_001760	-	1:12312979-12314049	19.0215	13.3042	19.2662	2.52694	7.63272	13.9143
XLOC_001761	MLOC_51002,gene:MLOC_51002.1	1:12879628-12883618	9.03259	13.0526	8.4536	4.39423	2.95038	4.98743
XLOC_001762	MLOC_10033,gene:MLOC_10033.1	1:13711464-13716930	38.4866	33.7175	32.5902	24.7905	37.0771	38.4362
XLOC_001763	MLOC_57526,gene:MLOC_57526.1	1:14307133-14312223	80.9442	72.7952	88.2835	83.036	44.3616	88.1008
XLOC_001764	gene:MLOC_54264.1	1:14321028-14324051	1.32731	3.0817	1.19923	2.68516	1.12685	2.79417
XLOC_001765	-	1:14351643-14352021	50.4018	29.829	15.1633	58.9767	81.4987	10.7955
XLOC_001766	MLOC_54742,gene:MLOC_54742.1	1:17249639-17251009	2.48467	9.9258	5.61132	5.44639	1.37087	2.99885
XLOC_001767	gene:MLOC_66404.1	1:17267666-17270264	12.1416	10.8853	14.7714	15.8077	14.8596	9.57922
XLOC_001768	MLOC_50515,gene:MLOC_50515.1	1:17997891-18000155	0	0	0	0	0	0
XLOC_001769	MLOC_61537,gene:MLOC_61537.1	1:18075726-18083424	0	0	0	0	0	0
XLOC_001770	MLOC_60371,gene:MLOC_60371.1	1:18117054-18121174	2.02119	2.33256	2.02688	0.427497	1.82512	2.11972
XLOC_001771	gene:MLOC_60372.1	1:18123748-18129857	1.25661	2.37317	2.15062	1.6799	2.7139	1.09187
XLOC_001772	MLOC_65245,gene:MLOC_65245.1	1:18135489-18139738	4.15946	4.29078	1.20439	1.87162	6.44074	3.32248
XLOC_001773	MLOC_53171,gene:MLOC_53171.1	1:18151543-18159682	12.5375	11.3294	10.5202	14.1125	8.71905	9.76992
XLOC_001774	MLOC_22218,gene:MLOC_22218.1	1:18177356-18178603	9.16127	0	0	0	0	0.254239
XLOC_001775	gene:MLOC_68938.1	1:18220615-18222587	5.06601	5.99437	0.508496	0	2.48457	0
XLOC_001776	MLOC_59747,gene:MLOC_59747.1	1:18650440-18655278	0	0.815736	0	0	0.507053	0
XLOC_001777	MLOC_66606,gene:MLOC_66606.1	1:18669616-18672375	192.577	185.071	156.127	294.811	714.004	252.046
XLOC_001778	MLOC_14868,gene:MLOC_14868.1	1:18714906-18717470	295.796	220.003	304.968	212.053	359.236	240.862
XLOC_001779	gene:MLOC_55551.1	1:19236396-19240839	2.2729	3.53006	2.82304	6.22463	10.1416	2.05792
XLOC_001780	MLOC_71334,gene:MLOC_71334.1	1:19274089-19275742	0	0	0	0	0	0
XLOC_001781	MLOC_18763,gene:MLOC_18763.1	1:19365052-19367046	3.77788	0.323057	0.493216	0	0.401624	0.14646
XLOC_001782	gene:MLOC_42163.1	1:19535203-19536174	0	0	0.67699	0	0.826964	0
XLOC_001783	gene:MLOC_7036.1	1:19681167-19683608	0	0	0	0	0	0
XLOC_001784	tRNA-Glu	1:19685196-19685270	0	0	0	0	0	0
XLOC_001785	MLOC_38832,gene:MLOC_38832.1	1:19690113-19695791	51.9089	48.8881	44.9628	35.3946	18.6936	36.841
XLOC_001786	gene:MLOC_72514.1	1:19711139-19712052	0	0	0.366119	0	0	0
XLOC_001787	MLOC_38560,gene:MLOC_38560.1	1:19761442-19763060	1.12791	0.400485	1.63046	3.95523	3.48539	0.907785
XLOC_001788	gene:MLOC_56936.1	1:19771992-19773263	0	0	0	0	0	0
XLOC_001789	tRNA-Glu	1:19999228-19999302	0	0	0	0	0	0
XLOC_001790	tRNA-Glu	1:20000544-20000618	0	0	0	0	0	0
XLOC_001791	tRNA-Glu	1:20004122-20004196	0	0	0	0	0	0
XLOC_001792	tRNA-Glu	1:20016819-20016893	0	0	0	0	0	0
XLOC_001793	tRNA-Asp	1:21862883-21862955	0	0	0	0	0	0
XLOC_001794	gene:MLOC_67092.1	1:22944040-22945015	0	0	0	0	0	0
XLOC_001795	gene:MLOC_370.1	1:23863098-23867219	6.68776	5.48028	10.3586	68.9582	28.8755	7.09863
XLOC_001796	MLOC_77705,gene:MLOC_77705.1	1:23882736-23890561	1.02781	0.521394	0.580392	0.965383	0.651821	1.68818
XLOC_001797	MLOC_36520,gene:MLOC_36520.1	1:24437904-24441689	16.6232	18.1045	18.2038	18.4727	11.8626	21.6184
XLOC_001798	-	1:27195808-27202047	14.0879	8.95978	8.35875	8.29511	6.03345	11.8463
XLOC_001799	gene:MLOC_70922.1	1:27203054-27209032	21.3504	18.3368	21.9934	12.7607	19.8218	24.045
XLOC_001800	gene:MLOC_7770.1	1:27437470-27438883	0.237883	0	0	0	0	0
XLOC_001801	gene:MLOC_45727.1	1:27496270-27497291	0.351795	1.2492	1.90694	4.62636	6.21168	1.41557
XLOC_001802	gene:MLOC_53697.1	1:27592856-27594224	0	0.439548	0	0	0.545354	0
XLOC_001803	MLOC_10766,gene:MLOC_10766.1	1:28207365-28208351	156.347	92.181	89.5178	123.027	95.4919	67.5485
XLOC_001804	gene:MLOC_21210.1	1:28417332-28418383	1.01808	0.602522	0.306589	1.4876	1.49803	0.273108
XLOC_001805	MLOC_81444,gene:MLOC_81444.1	1:28757097-28758630	0.240868	0	0.217597	0	0	0
XLOC_001806	gene:MLOC_60968.1	1:28768953-28770206	219.012	267.65	208.347	141.691	316.47	118.015
XLOC_001807	MLOC_58269,gene:MLOC_58269.1	1:30819417-30822542	0.347129	0	0	0	0	0
XLOC_001808	gene:MLOC_59171.1	1:31130608-31135785	12.6563	12.983	12.296	8.18133	6.44764	12.033
XLOC_001809	MLOC_14093,gene:MLOC_14093.1	1:34217843-34220817	0	0	0	0	0	0
XLOC_001810	gene:MLOC_12107.1	1:34632324-34635927	0.927835	1.04305	2.07041	14.8704	12.0605	12.8296
XLOC_001811	gene:MLOC_67589.1	1:34637428-34642240	14.6395	10.4144	11.1187	9.91515	4.09098	10.6615
XLOC_001812	MLOC_12885,gene:MLOC_12885.1	1:36327462-36333155	0.930775	0.826276	1.05116	0	2.0544	0.18728
XLOC_001813	MLOC_11064,gene:MLOC_11064.1	1:36822508-36826108	8.05027	8.49856	11.7871	15.2594	14.8874	7.35479
XLOC_001814	gene:MLOC_62014.1	1:36912646-36914234	0	0	0	0	0	0
XLOC_001815	-	1:37590985-37595353	4.44218	3.38013	5.1599	8.34532	2.10099	4.59646
XLOC_001816	-	1:37595459-37596495	3.06678	13.6125	6.92559	0	3.38393	1.85053
XLOC_001817	MLOC_7243,gene:MLOC_7243.1	1:37598412-37606214	6.86846	2.5746	5.30868	11.6786	4.16092	13.2386
XLOC_001818	MLOC_44095,gene:MLOC_44095.1	1:37612051-37615035	103.578	65.328	117.024	104.416	127.89	86.2593
XLOC_001819	gene:MLOC_11791.1	1:37629643-37634544	3.56208	1.74625	5.15177	0.780843	2.35923	3.87013
XLOC_001820	MLOC_61375,gene:MLOC_61375.1	1:38810951-38815415	14.6375	14.4601	8.64071	14.4204	6.77758	16.8798
XLOC_001821	MLOC_67967,gene:MLOC_67967.1	1:38848792-38849494	0	0	0	0	0	0
XLOC_001822	MLOC_45395,gene:MLOC_45395.1	1:38884982-38885515	0	0	0	0	0	0
XLOC_001823	-	1:38893094-38894410	2.365	6.2985	9.61465	5.18367	1.73994	2.85485
XLOC_001824	gene:MLOC_5992.1	1:40502753-40507022	20.7507	24.0823	13.5294	13.9937	8.362	14.1289
XLOC_001825	MLOC_54898,gene:MLOC_54898.1	1:41319848-41324703	1.2083	0	0.156026	0	0.735847	0.0894425
XLOC_001826	gene:MLOC_16286.1	1:41362120-41363762	0	0	0	0	0	0
XLOC_001827	gene:MLOC_26663.1	1:41401926-41402162	0	0	0	0	0	0
XLOC_001828	gene:MLOC_72968.1	1:41554875-41556767	0	1.00727	0	2.4871	0	0.913002
XLOC_001829	gene:MLOC_72969.1	1:41557217-41559941	7.88028	8.5164	8.77086	8.5101	29.4947	9.00868
XLOC_001830	MLOC_33922,gene:MLOC_33922.1	1:41560046-41560857	0	0	0	0	0	0
XLOC_001831	MLOC_13623,gene:MLOC_13623.1	1:41566284-41568087	8.81227	17.4328	16.8852	9.02615	14.461	17.4236
XLOC_001832	MLOC_50119,gene:MLOC_50119.1	1:41574589-41577338	12.1001	14.6991	11.3157	6.51354	3.74845	10.2513
XLOC_001833	-	1:41599221-41600307	15.3315	21.4547	17.2216	10.5097	29.1162	15.6601
XLOC_001834	gene:MLOC_28382.1	1:41633202-41633581	1.62838	0	0	0	0	0
XLOC_001835	gene:MLOC_67628.1	1:41770594-41772014	0	0	0	0	0	0
XLOC_001836	MLOC_55574,gene:MLOC_55574.1	1:41979251-41985648	0	0	0	0	0	0
XLOC_001837	tRNA-Asn	1:42346546-42346620	0	0	0	0	0	0
XLOC_001838	gene:MLOC_68570.1	1:42697951-42699136	0.87924	0.520356	0.529567	1.28471	2.58753	0
XLOC_001839	MLOC_68045,gene:MLOC_68045.1	1:44398239-44400102	1.37176	3.4097	1.98292	3.51105	13.5542	8.39106
XLOC_001840	gene:MLOC_71811.1	1:44407586-44408696	0.317298	0.563355	0.859983	2.78177	0	1.78751
XLOC_001841	MLOC_10482,gene:MLOC_10482.1	1:45413205-45430863	11.232	12.6404	7.1473	9.33916	5.06081	8.50296
XLOC_001842	gene:MLOC_25023.1	1:45598005-45598568	0	0	0	0	0	1.28497
XLOC_001843	-	1:46172659-46173423	2.55069	0	1.72812	0	0	5.13083
XLOC_001844	gene:MLOC_57943.1	1:46327684-46333791	17.0252	12.5158	13.4733	13.3312	12.2061	11.5396
XLOC_001845	MLOC_70520,gene:MLOC_70520.1	1:46335988-46343446	0	0	0	0	0	0
XLOC_001846	MLOC_6988,gene:MLOC_6988.1	1:46364131-46364923	108.149	134.819	126.279	138.704	186.628	134.699
XLOC_001847	MLOC_77043,gene:MLOC_77043.1	1:46403049-46405802	0	0	0	0	0	0
XLOC_001848	-	1:46456347-46458212	5.0594	11.721	11.8468	3.04757	2.04721	5.49121
XLOC_001849	-	1:46576323-46577836	2.11952	8.78068	12.1259	12.3896	1.55917	4.54752
XLOC_001850	gene:MLOC_73553.1	1:46738735-46741058	0.271606	0.964458	0.490791	1.19052	0.299758	0.109306
XLOC_001851	-	1:46771717-46772549	4.91416	2.90832	6.65835	7.1817	19.8816	15.8141
XLOC_001852	MLOC_29964,gene:MLOC_29964.1	1:46872023-46872781	10.4105	3.15478	11.0676	4.11802	11.7598	7.03295
XLOC_001853	gene:MLOC_59232.1	1:47172205-47174798	14.5287	7.63	13.9896	8.51785	9.89325	11.1773
XLOC_001854	gene:MLOC_59233.1	1:47176691-47181429	0.964026	1.46705	0.497662	0.904831	0.151729	0.614131
XLOC_001855	-	1:47184882-47187840	3.25029	10.5798	4.89371	2.37481	1.19556	5.66671
XLOC_001856	MLOC_38182,gene:MLOC_38182.1	1:47249081-47254697	17.559	29.1007	16.1242	20.5245	2.66992	22.3761
XLOC_001857	tRNA-Leu	1:47348469-47348550	0	0	0	0	0	0
XLOC_001858	MLOC_14978,gene:MLOC_14978.1	1:47349106-47352067	18.7477	9.66844	10.8135	16.4969	9.02314	9.78201
XLOC_001859	MLOC_61750,gene:MLOC_61750.1	1:48685506-48689351	24.3901	20.8891	14.7172	26.448	19.9756	11.3238
XLOC_001860	MLOC_70055,gene:MLOC_70055.1	1:48956445-48963417	88.3308	76.4699	70.5973	65.7714	76.8797	56.14
XLOC_001861	gene:MLOC_74948.1	1:49013527-49014523	1.08863	1.28856	0.9835	0	0.800917	0.584062
XLOC_001862	gene:MLOC_10877.1	1:49018283-49020640	16.3718	16.5383	14.0212	40.823	53.7159	46.2699
XLOC_001863	gene:MLOC_21735.1	1:49137304-49138255	7.69379	10.9281	5.90813	5.05901	6.79243	4.02455
XLOC_001864	MLOC_26505,gene:MLOC_26505.1	1:49742354-49747731	24.4311	28.1552	20.1031	23.5399	20.9596	28.6469
XLOC_001865	gene:MLOC_44563.1	1:50260489-50263441	0.942632	1.67362	0.283892	0.918166	0.462377	0.168607
XLOC_001866	-	1:50426493-50427654	19.3526	30.924	53.3143	72.124	6.40573	101.97
XLOC_001867	MLOC_79988,gene:MLOC_79988.1	1:50553800-50559230	98.9284	116.541	69.9779	81.2188	93.6976	100.96
XLOC_001868	-	1:54006715-54008349	7.78324	15.0901	5.07357	9.14917	0.953471	3.73659
XLOC_001869	-	1:55727341-55727975	18.1736	2.93334	8.208	18.1088	3.64593	3.98753
XLOC_001870	MLOC_65618,gene:MLOC_65618.1	1:59562837-59570708	16.9479	12.9829	12.8148	6.75819	15.7787	9.07205
XLOC_001871	MLOC_80159,gene:MLOC_80159.1	1:59591981-59595967	3.46269	2.4066	2.9624	5.72758	0	2.9463
XLOC_001872	-	1:59608653-59609374	5.92266	14.0207	14.8616	5.77005	14.5231	9.53082
XLOC_001873	MLOC_3449,gene:MLOC_3449.1	1:59651673-59652719	0	0	0	0	0	0
XLOC_001874	gene:MLOC_52318.1	1:60003658-60004065	15.4782	14.9897	19.0615	6.17043	21.7319	13.5791
XLOC_001875	gene:MLOC_32798.1	1:60007177-60007565	0	0	2.79993	0	3.4202	0
XLOC_001876	MLOC_5814,gene:MLOC_5814.1	1:60217861-60227412	3.73933	6.63908	2.61836	1.81491	0.825395	3.76229
XLOC_001877	gene:MLOC_68406.1	1:60258075-60260230	0.501445	0	0.679557	0	0	0
XLOC_001878	gene:MLOC_22506.1	1:60325968-60327077	5.40002	5.07578	6.60047	2.78484	12.6198	4.09025
XLOC_001879	MLOC_11953,gene:MLOC_11953.1	1:60631029-60635620	65.2154	92.9491	106.382	45.035	35.9048	85.8353
XLOC_001880	CBP2,gene:MLOC_55352.1	1:60647039-60654068	1.00579	0.284437	1.20015	2.10673	1.54899	1.67605
XLOC_001881	MLOC_74926,gene:MLOC_74926.1	1:60688084-60691310	63.9948	61.3115	54.6453	40.8061	32.7983	40.8121
XLOC_001882	gene:MLOC_10549.1	1:60741991-60743739	0.422367	1.1249	0.190791	0	0	0.50992
XLOC_001883	MLOC_3154,gene:MLOC_3154.1	1:60969363-60971555	253.867	241.209	122.29	242.518	107.495	142.129
XLOC_001884	MLOC_30724,gene:MLOC_30724.1	1:60992418-60994106	13.2112	13.518	5.95877	8.72747	19.7835	7.30344
XLOC_001885	gene:MLOC_74228.1	1:61030415-61031692	10.5282	0.534459	1.35988	1.31954	3.32225	0.862738
XLOC_001886	MLOC_57042,gene:MLOC_57042.1	1:61668532-61671203	10.1548	11.7744	7.91363	10.9009	18.2973	16.558
XLOC_001887	gene:MLOC_4498.1	1:61680111-61691522	7.59576	4.74795	3.80301	2.04958	0.763877	3.66544
XLOC_001888	MLOC_61578,gene:MLOC_61578.1	1:61713933-61724782	2.00491	0.51315	1.50968	2.11688	0.363967	1.33502
XLOC_001889	gene:MLOC_61579.1	1:61725062-61726548	0.902194	0	1.08682	3.96867	3.85601	2.42092
XLOC_001890	gene:MLOC_56428.1	1:61735248-61741161	44.9089	45.3387	54.6763	43.4303	42.381	48.1203
XLOC_001891	MLOC_63900,gene:MLOC_63900.1	1:61837060-61847109	12.8727	20.6313	14.0454	9.38932	5.06011	13.249
XLOC_001892	gene:MLOC_13931.1	1:61904014-61906792	2.30211	6.81467	1.90678	0.841202	0.84719	1.54407
XLOC_001893	MLOC_53917,gene:MLOC_53917.1	1:61921627-61928136	2.77285	4.73962	4.09022	3.34303	2.31486	4.45949
XLOC_001894	gene:MLOC_58100.1	1:61930070-61933350	1.64678	1.16926	1.02327	0.948407	0.509979	1.02292
XLOC_001895	gene:MLOC_64583.1	1:61954472-61955919	1.85108	0.410818	0.209049	2.02851	1.02144	0.186227
XLOC_001896	MLOC_64212,gene:MLOC_64212.1	1:62200559-62203601	7.20336	3.70973	7.68601	5.88763	7.2474	3.87489
XLOC_001897	MLOC_18586,gene:MLOC_18586.1	1:62304806-62306488	0.341362	0	0	0	0.753445	0
XLOC_001898	gene:MLOC_19317.1	1:62338309-62339027	0	0	0.504553	2.44851	0	0.449422
XLOC_001899	MLOC_19318,gene:MLOC_19318.1	1:62339209-62342237	1.77987	3.42346	2.94819	0.650126	1.96434	3.58147
XLOC_001900	MLOC_15962,gene:MLOC_15962.1	1:62570105-62573752	546.505	544.451	434.403	442.419	476.878	479.27
XLOC_001901	gene:MLOC_50796.1	1:62577236-62579952	22.3513	20.1262	19.9413	14.0108	17.5331	14.3698
XLOC_001902	gene:MLOC_72412.1	1:62655747-62657930	0.558967	1.98487	2.52511	3.26685	3.70139	0.749848
XLOC_001903	MLOC_57703,gene:MLOC_57703.1	1:62672607-62674645	104.806	90.1238	63.8999	149.885	76.8052	71.3153
XLOC_001904	MLOC_14621,gene:MLOC_14621.1	1:62691411-62695679	88.7935	86.5658	76.6688	64.9525	59.3738	84.756
XLOC_001905	gene:MLOC_71471.1	1:62808653-62812594	6.99976	4.57941	10.5339	12.7691	15.7061	10.342
XLOC_001906	MLOC_37657,gene:MLOC_37657.1	1:64866227-64869598	22.2588	19.9602	36.286	72.3588	101.904	51.1699
XLOC_001907	gene:MLOC_16034.1	1:64872084-64873198	0	0	0.285403	0	0	0
XLOC_001908	gene:MLOC_10397.1	1:65134974-65143504	36.8145	13.5993	31.515	42.7889	97.5158	70.3069
XLOC_001909	-	1:65175241-65176724	1.40955	7.50788	10.1863	3.08983	3.11071	6.8046
XLOC_001910	MLOC_61887,gene:MLOC_61887.1	1:65188903-65194405	14.1442	16.8667	13.8742	13.3364	8.18467	11.5326
XLOC_001911	MLOC_62743,gene:MLOC_62743.1	1:65271977-65274138	0	0	0	0	0	0.118346
XLOC_001912	-	1:65402230-65403839	31.2071	42.5247	35.0892	40.2682	52.7532	68.054
XLOC_001913	gene:MLOC_62569.1	1:65494921-65495684	2.56846	4.56023	5.10467	4.50388	3.40118	3.30688
XLOC_001914	gene:MLOC_7655.1	1:65635182-65636422	0	0	0	0	0	0
XLOC_001915	gene:MLOC_73862.1	1:65776866-65779466	1.08454	0.274938	0.699884	2.03712	1.70986	0.872919
XLOC_001916	gene:EPlHVUG00000000124.1	1:66013885-66013956	0	0	0	0	0	0
XLOC_001917	tRNA-Cys	1:66182764-66182831	0	0	0	0	0	0
XLOC_001918	MLOC_11940,gene:MLOC_11940.1	1:66508356-66511142	5.30796	2.59913	3.96771	1.2834	1.93867	4.97436
XLOC_001919	gene:MLOC_14069.1	1:71140986-71141835	27.1677	37.9558	18.1058	19.5239	31.4549	20.4288
XLOC_001920	gene:MLOC_37081.1	1:71153109-71153298	0	0	0	0	0	0
XLOC_001921	MLOC_4360,gene:MLOC_4360.1	1:71236766-71240205	0.400749	1.42304	0	1.75675	0	0.645002
XLOC_001922	MLOC_7558,gene:MLOC_7558.1	1:71416422-71419326	13.3934	10.4792	8.20379	4.97531	1.50317	10.7796
XLOC_001923	MLOC_16905,gene:MLOC_16905.1	1:71564096-71566355	31.8281	37.5041	40.6195	37.148	47.8246	44.3021
XLOC_001924	MLOC_56927,gene:MLOC_56927.1	1:73625760-73629935	5.78056	3.1279	3.90232	3.85738	3.11101	2.50356
XLOC_001925	MLOC_5120,gene:MLOC_5120.1	1:73637664-73643896	39.2048	35.1982	34.7187	38.3892	16.829	27.4415
XLOC_001926	gene:MLOC_55357.1	1:73670031-73675803	28.1252	26.1285	19.0587	22.0621	29.6034	19.1778
XLOC_001927	gene:MLOC_60655.1	1:73729249-73735671	2.04257	3.16993	2.80239	2.06861	1.51835	1.98614
XLOC_001928	MLOC_69165,gene:MLOC_69165.1	1:73763106-73764581	0	0	0	0	0	0
XLOC_001929	MLOC_49454,gene:MLOC_49454.1	1:73783187-73791143	0.900468	1.43886	1.05653	3.3386	0.566762	2.48904
XLOC_001930	MLOC_63482,gene:MLOC_63482.1	1:73827103-73833307	32.3745	48.5091	33.2523	22.4176	18.0782	43.0936
XLOC_001931	MLOC_74819,gene:MLOC_74819.1	1:73982078-73985785	3.80809	4.78229	15.0888	7.32801	10.4559	7.10225
XLOC_001932	gene:MLOC_73987.1	1:74051138-74051786	0	0	0.583793	0	1.42624	0
XLOC_001933	MLOC_73988,gene:MLOC_73988.1	1:74051952-74056094	53.9297	55.0531	61.2741	80.9295	59.3466	61.2146
XLOC_001934	-	1:74063016-74064740	67.8445	47.9452	80.1466	53.5334	102.222	45.4914
XLOC_001935	-	1:74065025-74065825	34.6752	18.1667	25.6757	17.4441	51.4364	16.9239
XLOC_001936	snoZ221_snoR21b	1:74482863-74482955	0	0	0	0	0	0
XLOC_001937	snoZ221_snoR21b	1:74483289-74483392	0	0	0	0	0	0
XLOC_001938	MLOC_80154,gene:MLOC_80154.1	1:74525620-74527161	0.232665	0	1.05113	0	1.54076	0.749099
XLOC_001939	gene:MLOC_81975.1	1:74532050-74535426	0.558904	0.49616	1.00995	0.816594	0	1.12467
XLOC_001940	gene:MLOC_21266.1	1:74840341-74841231	6.28224	2.97439	6.05381	7.34383	0.924364	4.38147
XLOC_001941	gene:MLOC_23274.1	1:76280845-76281858	0	0	0	0	0	0
XLOC_001942	-	1:76315254-76319956	14.5831	9.9584	13.1754	10.8178	28.7218	9.20907
XLOC_001943	gene:MLOC_78003.1	1:79021002-79024931	0	0	0	0	0	0
XLOC_001944	-	1:80413965-80415839	17.018	20.2616	13.4461	6.7318	0	17.4625
XLOC_001945	MLOC_44162,gene:MLOC_44162.1	1:86318687-86326126	130.224	118.22	106.129	112.395	37.0617	115.36
XLOC_001946	MLOC_36335,gene:MLOC_36335.1	1:86901558-86904781	5.67099	4.099	4.82349	4.0464	3.57926	4.9453
XLOC_001947	MLOC_78131,gene:MLOC_78131.1	1:86915493-86918985	0.0902026	0	0	0	0	0.134245
XLOC_001948	MLOC_6100,gene:MLOC_6100.1	1:88066270-88070497	16.9859	8.50723	24.0429	7.95516	9.23476	16.6142
XLOC_001949	-	1:89729483-89731163	7.24869	7.89551	6.48258	3.23215	3.25513	2.7696
XLOC_001950	MLOC_30568,gene:MLOC_30568.1	1:91470875-91475758	37.5066	19.7428	36.0689	36.5738	25.0406	29.5599
XLOC_001951	gene:MLOC_2049.1	1:91476257-91478354	0.152002	0	0	0	0	0
XLOC_001952	gene:MLOC_65260.1	1:91586413-91587462	0.755221	0	1.70579	1.65522	0.833373	1.21557
XLOC_001953	gene:MLOC_77960.1	1:91613138-91613989	0	0	0	0	0	0
XLOC_001954	gene:MLOC_40287.1	1:91699511-91700252	1.06935	7.5944	2.89807	4.68787	1.18003	6.8838
XLOC_001955	MLOC_52679,gene:MLOC_52679.1	1:91737233-91738651	11.6993	11.8696	3.98824	7.32762	0	4.95066
XLOC_001956	gene:EPlHVUG00000000153.1	1:91847077-91847150	0	0	0	0	0	0
XLOC_001957	gene:MLOC_65522.1	1:95564110-95565076	0.754266	0	0	1.65321	0	0.303501
XLOC_001958	gene:MLOC_15094.1	1:95694032-95695041	0.361599	0	0.326758	4.98874	0	0
XLOC_001959	-	1:96371275-96372321	1.78979	0	2.42535	0	1.97509	8.64168
XLOC_001960	gene:MLOC_23570.1	1:108302052-108302806	0	0	0	0	0	0
XLOC_001961	MLOC_17698,gene:MLOC_17698.1	1:108414051-108415551	30.879	6.84552	23.6235	15.8274	21.1076	16.074
XLOC_001962	MLOC_19923,gene:MLOC_19923.1	1:108424023-108425065	0	0	0.981688	0	0	0
XLOC_001963	-	1:122880587-122913398	2.06582	0.916954	2.79934	0	0	7.4805
XLOC_001964	MLOC_50974,gene:MLOC_50974.1	1:122941688-122946273	49.7168	39.9335	50.0541	62.1491	78.5152	55.1748
XLOC_001965	MLOC_50975,gene:MLOC_50975.1	1:122947341-122952933	150.859	167.178	221.178	156.683	122.88	168.207
XLOC_001966	gene:MLOC_63340.1	1:123069508-123073368	0	0	0	0	0	0
XLOC_001967	U6	1:123077492-123077595	0	0	0	0	233.939	0
XLOC_001968	gene:MLOC_56718.1	1:123146263-123152671	9.43332	6.38167	4.96341	8.99497	7.39134	6.31506
XLOC_001969	MLOC_64861,gene:MLOC_64861.1	1:123154677-123161124	17.9785	21.339	20.1062	17.0189	14.2316	21.7321
XLOC_001970	MLOC_66568,gene:MLOC_66568.1	1:123174934-123179538	122.791	59.1614	120.57	112.445	82.5022	133.671
XLOC_001971	-	1:123179983-123180623	118.565	92.3819	107.868	82.2755	195.764	113.228
XLOC_001972	MLOC_5045,gene:MLOC_5045.1	1:123183807-123188493	23.7862	12.3155	12.4283	20.4461	14.6925	14.263
XLOC_001973	MLOC_81901,gene:MLOC_81901.1	1:123485531-123487472	22.5619	9.85035	9.6903	13.5165	10.6351	9.82263
XLOC_001974	MLOC_48495,gene:MLOC_48495.1	1:123500578-123502892	11.9305	11.9844	16.6072	9.13018	9.53507	18.0932
XLOC_001975	gene:MLOC_53352.1	1:123526711-123531805	34.9241	41.3683	55.7713	44.2989	42.9916	80.4443
XLOC_001976	gene:EPlHVUG00000001451.1	1:123554549-123554621	0	0	0	0	0	0
XLOC_001977	gene:MLOC_81960.1	1:123577229-123638299	19.524	22.5238	20.3882	17.4433	8.86003	16.0945
XLOC_001978	MLOC_65818,gene:MLOC_65818.1	1:123849382-123851407	359.658	346.607	346.029	350.957	346.678	353.65
XLOC_001979	gene:EPlHVUG00000000825.1	1:124012859-124012931	0	0	0	0	0	0
XLOC_001980	gene:MLOC_8370.1	1:124164104-124165333	0	0	0	0	0	0
XLOC_001981	MLOC_68408,gene:MLOC_68408.1	1:125591823-125608797	0.767968	3.7744	1.59373	0.864199	0.39329	2.04499
XLOC_001982	MLOC_64732,gene:MLOC_64732.1	1:125609644-125624764	10.6387	12.7609	9.50138	14.1698	3.98457	12.1772
XLOC_001983	-	1:125633929-125634981	9.55978	1.61649	4.52378	9.978	8.03773	5.86127
XLOC_001984	gene:MLOC_58950.1	1:125689886-125692608	4.8003	2.13384	2.42706	1.11471	5.25975	0.966655
XLOC_001985	MLOC_58230,gene:MLOC_58230.1	1:125717932-125725610	1.62063	3.74152	1.1907	1.10629	1.26751	1.73837
XLOC_001986	MLOC_79077,gene:MLOC_79077.1	1:125760685-125763326	18.4127	7.73115	6.12946	12.94	14.2271	13.2395
XLOC_001987	MLOC_10620,MLOC_10621,gene:MLOC_10620.1,gene:MLOC_10621.1	1:125767769-125777979	11.3271	21.8267	10.3084	15.0872	5.03724	13.4316
XLOC_001988	MLOC_63102,gene:MLOC_63102.1	1:125779000-125784000	12.216	10.3357	7.43708	3.73162	1.40362	10.5965
XLOC_001989	MLOC_63002,gene:MLOC_63002.1	1:125805323-125812922	0.958111	6.10542	2.16414	1.0495	0.264355	4.72349
XLOC_001990	MLOC_61747,gene:MLOC_61747.1	1:125852801-125861277	8.85394	14.8758	9.6986	6.85764	0	11.7867
XLOC_001991	MLOC_56969,gene:MLOC_56969.1	1:125868811-125874689	25.1079	14.7287	9.19623	20.3393	8.46336	16.7985
XLOC_001992	-	1:125915760-125918567	129.612	142.457	215.035	143.034	274.346	224.147
XLOC_001993	gene:MLOC_65147.1	1:126004197-126010151	1.2224	4.04977	2.92036	4.58068	18.7355	4.59179
XLOC_001994	MLOC_80710,gene:MLOC_80710.1	1:126033651-126043027	4.06421	7.81722	6.44913	7.84532	0	6.81493
XLOC_001995	gene:MLOC_53358.1	1:126075654-126083183	3.44766	11.8883	8.13747	2.48967	6.52442	6.30355
XLOC_001996	gene:MLOC_67881.1	1:126214532-126217395	15.1392	21.0509	12.6915	20.0508	14.3945	8.52789
XLOC_001997	MLOC_61603,gene:MLOC_61603.1	1:126282360-126291327	23.2973	23.0869	25.4387	32.7238	21.1775	28.2394
XLOC_001998	MLOC_54675,gene:MLOC_54675.1	1:126305839-126310334	28.865	25.7654	31.471	17.7894	23.317	18.5701
XLOC_001999	MLOC_54274,gene:MLOC_54274.1	1:126322245-126330445	25.2583	18.7636	20.3361	21.6003	16.6363	21.0717
[truncated: 31,538 more rows]

## Sheet: Cufflinks
transcript_id	gene_name	location	FPKM(i:BwAlm)	FPKM(Bowman)	logFC	p_value	q_value
XLOC_000011	gene:MLOC_57430.1	1:636983-639190	4.33657	36.687	3.08064	5e-05	0.00239682
XLOC_000306	tRNA-Ser	1:86350090-86350178	0	3397.78	1000	5e-05	0.00239682
XLOC_000381	gene:MLOC_44795.1	1:127486284-127489548	11.4468	376.101	5.0381	5e-05	0.00239682
XLOC_000602	PORB,gene:MLOC_73304.1	1:160706467-160708673	5.01759	87.3859	4.12233	5e-05	0.00239682
XLOC_000730	gene:MLOC_61007.1	1:275282439-275286502	24.4719	81.9232	1.74314	5e-05	0.00239682
XLOC_000910	gene:MLOC_22512.1	1:315546278-315548310	1.67114	32.5691	4.2846	5e-05	0.00239682
XLOC_001017	gene:MLOC_37854.1	1:363398059-363401709	7.086	37.3167	2.39678	5e-05	0.00239682
XLOC_001036	gene:MLOC_72651.1	1:364840085-364841536	7.61075	41.5017	2.44706	5e-05	0.00239682
XLOC_001496	gene:MLOC_4845.1	1:449937223-449940241	12.798	60.882	2.2501	5e-05	0.00239682
XLOC_001661	gene:MLOC_67805.1	1:295237-296424	33.1268	110.177	1.73375	5e-05	0.00239682
XLOC_001795	gene:MLOC_370.1	1:23863098-23867219	7.50887	34.9775	2.21976	5e-05	0.00239682
XLOC_001810	gene:MLOC_12107.1	1:34632324-34635927	1.3471	13.2535	3.29845	5e-05	0.00239682
XLOC_002176	gene:MLOC_74095.1	1:154451008-154456605	3.07958	53.3869	4.11568	5e-05	0.00239682
XLOC_002389	gene:MLOC_18308.1	1:275467451-275469097	5.47079	72.4513	3.72719	5e-05	0.00239682
XLOC_002568	gene:MLOC_2531.1	1:339420458-339429255	0.873494	16.5798	4.24649	5e-05	0.00239682
XLOC_002607	gene:MLOC_33388.1	1:362365916-362366416	15.3202	85.5087	2.48063	5e-05	0.00239682
XLOC_002673	gene:MLOC_76055.1	1:374256982-374259665	45.3145	234.005	2.3685	5e-05	0.00239682
XLOC_003087	gene:MLOC_63369.1	1:455341923-455346104	28.163	96.0857	1.77052	5e-05	0.00239682
XLOC_003111	gene:MLOC_39888.1	1:456248137-456251008	8.409	56.2247	2.7412	5e-05	0.00239682
XLOC_003254	-	1:44442843-44443497	6.25744	0	-1000	5e-05	0.00239682
XLOC_003266	-	1:61155484-61155775	0	91.7222	1000	5e-05	0.00239682
XLOC_003275	-	1:65542358-65542737	53.0654	209.901	1.98387	5e-05	0.00239682
XLOC_003338	-	1:145368674-145368909	39.9001	0	-1000	5e-05	0.00239682
XLOC_003435	-	1:285403648-285403883	0	52.5309	1000	5e-05	0.00239682
XLOC_003464	-	1:330211446-330211536	0	2519.39	1000	5e-05	0.00239682
XLOC_003507	-	1:402041517-402041666	0	405.509	1000	5e-05	0.00239682
XLOC_003549	-	1:428851647-428852935	14.6579	53.5593	1.86946	5e-05	0.00239682
XLOC_003556	-	1:429511887-429512631	582.561	93615.6	7.3282	5e-05	0.00239682
XLOC_003557	-	1:429513106-429514127	534.383	47739.2	6.48116	5e-05	0.00239682
XLOC_003559	-	1:429515217-429515472	4557.1	284980	5.9666	5e-05	0.00239682
XLOC_003599	-	1:455752127-455752980	5.19955	794.254	7.25507	5e-05	0.00239682
XLOC_003699	gene:MLOC_38629.1	1H_unordered:2620086-2624293	2.04304	14.0622	2.78303	5e-05	0.00239682
XLOC_003721	snoZ43	1H_unordered:3787634-3787730	0	2300.04	1000	5e-05	0.00239682
XLOC_003736	gene:MLOC_63744.1	1H_unordered:5215664-5216570	10.2323	0	-1000	5e-05	0.00239682
XLOC_004103	-	1H_unordered:15791173-15791297	1081.04	9301.9	3.10511	5e-05	0.00239682
XLOC_004154	-	1H_unordered:26464996-26465144	514.242	94646.5	7.52396	5e-05	0.00239682
XLOC_004365	gene:MLOC_46558.1	2:20353655-20354218	18.4591	89.2323	2.27324	5e-05	0.00239682
XLOC_004468	-	2:40583355-40584180	15.0654	696.511	5.53084	5e-05	0.00239682
XLOC_004562	gene:MLOC_70866.1	2:70987047-71003893	10.7836	41.4164	1.94137	5e-05	0.00239682
XLOC_004667	gene:MLOC_16521.1	2:106367779-106369639	63.4117	315.988	2.31705	5e-05	0.00239682
XLOC_004737	gene:MLOC_43382.1	2:265070715-265073700	3.28737	15.446	2.23222	5e-05	0.00239682
XLOC_004740	gene:MLOC_17002.1	2:305958209-305959344	5.69839	274.903	5.59223	5e-05	0.00239682
XLOC_004796	gene:MLOC_62325.1	2:409235057-409236749	7.12157	23.9882	1.75206	5e-05	0.00239682
XLOC_004839	gene:MLOC_1304.1	2:421681691-421683331	0	6.58056	1000	5e-05	0.00239682
XLOC_004861	gene:MLOC_72691.1	2:427634094-427635296	15.4639	388.059	4.6493	5e-05	0.00239682
XLOC_005110	-	2:471396472-471397573	17.879	52.5042	1.55416	5e-05	0.00239682
XLOC_005142	gene:MLOC_54528.1	2:480044103-480045334	21.214	290.643	3.77616	5e-05	0.00239682
XLOC_005206	gene:MLOC_58581.1	2:492548893-492553333	4.70897	31.8089	2.75595	5e-05	0.00239682
XLOC_005324	gene:MLOC_78630.1	2:510752907-510754436	35.7789	571.471	3.9975	5e-05	0.00239682
XLOC_005348	gene:MLOC_44511.1	2:517095956-517098077	5.31826	159.296	4.90461	5e-05	0.00239682
XLOC_005420	gene:MLOC_11961.1	2:527767458-527769158	5.32903	197.474	5.21165	5e-05	0.00239682
XLOC_005655	-	2:550296865-550298415	31.0058	113.511	1.87222	5e-05	0.00239682
XLOC_005707	gene:MLOC_36541.1	2:553313437-553317884	7.57628	37.6506	2.31311	5e-05	0.00239682
XLOC_005857	gene:MLOC_74910.1	2:566481106-566483924	0.978455	34.6097	5.14453	5e-05	0.00239682
XLOC_005875	gene:MLOC_22165.1	2:571765448-571766557	175.525	533.868	1.6048	5e-05	0.00239682
XLOC_005929	gene:MLOC_67220.1	2:579731973-579735314	36.8021	121.745	1.726	5e-05	0.00239682
XLOC_005964	gene:MLOC_16803.1	2:581698378-581701008	7.71087	27.928	1.85675	5e-05	0.00239682
XLOC_006091	gene:MLOC_54057.1	2:592637166-592644577	9.76688	109.258	3.4837	5e-05	0.00239682
XLOC_006112	gene:MLOC_43731.1	2:598755427-598759607	2.20114	17.0746	2.95553	5e-05	0.00239682
XLOC_006222	gene:MLOC_1579.1	2:609339360-609341071	0	14.7115	1000	5e-05	0.00239682
XLOC_006364	gene:MLOC_62347.1	2:623000613-623002046	21.1387	81.3291	1.94388	5e-05	0.00239682
XLOC_006464	gene:MLOC_64305.1	2:8028962-8030956	20.6142	96.8036	2.23142	5e-05	0.00239682
XLOC_006469	gene:MLOC_75429.1	2:8183934-8186623	19.8149	103.025	2.37834	5e-05	0.00239682
XLOC_006654	gene:MLOC_55152.1	2:38222691-38224239	6.93561	33.1526	2.25703	5e-05	0.00239682
XLOC_006740	gene:MLOC_55549.1	2:56590719-56596424	0.545106	5.1925	3.25182	5e-05	0.00239682
XLOC_006777	gene:MLOC_82117.1	2:71080010-71085356	1.85063	43.9958	4.57127	5e-05	0.00239682
XLOC_006881	gene:MLOC_77485.1	2:111079469-111083347	16.1555	95.5036	2.56353	5e-05	0.00239682
XLOC_006945	gene:MLOC_60073.1	2:366026191-366027778	2.77716	208.031	6.22704	5e-05	0.00239682
XLOC_007035	gene:MLOC_70835.1	2:417509026-417510849	9.81383	95.6193	3.28441	5e-05	0.00239682
XLOC_007044	-	2:418289053-418291271	32.2768	0	-1000	5e-05	0.00239682
XLOC_007075	gene:MLOC_65066.1	2:423520615-423522543	7.7338	407.997	5.72124	5e-05	0.00239682
XLOC_007076	gene:MLOC_65067.1	2:423523062-423527992	45.2697	152.966	1.75659	5e-05	0.00239682
XLOC_007347	-	2:471307174-471308383	117.309	479.522	2.03128	5e-05	0.00239682
XLOC_007379	gene:MLOC_12689.1	2:480196366-480197384	5.58992	49.3021	3.14075	5e-05	0.00239682
XLOC_007451	gene:MLOC_69460.1	2:494004317-494005565	3.77659	351.035	6.53839	5e-05	0.00239682
XLOC_007544	gene:MLOC_64606.1	2:510089559-510094451	10.2438	47.5727	2.21538	5e-05	0.00239682
XLOC_007571	PSRP3	2:515234530-515235468	7.75217	59.791	2.94726	5e-05	0.00239682
XLOC_007616	gene:MLOC_51422.1	2:525620486-525621254	10.2729	80.1278	2.96345	5e-05	0.00239682
XLOC_007731	gene:MLOC_59521.1	2:544181211-544184052	2.69323	47.9116	4.15297	5e-05	0.00239682
XLOC_007749	gene:MLOC_75514.1	2:545480719-545488411	4.24597	18.7253	2.14082	5e-05	0.00239682
XLOC_007927	gene:MLOC_3385.1	2:555588393-555588787	103.131	345.854	1.74568	5e-05	0.00239682
XLOC_008541	-	2:8705872-8706342	109.459	316.183	1.53037	5e-05	0.00239682
XLOC_008588	-	2:38151422-38151583	1660.14	76169.1	5.51983	5e-05	0.00239682
XLOC_008593	-	2:40761481-40762151	5.5769	356.865	5.99977	5e-05	0.00239682
XLOC_008606	-	2:61190742-61191422	59.8564	164.708	1.46033	5e-05	0.00239682
XLOC_008643	-	2:301202226-301202539	94.175	2422.31	4.6849	5e-05	0.00239682
XLOC_008651	-	2:387720669-387720772	0	2817.22	1000	5e-05	0.00239682
XLOC_008660	-	2:408335674-408336001	1044.39	275753	8.04457	5e-05	0.00239682
XLOC_008755	-	2:450927068-450927733	77.5194	242.823	1.64728	5e-05	0.00239682
XLOC_008770	-	2:461374428-461374504	0	6978.31	1000	5e-05	0.00239682
XLOC_008779	-	2:469991827-469992111	41.1559	1317.55	5.00062	5e-05	0.00239682
XLOC_008780	-	2:469992534-469994252	29.7102	739.067	4.63668	5e-05	0.00239682
XLOC_009005	-	2:580111700-580112607	93.135	330.615	1.82775	5e-05	0.00239682
XLOC_009018	-	2:582126363-582126894	0	9.88543	1000	5e-05	0.00239682
XLOC_009035	-	2:589353545-589353940	39.5488	0	-1000	5e-05	0.00239682
XLOC_009134	gene:MLOC_37312.1	2HL_unordered:912469-914203	7.97129	53.2146	2.73894	5e-05	0.00239682
XLOC_009389	-	2HS_unordered:3978541-3978721	122.869	0	-1000	5e-05	0.00239682
XLOC_009622	gene:MLOC_63808.1	3:29076010-29078557	14.3203	44.5449	1.6372	5e-05	0.00239682
XLOC_009793	-	3:88639976-88643156	15.1236	0	-1000	5e-05	0.00239682
XLOC_009806	-	3:99601916-99602889	0	21.2712	1000	5e-05	0.00239682
XLOC_010044	-	3:283502076-283504850	9.64162	0	-1000	5e-05	0.00239682
XLOC_010045	gene:MLOC_72316.1	3:283558893-283559978	4.34656	40.3676	3.21525	5e-05	0.00239682
XLOC_010055	-	3:284427147-284427839	0	10.6977	1000	5e-05	0.00239682
XLOC_010135	-	3:354868624-354871767	68.7516	9.97317	-2.78527	5e-05	0.00239682
XLOC_010137	gene:MLOC_54754.1	3:355129821-355130895	65.4342	286.493	2.13038	5e-05	0.00239682
XLOC_010149	-	3:357676159-357677065	9.97935	0	-1000	5e-05	0.00239682
XLOC_010274	-	3:372198251-372200921	0	6.42766	1000	5e-05	0.00239682
XLOC_010365	-	3:390161818-390162939	15.6855	0	-1000	5e-05	0.00239682
XLOC_010433	-	3:416302748-416305710	14.4978	0	-1000	5e-05	0.00239682
XLOC_010447	gene:MLOC_58312.1	3:418799422-418801149	32.8752	122.564	1.89846	5e-05	0.00239682
XLOC_010527	gene:MLOC_39198.1	3:427900392-427904746	5.71885	28.3262	2.30834	5e-05	0.00239682
XLOC_010593	gene:MLOC_50979.1	3:432804176-432808117	1.34291	7.67178	2.5142	5e-05	0.00239682
XLOC_010632	gene:MLOC_55887.1	3:439076339-439078608	11.1357	35.6426	1.67841	5e-05	0.00239682
XLOC_010933	gene:MLOC_59924.1	3:487520730-487523911	3.56164	90.7071	4.6706	5e-05	0.00239682
XLOC_010944	gene:MLOC_19670.1	3:489725373-489727559	13.2414	74.2366	2.48708	5e-05	0.00239682
XLOC_011047	gene:MLOC_49095.1	3:505650797-505654359	8.42427	42.045	2.31931	5e-05	0.00239682
XLOC_011171	gene:MLOC_60122.1	3:522816273-522820133	6.01764	54.2454	3.17223	5e-05	0.00239682
XLOC_011574	gene:MLOC_43888.1	3:8858959-8861059	0	24.5321	1000	5e-05	0.00239682
XLOC_011909	gene:MLOC_8169.1	3:126788790-126790071	131.236	408.925	1.63968	5e-05	0.00239682
XLOC_011922	gene:MLOC_18337.1	3:129736871-129739089	19.0081	2.94526	-2.69014	5e-05	0.00239682
XLOC_011925	gene:MLOC_18081.1	3:129818003-129818939	5.41317	79.9045	3.88373	5e-05	0.00239682
XLOC_011939	-	3:140481880-140484034	0	30.228	1000	5e-05	0.00239682
XLOC_012014	-	3:187334328-187335071	7.031	0	-1000	5e-05	0.00239682
XLOC_012081	-	3:282331955-282332837	0	10.2374	1000	5e-05	0.00239682
XLOC_012086	-	3:282961211-282963635	0	55.0277	1000	5e-05	0.00239682
XLOC_012102	gene:MLOC_55781.1	3:283952993-283957269	6.59717	45.4074	2.78301	5e-05	0.00239682
XLOC_012149	-	3:352120720-352123038	0	9.33492	1000	5e-05	0.00239682
XLOC_012213	-	3:363265796-363266576	0	10.3717	1000	5e-05	0.00239682
XLOC_012296	gene:MLOC_49468.1	3:369161555-369164142	13.2047	232.02	4.13513	5e-05	0.00239682
XLOC_012310	gene:MLOC_74167.1	3:370362413-370366198	83.0032	274.446	1.72528	5e-05	0.00239682
XLOC_012367	gene:MLOC_52160.1	3:375260705-375262220	6.84749	54.0123	2.97964	5e-05	0.00239682
XLOC_012413	-	3:396983691-396984528	18.5651	0	-1000	5e-05	0.00239682
XLOC_012475	gene:MLOC_20627.1	3:416677124-416679049	5.07802	0	-1000	5e-05	0.00239682
XLOC_012503	gene:MLOC_52444.1	3:421997429-422001239	5.29022	38.9686	2.88091	5e-05	0.00239682
XLOC_012606	gene:MLOC_79446.1	3:431144708-431146385	4.25211	31.2334	2.87684	5e-05	0.00239682
XLOC_012624	gene:MLOC_64398.1	3:432843701-432846101	20.9507	107.364	2.35744	5e-05	0.00239682
XLOC_012696	gene:MLOC_4568.1	3:451798938-451807707	16.2889	104.015	2.67483	5e-05	0.00239682
XLOC_012862	gene:MLOC_44990.1	3:478386954-478388035	5.61127	185.595	5.04769	5e-05	0.00239682
XLOC_013141	gene:MLOC_57210.1	3:522842598-522844568	12.8166	87.1533	2.76554	5e-05	0.00239682
XLOC_013436	-	3:558892289-558893126	88.2102	260.228	1.56076	5e-05	0.00239682
XLOC_013468	-	3:12095037-12095705	93.9206	249.303	1.40839	5e-05	0.00239682
XLOC_013516	-	3:46631954-46632314	0	25.1514	1000	5e-05	0.00239682
XLOC_013548	-	3:89093218-89093768	0	25.459	1000	5e-05	0.00239682
XLOC_013549	-	3:89144651-89145009	0	29.9012	1000	5e-05	0.00239682
XLOC_013603	-	3:207053153-207053834	9.87064	0	-1000	5e-05	0.00239682
XLOC_013606	-	3:255339221-255339841	22.221	0	-1000	5e-05	0.00239682
XLOC_013609	-	3:256700801-256701131	33.45	0	-1000	5e-05	0.00239682
XLOC_013631	-	3:284323868-284324415	0	20.5388	1000	5e-05	0.00239682
XLOC_013656	-	3:358582000-358582639	26.6309	214.52	3.00994	5e-05	0.00239682
XLOC_013660	-	3:363865457-363866513	61.3901	20.0219	-1.61643	5e-05	0.00239682
XLOC_013671	-	3:370186340-370187299	0	6.45351	1000	5e-05	0.00239682
XLOC_013673	-	3:370483266-370483364	0	3083.89	1000	5e-05	0.00239682
XLOC_013724	-	3:385250950-385251171	0	278.611	1000	5e-05	0.00239682
XLOC_013739	-	3:394026243-394026498	0	56.803	1000	5e-05	0.00239682
XLOC_013762	-	3:408817722-408818661	0	14.5885	1000	5e-05	0.00239682
XLOC_013768	-	3:411261792-411262083	0	30.9013	1000	5e-05	0.00239682
XLOC_013769	-	3:411652618-411653590	9.69594	0	-1000	5e-05	0.00239682
XLOC_013774	-	3:414915835-414916468	6.04908	0	-1000	5e-05	0.00239682
XLOC_013786	-	3:419778242-419778945	0	7.88379	1000	5e-05	0.00239682
XLOC_013803	-	3:425318469-425318905	0	26.4481	1000	5e-05	0.00239682
XLOC_013804	-	3:425318988-425320295	0	8.22682	1000	5e-05	0.00239682
XLOC_013805	-	3:425484455-425485271	6.57218	0	-1000	5e-05	0.00239682
XLOC_013917	-	3:518615502-518615565	0	7399.94	1000	5e-05	0.00239682
XLOC_013953	-	3:537402601-537403112	0	10.4133	1000	5e-05	0.00239682
XLOC_014004	gene:MLOC_60445.1	3HL_unordered:86592-94681	1.15014	9.89118	3.10434	5e-05	0.00239682
XLOC_014031	gene:MLOC_58320.1	3HL_unordered:1192732-1194708	0	14.7	1000	5e-05	0.00239682
XLOC_014149	-	3HL_unordered:919666-920388	0	8.11927	1000	5e-05	0.00239682
XLOC_014151	-	3HL_unordered:1416292-1417100	0	10.7432	1000	5e-05	0.00239682
XLOC_014173	-	3HL_unordered:5540191-5540263	0	5736.48	1000	5e-05	0.00239682
XLOC_014183	-	3HL_unordered:7152964-7153251	62.7476	0	-1000	5e-05	0.00239682
XLOC_014190	PSAL,gene:MLOC_53258.1	3HS_unordered:104126-107618	1.50385	94.7722	5.97773	5e-05	0.00239682
XLOC_014194	gene:MLOC_67302.1	3HS_unordered:279217-282191	16.5575	59.69	1.85	5e-05	0.00239682
XLOC_014227	-	3HS_unordered:2071821-2073599	0	15.0672	1000	5e-05	0.00239682
XLOC_014297	-	3HS_unordered:1423179-1423678	0	21.2266	1000	5e-05	0.00239682
XLOC_014413	gene:MLOC_37911.1	4:8257106-8259737	18.2721	63.3239	1.79311	5e-05	0.00239682
XLOC_014457	gene:MLOC_15467.1	4:14173959-14176098	2.15965	19.241	3.15531	5e-05	0.00239682
XLOC_014735	gene:MLOC_73817.1	4:157712674-157716158	9.2728	44.4232	2.26024	5e-05	0.00239682
XLOC_014764	gene:MLOC_5142.1	4:196589253-196591905	17.377	51.6173	1.57068	5e-05	0.00239682
XLOC_014835	gene:MLOC_74448.1	4:218113774-218117992	3.65511	14.708	2.00861	5e-05	0.00239682
XLOC_015025	gene:MLOC_11294.1	4:252492472-252493245	67.5463	299.237	2.14734	5e-05	0.00239682
XLOC_015112	-	4:277460928-277462031	11.4874	70.5781	2.61916	5e-05	0.00239682
XLOC_015147	gene:MLOC_57061.1	4:309975121-309977228	3.22831	232.409	6.16975	5e-05	0.00239682
XLOC_015169	gene:MLOC_52040.1	4:330447422-330453461	39.9723	463.208	3.53459	5e-05	0.00239682
XLOC_015184	gene:MLOC_72404.1	4:344885992-344887687	53.37	216.556	2.02064	5e-05	0.00239682
XLOC_015407	gene:MLOC_38404.1	4:447666177-447669025	23.4129	93.2037	1.99308	5e-05	0.00239682
XLOC_015446	gene:MLOC_74437.1	4:469604971-469605926	23.048	110.517	2.26155	5e-05	0.00239682
XLOC_015549	gene:MLOC_70184.1	4:495720213-495724712	51.5145	182.739	1.82674	5e-05	0.00239682
XLOC_015797	gene:MLOC_22377.1	4:531124548-531126469	10.1135	73.6165	2.86375	5e-05	0.00239682
XLOC_015917	gene:MLOC_53079.1	4:72995-75317	10.0454	73.1391	2.86411	5e-05	0.00239682
XLOC_016285	gene:MLOC_70816.1	4:155783082-155785299	13.089	123.701	3.24043	5e-05	0.00239682
XLOC_016396	gene:MLOC_52140.1	4:241908992-241922744	1.35488	10.0415	2.88974	5e-05	0.00239682
XLOC_016465	gene:MLOC_73913.1	4:244573703-244578949	16.8256	76.8421	2.19124	5e-05	0.00239682
XLOC_016473	gene:MLOC_75972.1	4:244988227-244989054	54.1813	779.268	3.84625	5e-05	0.00239682
XLOC_016583	gene:MLOC_19596.1	4:254649464-254651166	17.1925	49.9703	1.53929	5e-05	0.00239682
XLOC_016606	gene:MLOC_3822.1	4:257752328-257753382	97.9918	24.2434	-2.01507	5e-05	0.00239682
XLOC_016658	-	4:278384039-278384961	53.8143	584.169	3.44032	5e-05	0.00239682
XLOC_016787	gene:MLOC_5908.1	4:391373370-391375299	4.46217	47.1537	3.40155	5e-05	0.00239682
XLOC_016807	gene:MLOC_22198.1	4:400813015-400814264	20.3814	199.712	3.29259	5e-05	0.00239682
XLOC_016833	gene:MLOC_62317.1	4:405995495-405997292	7.54983	98.8444	3.71064	5e-05	0.00239682
XLOC_016883	gene:MLOC_68150.1	4:429569371-429571960	5.27051	53.0001	3.32998	5e-05	0.00239682
XLOC_017015	gene:MLOC_15530.1	4:482249739-482252410	3.64386	26.4436	2.85938	5e-05	0.00239682
XLOC_017240	gene:MLOC_52515.1	4:521652067-521654641	3.29058	133.246	5.33961	5e-05	0.00239682
XLOC_017355	gene:MLOC_63719.1	4:536649779-536651725	1.67636	34.3551	4.35712	5e-05	0.00239682
XLOC_017416	-	4:320536-320726	148.312	4703.4	4.987	5e-05	0.00239682
XLOC_017447	-	4:23874901-23875007	0	2912.15	1000	5e-05	0.00239682
XLOC_017500	-	4:144509386-144509541	0	1090.23	1000	5e-05	0.00239682
XLOC_017501	-	4:144509835-144509978	0	752.849	1000	5e-05	0.00239682
XLOC_017507	-	4:146503816-146504170	14.8252	934.523	5.9781	5e-05	0.00239682
XLOC_017605	-	4:251096117-251096757	25.2363	157.786	2.6444	5e-05	0.00239682
XLOC_017668	-	4:278511658-278511769	0	1321.18	1000	5e-05	0.00239682
XLOC_017672	-	4:280956209-280956428	103.086	2230.52	4.43546	5e-05	0.00239682
XLOC_017681	-	4:286927920-286928044	0	2859.6	1000	5e-05	0.00239682
XLOC_017684	-	4:288557847-288557967	0	2332.6	1000	5e-05	0.00239682
XLOC_017691	-	4:293261057-293261206	0	3900.2	1000	5e-05	0.00239682
XLOC_017695	-	4:297158729-297158816	0	3696.62	1000	5e-05	0.00239682
XLOC_017696	-	4:298762999-298763389	0	25.075	1000	5e-05	0.00239682
XLOC_017697	-	4:298999921-299000358	87.5608	1173.31	3.74415	5e-05	0.00239682
XLOC_017702	-	4:303818029-303818128	0	72110.3	1000	5e-05	0.00239682
XLOC_017703	-	4:303936581-303936687	0	3288.3	1000	5e-05	0.00239682
XLOC_017706	-	4:304716559-304716661	0	5793.96	1000	5e-05	0.00239682
XLOC_017779	-	4:441200572-441201029	13.6117	599.182	5.46008	5e-05	0.00239682
XLOC_017793	-	4:468803179-468803361	390.679	1769.7	2.17945	5e-05	0.00239682
XLOC_017820	-	4:502037541-502037771	350.506	7949.41	4.50334	5e-05	0.00239682
XLOC_018092	gene:MLOC_57130.1	4HS_unordered:373007-374638	29.6567	162.006	2.44962	5e-05	0.00239682
XLOC_018249	gene:MLOC_64972.1	5:3531571-3535793	14.4452	62.4269	2.11158	5e-05	0.00239682
XLOC_018362	gene:MLOC_81101.1	5:22989256-22991343	8.12295	36.484	2.16719	5e-05	0.00239682
XLOC_018923	gene:MLOC_10687.1	5:179610096-179613114	0.983834	21.6398	4.45913	5e-05	0.00239682
XLOC_018995	gene:MLOC_32769.1	5:295322254-295323117	6.58595	0	-1000	5e-05	0.00239682
XLOC_019606	-	5:470820754-470821548	61.6831	191.665	1.63564	5e-05	0.00239682
XLOC_019652	gene:MLOC_11897.1	5:480335507-480340852	32.6655	109.163	1.74064	5e-05	0.00239682
XLOC_019742	gene:MLOC_26683.1	5:490214058-490216328	75.8693	250.681	1.72426	5e-05	0.00239682
XLOC_019965	gene:MLOC_735.1	5:517785238-517789366	8.99867	77.9308	3.11441	5e-05	0.00239682
XLOC_020034	gene:MLOC_34631.1	5:524674035-524674254	129.011	1798.51	3.80124	5e-05	0.00239682
XLOC_020050	PSAD	5:526442542-526443406	10.8066	336.339	4.95994	5e-05	0.00239682
XLOC_020071	gene:MLOC_57719.1	5:528913339-528915746	7.13307	54.3176	2.92882	5e-05	0.00239682
XLOC_020136	gene:MLOC_73050.1	5:537068269-537069238	9.32877	367.365	5.29938	5e-05	0.00239682
XLOC_020253	gene:MLOC_70958.1	5:549355363-549357203	6.39723	37.8328	2.56412	5e-05	0.00239682
XLOC_020305	gene:MLOC_55980.1	5:556052875-556056009	0.693516	4.88213	2.81551	5e-05	0.00239682
XLOC_020621	gene:MLOC_33768.1	5:74185490-74189320	1.38037	7.62483	2.46565	5e-05	0.00239682
XLOC_020949	gene:MLOC_62472.1	5:180004179-180007237	49.7699	15.8832	-1.64777	5e-05	0.00239682
XLOC_021012	gene:MLOC_6380.1	5:291925916-291927713	4.4668	28.2861	2.66278	5e-05	0.00239682
XLOC_021032	gene:MLOC_63089.1	5:300831955-300841011	161.011	40.8529	-1.97865	5e-05	0.00239682
XLOC_021156	gene:MLOC_54452.1	5:360205205-360216213	40.059	98.936	1.30437	5e-05	0.00239682
XLOC_021322	gene:MLOC_44757.1	5:413428447-413433356	10.0117	76.3929	2.93175	5e-05	0.00239682
XLOC_021400	PSAG	5:435746895-435747602	8.29808	207.118	4.64153	5e-05	0.00239682
XLOC_021568	gene:MLOC_34992.1	5:465972010-465976510	0.796633	10.7886	3.75945	5e-05	0.00239682
XLOC_021667	gene:MLOC_67012.1	5:481377656-481378418	7.6399	380.318	5.63751	5e-05	0.00239682
XLOC_021682	gene:MLOC_3881.1	5:484057923-484059729	7.89127	30.7055	1.96017	5e-05	0.00239682
XLOC_021758	gene:MLOC_58814.1	5:492326426-492328594	11.3742	80.3584	2.82068	5e-05	0.00239682
XLOC_021850	gene:MLOC_67854.1	5:504125128-504126153	4.00858	96.0625	4.58281	5e-05	0.00239682
XLOC_021877	gene:MLOC_64140.1	5:506344040-506348002	35.0242	125.323	1.83922	5e-05	0.00239682
XLOC_021889	gene:MLOC_66074.1	5:507102501-507103895	5.51581	191.831	5.12012	5e-05	0.00239682
XLOC_022031	gene:MLOC_12179.1	5:524103638-524105886	25.8899	73.617	1.50765	5e-05	0.00239682
XLOC_022046	CAB2,gene:MLOC_945.1	5:524670620-524672003	3.33794	231.212	6.11411	5e-05	0.00239682
XLOC_022097	gene:MLOC_80571.1	5:532107025-532108487	14.3206	65.6798	2.19736	5e-05	0.00239682
XLOC_022129	gene:MLOC_55587.1	5:536706415-536716692	1.07249	4.89609	2.19067	5e-05	0.00239682
XLOC_022146	gene:MLOC_67229.1	5:537177172-537181020	0.987073	18.8186	4.25286	5e-05	0.00239682
XLOC_022148	gene:MLOC_62113.1	5:537595341-537597899	12.5329	59.1834	2.23948	5e-05	0.00239682
XLOC_022151	gene:MLOC_13187.1	5:538638522-538645042	14.6606	54.7613	1.90121	5e-05	0.00239682
XLOC_022179	gene:MLOC_68859.1	5:540688859-540691103	24.8106	148.958	2.58588	5e-05	0.00239682
XLOC_022253	gene:MLOC_79276.1	5:546125359-546127807	9.38127	51.9151	2.4683	5e-05	0.00239682
XLOC_022320	gene:MLOC_4725.1	5:555924728-555928488	1.03555	14.1403	3.77134	5e-05	0.00239682
XLOC_022333	gene:MLOC_7826.1	5:556217657-556220951	4.45392	72.0222	4.01529	5e-05	0.00239682
XLOC_022453	-	5:65947055-65947183	0	5651.02	1000	5e-05	0.00239682
XLOC_022467	-	5:72631233-72631383	0	2236.29	1000	5e-05	0.00239682
XLOC_022515	-	5:88901977-88902297	0	17.1758	1000	5e-05	0.00239682
XLOC_022547	-	5:102895098-102895192	0	4578.44	1000	5e-05	0.00239682
XLOC_022560	-	5:106908650-106908794	0	665.317	1000	5e-05	0.00239682
XLOC_022561	-	5:106909083-106909226	0	7233.66	1000	5e-05	0.00239682
XLOC_022562	-	5:106909499-106909618	0	2254.27	1000	5e-05	0.00239682
XLOC_022572	-	5:115356805-115356959	0	9899.17	1000	5e-05	0.00239682
XLOC_022583	-	5:123259482-123259622	1428.93	10955.4	2.93864	5e-05	0.00239682
XLOC_022590	-	5:129001275-129001393	0	1002.21	1000	5e-05	0.00239682
XLOC_022593	-	5:130658454-130658692	49.0232	0	-1000	5e-05	0.00239682
XLOC_022626	-	5:185118366-185118486	0	5652.07	1000	5e-05	0.00239682
XLOC_022659	-	5:304670197-304670335	0	803.879	1000	5e-05	0.00239682
XLOC_022660	-	5:304670791-304670878	0	6161.03	1000	5e-05	0.00239682
XLOC_022701	-	5:364244901-364245303	69.8547	2154.04	4.94654	5e-05	0.00239682
XLOC_022728	-	5:406813642-406813753	2318.26	14527.9	2.64771	5e-05	0.00239682
XLOC_022740	-	5:421399106-421399521	67.9551	1376.71	4.3405	5e-05	0.00239682
XLOC_022743	-	5:422007386-422008018	38.8129	145.573	1.90714	5e-05	0.00239682
XLOC_022745	-	5:422801609-422801848	37.6532	0	-1000	5e-05	0.00239682
XLOC_022819	-	5:485926859-485927431	0	5.00128	1000	5e-05	0.00239682
XLOC_022867	-	5:505501522-505502013	13.3022	0	-1000	5e-05	0.00239682
XLOC_022877	-	5:507759628-507759708	0	2832.51	1000	5e-05	0.00239682
XLOC_022912	-	5:524382966-524384095	3.10283	129.595	5.38428	5e-05	0.00239682
XLOC_023090	snoR44_J54	5HL_unordered:1390425-1392810	231.321	3.59471	-6.00788	5e-05	0.00239682
XLOC_023111	gene:MLOC_22471.1	5HL_unordered:2322416-2323864	6.45345	426.203	6.04533	5e-05	0.00239682
XLOC_023159	-	5HL_unordered:2372002-2372430	49.6585	233.551	2.23363	5e-05	0.00239682
XLOC_023178	-	5HL_unordered:5785868-5786241	18.7303	151.574	3.01658	5e-05	0.00239682
XLOC_023294	-	6:456210-456901	15.1242	0	-1000	5e-05	0.00239682
XLOC_023304	gene:MLOC_7761.1	6:4496478-4498700	37.0468	115.141	1.63598	5e-05	0.00239682
XLOC_023318	gene:MLOC_71570.1	6:5084765-5087060	3.35875	115.937	5.10928	5e-05	0.00239682
XLOC_023488	gene:MLOC_74244.1	6:30202802-30207299	89.0295	302.988	1.7669	5e-05	0.00239682
XLOC_023643	gene:MLOC_45674.1	6:70119305-70121005	7.39388	58.6749	2.98834	5e-05	0.00239682
XLOC_023798	gene:MLOC_10343.1	6:168668759-168670049	20.4031	122.73	2.58863	5e-05	0.00239682
XLOC_023824	gene:MLOC_72290.1	6:185880543-185881975	4.20192	49.6999	3.56412	5e-05	0.00239682
XLOC_023841	gene:MLOC_74367.1	6:201137798-201139089	4.05735	44.0907	3.44187	5e-05	0.00239682
XLOC_023898	gene:MLOC_59538.1	6:246961337-246965063	13.006	50.9175	1.96898	5e-05	0.00239682
XLOC_024121	gene:MLOC_63155.1	6:300216862-300223471	1.01583	7.17059	2.81944	5e-05	0.00239682
XLOC_024134	gene:MLOC_81977.1	6:303265384-303268213	29.8393	154.406	2.37144	5e-05	0.00239682
XLOC_024246	gene:MLOC_18650.1	6:385947806-385950433	14.6994	89.0091	2.5982	5e-05	0.00239682
XLOC_024421	gene:MLOC_69891.1	6:464574220-464576465	7.007	83.6829	3.57806	5e-05	0.00239682
XLOC_024475	gene:MLOC_74679.1	6:473470888-473472549	9.4693	108.768	3.52185	5e-05	0.00239682
XLOC_024507	gene:MLOC_15707.1	6:477648785-477650517	5.05489	130.481	4.69002	5e-05	0.00239682
XLOC_024554	gene:MLOC_52133.1	6:494992527-494994291	19.6726	114.011	2.53491	5e-05	0.00239682
XLOC_024635	gene:MLOC_11113.1	6:509004807-509005741	41.6167	137.571	1.72495	5e-05	0.00239682
XLOC_024674	gene:MLOC_43461.1	6:517338062-517340334	86.8992	1282.97	3.88401	5e-05	0.00239682
XLOC_024704	gene:MLOC_74987.1	6:522049946-522051662	1.40712	28.9403	4.36226	5e-05	0.00239682
XLOC_024737	gene:MLOC_68000.1	6:526039370-526042522	5.77865	37.8358	2.71095	5e-05	0.00239682
XLOC_024765	gene:MLOC_10957.1	6:529453353-529473010	11.216	178.339	3.991	5e-05	0.00239682
XLOC_024791	gene:MLOC_55199.1	6:530807861-530811328	2.74252	38.3821	3.80686	5e-05	0.00239682
XLOC_024882	gene:MLOC_65142.1	6:283035-285857	3.47109	41.3019	3.57275	5e-05	0.00239682
XLOC_025034	gene:MLOC_16047.1	6:20236995-20237432	43.6675	182.173	2.06067	5e-05	0.00239682
XLOC_025050	gene:MLOC_74064.1	6:23439845-23440763	30.0719	0	-1000	5e-05	0.00239682
XLOC_025099	gene:MLOC_58758.1	6:47571509-47575976	0	8.12225	1000	5e-05	0.00239682
XLOC_025259	gene:MLOC_55338.1	6:112866251-112874379	3.83598	17.0455	2.15173	5e-05	0.00239682
XLOC_025326	gene:MLOC_16249.1	6:166629967-166631862	12.722	38.381	1.59306	5e-05	0.00239682
XLOC_025428	gene:MLOC_49483.1	6:230310236-230312279	2.56839	180.284	6.13326	5e-05	0.00239682
XLOC_025516	gene:MLOC_53967.1	6:260834363-260836919	18.7832	54.8985	1.54732	5e-05	0.00239682
XLOC_025613	-	6:280007294-280011318	0	12.0881	1000	5e-05	0.00239682
XLOC_025848	gene:MLOC_59001.1	6:429260827-429267488	4.78708	52.7784	3.46273	5e-05	0.00239682
XLOC_026028	gene:MLOC_73052.1	6:482396284-482399112	77.7735	327.382	2.07362	5e-05	0.00239682
XLOC_026047	gene:MLOC_56423.1	6:491535368-491537679	18.1237	111.683	2.62346	5e-05	0.00239682
XLOC_026444	-	6:34496658-34497023	160.487	5851.08	5.18817	5e-05	0.00239682
XLOC_026446	-	6:36052405-36052873	16.0208	599.562	5.22589	5e-05	0.00239682
XLOC_026460	-	6:52141925-52141995	0	14060.1	1000	5e-05	0.00239682
XLOC_026520	-	6:112597956-112598242	30.7436	0	-1000	5e-05	0.00239682
XLOC_026652	-	6:266036125-266036267	1248.64	64894.6	5.69967	5e-05	0.00239682
XLOC_026653	-	6:266591983-266592761	21.6229	816.818	5.23938	5e-05	0.00239682
XLOC_026800	-	6:442804363-442804878	25.2566	102.209	2.01678	5e-05	0.00239682
XLOC_026812	-	6:457307931-457308203	34.4271	1115.21	5.01763	5e-05	0.00239682
XLOC_026814	-	6:461782508-461782824	21.9134	253.459	3.53187	5e-05	0.00239682
XLOC_026833	-	6:475709404-475709507	0	1938.3	1000	5e-05	0.00239682
XLOC_026898	-	6:526037692-526038048	0	64.4872	1000	5e-05	0.00239682
XLOC_026945	gene:MLOC_42911.1	6HL_unordered:1210384-1214105	3.06069	13.9946	2.19294	5e-05	0.00239682
XLOC_027125	-	6HS_unordered:2398766-2399327	46.0379	0	-1000	5e-05	0.00239682
XLOC_027155	-	6HS_unordered:2929217-2929378	248.851	43140.7	7.43762	5e-05	0.00239682
XLOC_027308	-	7:13749811-13752009	22.3122	134.809	2.59501	5e-05	0.00239682
XLOC_027643	gene:MLOC_57081.1	7:90544663-90547506	14.064	142.448	3.34036	5e-05	0.00239682
XLOC_027859	gene:MLOC_6256.1	7:163762040-163764135	22.3076	833.808	5.22411	5e-05	0.00239682
XLOC_027877	gene:MLOC_20487.1	7:165295200-165296942	12.0289	815.02	6.08226	5e-05	0.00239682
XLOC_028143	-	7:266194806-266195839	7.9619	91.8085	3.52744	5e-05	0.00239682
XLOC_028213	gene:MLOC_61260.1	7:306561432-306562821	4.90155	37.8246	2.94801	5e-05	0.00239682
XLOC_028261	gene:MLOC_67202.1	7:311854487-311856507	14.568	63.5107	2.1242	5e-05	0.00239682
XLOC_028356	gene:MLOC_37792.1	7:332321581-332325511	23.6063	8.22856	-1.52046	5e-05	0.00239682
XLOC_028371	gene:MLOC_6804.1	7:334343562-334344571	16.6709	49.5568	1.57175	5e-05	0.00239682
XLOC_028483	gene:MLOC_10282.1	7:457405265-457406772	29.7454	96.7156	1.70108	5e-05	0.00239682
XLOC_028558	gene:MLOC_13366.1	7:471946183-471951056	2.52755	23.686	3.22822	5e-05	0.00239682
XLOC_028680	gene:MLOC_56007.1	7:524873485-524877697	6.17865	23.9123	1.95239	5e-05	0.00239682
XLOC_028682	gene:MLOC_6177.1	7:524907722-524909952	15.9046	48.1445	1.59793	5e-05	0.00239682
XLOC_028787	gene:MLOC_10893.1	7:544589803-544591297	75.1101	208.102	1.47021	5e-05	0.00239682
XLOC_028788	gene:MLOC_54379.1	7:545369297-545371087	9.1323	34.1341	1.90216	5e-05	0.00239682
XLOC_028947	gene:MLOC_40241.1	7:575308179-575310862	4.26915	22.1881	2.37777	5e-05	0.00239682
XLOC_029137	gene:MLOC_69078.1	7:599958353-599962379	9.42958	33.5332	1.83033	5e-05	0.00239682
XLOC_029166	PETE	7:1103578-1105081	6.6284	298.049	5.49074	5e-05	0.00239682
XLOC_029215	gene:MLOC_70482.1	7:5045349-5050350	2.46596	12.5565	2.34821	5e-05	0.00239682
XLOC_029507	gene:MLOC_78979.1	7:50566242-50566973	8.0066	0	-1000	5e-05	0.00239682
XLOC_029713	snoR44_J54	7:112323960-112324062	0	989.48	1000	5e-05	0.00239682
XLOC_029794	-	7:145891823-145893008	28.1825	105.469	1.90395	5e-05	0.00239682
XLOC_029829	gene:MLOC_37729.1	7:163398739-163404239	12.8315	42.1398	1.71549	5e-05	0.00239682
XLOC_029978	gene:MLOC_15678.1	7:250339317-250344256	22.1684	85.3304	1.94456	5e-05	0.00239682
XLOC_030048	-	7:256730958-256734151	20.9205	59.8541	1.51653	5e-05	0.00239682
XLOC_030078	gene:MLOC_45165.1	7:260333217-260335962	28.487	107.222	1.91223	5e-05	0.00239682
XLOC_030096	gene:MLOC_69498.1	7:264069781-264071167	4.6241	187.744	5.34345	5e-05	0.00239682
XLOC_030162	-	7:291209590-291210356	16.8075	80.9609	2.26812	5e-05	0.00239682
XLOC_030248	gene:MLOC_61078.1	7:316538100-316540150	2.90511	22.6168	2.96073	5e-05	0.00239682
XLOC_030299	gene:MLOC_58855.1	7:331593688-331596625	9.20325	78.2962	3.08873	5e-05	0.00239682
XLOC_030375	gene:MLOC_6135.1	7:419906640-419908136	36.6841	452.503	3.6247	5e-05	0.00239682
XLOC_030451	gene:MLOC_11711.1	7:458183285-458186838	3.73306	64.0206	4.10011	5e-05	0.00239682
XLOC_030568	gene:MLOC_52219.1	7:500191101-500193061	3.99301	41.0627	3.36228	5e-05	0.00239682
XLOC_030593	gene:MLOC_11312.1	7:510517776-510519503	56.1366	285.099	2.34445	5e-05	0.00239682
XLOC_030640	-	7:524770231-524771197	16.4293	73.1865	2.1553	5e-05	0.00239682
XLOC_030807	gene:MLOC_11877.1	7:562471983-562475065	8.08669	47.275	2.54746	5e-05	0.00239682
XLOC_030898	gene:MLOC_11419.1	7:583207882-583211999	8.36693	165.847	4.30901	5e-05	0.00239682
XLOC_030903	gene:MLOC_82108.1	7:583422414-583424441	3.05357	23.5073	2.94454	5e-05	0.00239682
XLOC_031105	gene:MLOC_72928.1	7:600252712-600256879	29.3647	106.431	1.85776	5e-05	0.00239682
XLOC_031223	-	7:91178070-91178221	0	386.433	1000	5e-05	0.00239682
XLOC_031230	-	7:94544278-94544392	1039.33	10198.2	3.29459	5e-05	0.00239682
XLOC_031263	-	7:145660399-145662121	3.78174	108.568	4.84341	5e-05	0.00239682
XLOC_031274	-	7:162678634-162678912	23.7619	605.962	4.6725	5e-05	0.00239682
XLOC_031276	-	7:163740800-163741537	64.0416	230.42	1.84719	5e-05	0.00239682
XLOC_031331	-	7:259893235-259893718	62.4681	202.744	1.69847	5e-05	0.00239682
XLOC_031357	-	7:269643335-269643846	11.3426	466.04	5.36063	5e-05	0.00239682
XLOC_031382	-	7:289692220-289692829	24.9858	90.2658	1.85307	5e-05	0.00239682
XLOC_031450	-	7:339554374-339554494	0	2063.45	1000	5e-05	0.00239682
XLOC_031456	-	7:343057121-343057764	63.0327	1781.02	4.82046	5e-05	0.00239682
XLOC_031498	-	7:473341469-473341727	0	41.5003	1000	5e-05	0.00239682
XLOC_031528	-	7:519527312-519527882	6.51239	0	-1000	5e-05	0.00239682
XLOC_031531	-	7:525836143-525836399	983.639	138772	7.14038	5e-05	0.00239682
XLOC_031672	-	7:600593160-600593527	0	15.3999	1000	5e-05	0.00239682
XLOC_031712	-	7HL_unordered:3453254-3454367	7.00538	63.7705	3.18636	5e-05	0.00239682
XLOC_031747	gene:MLOC_67281.1	7HL_unordered:224573-229697	1.74913	12.6858	2.8585	5e-05	0.00239682
XLOC_031829	-	7HL_unordered:3986705-3987255	17.5115	139.302	2.99184	5e-05	0.00239682
XLOC_031836	-	7HL_unordered:4942017-4942155	0	696.695	1000	5e-05	0.00239682
XLOC_032004	psbC,psbD	Pt:8616-11047	2.81714	102.071	5.1792	5e-05	0.00239682
XLOC_032015	rpoC2	Pt:25069-29503	9.32063	32.6774	1.80979	5e-05	0.00239682
XLOC_032018	atpA,atpH,gene:EPlHVUG00000010028.1	Pt:32003-36298	171.613	816.49	2.25028	5e-05	0.00239682
XLOC_032042	16S ribosomal RNA	Pt:92136-93628	41.4778	15273.9	8.52452	5e-05	0.00239682
XLOC_032044	trnA-UGC	Pt:94877-95760	5.12504	197.494	5.2681	5e-05	0.00239682
XLOC_032045	23S ribosomal RNA	Pt:95911-98799	94.006	16594.9	7.46377	5e-05	0.00239682
XLOC_032047	5S ribosomal RNA	Pt:99216-99337	0	5728.26	1000	5e-05	0.00239682
XLOC_032065	gene:EPlHVUG00000010059.1,rps4	Pt:41628-45606	32.7833	310.382	3.24301	5e-05	0.00239682
XLOC_032069	trnV-UAC	Pt:50640-51312	14.8529	144.091	3.27817	5e-05	0.00239682
XLOC_032098	gene:MLOC_493.1	morex_contig_103404:72-3254	2.86856	15.8132	2.46273	5e-05	0.00239682
XLOC_032294	gene:MLOC_9478.1	morex_contig_1526627:0-328	36.9374	332.919	3.17202	5e-05	0.00239682
XLOC_032338	-	morex_contig_1581603:2460-2814	55.9922	7046.49	6.97554	5e-05	0.00239682
XLOC_032365	-	morex_contig_1616902:607-1090	162.273	15287.6	6.5578	5e-05	0.00239682
XLOC_032379	-	morex_contig_1642121:237-622	31.1902	192.172	2.62323	5e-05	0.00239682
XLOC_032391	gene:MLOC_24730.1	morex_contig_1652444:3-681	0	17.3593	1000	5e-05	0.00239682
XLOC_032466	gene:MLOC_26730.1	morex_contig_177584:639-2212	4.85892	65.682	3.75679	5e-05	0.00239682
XLOC_032482	-	morex_contig_180281:93-728	41.6891	0	-1000	5e-05	0.00239682
XLOC_032601	-	morex_contig_203993:1-410	13.9214	0	-1000	5e-05	0.00239682
XLOC_032757	gene:MLOC_33400.1	morex_contig_2370190:42-211	0	669.379	1000	5e-05	0.00239682
XLOC_032794	gene:MLOC_34223.1	morex_contig_2429370:31-809	22.9571	255.361	3.47553	5e-05	0.00239682
XLOC_032798	-	morex_contig_2431042:0-776	16.0275	85.8635	2.42149	5e-05	0.00239682
XLOC_032800	gene:MLOC_34272.1	morex_contig_2431165:0-570	14.449	164.887	3.51243	5e-05	0.00239682
XLOC_032898	gene:MLOC_41023.1	morex_contig_2569107:45-275	0	68.0483	1000	5e-05	0.00239682
XLOC_032987	gene:MLOC_42878.1	morex_contig_266699:192-568	0	20.2827	1000	5e-05	0.00239682
XLOC_032991	-	morex_contig_267240:1300-1553	36.6889	0	-1000	5e-05	0.00239682
XLOC_033076	-	morex_contig_296671:444-1064	0	5.25621	1000	5e-05	0.00239682
XLOC_033180	-	morex_contig_347604:82-1012	5.52222	0	-1000	5e-05	0.00239682
XLOC_033240	gene:MLOC_54707.1	morex_contig_393271:32-500	27.5655	195.711	2.82779	5e-05	0.00239682
XLOC_033262	gene:MLOC_58118.1	morex_contig_42365:9632-14725	0.773921	8.84593	3.51475	5e-05	0.00239682
XLOC_033309	-	morex_contig_484005:1076-1171	2171.54	18565.4	3.09583	5e-05	0.00239682
XLOC_000165	HEMA2,gene:MLOC_37319.1	1:34662379-34664498	14.3455	37.1463	1.37263	0.0001	0.00440974
XLOC_000751	gene:MLOC_67213.1	1:280404447-280407268	15.3349	50.4641	1.71844	0.0001	0.00440974
XLOC_001039	tRNA-Asp	1:368381945-368382016	0	4321.11	1000	0.0001	0.00440974
XLOC_004245	gene:MLOC_65860.1	2:8501022-8502002	4.26565	47.61	3.48043	0.0001	0.00440974
XLOC_005856	gene:MLOC_74909.1	2:566477930-566479997	19.6005	82.375	2.07132	0.0001	0.00440974
XLOC_006000	gene:MLOC_10028.1	2:585203679-585205754	6.10781	22.1751	1.86021	0.0001	0.00440974
XLOC_006100	gene:MLOC_16226.1	2:593670204-593674600	0.759208	10.5799	3.80069	0.0001	0.00440974
XLOC_008759	-	2:452787859-452788058	67.7086	4007.15	5.88709	0.0001	0.00440974
XLOC_010528	-	3:428216565-428217521	55.6028	3.52327	-3.98017	0.0001	0.00440974
XLOC_010671	-	3:446996356-446997642	13.944	47.7015	1.77439	0.0001	0.00440974
XLOC_012262	gene:MLOC_6344.1	3:367561434-367563933	7.59889	24.7291	1.70235	0.0001	0.00440974
XLOC_013821	-	3:429037814-429038787	5.34582	24.3058	2.18482	0.0001	0.00440974
XLOC_016015	gene:MLOC_14146.1	4:9129992-9131938	25.6596	7.78133	-1.72141	0.0001	0.00440974
XLOC_016058	gene:MLOC_43140.1	4:19710291-19711555	16.131	72.6179	2.17049	0.0001	0.00440974
XLOC_016286	RCAB,gene:MLOC_70817.1	4:155785622-155789828	2.04188	13.1037	2.68201	0.0001	0.00440974
XLOC_017320	gene:MLOC_73664.1	4:533475996-533478544	1.15213	21.925	4.25021	0.0001	0.00440974
XLOC_017509	-	4:146863084-146863478	9.93705	615.18	5.95205	0.0001	0.00440974
XLOC_020944	gene:MLOC_58958.1	5:179758804-179760594	2.28829	49.3492	4.43068	0.0001	0.00440974
XLOC_021907	gene:MLOC_66971.1	5:507715870-507718517	19.3767	71.0905	1.87534	0.0001	0.00440974
XLOC_022080	gene:MLOC_14582.1	5:528883025-528886090	8.32882	25.8075	1.6316	0.0001	0.00440974
XLOC_022725	-	5:405814037-405815799	20.0146	50.5721	1.33729	0.0001	0.00440974
XLOC_023272	-	5HS_unordered:2918850-2918981	0	300.827	1000	0.0001	0.00440974
XLOC_025676	gene:MLOC_12176.1	6:308875316-308878285	19.1553	58.7192	1.61609	0.0001	0.00440974
XLOC_025709	-	6:339287444-339287985	17.587	100.193	2.5102	0.0001	0.00440974
XLOC_026230	gene:MLOC_8223.1	6:522346336-522348646	1.23652	5.6909	2.20238	0.0001	0.00440974
XLOC_026548	-	6:128699012-128699245	48.6231	0	-1000	0.0001	0.00440974
XLOC_026906	-	6:530764477-530764732	40.47	0	-1000	0.0001	0.00440974
XLOC_027103	gene:MLOC_24214.1	6HS_unordered:575826-576311	80.5046	247.418	1.61981	0.0001	0.00440974
XLOC_028742	gene:MLOC_14945.1	7:536886012-536886620	109.993	317.818	1.53079	0.0001	0.00440974
XLOC_029739	gene:MLOC_10431.1	7:120071096-120073616	1.77751	49.1802	4.79015	0.0001	0.00440974
XLOC_029882	gene:MLOC_69030.1	7:180592585-180596088	1.94005	63.3774	5.0298	0.0001	0.00440974
XLOC_030808	gene:MLOC_64997.1	7:562496792-562500705	23.6113	60.1806	1.34982	0.0001	0.00440974
XLOC_030960	gene:MLOC_22197.1	7:585383029-585383965	6.35441	30.6941	2.27213	0.0001	0.00440974
XLOC_031390	-	7:294381208-294381752	5.25795	256.631	5.60905	0.0001	0.00440974
XLOC_031406	-	7:314368330-314368575	41.6625	2118.02	5.66782	0.0001	0.00440974
XLOC_032070	atpB,atpE	Pt:51704-53611	9.33237	189.541	4.34412	0.0001	0.00440974
XLOC_033398	gene:MLOC_76284.1	morex_contig_70838:2-2968	2.99733	11.3586	1.92204	0.0001	0.00440974
XLOC_003374	-	1:162574125-162574644	6.73348	0	-1000	0.00015	0.00626219
XLOC_004815	gene:MLOC_54559.1	2:417343660-417348055	6.62044	32.017	2.27384	0.00015	0.00626219
XLOC_007299	gene:MLOC_16035.1	2:450471758-450472537	6.21251	53.3721	3.10284	0.00015	0.00626219
XLOC_007699	gene:MLOC_4597.1	2:541829670-541834539	12.3418	3.75466	-1.7168	0.00015	0.00626219
XLOC_008740	-	2:446749204-446749435	39.1724	0	-1000	0.00015	0.00626219
XLOC_008973	-	2:559488717-559489027	86.5931	347.017	2.00268	0.00015	0.00626219
XLOC_009752	-	3:51217493-51219697	52.4517	132.819	1.3404	0.00015	0.00626219
XLOC_012313	gene:MLOC_67764.1	3:370442964-370444665	9.24438	53.1722	2.52402	0.00015	0.00626219
XLOC_014029	gene:MLOC_14202.1	3HL_unordered:1105065-1107155	22.635	74.5039	1.71876	0.00015	0.00626219
XLOC_014947	gene:MLOC_64318.1	4:246308943-246313864	4.93531	26.3697	2.41767	0.00015	0.00626219
XLOC_015561	gene:MLOC_14895.1	4:495970048-495972518	0.873862	12.1432	3.7966	0.00015	0.00626219
XLOC_016482	-	4:245337886-245340835	6.67213	29.4427	2.14169	0.00015	0.00626219
XLOC_016523	gene:MLOC_72039.1	4:248019244-248021154	4.32638	29.5892	2.77384	0.00015	0.00626219
XLOC_018167	-	4HS_unordered:667246-669726	18.3731	53.9228	1.5533	0.00015	0.00626219
XLOC_019070	gene:MLOC_75003.1	5:327709076-327711089	3.20592	23.3304	2.8634	0.00015	0.00626219
XLOC_022592	-	5:130436041-130436358	16.2294	5185.7	8.31978	0.00015	0.00626219
XLOC_024858	gene:MLOC_70369.1	6:533381059-533383413	24.2926	99.9287	2.04038	0.00015	0.00626219
XLOC_024908	gene:MLOC_63263.1	6:7559038-7563123	2.81476	10.8009	1.94007	0.00015	0.00626219
XLOC_025342	-	6:167762075-167764458	19.4683	50.8373	1.38476	0.00015	0.00626219
XLOC_025647	gene:MLOC_29841.1	6:300156567-300157731	4.5263	28.658	2.66253	0.00015	0.00626219
XLOC_026239	gene:MLOC_69919.1	6:523481516-523482661	3.68516	30.0537	3.02775	0.00015	0.00626219
XLOC_026537	-	6:120876770-120877220	9.6362	0	-1000	0.00015	0.00626219
XLOC_031517	-	7:494785105-494785399	0	17.6173	1000	0.00015	0.00626219
XLOC_032000	-	7HS_unordered:6353153-6353383	38.6765	0	-1000	0.00015	0.00626219
XLOC_032388	gene:MLOC_24723.1	morex_contig_1652272:4-1413	52.1184	126.625	1.2807	0.00015	0.00626219
XLOC_032463	-	morex_contig_177434:4-2082	18.0474	46.1267	1.35381	0.00015	0.00626219
XLOC_002464	gene:MLOC_59016.1	1:305130027-305133900	22.5155	57.1356	1.34347	0.0002	0.00788124
XLOC_003098	gene:MLOC_47898.1	1:455567494-455568706	12.6915	37.8177	1.5752	0.0002	0.00788124
XLOC_003370	-	1:161839568-161840071	54.0234	168.189	1.63843	0.0002	0.00788124
XLOC_004120	-	1H_unordered:20252397-20252546	180.026	30167.2	7.38863	0.0002	0.00788124
XLOC_005967	gene:MLOC_61751.1	2:581844522-581845262	272.064	79.8854	-1.76794	0.0002	0.00788124
XLOC_006507	gene:MLOC_62750.1	2:12544873-12547260	5.04353	19.3491	1.93976	0.0002	0.00788124
XLOC_008060	gene:MLOC_6116.1	2:568490537-568490903	17.4333	241.882	3.79439	0.0002	0.00788124
XLOC_008886	-	2:532042161-532042355	0	90.8006	1000	0.0002	0.00788124
XLOC_009469	gene:MLOC_39247.1	3:8313771-8316875	1.04893	8.92428	3.08881	0.0002	0.00788124
XLOC_010457	gene:MLOC_20597.1	3:419624847-419627964	6.28097	25.9109	2.0445	0.0002	0.00788124
XLOC_010765	gene:MLOC_38413.1	3:464443827-464446892	0.509984	9.48419	4.217	0.0002	0.00788124
XLOC_011089	gene:MLOC_17029.1	3:510878902-510881202	2.40674	19.2394	2.99891	0.0002	0.00788124
XLOC_013509	-	3:44617277-44618338	4.54958	30.4616	2.74319	0.0002	0.00788124
XLOC_014435	gene:MLOC_70449.1	4:9179499-9184977	204.953	82.0889	-1.32003	0.0002	0.00788124
XLOC_017132	gene:MLOC_77802.1	4:503424367-503426938	11.4484	39.4688	1.78557	0.0002	0.00788124
XLOC_017763	-	4:431846682-431847392	38.7987	1298.28	5.06444	0.0002	0.00788124
XLOC_018303	gene:MLOC_49445.1	5:10607192-10609749	9.66933	34.4614	1.83349	0.0002	0.00788124
XLOC_018747	gene:MLOC_5746.1	5:108656212-108659602	9.05683	30.0225	1.72897	0.0002	0.00788124
XLOC_019182	gene:MLOC_64679.1	5:361588452-361589473	482.71	9297.91	4.26768	0.0002	0.00788124
XLOC_019287	gene:MLOC_4945.1	5:405825362-405827083	0.846821	19.404	4.51815	0.0002	0.00788124
XLOC_021369	gene:MLOC_59654.1	5:422530683-422532288	7.39888	29.9265	2.01604	0.0002	0.00788124
XLOC_022791	-	5:470853281-470853863	16.937	70.4569	2.05656	0.0002	0.00788124
XLOC_022827	-	5:487364838-487365038	0	81.8852	1000	0.0002	0.00788124
XLOC_024133	gene:MLOC_22525.1	6:303022347-303025402	3.45286	17.6663	2.35514	0.0002	0.00788124
XLOC_025969	gene:MLOC_71809.1	6:470783131-470787208	5.67926	19.9147	1.81006	0.0002	0.00788124
XLOC_026628	-	6:250906888-250907026	1534.66	6272.64	2.03116	0.0002	0.00788124
XLOC_031565	-	7:556852860-556853208	0	10.5086	1000	0.0002	0.00788124
XLOC_032052	trnK-UUU	Pt:1364-3931	0.889374	13.086	3.8791	0.0002	0.00788124
XLOC_033390	gene:MLOC_75851.1	morex_contig_69132:270-6442	2.20489	6.58001	1.57739	0.0002	0.00788124
XLOC_001732	gene:MLOC_59047.1	1:9113242-9119561	7.81822	29.3511	1.9085	0.00025	0.00921022
XLOC_001862	gene:MLOC_10877.1	1:49018283-49020640	15.6438	46.9363	1.58512	0.00025	0.00921022
XLOC_003715	-	1H_unordered:3583419-3585391	35.9817	87.8659	1.28804	0.00025	0.00921022
XLOC_004087	-	1H_unordered:11190358-11190609	200.457	592.369	1.5632	0.00025	0.00921022
XLOC_004696	gene:MLOC_56570.1	2:131339239-131344828	19.7046	7.09317	-1.47403	0.00025	0.00921022
XLOC_007732	gene:MLOC_66739.1	2:544228897-544230046	11.764	37.8755	1.68688	0.00025	0.00921022
XLOC_009853	gene:MLOC_43448.1	3:130160351-130160779	50.0412	153.65	1.61846	0.00025	0.00921022
XLOC_011588	gene:MLOC_72088.1	3:10703379-10706316	11.6582	36.7606	1.65682	0.00025	0.00921022
XLOC_012777	gene:MLOC_38414.1	3:464443827-464446892	3.12623	30.5676	3.28951	0.00025	0.00921022
XLOC_013227	-	3:536337620-536339341	24.6215	7.60777	-1.69437	0.00025	0.00921022
XLOC_013424	gene:MLOC_38467.1	3:558277744-558280326	8.85714	27.2402	1.62082	0.00025	0.00921022
XLOC_013542	-	3:65848092-65848585	31.6218	98.8037	1.64364	0.00025	0.00921022
XLOC_013861	-	3:468177415-468177535	0	547.239	1000	0.00025	0.00921022
XLOC_013913	-	3:516573062-516573710	29.7247	81.9201	1.46255	0.00025	0.00921022
XLOC_016770	gene:MLOC_7979.1	4:383229862-383231414	2.44667	15.0965	2.62532	0.00025	0.00921022
XLOC_017928	gene:MLOC_52582.1	4HL_unordered:1965719-1967396	4.80701	19.3737	2.01089	0.00025	0.00921022
XLOC_018441	gene:MLOC_21425.1	5:52476215-52477124	57.7714	139.212	1.26886	0.00025	0.00921022
XLOC_018602	gene:MLOC_18354.1	5:83656798-83658845	1.55418	30.4896	4.29409	0.00025	0.00921022
XLOC_019339	gene:MLOC_46878.1	5:421396063-421396427	0	12.9883	1000	0.00025	0.00921022
XLOC_019501	gene:MLOC_15377.1	5:453372383-453373267	25.8513	68.8576	1.41338	0.00025	0.00921022
XLOC_021427	gene:MLOC_3272.1	5:443215847-443220124	34.7573	73.7979	1.08627	0.00025	0.00921022
XLOC_021848	gene:MLOC_75335.1	5:502983146-502985975	2.69633	14.5689	2.43382	0.00025	0.00921022
XLOC_022035	gene:MLOC_56151.1	5:524299644-524306898	7.73665	21.0359	1.44307	0.00025	0.00921022
XLOC_023695	gene:MLOC_19889.1	6:111205814-111206298	79.2493	205.239	1.37284	0.00025	0.00921022
XLOC_023865	gene:MLOC_15735.1	6:229236087-229240032	3.00154	18.1207	2.59386	0.00025	0.00921022
XLOC_025155	-	6:62049598-62050138	53.7518	158.852	1.5633	0.00025	0.00921022
XLOC_026248	gene:MLOC_69458.1	6:526086344-526087926	2.01303	23.704	3.55769	0.00025	0.00921022
XLOC_026478	-	6:62598701-62599031	15.9274	0	-1000	0.00025	0.00921022
XLOC_026599	-	6:198205476-198205709	0	46.8551	1000	0.00025	0.00921022
XLOC_026797	-	6:431817495-431817563	0	4055.31	1000	0.00025	0.00921022
XLOC_028799	gene:MLOC_43812.1	7:546694429-546695600	6.83729	33.665	2.29975	0.00025	0.00921022
XLOC_030203	gene:MLOC_62559.1	7:308831128-308832101	5.56699	31.7884	2.51353	0.00025	0.00921022
XLOC_030946	Plant_SRP	7:584761664-584761970	13.9177	1005.97	6.17553	0.00025	0.00921022
XLOC_032002	gene:EPlHVUG00000010012.1	Pt:4185-5617	15.5287	135.129	3.12134	0.00025	0.00921022
XLOC_032889	-	morex_contig_2559760:72-1033	12.6948	43.6453	1.78159	0.00025	0.00921022
XLOC_033397	gene:MLOC_76215.1,gene:MLOC_76216.1,tRNA-Tyr	morex_contig_70567:609-12339	8.33968	21.215	1.34702	0.00025	0.00921022
XLOC_001460	gene:MLOC_5205.1	1:444366193-444368302	2.24386	13.1805	2.55435	0.0003	0.0106851
XLOC_002610	gene:MLOC_14188.1	1:362703532-362704788	12.6592	99.3817	2.97279	0.0003	0.0106851
XLOC_008918	-	2:544531374-544531490	0	551.643	1000	0.0003	0.0106851
XLOC_011594	gene:MLOC_4564.1	3:11329665-11335129	1.77951	5.52514	1.63453	0.0003	0.0106851
XLOC_014984	gene:MLOC_54468.1	4:248399542-248402704	342.95	133.302	-1.3633	0.0003	0.0106851
XLOC_017806	-	4:484125345-484127000	1.64422	12.3061	2.9039	0.0003	0.0106851
XLOC_017865	-	4:525818181-525818669	7.80038	0	-1000	0.0003	0.0106851
XLOC_018821	gene:MLOC_44327.1	5:122442986-122444517	20.7058	50.9468	1.29896	0.0003	0.0106851
XLOC_019092	gene:MLOC_6715.1	5:335797709-335800511	17.7043	45.1069	1.34925	0.0003	0.0106851
XLOC_020295	gene:MLOC_51334.1	5:552967595-552969429	13.1905	36.7308	1.4775	0.0003	0.0106851
XLOC_020774	gene:MLOC_54831.1	5:104896276-104897161	3.92451	40.7518	3.37628	0.0003	0.0106851
XLOC_020848	gene:MLOC_58105.1	5:120123032-120131157	5.94642	16.7945	1.4979	0.0003	0.0106851
XLOC_023626	gene:MLOC_33149.1	6:67030185-67030456	134.014	438.282	1.70947	0.0003	0.0106851
XLOC_026160	gene:MLOC_14423.1	6:511768602-511771688	28.4976	6.9831	-2.0289	0.0003	0.0106851
XLOC_026410	-	6:15200207-15200620	515.683	1236.21	1.26137	0.0003	0.0106851
XLOC_026821	-	6:470990462-470990544	0	2059.65	1000	0.0003	0.0106851
XLOC_026873	-	6:514033586-514033922	10.3287	0	-1000	0.0003	0.0106851
XLOC_030109	gene:MLOC_16727.1	7:267744641-267744945	0	14.2762	1000	0.0003	0.0106851
XLOC_032830	-	morex_contig_250153:866-1463	37.6714	119.985	1.67131	0.0003	0.0106851
XLOC_000553	gene:MLOC_61940.1	1:156939341-156941486	6.96159	20.1136	1.53068	0.00035	0.011944
XLOC_001476	PSAH,gene:MLOC_53469.1	1:447278466-447279634	2.3324	100.924	5.43531	0.00035	0.011944
XLOC_003868	gene:MLOC_53905.1	1H_unordered:316451-321006	2.19083	9.19652	2.06961	0.00035	0.011944
XLOC_004080	-	1H_unordered:9758844-9759104	27.6413	0	-1000	0.00035	0.011944
XLOC_005596	gene:MLOC_73826.1	2:546327088-546328692	1.48809	19.1251	3.68393	0.00035	0.011944
XLOC_006244	gene:MLOC_10110.1	2:611527538-611530535	0.5127	6.55814	3.6771	0.00035	0.011944
XLOC_009011	-	2:580683531-580684510	24.1399	65.6037	1.44236	0.00035	0.011944
XLOC_010546	gene:MLOC_13243.1	3:429142882-429148564	15.7621	4.27734	-1.88167	0.00035	0.011944
XLOC_010921	gene:MLOC_56115.1	3:486946977-486951618	35.9888	14.2484	-1.33675	0.00035	0.011944
XLOC_011005	gene:MLOC_14349.1	3:499801414-499803387	3.66542	15.8191	2.10962	0.00035	0.011944
XLOC_013460	-	3:6607189-6607704	126.887	312.024	1.29812	0.00035	0.011944
XLOC_015652	gene:MLOC_8100.1	4:503987707-503988344	30.4167	91.9428	1.59587	0.00035	0.011944
XLOC_016763	gene:MLOC_52202.1	4:368994260-368996465	12.0578	30.7645	1.3513	0.00035	0.011944
XLOC_017747	-	4:404842581-404843202	5.65252	61.4474	3.44239	0.00035	0.011944
XLOC_019312	gene:MLOC_20078.1	5:413534153-413535479	1.56347	18.0494	3.52913	0.00035	0.011944
XLOC_022690	-	5:361348505-361348776	24.4877	0	-1000	0.00035	0.011944
XLOC_022880	-	5:510128266-510128390	350.59	0	-1000	0.00035	0.011944
XLOC_026448	-	6:38231446-38231761	29.7079	181.158	2.60833	0.00035	0.011944
XLOC_026609	-	6:211906330-211906499	91.2165	3216.3	5.13996	0.00035	0.011944
XLOC_026621	-	6:246332835-246333099	26.4236	0	-1000	0.00035	0.011944
XLOC_026691	-	6:283503329-283503548	42.9205	3271.77	6.25226	0.00035	0.011944
XLOC_027136	-	6HS_unordered:617469-617906	7.99081	0	-1000	0.00035	0.011944
XLOC_027209	gene:MLOC_70480.1	7:5045349-5050350	0.587429	19.9553	5.08621	0.00035	0.011944
XLOC_029662	gene:MLOC_65152.1	7:93227436-93233668	5.31757	16.3419	1.61973	0.00035	0.011944
XLOC_031988	-	7HS_unordered:3625938-3626314	138.029	35.2751	-1.96825	0.00035	0.011944
XLOC_003096	-	1:455518991-455521190	3.91916	25.2086	2.6853	0.0004	0.0133157
XLOC_005659	gene:MLOC_34820.1	2:550571012-550572851	1.18384	14.8348	3.64745	0.0004	0.0133157
XLOC_007527	gene:MLOC_55882.1	2:508134842-508139514	90.6872	39.2483	-1.20827	0.0004	0.0133157
XLOC_009062	-	2:602163681-602164138	36.5602	131.066	1.84195	0.0004	0.0133157
XLOC_013898	-	3:505679930-505680348	52.9033	161.64	1.61135	0.0004	0.0133157
XLOC_015197	gene:MLOC_9793.1	4:347923622-347930510	22.1174	108.994	2.30099	0.0004	0.0133157
XLOC_016102	gene:MLOC_78894.1	4:33062348-33068127	3.1268	13.6408	2.12517	0.0004	0.0133157
XLOC_017622	-	4:257640522-257640714	59.0763	2470.33	5.38598	0.0004	0.0133157
XLOC_022897	-	5:518987121-518987792	39.6523	100.207	1.33751	0.0004	0.0133157
XLOC_023669	gene:MLOC_179.1	6:85305409-85306525	4.44439	25.528	2.52202	0.0004	0.0133157
XLOC_026188	gene:MLOC_16420.1	6:518203990-518208390	66.0012	155.931	1.24034	0.0004	0.0133157
XLOC_026776	-	6:405912829-405913517	20.75	74.2783	1.83983	0.0004	0.0133157
XLOC_027137	-	6HS_unordered:758135-758456	58.1899	207.231	1.8324	0.0004	0.0133157
XLOC_029770	gene:MLOC_48630.1	7:143230063-143230242	0	77.6482	1000	0.0004	0.0133157
XLOC_032071	psbE,psbF,psbJ,psbL	Pt:60972-63498	3.35044	101.605	4.92248	0.0004	0.0133157
XLOC_002487	gene:MLOC_70309.1	1:309972921-309978161	11.4029	53.8957	2.24077	0.00045	0.0148107
XLOC_005724	gene:MLOC_35914.1	2:554338686-554342301	6.32194	17.9082	1.50218	0.00045	0.0148107
XLOC_008283	gene:MLOC_70044.1	2:601530219-601535444	31.6072	12.6394	-1.32233	0.00045	0.0148107
XLOC_009016	-	2:581734201-581734837	51.2749	121.831	1.24855	0.00045	0.0148107
XLOC_018329	gene:MLOC_16944.1	5:17928657-17931891	8.93247	21.6541	1.27751	0.00045	0.0148107
XLOC_021448	gene:MLOC_61924.1	5:444510563-444512753	5.56337	22.2815	2.00182	0.00045	0.0148107
XLOC_026200	gene:MLOC_21264.1	6:521753086-521759446	1.25089	5.24128	2.06696	0.00045	0.0148107
XLOC_001309	gene:MLOC_54501.1	1:429280668-429284039	2.45067	8.76907	1.83925	0.0005	0.0158175
XLOC_001504	gene:MLOC_78723.1	1:451432974-451436043	18.1566	54.5976	1.58835	0.0005	0.0158175
XLOC_001906	gene:MLOC_37657.1	1:64866227-64869598	26.1684	75.1441	1.52184	0.0005	0.0158175
XLOC_002118	gene:MLOC_14207.1	1:148155956-148158863	24.1245	11.3516	-1.0876	0.0005	0.0158175
XLOC_002873	tRNA-Asp	1:427610772-427610844	0	2709.28	1000	0.0005	0.0158175
XLOC_005969	gene:MLOC_244.1	2:581910616-581911331	97.4765	28.4439	-1.77694	0.0005	0.0158175
XLOC_007606	snoZ101	2:521857691-521857791	0	714.403	1000	0.0005	0.0158175
XLOC_009354	U5	2HS_unordered:2160358-2160478	0	403.132	1000	0.0005	0.0158175
XLOC_013642	-	3:325130904-325131195	18.2365	0	-1000	0.0005	0.0158175
XLOC_013651	-	3:357218350-357218601	27.9316	0	-1000	0.0005	0.0158175
XLOC_015627	U2	4:502816064-502816261	0	60.5822	1000	0.0005	0.0158175
XLOC_017663	-	4:273950104-273950376	22.027	0	-1000	0.0005	0.0158175
XLOC_022913	-	5:524440453-524441630	1.79608	65.838	5.196	0.0005	0.0158175
XLOC_023993	gene:MLOC_6818.1	6:273474410-273480817	6.09929	22.6256	1.89124	0.0005	0.0158175
XLOC_026104	gene:MLOC_62219.1	6:504987015-504994084	23.4248	10.0535	-1.22033	0.0005	0.0158175
XLOC_026422	-	6:17552484-17553087	22.0116	73.3787	1.7371	0.0005	0.0158175
XLOC_027401	gene:MLOC_11586.1	7:27629076-27632126	8.69263	26.3419	1.59949	0.0005	0.0158175
XLOC_028537	gene:MLOC_45474.1	7:469795122-469799214	5.76246	14.6592	1.34705	0.0005	0.0158175
XLOC_029350	tRNA-Gly	7:19076855-19076926	0	2880.74	1000	0.0005	0.0158175
XLOC_029721	gene:MLOC_56053.1	7:117821934-117828837	4.37782	11.3017	1.36825	0.0005	0.0158175
XLOC_029797	tRNA-Asp	7:147581405-147581479	0	2405.99	1000	0.0005	0.0158175
XLOC_031089	gene:MLOC_64106.1	7:599451852-599455791	132.097	59.5431	-1.14959	0.0005	0.0158175
XLOC_031500	-	7:474094171-474094428	26.0123	0	-1000	0.0005	0.0158175
XLOC_032498	gene:MLOC_27363.1	morex_contig_1825371:0-293	0	17.6945	1000	0.0005	0.0158175
XLOC_033308	gene:MLOC_63644.1	morex_contig_477932:0-322	902.762	2087.49	1.20935	0.0005	0.0158175
XLOC_000907	gene:MLOC_4764.1	1:315449116-315455675	31.8807	71.0042	1.15522	0.00055	0.017081
XLOC_002262	gene:MLOC_51878.1	1:161478572-161480301	2.6681	13.2277	2.30968	0.00055	0.017081
XLOC_003855	gene:MLOC_32143.1	1H_unordered:25420670-25420903	0	36.4061	1000	0.00055	0.017081
XLOC_008444	gene:MLOC_16430.1	2:618940047-618942598	9.19464	21.5818	1.23095	0.00055	0.017081
XLOC_010110	gene:MLOC_38362.1	3:352899601-352901254	2.09584	20.512	3.29087	0.00055	0.017081
XLOC_014683	gene:MLOC_10159.1	4:143629929-143631192	24.6087	59.4551	1.27263	0.00055	0.017081
XLOC_017114	gene:MLOC_52804.1	4:502092125-502094728	3.18692	15.5549	2.28714	0.00055	0.017081
XLOC_017467	-	4:71132177-71133070	14.9943	47.2112	1.65472	0.00055	0.017081
XLOC_017580	-	4:242965349-242965672	14.689	0	-1000	0.00055	0.017081
XLOC_019400	gene:MLOC_69288.1	5:440534986-440536167	36.6935	87.7239	1.25745	0.00055	0.017081
XLOC_027363	snoZ107_R87	7:22295977-22296081	0	641.896	1000	0.00055	0.017081
XLOC_027594	-	7:67627318-67630801	8.63554	33.4739	1.95468	0.00055	0.017081
XLOC_001908	gene:MLOC_10397.1	1:65134974-65143504	27.3096	70.2039	1.36214	0.0006	0.0182445
XLOC_003291	-	1:91873603-91874046	7.78786	132.455	4.08813	0.0006	0.0182445
XLOC_005945	gene:MLOC_56837.1	2:580068771-580069891	17.2751	44.635	1.36948	0.0006	0.0182445
XLOC_012672	gene:MLOC_4451.1	3:444914235-444915092	51.9773	125.077	1.26686	0.0006	0.0182445
XLOC_015890	gene:MLOC_74374.1	4:539009395-539014296	8.34085	2.66222	-1.64757	0.0006	0.0182445
XLOC_019257	gene:MLOC_74308.1	5:393919762-393920984	34.4378	75.6246	1.13486	0.0006	0.0182445
XLOC_022282	gene:MLOC_61965.1	5:551177961-551181516	27.7162	66.5668	1.26408	0.0006	0.0182445
XLOC_024223	gene:MLOC_6338.1	6:375515660-375517328	3.7898	14.2404	1.9098	0.0006	0.0182445
XLOC_026204	-	6:521857479-521858188	8.58922	49.9002	2.53845	0.0006	0.0182445
XLOC_026541	-	6:121592078-121592456	84.4265	233.546	1.46794	0.0006	0.0182445
XLOC_029809	-	7:158664017-158665068	17.7838	48.0197	1.43306	0.0006	0.0182445
XLOC_031837	-	7HL_unordered:5377491-5377726	29.7336	0	-1000	0.0006	0.0182445
XLOC_032586	-	morex_contig_200660:0-1248	45.6405	12.4376	-1.87561	0.0006	0.0182445
XLOC_032777	gene:MLOC_33776.1	morex_contig_2401887:60-357	14.5207	2830.65	7.60687	0.0006	0.0182445
XLOC_001545	gene:MLOC_20244.1	1:455663897-455670272	94.1213	39.5497	-1.25086	0.00065	0.0194742
XLOC_003563	-	1:431401732-431402362	45.9398	135.7	1.5626	0.00065	0.0194742
XLOC_006670	gene:MLOC_63677.1	2:40480850-40484881	5.09872	22.6542	2.15157	0.00065	0.0194742
XLOC_007680	gene:MLOC_79981.1	2:539060674-539061598	18.7394	51.1697	1.44921	0.00065	0.0194742
XLOC_022529	-	5:93036123-93036688	29.2322	84.2545	1.5272	0.00065	0.0194742
XLOC_022941	-	5:547136650-547137208	60.9433	17.6901	-1.78453	0.00065	0.0194742
XLOC_023361	gene:MLOC_57323.1	6:10671413-10673717	3.72605	12.1475	1.70494	0.00065	0.0194742
XLOC_023930	gene:MLOC_15435.1	6:251363602-251365671	44.3601	101.279	1.191	0.00065	0.0194742
XLOC_031616	-	7:583949543-583950324	5.43931	27.9825	2.36303	0.00065	0.0194742
XLOC_032016	rps2	Pt:29829-30540	6.4126	37.0044	2.52872	0.00065	0.0194742
XLOC_006146	gene:MLOC_15558.1	2:602248520-602249953	2.46309	21.8603	3.14977	0.0007	0.0206384
XLOC_006692	gene:MLOC_65295.1	2:46100080-46102323	25.3594	59.7755	1.23703	0.0007	0.0206384
XLOC_009260	-	2HL_unordered:3324862-3325265	9.4033	0	-1000	0.0007	0.0206384
XLOC_014699	gene:MLOC_5656.1	4:151235207-151239317	7.59488	23.2067	1.61144	0.0007	0.0206384
XLOC_016361	gene:MLOC_1438.1	4:204054072-204054679	178.95	377.652	1.0775	0.0007	0.0206384
XLOC_017801	-	4:476042185-476042555	45.5523	155.255	1.76905	0.0007	0.0206384
XLOC_017966	gene:MLOC_5533.1	4HL_unordered:167405-171158	7.72891	23.1946	1.58545	0.0007	0.0206384
XLOC_020435	-	5:19945708-19946938	18.248	51.0534	1.48427	0.0007	0.0206384
XLOC_022949	-	5:552526762-552527417	30.5683	80.8559	1.40332	0.0007	0.0206384
XLOC_026306	gene:MLOC_62874.1	6:531151906-531153623	14.6851	50.057	1.76921	0.0007	0.0206384
XLOC_029699	gene:MLOC_19160.1	7:99973700-99974309	29.5381	89.1592	1.5938	0.0007	0.0206384
XLOC_000695	gene:MLOC_36414.1	1:233261685-233265084	9.85568	27.6877	1.49022	0.00075	0.0219537
XLOC_003492	-	1:370865867-370866874	2.76056	25.7365	3.22079	0.00075	0.0219537
XLOC_006712	-	2:50241098-50242900	232.34	559.817	1.26872	0.00075	0.0219537
XLOC_018386	gene:MLOC_41742.1	5:34095086-34095565	0	4.86379	1000	0.00075	0.0219537
XLOC_022757	-	5:440518712-440519126	153.29	382.054	1.31751	0.00075	0.0219537
XLOC_003521	-	1:412276046-412276452	127.241	287.97	1.17835	0.0008	0.0230856
XLOC_009550	gene:MLOC_70533.1	3:18470248-18473379	18.4272	48.1306	1.38512	0.0008	0.0230856
XLOC_010625	-	3:437849741-437850260	7.61627	0	-1000	0.0008	0.0230856
XLOC_013653	-	3:358074735-358075248	5.03487	0	-1000	0.0008	0.0230856
XLOC_017273	gene:MLOC_65039.1	4:525679958-525682273	42.2693	90.88	1.10435	0.0008	0.0230856
XLOC_018029	gene:MLOC_48948.1	4HL_unordered:5621150-5621785	2.44623	41.496	4.08434	0.0008	0.0230856
XLOC_023386	gene:MLOC_13165.1	6:14519868-14523700	3.99729	13.4396	1.74939	0.0008	0.0230856
XLOC_026378	gene:MLOC_5491.1	6:538736279-538738368	11.9884	30.2467	1.33514	0.0008	0.0230856
XLOC_030958	gene:MLOC_36989.1	7:585198921-585200523	16.8791	60.8861	1.85087	0.0008	0.0230856
XLOC_033401	-	morex_contig_70899:7853-9071	4.36454	18.8769	2.11272	0.0008	0.0230856
XLOC_000429	gene:MLOC_39495.1	1:134480262-134481340	7.09643	24.8867	1.81021	0.00085	0.0242197
XLOC_012723	gene:MLOC_54334.1	3:453126757-453134691	3.38149	64.8915	4.2623	0.00085	0.0242197
XLOC_014378	gene:MLOC_43110.1	4:1068661-1069176	32.2974	90.4212	1.48524	0.00085	0.0242197
XLOC_015970	gene:MLOC_37791.1	4:6251890-6255565	9.60639	26.9571	1.4886	0.00085	0.0242197
XLOC_017104	gene:MLOC_55242.1	4:501886860-501888374	1.95814	12.4299	2.66626	0.00085	0.0242197
XLOC_018004	gene:MLOC_38080.1	4HL_unordered:1459324-1460374	4.50255	31.4935	2.80624	0.00085	0.0242197
XLOC_018436	gene:MLOC_20665.1	5:52257730-52261694	14.1491	4.22634	-1.74323	0.00085	0.0242197
XLOC_028969	gene:MLOC_77860.1	7:583735039-583738286	4.2095	15.3983	1.87105	0.00085	0.0242197
XLOC_032897	gene:MLOC_40997.1	morex_contig_2567996:4-718	4.22529	40.4811	3.26013	0.00085	0.0242197
XLOC_003002	gene:MLOC_22649.1	1:438008652-438009807	8.16529	34.5637	2.08168	0.0009	0.025221
XLOC_004821	gene:MLOC_17796.1	2:418081953-418085524	8.00536	26.3692	1.71981	0.0009	0.025221
XLOC_008963	-	2:556163124-556163991	6.67883	27.2978	2.03112	0.0009	0.025221
XLOC_009027	-	2:588334481-588335189	66.4236	150.985	1.18463	0.0009	0.025221
XLOC_012584	gene:MLOC_16760.1	3:429563381-429564222	2.88626	27.4663	3.25039	0.0009	0.025221
XLOC_019541	gene:MLOC_37626.1	5:460199852-460202090	10.1403	33.2694	1.71409	0.0009	0.025221
XLOC_021947	gene:MLOC_50938.1	5:513605310-513608640	2.40096	7.27141	1.59863	0.0009	0.025221
XLOC_023172	-	5HL_unordered:5307293-5307594	28.9978	162.596	2.48727	0.0009	0.025221
XLOC_028442	gene:MLOC_12711.1	7:442861333-442864343	5.36178	15.3213	1.51476	0.0009	0.025221
XLOC_030725	gene:MLOC_13175.1	7:541189363-541190907	1.42099	11.3403	2.99649	0.0009	0.025221
XLOC_031351	-	7:267976009-267976816	14.5866	46.0654	1.65904	0.0009	0.025221
XLOC_031546	-	7:540904716-540905005	171.66	479.389	1.48164	0.0009	0.025221
XLOC_001735	gene:MLOC_36586.1	1:9804880-9810284	11.5059	4.71944	-1.28568	0.00095	0.0263324
XLOC_004978	gene:MLOC_61961.1	2:438033266-438036178	1.81331	8.28088	2.19116	0.00095	0.0263324
XLOC_008840	-	2:510722778-510724059	5.07655	17.7222	1.80364	0.00095	0.0263324
XLOC_013512	-	3:46159722-46160090	42.3868	142.963	1.75395	0.00095	0.0263324
XLOC_016941	gene:MLOC_80569.1	4:447810633-447811871	9.62931	28.857	1.58342	0.00095	0.0263324
XLOC_017856	-	4:521404284-521405018	99.8213	221.757	1.15156	0.00095	0.0263324
XLOC_020808	gene:MLOC_15559.1	5:108918754-108923691	10.7954	32.6558	1.59692	0.00095	0.0263324
XLOC_022448	-	5:60971447-60971757	31.6768	147.82	2.22234	0.00095	0.0263324
XLOC_002401	tRNA-Leu	1:279029071-279029152	0	1234.51	1000	0.001	0.0273097
XLOC_004657	gene:MLOC_62186.1	2:98890104-98892316	11.9958	32.7258	1.4479	0.001	0.0273097
XLOC_008280	gene:MLOC_60591.1	2:601388083-601401083	9.30225	22.928	1.30146	0.001	0.0273097
XLOC_009290	gene:MLOC_51356.1	2HS_unordered:551739-556058	11.6399	4.61158	-1.33574	0.001	0.0273097
XLOC_011419	gene:MLOC_44784.1	3:555460189-555463369	38.0282	126.784	1.73723	0.001	0.0273097
XLOC_012016	gene:MLOC_316.1	3:205086741-205087042	0	12.348	1000	0.001	0.0273097
XLOC_012724	tRNA-Asp	3:453217210-453217282	0	2031.96	1000	0.001	0.0273097
XLOC_013383	-	3:555912527-555917681	46.7413	116.835	1.3217	0.001	0.0273097
XLOC_023768	gene:MLOC_56637.1	6:167436103-167441043	11.8107	4.21549	-1.48632	0.001	0.0273097
XLOC_027576	gene:MLOC_9000.1	7:66797356-66798181	38.9612	98.4195	1.3369	0.001	0.0273097
XLOC_027875	gene:MLOC_76312.1	7:165088405-165089167	26.7554	73.0786	1.44962	0.001	0.0273097
XLOC_006371	gene:MLOC_1120.1	2:623262677-623263054	8.72966	0	-1000	0.00105	0.0284086
XLOC_009244	-	2HL_unordered:1669302-1670268	19.0588	50.547	1.40717	0.00105	0.0284086
XLOC_012111	gene:MLOC_73621.1	3:284720628-284722569	9.51267	33.1007	1.79894	0.00105	0.0284086
XLOC_018731	gene:MLOC_67219.1	5:106964109-106965357	5.21894	27.8506	2.41588	0.00105	0.0284086
XLOC_022786	-	5:465844425-465844678	51.9136	262.777	2.33966	0.00105	0.0284086
XLOC_028508	gene:MLOC_77667.1	7:463126742-463128200	34.8457	82.7413	1.24763	0.00105	0.0284086
XLOC_030709	gene:MLOC_42279.1	7:536915291-536916220	3.29121	28.7956	3.12916	0.00105	0.0284086
XLOC_002158	gene:MLOC_58350.1	1:153549221-153557959	5.26913	13.419	1.34864	0.0011	0.029565
XLOC_007100	gene:MLOC_44059.1	2:427809976-427815650	14.6542	6.51083	-1.1704	0.0011	0.029565
XLOC_007269	gene:MLOC_66750.1	2:442059707-442061611	1.18334	12.3004	3.37778	0.0011	0.029565
XLOC_024037	gene:MLOC_61063.1	6:278404300-278406771	171.959	78.3019	-1.13494	0.0011	0.029565
XLOC_028928	gene:MLOC_73887.1	7:570787956-570789563	19.3225	70.4742	1.86682	0.0011	0.029565
XLOC_004765	gene:MLOC_67187.1	2:388026061-388030738	13.6163	31.727	1.22038	0.00115	0.0306261
XLOC_007560	-	2:511523969-511524723	11.8812	58.0625	2.28893	0.00115	0.0306261
XLOC_007883	-	2:553367421-553368512	40.8313	4.29631	-3.2485	0.00115	0.0306261
XLOC_021252	-	5:386019386-386021118	3.54789	29.9779	3.07887	0.00115	0.0306261
XLOC_024709	gene:MLOC_10464.1	6:522582300-522586819	18.7388	40.7962	1.12241	0.00115	0.0306261
XLOC_027831	gene:MLOC_70966.1	7:162911202-162915797	3.41045	9.83608	1.52812	0.00115	0.0306261
XLOC_029275	gene:MLOC_57334.1	7:9349703-9354875	110.178	245.508	1.15593	0.00115	0.0306261
XLOC_000359	gene:MLOC_57711.1	1:126097866-126106259	2.98096	8.72108	1.54873	0.0012	0.0316679
XLOC_002540	gene:MLOC_69805.1	1:319334254-319338879	3.08257	9.83035	1.67311	0.0012	0.0316679
XLOC_008572	-	2:27228884-27229292	146.366	2615.55	4.15946	0.0012	0.0316679
XLOC_008905	-	2:539199072-539199363	68.9867	228.23	1.7261	0.0012	0.0316679
XLOC_024461	gene:MLOC_17713.1	6:471575145-471576746	1.60669	11.0658	2.78394	0.0012	0.0316679
XLOC_024802	gene:MLOC_6294.1	6:531123757-531125475	26.7317	9.45156	-1.49993	0.0012	0.0316679
XLOC_028229	gene:MLOC_3799.1	7:308377080-308384448	16.7436	39.6859	1.24502	0.0012	0.0316679
XLOC_009923	gene:MLOC_49116.1	3:160621909-160623469	4.42634	17.2825	1.96512	0.00125	0.0328173
XLOC_018206	-	4HS_unordered:1754304-1754949	22.1027	64.9791	1.55575	0.00125	0.0328173
XLOC_027763	-	7:129277522-129279783	16.1556	43.6754	1.43479	0.00125	0.0328173
XLOC_031138	-	7:11359756-11360132	175.219	68.3233	-1.35871	0.00125	0.0328173
XLOC_000385	-	1:127743128-127744500	31.5568	73.6998	1.22371	0.0013	0.0337818
XLOC_001143	gene:MLOC_19874.1	1:400714629-400715078	48.7882	140.203	1.52291	0.0013	0.0337818
XLOC_012094	gene:MLOC_74755.1	3:283375948-283382305	7.59458	17.1266	1.17319	0.0013	0.0337818
XLOC_015621	U2	4:502129390-502129539	0	141.834	1000	0.0013	0.0337818
XLOC_016263	gene:MLOC_10876.1	4:151325656-151333582	75.5467	31.033	-1.28357	0.0013	0.0337818
XLOC_017009	gene:MLOC_7045.1	4:481432315-481434717	72.8095	158.471	1.12202	0.0013	0.0337818
XLOC_018128	gene:MLOC_23872.1	4HS_unordered:2135730-2136788	30.9254	11.095	-1.47889	0.0013	0.0337818
XLOC_028696	gene:MLOC_44404.1	7:529557337-529561673	11.1132	24.1286	1.11847	0.0013	0.0337818
XLOC_004838	gene:MLOC_73792.1	2:421655646-421657798	1.14415	7.96677	2.79972	0.00135	0.0346392
XLOC_007793	gene:MLOC_430.1	2:548054752-548057819	4.25537	12.2189	1.52176	0.00135	0.0346392
XLOC_008723	-	2:440357323-440357694	22.9116	109.359	2.25492	0.00135	0.0346392
XLOC_011369	gene:MLOC_54133.1	3:547774663-547777465	4.7518	14.598	1.61922	0.00135	0.0346392
XLOC_018587	gene:MLOC_558.1	5:83158999-83240199	68.6709	162.388	1.24167	0.00135	0.0346392
XLOC_019350	gene:MLOC_80384.1	5:421942428-421944149	16.0102	46.0785	1.5251	0.00135	0.0346392
XLOC_020249	gene:MLOC_17240.1	5:548915037-548922873	2.62989	7.7706	1.56302	0.00135	0.0346392
XLOC_020687	gene:MLOC_65081.1	5:83460666-83462593	2.25342	9.25616	2.0383	0.00135	0.0346392
XLOC_024520	gene:MLOC_73766.1	6:484924311-484925728	1.04743	36.4064	5.11926	0.00135	0.0346392
XLOC_031481	-	7:458685437-458685931	24.5704	79.0469	1.68579	0.00135	0.0346392
XLOC_002412	gene:MLOC_44121.1	1:284391017-284393064	10.9546	2.2487	-2.28437	0.0014	0.0355638
XLOC_003225	-	1:15385187-15385379	97.1738	674.955	2.79615	0.0014	0.0355638
XLOC_014648	gene:MLOC_61025.1	4:138101401-138103578	7.18105	23.7262	1.72421	0.0014	0.0355638
XLOC_018044	-	4HL_unordered:326855-327118	24.9453	355.376	3.83251	0.0014	0.0355638
XLOC_020722	gene:MLOC_75092.1	5:84799036-84800798	1.87239	12.6438	2.75547	0.0014	0.0355638
XLOC_023458	gene:MLOC_68416.1	6:20742321-20743214	3.57461	20.7045	2.53408	0.0014	0.0355638
XLOC_026507	-	6:84991301-84991967	14.3585	45.6842	1.66979	0.0014	0.0355638
XLOC_032291	gene:MLOC_9456.1	morex_contig_1525215:1-277	0	16.6213	1000	0.0014	0.0355638
XLOC_001144	gene:MLOC_24700.1	1:400728787-400729188	45.4551	132.094	1.53905	0.00145	0.0363356
XLOC_003448	-	1:310034584-310034867	14.4175	0	-1000	0.00145	0.0363356
XLOC_008795	-	2:477414167-477414273	679.474	5110.33	2.91093	0.00145	0.0363356
XLOC_011115	gene:MLOC_52455.1	3:516259575-516267325	10.5193	39.4406	1.90664	0.00145	0.0363356
XLOC_015492	gene:MLOC_54799.1	4:474479880-474484561	11.4154	4.21618	-1.43697	0.00145	0.0363356
XLOC_016690	gene:MLOC_14619.1	4:310095621-310099918	56.6526	28.4064	-0.995927	0.00145	0.0363356
XLOC_020675	gene:MLOC_11773.1	5:83037585-83043332	29.4186	14.1243	-1.05855	0.00145	0.0363356
XLOC_022751	-	5:430933900-430934499	8.21503	40.7306	2.30978	0.00145	0.0363356
XLOC_026861	-	6:508495633-508496538	32.9605	76.4198	1.21321	0.00145	0.0363356
XLOC_030001	gene:MLOC_3618.1	7:252489466-252493743	3.31292	9.62418	1.53856	0.00145	0.0363356
XLOC_030925	RCCR,gene:MLOC_79046.1	7:584114016-584115112	3.21608	15.5573	2.27422	0.00145	0.0363356
XLOC_002726	gene:MLOC_61221.1	1:398841350-398844793	23.8235	10.1243	-1.23457	0.0015	0.0370868
XLOC_004259	gene:MLOC_21688.1	2:8954070-8955963	8.27896	21.7141	1.39111	0.0015	0.0370868
XLOC_008381	gene:MLOC_72903.1	2:611546800-611548845	25.7437	58.033	1.17265	0.0015	0.0370868
XLOC_008447	gene:MLOC_58111.1	2:619003366-619012311	1.81932	5.37705	1.56342	0.0015	0.0370868
XLOC_008880	-	2:530403149-530403818	75.5095	28.2242	-1.41972	0.0015	0.0370868
XLOC_009640	gene:MLOC_73014.1	3:30006641-30010539	49.8234	104.064	1.06258	0.0015	0.0370868
XLOC_015220	gene:MLOC_55254.1	4:358315083-358316362	2.36887	17.6011	2.89339	0.0015	0.0370868
XLOC_017213	gene:MLOC_15181.1	4:519984859-519992965	7.05333	23.9162	1.76161	0.0015	0.0370868
XLOC_019136	gene:MLOC_58590.1	5:360262830-360265958	3.6601	9.82923	1.4252	0.0015	0.0370868
XLOC_022435	-	5:56640573-56640920	9.17315	0	-1000	0.0015	0.0370868
XLOC_026007	gene:MLOC_74965.1	6:475030097-475031924	1.34625	30.7529	4.51371	0.0015	0.0370868
XLOC_002011	-	1:126865053-126868491	74.5149	149.542	1.00495	0.00155	0.0380919
XLOC_005778	gene:MLOC_33004.1	2:557992225-557994506	13.8666	32.4024	1.22449	0.00155	0.0380919
XLOC_013704	-	3:376936692-376937362	32.9356	85.6954	1.37957	0.00155	0.0380919
XLOC_015740	gene:MLOC_76546.1	4:521091728-521095270	0.501017	6.05242	3.59458	0.00155	0.0380919
XLOC_033444	-	morex_contig_796290:771-1357	22.5585	65.8676	1.5459	0.00155	0.0380919
XLOC_000346	gene:MLOC_20288.1	1:123985351-123988271	2.28311	13.8933	2.60532	0.0016	0.0391318
XLOC_002378	gene:MLOC_43476.1	1:271882054-271885699	31.3931	14.846	-1.08037	0.0016	0.0391318
XLOC_009454	gene:MLOC_69844.1	3:6735982-6736637	113.512	245.711	1.11412	0.0016	0.0391318
XLOC_030827	-	7:565161491-565162760	17.5671	56.4366	1.68376	0.0016	0.0391318
XLOC_003219	-	1:11269806-11270496	173.781	428.901	1.30338	0.00165	0.040258
XLOC_009731	gene:MLOC_68767.1	3:48933785-48934605	27.8743	78.3909	1.49175	0.00165	0.040258
XLOC_000018	gene:MLOC_44278.1	1:1202189-1205344	85.0382	169.815	0.997782	0.0017	0.0408903
XLOC_000105	gene:MLOC_33482.1	1:11550310-11554025	58.6465	117.064	0.997184	0.0017	0.0408903
XLOC_006394	gene:MLOC_59903.1	2:624474684-624477042	3.29897	14.2448	2.11034	0.0017	0.0408903
XLOC_007444	gene:MLOC_9203.1	2:493517330-493522786	14.0834	29.7028	1.0766	0.0017	0.0408903
XLOC_007565	gene:MLOC_65767.1	2:512034123-512036792	3.47909	12.0041	1.78675	0.0017	0.0408903
XLOC_008093	gene:MLOC_3293.1	2:578584257-578585240	236.675	485.014	1.03512	0.0017	0.0408903
XLOC_012192	gene:MLOC_72499.1	3:356565313-356568201	0.693872	5.96138	3.1029	0.0017	0.0408903
XLOC_017536	-	4:160091099-160091343	23.6823	0	-1000	0.0017	0.0408903
XLOC_022388	-	5:13536382-13536769	25.5253	91.7541	1.84585	0.0017	0.0408903
XLOC_022642	-	5:289038301-289039015	34.7526	82.3931	1.2454	0.0017	0.0408903
XLOC_023529	gene:MLOC_70735.1	6:47665825-47668127	2.552	24.2254	3.24682	0.0017	0.0408903
XLOC_031564	-	7:556845151-556845531	128.206	296.922	1.21163	0.0017	0.0408903
XLOC_007891	-	2:553898971-553900139	47.972	20.5911	-1.22017	0.00175	0.041846
XLOC_009892	gene:MLOC_6958.1	3:144356251-144359043	169.06	79.9929	-1.07959	0.00175	0.041846
XLOC_012920	gene:MLOC_63693.1	3:487525829-487529011	16.3217	36.0688	1.14396	0.00175	0.041846
XLOC_016888	gene:MLOC_12219.1	4:429780187-429782157	1.03151	8.66593	3.0706	0.00175	0.041846
XLOC_031624	-	7:584795267-584797342	2.10923	8.86432	2.07129	0.00175	0.041846
XLOC_000529	gene:MLOC_69598.1	1:154722913-154724982	17.6809	41.6056	1.23459	0.0018	0.0424437
XLOC_000968	gene:MLOC_63743.1	1:342272434-342274734	7.97553	20.2494	1.34423	0.0018	0.0424437
XLOC_001056	gene:MLOC_80829.1	1:370445329-370447741	3.33411	10.288	1.62559	0.0018	0.0424437
XLOC_004250	gene:MLOC_37472.1	2:8681789-8682930	35.9507	86.9164	1.27361	0.0018	0.0424437
XLOC_017259	-	4:523989077-523990875	32.0585	67.196	1.06767	0.0018	0.0424437
XLOC_018339	gene:MLOC_13910.1	5:19901498-19908583	5.49802	14.8359	1.43211	0.0018	0.0424437
XLOC_018424	gene:MLOC_70865.1	5:51085060-51088727	17.1002	5.55633	-1.62181	0.0018	0.0424437
XLOC_022521	-	5:90313569-90314722	5.49426	18.8261	1.77674	0.0018	0.0424437
XLOC_025514	-	6:260740900-260742090	18.6757	64.1126	1.77945	0.0018	0.0424437
XLOC_028559	gene:MLOC_51649.1	7:471967128-471970314	10.0684	24.9199	1.30746	0.0018	0.0424437
XLOC_030534	gene:MLOC_59195.1	7:482270802-482275436	20.4656	57.3446	1.48646	0.0018	0.0424437
XLOC_032257	gene:MLOC_9018.1	morex_contig_1484074:27-377	9.01236	136.358	3.91935	0.0018	0.0424437
XLOC_003723	snoR30	1H_unordered:3788821-3788917	0	556.333	1000	0.00185	0.0432722
XLOC_008614	-	2:80183702-80184310	97.0004	213.566	1.13862	0.00185	0.0432722
XLOC_016910	gene:MLOC_74759.1	4:436426418-436428935	21.5261	47.1242	1.13038	0.00185	0.0432722
XLOC_017330	gene:MLOC_72730.1	4:534210831-534214322	11.3858	26.1578	1.20001	0.00185	0.0432722
XLOC_022284	gene:MLOC_3661.1	5:551217903-551222302	55.3083	118.124	1.09474	0.00185	0.0432722
XLOC_024592	gene:MLOC_21701.1	6:504788087-504788939	107.634	234.215	1.1217	0.00185	0.0432722
XLOC_029308	gene:MLOC_65134.1	7:10577483-10581879	4.5967	10.7512	1.22583	0.00185	0.0432722
XLOC_004963	gene:MLOC_11916.1	2:437351449-437354412	21.4234	8.50386	-1.333	0.0019	0.0442385
XLOC_015769	gene:MLOC_14272.1	4:525543200-525546989	22.1317	58.4356	1.40074	0.0019	0.0442385
XLOC_023182	-	5HL_unordered:7039757-7040095	36.1028	124.973	1.79143	0.0019	0.0442385
XLOC_024692	gene:MLOC_13906.1	6:520606061-520607969	10.2073	32.9733	1.69169	0.0019	0.0442385
XLOC_014603	gene:MLOC_13441.1	4:133500699-133507803	14.9661	6.7291	-1.15321	0.00195	0.0453509
XLOC_003283	-	1:71861145-71861520	18.9331	86.9576	2.1994	0.002	0.0464077
XLOC_031745	gene:MLOC_10778.1	7HL_unordered:188761-189522	9.21652	31.6108	1.77812	0.002	0.0464077
XLOC_005643	gene:MLOC_1635.1	2:549401775-549403758	19.8914	45.2995	1.18735	0.00205	0.0474598
XLOC_006073	gene:MLOC_67751.1	2:590442851-590444080	3.46331	16.4509	2.24795	0.00205	0.0474598
XLOC_001085	gene:MLOC_11860.1	1:383337861-383338627	35.599	85.1959	1.25895	0.0021	0.0479633
XLOC_001086	gene:MLOC_66337.1	1:383654413-383657546	164.53	81.2732	-1.0175	0.0021	0.0479633
XLOC_003249	-	1:41663587-41663821	62.7939	276.847	2.14039	0.0021	0.0479633
XLOC_008372	gene:MLOC_73868.1	2:610009648-610013178	24.4589	50.8249	1.05518	0.0021	0.0479633
XLOC_010823	gene:MLOC_15267.1	3:477038071-477041585	40.4827	101.993	1.33309	0.0021	0.0479633
XLOC_014212	gene:MLOC_16340.1	3HS_unordered:1300678-1302548	2.01978	24.2717	3.587	0.0021	0.0479633
XLOC_017366	-	4:536918692-536919640	6.67628	26.9839	2.01498	0.0021	0.0479633
XLOC_022767	-	5:444647222-444647526	98.4645	261.586	1.40961	0.0021	0.0479633
XLOC_030488	gene:MLOC_65981.1	7:470122336-470125136	7.49479	18.1266	1.27414	0.0021	0.0479633
XLOC_030662	gene:MLOC_73742.1	7:529546820-529550561	2.56103	8.82469	1.78482	0.0021	0.0479633
XLOC_031182	-	7:41177302-41177618	65.0601	201.108	1.62812	0.0021	0.0479633
XLOC_032077	ndhD,ndhE,psaC	Pt:100153-115974	9.52034	446.977	5.55304	0.0021	0.0479633
XLOC_010006	gene:MLOC_10261.1	3:268315036-268317469	16.0422	5.93458	-1.43466	0.00215	0.0488316
XLOC_016767	gene:MLOC_25856.1	4:369468709-369469687	12.6116	35.5783	1.49625	0.00215	0.0488316
XLOC_020450	gene:MLOC_16383.1	5:20719792-20722306	2.26797	10.9217	2.26773	0.00215	0.0488316
XLOC_021313	gene:MLOC_40225.1	5:412502015-412502813	5.69654	22.4694	1.9798	0.00215	0.0488316
XLOC_025509	gene:MLOC_17382.1	6:260614835-260618660	21.3274	48.8303	1.19507	0.00215	0.0488316
XLOC_006054	gene:MLOC_72636.1	2:589286908-589290724	10.8444	3.89054	-1.47891	0.0022	0.0496902
XLOC_007861	gene:MLOC_63269.1	2:552094780-552095887	19.0975	45.0267	1.2374	0.0022	0.0496902
XLOC_010929	gene:MLOC_59655.1	3:487430705-487434393	6.07488	1.76847	-1.78035	0.0022	0.0496902
XLOC_031003	gene:MLOC_13099.1	7:589535782-589538625	23.2024	63.6526	1.45594	0.0022	0.0496902
XLOC_031536	-	7:534604187-534604554	50.6968	154.382	1.60654	0.0022	0.0496902

## Sheet: EdgeR
Gene_id	gene_name	logFC	logCPM	LR	P-value	FDR
XLOC_017240	gene:MLOC_52515.1	5.23055	6.92094	147.696	5.52836e-34	1.32155e-29
XLOC_013467	-	7.34838	5.13682	134.66	3.91906e-31	4.68425e-27
XLOC_020136	gene:MLOC_73050.1	5.224	6.71803	132.584	1.11515e-30	8.88589e-27
XLOC_023318	gene:MLOC_71570.1	5.1008	6.33533	124.86	5.46288e-29	3.26475e-25
XLOC_027859	gene:MLOC_6256.1	4.80671	7.7554	115.502	6.11049e-27	2.92142e-23
XLOC_010933	gene:MLOC_59924.1	4.83597	6.15119	114.36	1.08673e-26	4.32972e-23
XLOC_006945	gene:MLOC_60073.1	6.18647	5.92545	112.751	2.44595e-26	8.35292e-23
XLOC_005420	gene:MLOC_11961.1	5.18686	7.22638	110.757	6.6871e-26	1.99819e-22
XLOC_020050	PSAD	4.93944	6.91238	108.578	2.00756e-25	5.02427e-22
XLOC_004740	gene:MLOC_17002.1	5.5672	6.93675	108.487	2.10177e-25	5.02427e-22
XLOC_019926	gene:MLOC_75010.1	6.13798	5.05087	107.712	3.10804e-25	6.75433e-22
XLOC_029166	PETE	5.47209	7.69268	105.427	9.84486e-25	1.96118e-21
XLOC_005142	gene:MLOC_54528.1	3.76358	7.1197	101.1	8.74464e-24	1.608e-20
XLOC_021889	gene:MLOC_66074.1	5.17707	6.51988	100.588	1.13226e-23	1.93334e-20
XLOC_023353	gene:MLOC_53370.1	6.31368	4.47738	97.0001	6.93256e-23	1.10482e-19
XLOC_014190	PSAL,gene:MLOC_53258.1	5.89313	6.50805	96.4934	8.95397e-23	1.33778e-19
XLOC_000381	gene:MLOC_44795.1	5.07179	7.64129	95.2732	1.65845e-22	2.33208e-19
XLOC_004468	-	5.50437	7.28383	94.8665	2.03666e-22	2.70479e-19
XLOC_030096	gene:MLOC_69498.1	5.32286	6.89893	93.5758	3.90945e-22	4.9187e-19
XLOC_022333	gene:MLOC_7826.1	3.97463	5.71606	92.7118	6.04917e-22	7.23027e-19
XLOC_006777	gene:MLOC_82117.1	4.56044	6.65808	92.6053	6.38371e-22	7.2668e-19
XLOC_015147	gene:MLOC_57061.1	6.06617	6.97912	92.0473	8.46285e-22	9.19565e-19
XLOC_024507	gene:MLOC_15707.1	4.83356	5.8434	91.8927	9.15081e-22	9.51087e-19
XLOC_025848	gene:MLOC_59001.1	3.44508	6.62103	90.9173	1.49802e-21	1.49209e-18
XLOC_012086	-	8.98838	3.97869	90.595	1.76307e-21	1.68585e-18
XLOC_022046	CAB2,gene:MLOC_945.1	5.92295	7.02451	89.3027	3.38796e-21	3.11497e-18
XLOC_027877	gene:MLOC_20487.1	6.05889	7.86744	89.1342	3.68909e-21	3.18465e-18
XLOC_024475	gene:MLOC_74679.1	3.52765	5.83732	89.1123	3.73019e-21	3.18465e-18
XLOC_012862	gene:MLOC_44990.1	5.01708	6.29585	88.4896	5.11035e-21	4.21252e-18
XLOC_027209	gene:MLOC_70480.1	5.04245	5.30148	87.6801	7.69435e-21	6.13112e-18
XLOC_000602	PORB,gene:MLOC_73304.1	4.13742	6.24456	87.1454	1.00831e-20	7.77535e-18
XLOC_023111	gene:MLOC_22471.1	6.00864	7.37042	86.7313	1.24315e-20	9.28669e-18
XLOC_016658	-	3.42171	7.47029	86.4708	1.41813e-20	1.02728e-17
XLOC_012296	gene:MLOC_49468.1	3.92771	6.94984	85.1872	2.71409e-20	1.90824e-17
XLOC_005348	gene:MLOC_44511.1	4.89569	7.12287	84.8855	3.16156e-20	2.15934e-17
XLOC_022912	-	5.3479	6.02302	83.2868	7.09718e-20	4.71273e-17
XLOC_014031	gene:MLOC_58320.1	8.78495	3.78768	81.5665	1.69459e-19	1.09484e-16
XLOC_029739	gene:MLOC_10431.1	4.66222	4.63793	81.2898	1.94929e-19	1.22626e-16
XLOC_025428	gene:MLOC_49483.1	5.80952	6.84296	80.9341	2.33369e-19	1.43043e-16
XLOC_026446	-	5.19777	6.42613	78.6214	7.52311e-19	4.496e-16
XLOC_007451	gene:MLOC_69460.1	6.50326	6.86465	78.2514	9.07278e-19	5.28988e-16
XLOC_019182	gene:MLOC_64679.1	4.26132	11.7951	77.7072	1.19508e-18	6.80199e-16
XLOC_005857	gene:MLOC_74910.1	5.14813	4.49778	75.9164	2.95936e-18	1.6452e-15
XLOC_032023	rbcL	4.4674	12.6692	74.8054	5.19477e-18	2.82229e-15
XLOC_024455	gene:MLOC_15214.1	5.67496	4.4776	74.2935	6.73242e-18	3.57641e-15
XLOC_029473	gene:MLOC_28183.1	4.11145	5.17756	73.3138	1.10591e-17	5.74713e-15
XLOC_016062	gene:MLOC_77970.1	5.6885	4.49124	72.8905	1.37044e-17	6.9703e-15
XLOC_005324	gene:MLOC_78630.1	3.98326	8.46815	72.52	1.65347e-17	8.23465e-15
XLOC_001476	PSAH,gene:MLOC_53469.1	5.57786	5.58127	72.2684	1.87829e-17	9.16337e-15
XLOC_006091	gene:MLOC_54057.1	3.05518	6.67541	71.7013	2.5037e-17	1.19702e-14
XLOC_032077	ndhD,ndhE,psaC	4.17225	5.8402	70.4283	4.77294e-17	2.2372e-14
XLOC_007075	gene:MLOC_65066.1	5.74112	8.25219	69.6701	7.01022e-17	3.16486e-14
XLOC_015169	gene:MLOC_52040.1	3.56713	9.00678	69.6682	7.01684e-17	3.16486e-14
XLOC_024765	gene:MLOC_10957.1	3.99884	7.14422	69.4196	7.95936e-17	3.52349e-14
XLOC_032794	gene:MLOC_34223.1	3.46112	6.39792	68.9836	9.9284e-17	4.24317e-14
XLOC_024520	gene:MLOC_73766.1	4.89867	4.01058	68.9813	9.94008e-17	4.24317e-14
XLOC_032012	psbM	3.13749	8.82251	68.3062	1.39982e-16	5.87065e-14
XLOC_030451	gene:MLOC_11711.1	3.95328	5.07826	67.7054	1.89839e-16	7.82433e-14
XLOC_003599	-	7.21436	8.08399	67.4981	2.1089e-16	8.5446e-14
XLOC_002568	gene:MLOC_2531.1	4.19844	4.8136	67.4102	2.20503e-16	8.78521e-14
XLOC_016833	gene:MLOC_62317.1	3.7017	6.22236	66.8038	2.99919e-16	1.17534e-13
XLOC_004861	gene:MLOC_72691.1	4.65943	7.42574	66.2708	3.93046e-16	1.51545e-13
XLOC_012723	gene:MLOC_54334.1	3.86587	4.73654	66.1039	4.27778e-16	1.62318e-13
XLOC_012643	-	7.23963	3.6126	63.9864	1.25281e-15	4.67944e-13
XLOC_007731	gene:MLOC_59521.1	4.05921	4.41078	63.7791	1.39182e-15	5.11869e-13
XLOC_021667	gene:MLOC_67012.1	5.60336	6.82949	63.6005	1.52388e-15	5.51945e-13
XLOC_016473	gene:MLOC_75972.1	3.91455	6.68196	63.4339	1.65839e-15	5.917e-13
XLOC_030375	gene:MLOC_6135.1	3.60978	8.368	62.816	2.26951e-15	7.97833e-13
XLOC_002389	gene:MLOC_18308.1	4.13289	4.14935	62.4278	2.76393e-15	9.57562e-13
XLOC_024882	gene:MLOC_65142.1	3.48826	5.03117	61.8279	3.74835e-15	1.28006e-12
XLOC_010044	-	-8.1812	3.23113	60.4544	7.53035e-15	2.53539e-12
XLOC_020944	gene:MLOC_58958.1	4.42201	4.66213	60.0202	9.38866e-15	3.11717e-12
XLOC_024421	gene:MLOC_69891.1	3.58612	5.75952	59.627	1.14651e-14	3.75443e-12
XLOC_011939	-	8.55095	3.57207	59.2124	1.41542e-14	4.57237e-12
XLOC_008593	-	5.96076	6.47425	58.9249	1.63807e-14	5.22106e-12
XLOC_024791	gene:MLOC_55199.1	3.79182	4.74945	58.7492	1.79107e-14	5.60262e-12
XLOC_030568	gene:MLOC_52219.1	3.64392	4.73506	58.7343	1.80465e-14	5.60262e-12
XLOC_011171	gene:MLOC_60122.1	3.13983	5.79617	58.3684	2.17349e-14	6.66119e-12
XLOC_003080	gene:MLOC_81109.1	6.32906	5.45606	57.835	2.85054e-14	8.62559e-12
XLOC_007044	-	-8.01118	3.0767	57.7837	2.92588e-14	8.7429e-12
XLOC_022826	-	5.90665	4.95633	57.5533	3.28943e-14	9.70788e-12
XLOC_032482	-	-8.33923	3.37326	57.0246	4.30404e-14	1.25473e-11
XLOC_016807	gene:MLOC_22198.1	3.25659	6.03006	56.6746	5.14232e-14	1.48105e-11
XLOC_011925	gene:MLOC_18081.1	3.85336	5.06576	56.4624	5.72838e-14	1.6302e-11
XLOC_029882	gene:MLOC_69030.1	4.50069	4.48873	56.2888	6.25693e-14	1.75967e-11
XLOC_005206	gene:MLOC_58581.1	2.73569	5.54129	56.1723	6.63896e-14	1.8454e-11
XLOC_017355	gene:MLOC_63719.1	4.27295	4.38999	56.075	6.97592e-14	1.91677e-11
XLOC_011574	gene:MLOC_43888.1	8.44007	3.4683	55.655	8.63731e-14	2.34631e-11
XLOC_027643	gene:MLOC_57081.1	3.52619	5.28815	55.5081	9.30751e-14	2.49342e-11
XLOC_024674	gene:MLOC_43461.1	3.90826	8.6959	55.4913	9.3875e-14	2.49342e-11
XLOC_024704	gene:MLOC_74987.1	4.2453	4.09585	52.481	4.34427e-13	1.14121e-10
XLOC_016787	gene:MLOC_5908.1	3.39231	4.62778	52.2615	4.85806e-13	1.2623e-10
XLOC_032003	psbI,psbK	2.99398	6.34619	52.2264	4.94571e-13	1.27126e-10
XLOC_003598	-	6.768	3.18525	51.7593	6.27376e-13	1.59547e-10
XLOC_014735	gene:MLOC_73817.1	2.53387	5.59861	51.4495	7.34625e-13	1.84855e-10
XLOC_011379	gene:MLOC_13836.1	5.91519	3.48899	51.3667	7.66282e-13	1.90812e-10
XLOC_007035	gene:MLOC_70835.1	3.34626	6.17997	51.3293	7.80998e-13	1.92472e-10
XLOC_032065	gene:EPlHVUG00000010059.1,rps4	3.17258	6.37489	50.4807	1.2034e-12	2.93544e-10
XLOC_031357	-	5.32219	6.27509	50.1476	1.42605e-12	3.4434e-10
XLOC_014691	gene:MLOC_27279.1	4.81736	3.81466	50.1061	1.45651e-12	3.4818e-10
XLOC_024134	gene:MLOC_81977.1	2.36818	7.34552	49.8546	1.65571e-12	3.91879e-10
XLOC_002673	gene:MLOC_76055.1	2.44017	7.70298	49.5612	1.92278e-12	4.50629e-10
XLOC_022701	-	4.9254	7.85722	49.2481	2.25555e-12	5.23484e-10
XLOC_015561	gene:MLOC_14895.1	3.85058	3.83796	49.1428	2.37988e-12	5.47029e-10
XLOC_002176	gene:MLOC_74095.1	4.09969	4.99946	49.0574	2.4858e-12	5.65934e-10
XLOC_012503	gene:MLOC_52444.1	2.93515	5.37984	48.7618	2.89008e-12	6.51767e-10
XLOC_024460	gene:MLOC_45193.1	6.37163	2.91346	48.283	3.68932e-12	8.24236e-10
XLOC_030807	gene:MLOC_11877.1	2.43598	5.70226	48.2426	3.76622e-12	8.33625e-10
XLOC_006881	gene:MLOC_77485.1	2.59313	6.35594	47.9683	4.33159e-12	9.49968e-10
XLOC_012102	gene:MLOC_55781.1	2.97075	4.72573	47.5551	5.34782e-12	1.16218e-09
XLOC_021850	gene:MLOC_67854.1	4.54257	5.27279	47.4193	5.73142e-12	1.23432e-09
XLOC_008558	-	6.11264	4.8586	47.2979	6.09763e-12	1.30146e-09
XLOC_006222	gene:MLOC_1579.1	8.16381	3.21823	46.3817	9.73222e-12	2.05884e-09
XLOC_022179	gene:MLOC_68859.1	2.50607	5.64042	46.3533	9.87424e-12	2.07056e-09
XLOC_013350	gene:MLOC_69114.1	4.47134	4.19368	46.2887	1.0205e-11	2.12132e-09
XLOC_021322	gene:MLOC_44757.1	2.91374	7.09076	46.1579	1.09098e-11	2.24827e-09
XLOC_030299	gene:MLOC_58855.1	3.06958	4.66722	45.6105	1.44264e-11	2.94756e-09
XLOC_016883	gene:MLOC_68150.1	3.35024	4.71667	45.272	1.71483e-11	3.47399e-09
XLOC_029029	gene:MLOC_5056.1	5.2232	3.15531	44.2193	2.93579e-11	5.89749e-09
XLOC_013788	-	4.91644	3.93174	44.1915	2.97778e-11	5.93199e-09
XLOC_010433	-	-7.58859	2.70526	43.3934	4.47695e-11	8.84476e-09
XLOC_024246	gene:MLOC_18650.1	2.58371	5.48072	42.9387	5.6482e-11	1.10672e-08
XLOC_017320	gene:MLOC_73664.1	4.04408	3.60302	42.8523	5.90327e-11	1.1473e-08
XLOC_022320	gene:MLOC_4725.1	3.88123	3.84925	42.7699	6.15737e-11	1.18703e-08
XLOC_009793	-	-7.47075	2.60529	42.3612	7.58794e-11	1.45112e-08
XLOC_010135	-	-2.78466	5.43704	41.6642	1.08376e-10	2.05614e-08
XLOC_004667	gene:MLOC_16521.1	2.29098	7.02717	41.4515	1.20833e-10	2.27442e-08
XLOC_022913	-	5.14381	5.14174	41.2681	1.32719e-10	2.47863e-08
XLOC_032071	psbE,psbF,psbJ,psbL	4.00406	4.2484	41.2267	1.35557e-10	2.51201e-08
XLOC_013744	-	6.6863	3.7935	41.1722	1.39391e-10	2.56318e-08
XLOC_019858	gene:MLOC_68939.1	3.32262	4.91733	40.5845	1.88299e-10	3.4361e-08
XLOC_030593	gene:MLOC_11312.1	2.35683	7.95698	40.5471	1.91929e-10	3.4758e-08
XLOC_015618	-	7.6033	3.71137	40.3767	2.09423e-10	3.7641e-08
XLOC_017015	gene:MLOC_15530.1	2.84465	5.30842	40.2806	2.19979e-10	3.92433e-08
XLOC_032070	atpB,atpE	4.87182	5.56169	40.1135	2.3963e-10	4.24323e-08
XLOC_033343	gene:MLOC_69701.1	5.17887	2.88561	40.0017	2.53739e-10	4.46003e-08
XLOC_004151	-	5.65205	4.45152	39.9304	2.63179e-10	4.59219e-08
XLOC_007571	PSRP3	2.92908	4.74559	39.8231	2.78038e-10	4.8163e-08
XLOC_023798	gene:MLOC_10343.1	2.58154	5.45194	39.6352	3.06108e-10	5.2644e-08
XLOC_007047	gene:MLOC_2675.1	4.83084	4.43597	39.1715	3.88161e-10	6.62785e-08
XLOC_010765	gene:MLOC_38413.1	4.23423	3.66499	38.9884	4.2633e-10	7.22795e-08
XLOC_020071	gene:MLOC_57719.1	2.8904	4.81467	38.9163	4.42364e-10	7.44626e-08
XLOC_007379	gene:MLOC_12689.1	3.1191	4.46363	38.9028	4.45436e-10	7.44626e-08
XLOC_020774	gene:MLOC_54831.1	3.28985	3.89008	38.7353	4.85347e-10	8.0571e-08
XLOC_021400	PSAG	4.61205	5.84335	38.6077	5.18128e-10	8.54197e-08
XLOC_013606	-	-7.38643	2.53266	38.5051	5.46108e-10	8.94158e-08
XLOC_003090	gene:MLOC_9033.1	5.29212	4.34657	37.9801	7.14682e-10	1.16221e-07
XLOC_026248	gene:MLOC_69458.1	3.548	3.77556	37.926	7.34809e-10	1.18686e-07
XLOC_026047	gene:MLOC_56423.1	2.56569	5.90653	37.2986	1.01357e-09	1.6228e-07
XLOC_031712	-	3.1579	4.29576	37.2896	1.01828e-09	1.6228e-07
XLOC_009615	-	4.12323	3.06067	37.2647	1.03136e-09	1.63276e-07
XLOC_001810	gene:MLOC_12107.1	3.23896	3.73222	37.2343	1.04756e-09	1.6475e-07
XLOC_012413	-	-7.17056	2.35366	36.9728	1.19792e-09	1.87165e-07
XLOC_028213	gene:MLOC_61260.1	2.92056	4.09113	36.9367	1.22025e-09	1.89415e-07
XLOC_024551	gene:MLOC_12843.1	6.2496	2.80616	36.8497	1.27594e-09	1.96783e-07
XLOC_026028	gene:MLOC_73052.1	2.15971	8.81739	36.6934	1.38249e-09	2.11849e-07
XLOC_007347	-	2.02201	7.6104	36.575	1.46907e-09	2.23683e-07
XLOC_023643	gene:MLOC_45674.1	2.97183	5.23044	36.5289	1.50419e-09	2.2758e-07
XLOC_001496	gene:MLOC_4845.1	2.24484	5.1604	36.3475	1.65087e-09	2.48201e-07
XLOC_013769	-	-7.07157	2.2728	36.1711	1.80733e-09	2.70026e-07
XLOC_026007	gene:MLOC_74965.1	4.88518	3.16243	36.1443	1.83231e-09	2.72059e-07
XLOC_015797	gene:MLOC_22377.1	2.84778	4.48237	36.0856	1.88834e-09	2.78647e-07
XLOC_000011	gene:MLOC_57430.1	3.01184	4.32762	35.8997	2.07742e-09	3.04667e-07
XLOC_028143	-	3.49996	4.83439	35.6129	2.40694e-09	3.50841e-07
XLOC_015184	gene:MLOC_72404.1	2.05152	6.96979	35.45	2.61684e-09	3.79124e-07
XLOC_001497	gene:MLOC_44067.1	5.26136	4.21832	35.3507	2.75376e-09	3.96558e-07
XLOC_010137	gene:MLOC_54754.1	2.30413	7.00282	34.8152	3.6253e-09	5.18939e-07
XLOC_013141	gene:MLOC_57210.1	2.73835	5.19429	34.6956	3.85493e-09	5.48524e-07
XLOC_000910	gene:MLOC_22512.1	4.24189	4.30103	34.5348	4.1869e-09	5.92236e-07
XLOC_007544	gene:MLOC_64606.1	2.21254	5.00444	34.3842	4.52387e-09	6.36135e-07
XLOC_032062	rps14	6.26689	4.43389	34.2728	4.79032e-09	6.69664e-07
XLOC_025225	gene:MLOC_67371.1	5.77489	3.0179	34.1821	5.01891e-09	6.97541e-07
XLOC_012624	gene:MLOC_64398.1	2.35425	5.82962	34.0378	5.4052e-09	7.46886e-07
XLOC_013548	-	7.30706	2.47168	34.0062	5.49364e-09	7.54744e-07
XLOC_015806	-	5.90689	2.51653	33.9888	5.54298e-09	7.57172e-07
XLOC_003552	-	4.48068	3.8339	33.9467	5.66426e-09	7.69341e-07
XLOC_033275	NDHC	4.32477	3.41534	33.9042	5.78938e-09	7.81894e-07
XLOC_011409	-	3.72161	3.61922	33.7834	6.16008e-09	8.27285e-07
XLOC_010045	gene:MLOC_72316.1	3.18209	4.226	33.7359	6.31246e-09	8.43013e-07
XLOC_013631	-	6.98819	2.20954	33.4531	7.30027e-09	9.69516e-07
XLOC_026239	gene:MLOC_69919.1	3.00328	3.65632	33.4083	7.47063e-09	9.8666e-07
XLOC_006464	gene:MLOC_64305.1	2.25933	6.56764	33.3495	7.69988e-09	1.01135e-06
XLOC_011047	gene:MLOC_49095.1	2.42421	4.95019	33.19	8.35813e-09	1.09181e-06
XLOC_014457	gene:MLOC_15467.1	3.10172	3.98658	33.1782	8.40867e-09	1.09244e-06
XLOC_024554	gene:MLOC_52133.1	2.51482	5.48443	33.0464	8.99844e-09	1.16154e-06
XLOC_013762	-	7.58337	2.70702	33.038	9.03773e-09	1.16154e-06
XLOC_015917	gene:MLOC_53079.1	3.0675	4.38917	32.9599	9.40811e-09	1.20268e-06
XLOC_004245	gene:MLOC_65860.1	3.45305	4.45619	32.7339	1.05675e-08	1.34371e-06
XLOC_032069	trnV-UAC	3.26025	5.31356	32.5965	1.13416e-08	1.4345e-06
XLOC_032768	gene:MLOC_33561.1	6.15005	2.71988	32.4775	1.20584e-08	1.51713e-06
XLOC_007299	gene:MLOC_16035.1	3.09174	3.9904	32.4538	1.22059e-08	1.52765e-06
XLOC_016285	gene:MLOC_70816.1	3.23816	6.63127	32.4126	1.24676e-08	1.55228e-06
XLOC_015407	gene:MLOC_38404.1	2.09491	5.36257	32.3284	1.30196e-08	1.61261e-06
XLOC_015549	gene:MLOC_70184.1	1.79385	7.09309	31.626	1.86906e-08	2.29584e-06
XLOC_029215	gene:MLOC_70482.1	2.33711	5.15665	31.6216	1.87335e-08	2.29584e-06
XLOC_018362	gene:MLOC_81101.1	2.43449	4.6424	31.6122	1.88239e-08	2.29584e-06
XLOC_029719	gene:MLOC_56051.1	4.71992	3.21182	31.5717	1.92213e-08	2.33241e-06
XLOC_012777	gene:MLOC_38414.1	3.25086	3.66394	31.5551	1.93866e-08	2.34058e-06
XLOC_012149	-	7.29249	2.45633	31.4845	2.01042e-08	2.41503e-06
XLOC_018092	gene:MLOC_57130.1	2.43205	5.89499	31.349	2.15566e-08	2.57655e-06
XLOC_010110	gene:MLOC_38362.1	3.17103	3.70067	31.2524	2.26568e-08	2.69458e-06
XLOC_021877	gene:MLOC_64140.1	1.91438	7.0126	31.1083	2.44028e-08	2.88787e-06
XLOC_003266	-	7.2603	2.43346	30.9719	2.61787e-08	3.08276e-06
XLOC_026319	-	5.0966	3.11152	30.7399	2.95035e-08	3.45727e-06
XLOC_011922	gene:MLOC_18337.1	-2.48928	4.19348	30.6159	3.14504e-08	3.66742e-06
XLOC_012310	gene:MLOC_74167.1	1.86287	7.73425	30.1902	3.91681e-08	4.5328e-06
XLOC_009392	-	3.4889	3.19676	30.1861	3.92507e-08	4.5328e-06
XLOC_027955	gene:MLOC_6212.1	3.81428	3.71862	30.0579	4.1933e-08	4.81927e-06
XLOC_032018	atpA,atpH,gene:EPlHVUG00000010028.1	2.02802	9.15022	30.0477	4.21549e-08	4.82159e-06
XLOC_005254	gene:MLOC_6738.1	4.945	4.43145	29.9423	4.45096e-08	5.06667e-06
XLOC_013804	-	7.3482	2.50454	29.9191	4.50461e-08	5.10344e-06
XLOC_003096	-	2.65826	3.80318	29.888	4.57733e-08	5.16137e-06
XLOC_030248	gene:MLOC_61078.1	2.91224	3.83106	29.8774	4.60251e-08	5.1654e-06
XLOC_021568	gene:MLOC_34992.1	3.40164	4.14298	29.6799	5.09597e-08	5.69248e-06
XLOC_022148	gene:MLOC_62113.1	2.22633	5.04651	29.4991	5.59439e-08	6.22018e-06
XLOC_009134	gene:MLOC_37312.1	2.84837	4.67077	29.4225	5.81974e-08	6.44078e-06
XLOC_022151	gene:MLOC_13187.1	1.89758	6.45184	29.4097	5.85823e-08	6.4535e-06
XLOC_023841	gene:MLOC_74367.1	3.41837	4.81646	29.3664	5.99065e-08	6.5691e-06
XLOC_026898	-	7.47328	2.6128	29.2993	6.2017e-08	6.76948e-06
XLOC_019070	gene:MLOC_75003.1	2.84581	3.92054	29.2554	6.34385e-08	6.89317e-06
XLOC_028498	gene:MLOC_65956.1	3.91847	3.14269	29.169	6.63307e-08	7.17482e-06
XLOC_021758	gene:MLOC_58814.1	2.78202	4.84202	29.0107	7.19789e-08	7.71712e-06
XLOC_009035	-	-7.10822	2.29972	29.0104	7.19899e-08	7.71712e-06
XLOC_014227	-	7.0095	2.22644	28.9532	7.41477e-08	7.91295e-06
XLOC_002610	gene:MLOC_14188.1	2.80868	3.8707	28.5656	9.05774e-08	9.62335e-06
XLOC_016465	gene:MLOC_73913.1	2.18524	4.91143	28.5518	9.12243e-08	9.64918e-06
XLOC_005707	gene:MLOC_36541.1	2.32174	5.56947	28.222	1.08168e-07	1.1391e-05
XLOC_006654	gene:MLOC_55152.1	2.2443	4.8587	28.1848	1.10267e-07	1.15611e-05
XLOC_029978	gene:MLOC_15678.1	1.71662	7.10099	28.1516	1.12173e-07	1.17096e-05
XLOC_017605	-	2.62709	5.41352	27.9878	1.22086e-07	1.26374e-05
XLOC_005711	gene:MLOC_28676.1	3.61332	3.31145	27.9872	1.22118e-07	1.26374e-05
XLOC_001017	gene:MLOC_37854.1	2.27347	4.39026	27.899	1.27819e-07	1.31703e-05
XLOC_022146	gene:MLOC_67229.1	4.19154	4.12557	27.7378	1.38924e-07	1.42531e-05
XLOC_018602	gene:MLOC_18354.1	4.05188	3.78503	27.5945	1.49604e-07	1.52832e-05
XLOC_003699	gene:MLOC_38629.1	2.72801	3.56754	27.5464	1.53371e-07	1.56014e-05
XLOC_021012	gene:MLOC_6380.1	2.65162	4.35215	27.536	1.54194e-07	1.56187e-05
XLOC_006364	gene:MLOC_62347.1	2.07232	5.66146	27.4227	1.63501e-07	1.64915e-05
XLOC_010944	gene:MLOC_19670.1	2.50412	5.44218	27.3413	1.70532e-07	1.71284e-05
XLOC_028261	gene:MLOC_67202.1	2.15849	5.36365	27.3171	1.72675e-07	1.72712e-05
XLOC_014151	-	6.86741	2.11339	27.2351	1.80162e-07	1.79449e-05
XLOC_004562	gene:MLOC_70866.1	1.96314	7.10154	26.9391	2.0997e-07	2.08271e-05
XLOC_011865	gene:MLOC_80253.1	3.56105	2.84243	26.9265	2.11344e-07	2.08768e-05
XLOC_019742	gene:MLOC_26683.1	1.69734	7.08909	26.7826	2.2768e-07	2.23089e-05
XLOC_016058	gene:MLOC_43140.1	2.174	4.71649	26.7823	2.27708e-07	2.23089e-05
XLOC_010447	gene:MLOC_58312.1	1.87668	6.03252	26.7335	2.33541e-07	2.27869e-05
XLOC_018249	gene:MLOC_64972.1	2.10033	7.01397	26.5618	2.5524e-07	2.48029e-05
XLOC_032777	gene:MLOC_33776.1	7.53953	7.19401	26.4502	2.70422e-07	2.61718e-05
XLOC_010593	gene:MLOC_50979.1	2.49577	3.9527	26.3491	2.84949e-07	2.74666e-05
XLOC_005659	gene:MLOC_34820.1	3.5666	3.08359	26.3194	2.8937e-07	2.7687e-05
XLOC_025647	gene:MLOC_29841.1	2.63336	3.98019	26.3182	2.89552e-07	2.7687e-05
XLOC_028947	gene:MLOC_40241.1	2.32691	4.44725	26.2508	2.99832e-07	2.85557e-05
XLOC_015740	gene:MLOC_76546.1	3.51797	2.95097	26.1603	3.14217e-07	2.98069e-05
XLOC_032757	gene:MLOC_33400.1	7.61515	2.73496	26.1283	3.19468e-07	3.01853e-05
XLOC_004839	gene:MLOC_1304.1	7.16894	2.35605	26.0899	3.25885e-07	3.06704e-05
XLOC_016523	gene:MLOC_72039.1	2.67012	4.11165	26.0723	3.28877e-07	3.08306e-05
XLOC_029720	gene:MLOC_56052.1	4.74559	3.02609	26.0258	3.36877e-07	3.14572e-05
XLOC_012313	gene:MLOC_67764.1	2.38223	4.2812	25.8244	3.73938e-07	3.4782e-05
XLOC_031105	gene:MLOC_72928.1	1.85846	6.75675	25.5496	4.31151e-07	3.99483e-05
XLOC_007076	gene:MLOC_65067.1	1.72808	7.11253	25.4711	4.49071e-07	4.1448e-05
XLOC_021848	gene:MLOC_75335.1	2.32963	3.83523	25.3942	4.67319e-07	4.29664e-05
XLOC_020446	-	3.67435	2.90411	25.3253	4.84322e-07	4.43591e-05
XLOC_027823	gene:MLOC_7814.1	3.73101	3.09991	25.3033	4.89869e-07	4.46959e-05
XLOC_032002	gene:EPlHVUG00000010012.1	3.09594	5.14692	25.291	4.93003e-07	4.47455e-05
XLOC_016859	gene:MLOC_69830.1	6.53864	1.8605	25.2865	4.94157e-07	4.47455e-05
XLOC_024104	gene:MLOC_70764.1	5.17518	2.46112	25.208	5.14685e-07	4.64284e-05
XLOC_023488	gene:MLOC_74244.1	1.65692	6.44827	25.1652	5.26226e-07	4.72911e-05
XLOC_010527	gene:MLOC_39198.1	2.0681	4.84728	25.0472	5.59452e-07	5.00887e-05
XLOC_007269	gene:MLOC_66750.1	3.32191	2.96411	25.0199	5.67425e-07	5.06131e-05
XLOC_031747	gene:MLOC_67281.1	2.55784	3.59892	24.3966	7.84071e-07	6.96774e-05
XLOC_001370	gene:MLOC_37998.1	4.28604	3.76461	24.3891	7.8713e-07	6.96902e-05
XLOC_020305	gene:MLOC_55980.1	2.78101	3.18332	24.2616	8.40998e-07	7.41847e-05
XLOC_022253	gene:MLOC_79276.1	2.45874	4.74269	24.2526	8.4493e-07	7.42576e-05
XLOC_024461	gene:MLOC_17713.1	2.75351	3.31998	24.1728	8.8069e-07	7.71168e-05
XLOC_013549	-	6.39358	1.75295	24.1626	8.8533e-07	7.72402e-05
XLOC_032004	psbC,psbD	5.08475	5.92195	23.9114	1.00875e-06	8.76879e-05
XLOC_014194	gene:MLOC_67302.1	1.99309	5.45996	23.8067	1.06511e-06	9.2252e-05
XLOC_030687	gene:MLOC_21149.1	4.87271	2.89126	23.7496	1.09717e-06	9.46852e-05
XLOC_014297	-	6.82083	2.07669	23.7215	1.1133e-06	9.5732e-05
XLOC_023865	gene:MLOC_15735.1	2.47056	3.84743	23.6103	1.17954e-06	0.000101064
XLOC_006244	gene:MLOC_10110.1	3.61533	2.77566	23.4798	1.26233e-06	0.000107457
XLOC_010365	-	-6.56199	1.87218	23.4785	1.26315e-06	0.000107457
XLOC_009806	-	6.92512	2.15967	23.436	1.29142e-06	0.000109473
XLOC_023384	gene:MLOC_74627.1	-5.30332	3.71045	23.3951	1.31914e-06	0.000111428
XLOC_032026	cemA	4.52846	2.88538	23.3712	1.33567e-06	0.000112058
XLOC_029137	gene:MLOC_69078.1	1.86912	5.16244	23.3707	1.33598e-06	0.000112058
XLOC_003492	-	3.17912	3.68582	23.3588	1.3443e-06	0.000112114
XLOC_003342	-	3.38647	2.74699	23.3563	1.34602e-06	0.000112114
XLOC_031382	-	1.84167	4.66483	23.3212	1.37082e-06	0.000113783
XLOC_024737	gene:MLOC_68000.1	2.64622	3.97829	23.3071	1.38087e-06	0.00011422
XLOC_024312	gene:MLOC_58999.1	3.81946	6.14483	23.0981	1.53944e-06	0.000126898
XLOC_015625	gene:MLOC_29381.1	4.68069	2.69464	23.0463	1.5815e-06	0.000129917
XLOC_014947	gene:MLOC_64318.1	2.41796	4.07454	22.9357	1.67512e-06	0.000137136
XLOC_032045	23S ribosomal RNA	7.44712	14.5035	22.8635	1.7392e-06	0.000141896
XLOC_008232	gene:MLOC_21122.1	5.24731	1.92179	22.8497	1.75174e-06	0.00014211
XLOC_013671	-	6.45986	1.80016	22.8476	1.75371e-06	0.00014211
XLOC_016396	gene:MLOC_52140.1	2.66274	3.68211	22.8076	1.79055e-06	0.000144605
XLOC_025613	-	6.7094	1.98667	22.7442	1.85064e-06	0.000148955
XLOC_032040	gene:EPlHVUG00000010038.1	2.15501	9.88534	22.7299	1.86443e-06	0.000149561
XLOC_013594	-	6.1755	1.5958	22.6361	1.9577e-06	0.000156518
XLOC_021907	gene:MLOC_66971.1	1.87373	4.68621	22.5906	2.00465e-06	0.000159737
XLOC_013830	-	6.43586	1.78141	22.4997	2.10177e-06	0.00016692
XLOC_024121	gene:MLOC_63155.1	2.72061	3.53698	22.4578	2.14814e-06	0.000170037
XLOC_001732	gene:MLOC_59047.1	2.02384	4.44305	22.4158	2.19556e-06	0.000173218
XLOC_030162	-	2.25184	4.31555	22.3949	2.21959e-06	0.000174538
XLOC_015025	gene:MLOC_11294.1	2.1317	6.56116	22.3647	2.25484e-06	0.000176727
XLOC_032044	trnA-UGC	5.22571	6.18026	22.331	2.29471e-06	0.000179263
XLOC_013805	-	-6.19009	1.60395	22.3248	2.30219e-06	0.000179263
XLOC_015764	-	3.7897	2.458	22.3031	2.32828e-06	0.000180706
XLOC_011089	gene:MLOC_17029.1	3.02547	3.20616	22.2894	2.34492e-06	0.000181409
XLOC_028001	-	-4.8548	2.42363	22.2283	2.42082e-06	0.000186654
XLOC_005596	gene:MLOC_73826.1	3.69248	2.84755	22.2223	2.42834e-06	0.000186654
XLOC_029829	gene:MLOC_37729.1	1.80499	5.63771	22.1938	2.46462e-06	0.000188836
XLOC_023824	gene:MLOC_72290.1	3.53549	5.14813	22.1813	2.48074e-06	0.000189139
XLOC_015112	-	2.60536	4.63239	22.1785	2.48441e-06	0.000189139
XLOC_011596	gene:MLOC_72677.1	3.1844	3.12823	22.1476	2.52478e-06	0.000191603
XLOC_017491	-	3.68314	3.18443	22.1302	2.54772e-06	0.000192732
XLOC_013603	-	-6.42359	1.76783	21.9335	2.82268e-06	0.000212858
XLOC_013803	-	6.79217	2.05517	21.7906	3.04092e-06	0.000228025
XLOC_013516	-	6.16647	1.58986	21.7893	3.04288e-06	0.000228025
XLOC_030709	gene:MLOC_42279.1	3.08028	3.26049	21.7714	3.07152e-06	0.000229322
XLOC_032015	rpoC2	1.80437	6.54488	21.7663	3.07968e-06	0.000229322
XLOC_009703	gene:MLOC_36460.1	3.82495	2.62724	21.7605	3.08896e-06	0.000229322
XLOC_012367	gene:MLOC_52160.1	3.01141	4.84638	21.6617	3.25223e-06	0.000240262
XLOC_024133	gene:MLOC_22525.1	2.11867	3.87821	21.6592	3.25643e-06	0.000240262
XLOC_028811	gene:MLOC_11884.1	1.85264	5.38927	21.6347	3.29828e-06	0.000242601
XLOC_000730	gene:MLOC_61007.1	1.62806	5.34115	21.546	3.45434e-06	0.000253301
XLOC_018731	gene:MLOC_67219.1	2.26595	3.66508	21.5343	3.47561e-06	0.000254081
XLOC_016482	-	2.12792	4.1884	21.4998	3.53862e-06	0.000257899
XLOC_030078	gene:MLOC_45165.1	1.8759	6.30204	21.41	3.70836e-06	0.000269448
XLOC_004815	gene:MLOC_54559.1	2.00727	4.56199	21.3791	3.76851e-06	0.000272989
XLOC_030640	-	2.1414	4.94622	21.3702	3.78605e-06	0.000273431
XLOC_011805	gene:MLOC_10001.1	4.23767	2.15132	21.3551	3.8161e-06	0.000274771
XLOC_010149	-	-6.73364	2.00217	21.3394	3.8475e-06	0.000275578
XLOC_023178	-	2.98551	4.00906	21.3379	3.85037e-06	0.000275578
XLOC_007616	gene:MLOC_51422.1	2.94144	4.78235	21.2946	3.9383e-06	0.00028103
XLOC_012081	-	6.51945	1.84453	21.1851	4.16995e-06	0.000296674
XLOC_003590	-	5.16109	1.8571	21.1572	4.23115e-06	0.000300135
XLOC_013609	-	-6.29333	1.6749	21.1371	4.27573e-06	0.000302401
XLOC_032049	rps15	4.18979	4.52498	21.0421	4.4931e-06	0.000316837
XLOC_018004	gene:MLOC_38080.1	2.76018	3.2402	20.9986	4.59625e-06	0.000323157
XLOC_006749	-	4.099	2.27503	20.9475	4.72034e-06	0.000330908
XLOC_005929	gene:MLOC_67220.1	1.7252	6.94952	20.8752	4.90196e-06	0.000342365
XLOC_013786	-	6.15677	1.58238	20.8711	4.91241e-06	0.000342365
XLOC_024858	gene:MLOC_70369.1	2.08433	5.07966	20.8525	4.96033e-06	0.0003447
XLOC_006100	gene:MLOC_16226.1	3.30875	2.94383	20.846	4.97733e-06	0.000344879
XLOC_025709	-	2.485	4.02854	20.825	5.03215e-06	0.000347669
XLOC_031829	-	2.96159	4.87284	20.8131	5.06365e-06	0.000348837
XLOC_005966	-	2.45835	3.16468	20.6986	5.37553e-06	0.000369259
XLOC_014183	-	-6.67084	1.95737	20.657	5.49368e-06	0.000375451
XLOC_028536	gene:MLOC_65782.1	4.46283	2.51537	20.6558	5.49709e-06	0.000375451
XLOC_032076	ndhF	1.67809	6.60724	20.6399	5.54298e-06	0.000377507
XLOC_014004	gene:MLOC_60445.1	2.9683	2.9565	20.6159	5.61281e-06	0.000381177
XLOC_032391	gene:MLOC_24730.1	7.20253	2.38729	20.5296	5.87154e-06	0.00039683
XLOC_001036	gene:MLOC_72651.1	2.36882	4.49041	20.5239	5.88915e-06	0.00039683
XLOC_001661	gene:MLOC_67805.1	1.68409	5.55253	20.5226	5.89311e-06	0.00039683
XLOC_022031	gene:MLOC_12179.1	1.50559	6.05299	20.514	5.91981e-06	0.000397509
XLOC_025516	gene:MLOC_53967.1	1.52877	5.45882	20.5008	5.96054e-06	0.000399122
XLOC_033240	gene:MLOC_54707.1	2.80762	4.989	20.3855	6.33063e-06	0.000422571
XLOC_005200	gene:MLOC_73916.1	3.58626	2.77579	20.3809	6.34608e-06	0.000422571
XLOC_025099	gene:MLOC_58758.1	6.90235	2.14107	20.3358	6.49737e-06	0.000431443
XLOC_010671	-	1.7603	4.74699	20.2624	6.75155e-06	0.00044708
XLOC_010055	-	6.04777	1.5071	19.9976	7.75396e-06	0.000511995
XLOC_025596	gene:MLOC_66290.1	2.09245	4.38531	19.9925	7.7747e-06	0.000511995
XLOC_013660	-	-1.62203	5.21986	19.9058	8.13527e-06	0.000534268
XLOC_019312	gene:MLOC_20078.1	3.45479	2.97562	19.856	8.35019e-06	0.00054688
XLOC_032897	gene:MLOC_40997.1	3.21924	3.6821	19.7441	8.85357e-06	0.000578264
XLOC_032052	trnK-UUU	3.79648	4.13993	19.7385	8.87952e-06	0.000578379
XLOC_004358	gene:MLOC_21811.1	3.59718	2.46328	19.6955	9.0814e-06	0.000589921
XLOC_004160	gene:MLOC_69242.1	-1.50911	6.29895	19.6894	9.11041e-06	0.000590201
XLOC_012014	-	-5.90723	1.41082	19.6671	9.21765e-06	0.000595535
XLOC_013720	-	-4.65158	1.90297	19.659	9.25673e-06	0.000596448
XLOC_019287	gene:MLOC_4945.1	3.44115	2.90752	19.6201	9.44709e-06	0.000607077
XLOC_023449	gene:MLOC_17604.1	1.57923	5.58537	19.5276	9.91546e-06	0.000634636
XLOC_008755	-	1.636	6.2882	19.525	9.92904e-06	0.000634636
XLOC_003289	-	4.41786	2.53756	19.4802	1.01646e-05	0.000647117
XLOC_026204	-	2.50789	3.68533	19.4776	1.01785e-05	0.000647117
XLOC_022630	-	7.04501	10.3168	19.3663	1.07897e-05	0.000684159
XLOC_033180	-	-6.1934	1.60223	19.3026	1.11554e-05	0.000705474
XLOC_003087	gene:MLOC_63369.1	1.75176	6.84033	19.2887	1.12368e-05	0.000708747
XLOC_021252	-	3.0381	3.52803	19.2817	1.12782e-05	0.000709485
XLOC_005856	gene:MLOC_74909.1	2.03093	4.40316	19.2087	1.17179e-05	0.000735213
XLOC_021369	gene:MLOC_59654.1	1.98862	4.54284	19.1822	1.18817e-05	0.00074354
XLOC_027418	gene:MLOC_6237.1	1.87522	4.35017	19.1259	1.22374e-05	0.000763799
XLOC_009018	-	5.87818	1.39484	19.1034	1.23823e-05	0.000770829
XLOC_003002	gene:MLOC_22649.1	2.0734	3.57562	19.0839	1.25098e-05	0.000776746
XLOC_024635	gene:MLOC_11113.1	1.71662	5.35512	19.044	1.27741e-05	0.000791102
XLOC_032042	16S ribosomal RNA	8.51012	13.3208	18.9395	1.34928e-05	0.000833451
XLOC_030808	gene:MLOC_64997.1	1.41764	6.64051	18.8984	1.37872e-05	0.00084944
XLOC_010274	-	6.61597	1.91476	18.8886	1.38581e-05	0.000851613
XLOC_018995	gene:MLOC_32769.1	-5.99683	1.47248	18.7747	1.47109e-05	0.00090059
XLOC_030048	-	1.50924	6.32493	18.7721	1.47304e-05	0.00090059
XLOC_007749	gene:MLOC_75514.1	1.83809	4.27985	18.7565	1.4852e-05	0.000905705
XLOC_032051	psbA	7.7996	6.94496	18.6932	1.5353e-05	0.000933878
XLOC_016660	gene:MLOC_42504.1	4.8697	1.6491	18.6693	1.55464e-05	0.000943241
XLOC_013953	-	5.865	1.38538	18.6363	1.58183e-05	0.000957308
XLOC_022751	-	2.28651	3.46561	18.4743	1.72212e-05	0.00103958
XLOC_004365	gene:MLOC_46558.1	2.24906	4.40369	18.4398	1.75355e-05	0.00105351
XLOC_012475	gene:MLOC_20627.1	-5.83785	1.36659	18.4393	1.75401e-05	0.00105351
XLOC_012696	gene:MLOC_4568.1	2.42716	6.44754	18.3739	1.81524e-05	0.00108755
XLOC_030958	gene:MLOC_36989.1	1.98871	4.17883	18.3202	1.86718e-05	0.00111587
XLOC_032379	-	2.59596	4.4722	18.195	1.99404e-05	0.00118872
XLOC_016286	RCAB,gene:MLOC_70817.1	2.56683	3.92181	18.1226	2.0713e-05	0.0012317
XLOC_028483	gene:MLOC_10282.1	1.70093	5.61585	18.0778	2.12059e-05	0.00125566
XLOC_026945	gene:MLOC_42911.1	1.99944	4.47683	18.0765	2.1221e-05	0.00125566
XLOC_014212	gene:MLOC_16340.1	3.53596	2.69773	18.0275	2.17733e-05	0.00128516
XLOC_023898	gene:MLOC_59538.1	1.84678	5.37634	17.9482	2.27001e-05	0.00133657
XLOC_022082	gene:MLOC_19518.1	4.98736	1.79873	17.93	2.29184e-05	0.0013461
XLOC_031690	-	-3.83055	2.21726	17.8523	2.38728e-05	0.00139766
XLOC_021448	gene:MLOC_61924.1	1.97659	4.29446	17.8491	2.39131e-05	0.00139766
XLOC_028547	gene:MLOC_51943.1	3.73359	3.10626	17.7885	2.46865e-05	0.00143934
XLOC_031604	-	3.88626	2.55159	17.7739	2.48766e-05	0.0014469
XLOC_032046	4.5S ribosomal RNA	7.14219	6.28803	17.7575	2.50932e-05	0.00145596
XLOC_001862	gene:MLOC_10877.1	1.49927	5.56606	17.6987	2.58799e-05	0.00149797
XLOC_006541	gene:MLOC_6969.1	2.44098	2.93724	17.6635	2.63641e-05	0.00152166
XLOC_010721	-	3.20503	2.97925	17.6597	2.64166e-05	0.00152166
XLOC_014149	-	6.25041	1.6489	17.6117	2.7091e-05	0.00155234
XLOC_032037	petD	4.75491	4.59212	17.6112	2.70981e-05	0.00155234
XLOC_012018	gene:MLOC_3042.1	5.72075	1.29329	17.608	2.71441e-05	0.00155234
XLOC_003111	gene:MLOC_39888.1	2.49392	4.04194	17.6032	2.72135e-05	0.0015526
XLOC_012606	gene:MLOC_79446.1	2.69337	4.57586	17.5394	2.81418e-05	0.00160174
XLOC_025969	gene:MLOC_71809.1	1.71912	4.42453	17.5017	2.87046e-05	0.00162989
XLOC_011918	gene:MLOC_71981.1	2.89	2.80834	17.4324	2.97705e-05	0.00168641
XLOC_032063	psaB	6.97489	4.78434	17.3933	3.03894e-05	0.0017174
XLOC_032016	rps2	2.50384	3.6354	17.3807	3.0592e-05	0.00172477
XLOC_017702	-	11.5002	6.4207	17.3472	3.11362e-05	0.00175132
XLOC_028371	gene:MLOC_6804.1	1.55915	4.84759	17.3311	3.14012e-05	0.00176058
XLOC_029466	gene:MLOC_53489.1	3.71691	2.54146	17.3282	3.14481e-05	0.00176058
XLOC_016049	gene:MLOC_11523.1	2.05647	3.61142	17.3087	3.17723e-05	0.00177457
XLOC_032033	psbB	6.03213	4.96895	17.2772	3.23032e-05	0.00180002
XLOC_032068	ndhC,ndhK	4.24221	2.60388	17.2555	3.26752e-05	0.00181515
XLOC_012213	-	5.68233	1.26932	17.2525	3.27266e-05	0.00181515
XLOC_023194	gene:MLOC_36760.1	1.30148	6.34991	17.2249	3.32053e-05	0.00183744
XLOC_032043	trnI-GAU	7.68623	4.73796	17.1721	3.41417e-05	0.00188489
XLOC_017499	-	11.2567	10.473	17.107	3.5332e-05	0.00194611
XLOC_011005	gene:MLOC_14349.1	2.10021	3.67237	17.0733	3.59651e-05	0.00197228
XLOC_031952	tRNA-Ser	3.69299	3.1868	17.0729	3.59721e-05	0.00197228
XLOC_025014	gene:MLOC_75673.1	4.08757	2.25305	17.0635	3.61498e-05	0.00197748
XLOC_017132	gene:MLOC_77802.1	1.80934	4.93661	17.0561	3.62912e-05	0.00198069
XLOC_027314	gene:MLOC_80913.1	3.34999	3.10264	17.0249	3.68936e-05	0.00200898
XLOC_018303	gene:MLOC_49445.1	1.84125	4.45553	16.9964	3.74512e-05	0.0020347
XLOC_018747	gene:MLOC_5746.1	1.64297	4.71157	16.9435	3.85084e-05	0.0020874
XLOC_016770	gene:MLOC_7979.1	2.59494	3.72838	16.9336	3.87101e-05	0.00209359
XLOC_022193	gene:MLOC_61498.1	3.43393	2.14652	16.9208	3.89728e-05	0.00210304
XLOC_017449	-	5.87347	10.7643	16.9077	3.92423e-05	0.00211281
XLOC_003545	-	4.9716	2.34222	16.9033	3.93341e-05	0.00211299
XLOC_013842	-	5.46611	2.66219	16.8936	3.95337e-05	0.00211857
XLOC_032800	gene:MLOC_34272.1	3.50095	5.13831	16.8897	3.96152e-05	0.00211857
XLOC_033014	-	-5.84321	1.37081	16.8763	3.98972e-05	0.00212889
XLOC_008986	-	2.82732	3.03565	16.8543	4.03626e-05	0.00214892
XLOC_013739	-	6.04104	1.50313	16.7008	4.37628e-05	0.00232245
XLOC_022561	-	10.163	5.10778	16.6985	4.38161e-05	0.00232245
XLOC_012032	gene:MLOC_1317.1	5.96581	1.4516	16.601	4.61267e-05	0.00243951
XLOC_016264	gene:MLOC_6239.1	3.46514	2.76723	16.5742	4.67819e-05	0.0024687
XLOC_032047	5S ribosomal RNA	8.94255	3.93841	16.5513	4.73504e-05	0.0024932
XLOC_021032	gene:MLOC_63089.1	-1.7229	8.08124	16.5309	4.78645e-05	0.00251473
XLOC_014648	gene:MLOC_61025.1	1.79083	3.90215	16.5202	4.81352e-05	0.0025234
XLOC_017928	gene:MLOC_52582.1	1.99478	3.89899	16.5097	4.84026e-05	0.00253187
XLOC_008421	gene:MLOC_10873.1	-4.05582	3.14816	16.4225	5.06792e-05	0.00264517
XLOC_004737	gene:MLOC_43382.1	2.12829	3.90131	16.3212	5.34616e-05	0.00278431
XLOC_004154	-	7.48211	8.96652	16.3142	5.36604e-05	0.00278851
XLOC_032401	gene:MLOC_24811.1	3.83092	2.07991	16.3101	5.37755e-05	0.00278851
XLOC_024223	gene:MLOC_6338.1	1.88945	3.8789	16.2286	5.61411e-05	0.00290487
XLOC_032601	-	-5.71015	1.28489	16.1911	5.72622e-05	0.00295649
XLOC_000201	gene:MLOC_1972.1	-7.72433	2.83626	16.1608	5.81846e-05	0.00299764
XLOC_003868	gene:MLOC_53905.1	2.07204	3.36907	16.1035	5.99741e-05	0.00307712
XLOC_014029	gene:MLOC_14202.1	1.72252	4.77781	16.1031	5.99849e-05	0.00307712
XLOC_022572	-	11.0019	5.92903	16.0967	6.01883e-05	0.00308094
XLOC_017683	-	10.0927	8.16256	16.0593	6.13881e-05	0.00313564
XLOC_005964	gene:MLOC_16803.1	1.79084	4.32812	16.0417	6.19621e-05	0.0031516
XLOC_013774	-	-5.56976	1.19819	16.0417	6.1964e-05	0.0031516
XLOC_011115	gene:MLOC_52455.1	1.84085	4.45497	16.0345	6.22003e-05	0.00315689
XLOC_006112	gene:MLOC_43731.1	2.27798	3.31241	16.0124	6.29303e-05	0.00318718
XLOC_027155	-	7.397	8.27228	16.0062	6.31363e-05	0.00319085
XLOC_021425	gene:MLOC_72047.1	5.0494	2.30319	15.9897	6.36897e-05	0.00321203
XLOC_002817	gene:MLOC_62795.1	6.05363	1.51421	15.9704	6.43403e-05	0.00323801
XLOC_030725	gene:MLOC_13175.1	2.94138	3.12679	15.9422	6.53078e-05	0.00327907
XLOC_032064	psaA	5.52477	4.44851	15.9386	6.54305e-05	0.00327907
XLOC_014413	gene:MLOC_37911.1	1.58083	4.96004	15.9289	6.57683e-05	0.0032891
XLOC_023602	gene:MLOC_69238.1	3.00531	2.55982	15.9235	6.59557e-05	0.00329159
XLOC_012262	gene:MLOC_6344.1	1.69595	4.1567	15.9039	6.66425e-05	0.00331894
XLOC_025342	-	1.37452	5.44956	15.8947	6.69653e-05	0.00332808
XLOC_030946	Plant_SRP	6.10374	5.8429	15.8871	6.72361e-05	0.00333284
XLOC_017453	-	7.21943	5.92634	15.8842	6.73399e-05	0.00333284
XLOC_013798	-	7.03205	5.7484	15.8783	6.75473e-05	0.00333619
XLOC_013239	-	-3.01499	2.38456	15.8426	6.88344e-05	0.00339275
XLOC_016978	gene:MLOC_11950.1	3.03257	2.53219	15.8159	6.9813e-05	0.00343391
XLOC_013227	-	-1.68826	4.35187	15.7607	7.18795e-05	0.0035283
XLOC_026776	-	1.82095	4.6439	15.7181	7.35163e-05	0.00360125
XLOC_003208	-	3.43403	2.60588	15.6638	7.5658e-05	0.00369858
XLOC_008963	-	2.00817	3.66658	15.6556	7.59879e-05	0.00370713
XLOC_022073	gene:MLOC_56337.1	2.275	4.09416	15.6507	7.61852e-05	0.00370918
XLOC_028481	gene:MLOC_69007.1	1.88155	3.62714	15.6355	7.67996e-05	0.00372772
XLOC_026520	-	-5.64693	1.24321	15.6336	7.68778e-05	0.00372772
XLOC_006740	gene:MLOC_55549.1	3.19503	2.69035	15.6243	7.72558e-05	0.00373846
XLOC_032013	rpoB	4.71804	1.60767	15.6097	7.78561e-05	0.00375387
XLOC_023529	gene:MLOC_70735.1	3.06925	2.84295	15.6089	7.78882e-05	0.00375387
XLOC_017447	-	7.26791	2.44183	15.5813	7.90331e-05	0.00380138
XLOC_003558	-	6.36132	10.8237	15.5769	7.92183e-05	0.00380264
XLOC_030960	gene:MLOC_22197.1	2.25059	3.91449	15.4763	8.35477e-05	0.0039988
XLOC_009948	-	2.10674	3.32148	15.4742	8.36394e-05	0.0039988
XLOC_003272	-	3.4716	2.65029	15.4669	8.39643e-05	0.00400632
XLOC_017450	-	8.13127	6.45863	15.2703	9.31715e-05	0.00443678
XLOC_027162	-	7.75679	10.367	15.1955	9.69332e-05	0.00460674
XLOC_014835	gene:MLOC_74448.1	1.97307	4.00614	15.1857	9.74385e-05	0.00462156
XLOC_016583	gene:MLOC_19596.1	1.52175	4.71672	15.1673	9.83932e-05	0.0046576
XLOC_031444	-	8.72473	5.1053	15.162	9.86717e-05	0.00466155
XLOC_020722	gene:MLOC_75092.1	2.75624	3.52863	15.1554	9.90151e-05	0.00466855
XLOC_022592	-	8.26859	8.30325	15.1446	9.95853e-05	0.00468619
XLOC_020253	gene:MLOC_70958.1	2.47477	4.4911	15.0926	0.000102364	0.00480747
XLOC_003535	-	2.19199	3.28209	15.0708	0.000103554	0.00485386
XLOC_004091	-	6.93358	5.69102	15.0466	0.00010489	0.00490685
XLOC_006469	gene:MLOC_75429.1	1.4305	6.32304	15.0356	0.000105505	0.00492596
XLOC_022588	-	7.08378	5.61235	14.9809	0.000108606	0.00506086
XLOC_030925	RCCR,gene:MLOC_79046.1	2.45707	3.06917	14.9725	0.000109089	0.0050735
XLOC_002608	gene:MLOC_10347.1	3.41297	2.71796	14.9613	0.000109738	0.00509375
XLOC_003361	-	3.9689	1.92338	14.9467	0.000110592	0.00512343
XLOC_000306	tRNA-Ser	6.49063	1.82727	14.9337	0.000111358	0.00514895
XLOC_010546	gene:MLOC_13243.1	-1.76404	4.54599	14.9231	0.000111984	0.00515843
XLOC_010632	gene:MLOC_55887.1	1.66875	5.28045	14.921	0.000112106	0.00515843
XLOC_030203	gene:MLOC_62559.1	2.48803	3.99175	14.9193	0.00011221	0.00515843
XLOC_031254	-	3.30662	2.53771	14.8956	0.000113625	0.00519451
XLOC_027308	-	2.57528	5.98656	14.8953	0.000113645	0.00519451
XLOC_006394	gene:MLOC_59903.1	2.1058	3.09265	14.8947	0.000113681	0.00519451
XLOC_022589	-	7.29228	4.82624	14.8917	0.000113864	0.00519451
XLOC_020263	gene:MLOC_51713.1	2.01686	4.94683	14.8603	0.000115774	0.00526819
XLOC_022593	-	-5.53097	1.17614	14.8579	0.00011592	0.00526819
XLOC_003556	-	7.31141	14.6897	14.8096	0.00011893	0.00539472
XLOC_017839	-	5.87676	3.50009	14.7425	0.000123235	0.00557943
XLOC_008660	-	8.03161	14.1438	14.7335	0.000123826	0.00559556
XLOC_008923	-	-2.49795	2.87497	14.7257	0.000124343	0.00560832
XLOC_032586	-	-1.82869	3.98431	14.6995	0.000126082	0.00567608
XLOC_028110	-	2.38029	2.99113	14.6682	0.000128191	0.00576018
XLOC_012584	gene:MLOC_16760.1	3.19599	3.46202	14.6107	0.000132159	0.00592733
XLOC_016606	gene:MLOC_3822.1	-2.00774	5.53612	14.535	0.000137578	0.00615881
XLOC_028356	gene:MLOC_37792.1	-1.52709	5.45876	14.4914	0.000140799	0.0062912
XLOC_029794	-	1.92928	5.79343	14.4786	0.00014176	0.00632232
XLOC_011588	gene:MLOC_72088.1	1.57731	4.81522	14.4587	0.000143265	0.00637758
XLOC_033161	gene:MLOC_49099.1	4.48609	2.52825	14.448	0.000144085	0.00640213
XLOC_023304	gene:MLOC_7761.1	1.60375	5.6363	14.4306	0.000145418	0.00644939
XLOC_029662	gene:MLOC_65152.1	1.56957	4.46491	14.3678	0.000150352	0.00665586
XLOC_020621	gene:MLOC_33768.1	2.41307	2.79973	14.3442	0.000152249	0.00672737
XLOC_032082	-	3.77507	2.40718	14.3138	0.000154724	0.00681502
XLOC_013725	-	6.82627	10.1642	14.3129	0.000154803	0.00681502
XLOC_017779	-	5.42237	6.35418	14.2987	0.000155971	0.00685385
XLOC_026513	-	2.97697	2.27094	14.2942	0.000156343	0.00685758
XLOC_004120	-	7.32163	7.35893	14.2658	0.000158721	0.00694911
XLOC_000165	HEMA2,gene:MLOC_37319.1	1.45261	5.44504	14.2571	0.000159459	0.00696869
XLOC_008936	-	6.80521	3.2228	14.2523	0.000159867	0.00697375
XLOC_031562	-	6.12796	4.87472	14.2358	0.000161272	0.00702225
XLOC_030101	-	2.68904	2.99836	14.2304	0.000161739	0.00702976
XLOC_022129	gene:MLOC_55587.1	2.21914	3.15942	14.209	0.000163582	0.00709697
XLOC_009469	gene:MLOC_39247.1	3.01494	2.41911	14.1913	0.000165134	0.00713871
XLOC_030648	gene:MLOC_52640.1	5.42747	1.11652	14.1912	0.000165142	0.00713871
XLOC_009923	gene:MLOC_49116.1	1.91683	3.51955	14.1823	0.000165927	0.00715974
XLOC_026691	-	6.1915	6.10789	14.1762	0.000166465	0.00716998
XLOC_017884	-	6.45161	4.80498	14.1661	0.000167359	0.00719554
XLOC_008759	-	5.82691	5.94734	14.0912	0.000174161	0.00747453
XLOC_027497	gene:MLOC_60158.1	3.61564	3.62439	14.0836	0.000174864	0.00749124
XLOC_023669	gene:MLOC_179.1	2.49877	3.92396	14.054	0.000177634	0.00758698
XLOC_026188	gene:MLOC_16420.1	1.29835	7.45637	14.053	0.000177733	0.00758698
XLOC_028682	gene:MLOC_6177.1	1.58958	6.01928	14.0171	0.000181154	0.00771641
XLOC_008643	-	4.66231	7.21541	14.0145	0.000181411	0.00771641
XLOC_002977	gene:MLOC_69558.1	3.14126	2.79611	14.0013	0.000182682	0.00775667
XLOC_004711	gene:MLOC_39886.1	3.39057	2.12785	13.9745	0.00018531	0.00785431
XLOC_001460	gene:MLOC_5205.1	2.52199	4.02233	13.9525	0.000187485	0.00793243
XLOC_022517	-	3.22094	2.68818	13.9254	0.000190207	0.00803338
XLOC_031531	-	7.12592	12.1932	13.9103	0.000191742	0.00808392
XLOC_004838	gene:MLOC_73792.1	2.64282	2.51873	13.8877	0.000194065	0.00816745
XLOC_022467	-	8.72161	3.73189	13.8592	0.000197026	0.00827753
XLOC_004162	gene:MLOC_13714.1	2.83753	2.72254	13.8205	0.000201133	0.00843522
XLOC_013545	-	-3.28973	2.00016	13.7817	0.000205327	0.00859605
XLOC_017694	-	8.99583	5.29187	13.7413	0.000209789	0.00875505
XLOC_032050	gene:EPlHVUG00000010033.1,ndhH	3.46348	2.78064	13.7407	0.000209857	0.00875505
XLOC_004123	-	-3.27906	2.13771	13.7371	0.000210262	0.00875664
XLOC_032257	gene:MLOC_9018.1	3.85122	3.60366	13.718	0.000212404	0.00883047
XLOC_013077	gene:MLOC_52457.1	2.16262	3.03586	13.6821	0.000216508	0.00898544
XLOC_026136	gene:MLOC_38663.1	6.14678	1.57719	13.6203	0.000223753	0.00925387
XLOC_003403	-	6.78426	10.5383	13.6183	0.000223991	0.00925387
XLOC_011594	gene:MLOC_4564.1	1.75618	3.81429	13.6169	0.000224154	0.00925387
XLOC_010759	gene:MLOC_56304.1	4.30654	1.33841	13.6138	0.000224524	0.00925387
XLOC_002464	gene:MLOC_59016.1	1.37389	5.90135	13.5574	0.000231379	0.00952001
XLOC_005655	-	1.79248	5.03112	13.5319	0.000234542	0.00963357
XLOC_026422	-	1.72169	4.38099	13.5212	0.000235883	0.009672
XLOC_032338	-	6.95578	9.13173	13.5053	0.000237887	0.0097375
XLOC_019092	gene:MLOC_6715.1	1.34461	5.14621	13.4966	0.000238998	0.00975898
XLOC_023993	gene:MLOC_6818.1	1.35488	5.16324	13.4948	0.000239229	0.00975898
XLOC_017691	-	9.48767	4.45572	13.4713	0.000242243	0.00986509
XLOC_026460	-	7.11923	2.31906	13.4584	0.000243908	0.00991604
XLOC_025326	gene:MLOC_16249.1	1.58646	5.33413	13.4383	0.000246544	0.00998948
XLOC_008552	-	3.36169	2.11015	13.4382	0.000246551	0.00998948
XLOC_026832	-	6.89448	3.3775	13.4258	0.00024819	0.0100389
XLOC_005724	gene:MLOC_35914.1	1.5361	4.73093	13.4196	0.000249003	0.0100547
XLOC_013636	-	3.50518	2.27028	13.3807	0.000254227	0.0102484
XLOC_001908	gene:MLOC_10397.1	1.56446	6.40532	13.3717	0.000255452	0.0102634
XLOC_004978	gene:MLOC_61961.1	2.16752	3.23247	13.3716	0.000255459	0.0102634
XLOC_024908	gene:MLOC_63263.1	1.84843	3.7725	13.3222	0.000262285	0.01052
XLOC_016102	gene:MLOC_78894.1	2.15687	3.02984	13.2875	0.000267188	0.0106987
XLOC_032365	-	6.52536	8.18056	13.2756	0.000268876	0.0107483
XLOC_010528	-	-3.93164	4.29752	13.2504	0.000272524	0.0108759
XLOC_000735	gene:MLOC_68031.1	2.81844	2.49687	13.2447	0.000273359	0.0108911
XLOC_013821	-	2.1613	3.68136	13.2344	0.000274851	0.0109323
XLOC_015702	gene:MLOC_37738.1	2.63947	2.76018	13.2098	0.000278489	0.0110586
XLOC_003549	-	1.85241	5.30301	13.2046	0.000279267	0.0110711
XLOC_017763	-	5.04545	8.46221	13.17	0.000284468	0.0112586
XLOC_020450	gene:MLOC_16383.1	2.39884	3.00992	13.149	0.000287669	0.0113665
XLOC_032294	gene:MLOC_9478.1	3.1428	4.66664	13.1329	0.000290162	0.011433
XLOC_006000	gene:MLOC_10028.1	1.83621	3.93561	13.1319	0.000290309	0.011433
XLOC_012532	gene:MLOC_61617.1	4.73255	1.55762	13.1282	0.000290886	0.0114369
XLOC_008375	gene:MLOC_23914.1	5.5338	1.1803	13.1246	0.000291437	0.0114397
XLOC_009047	-	3.70558	1.70745	13.1059	0.000294366	0.0115358
XLOC_032025	ycf4	4.05842	2.64514	13.0613	0.000301456	0.0117943
XLOC_013655	-	5.5767	9.99226	13.0441	0.000304242	0.0118838
XLOC_010216	-	1.70368	3.5997	13.0232	0.000307648	0.0119973
XLOC_009622	gene:MLOC_63808.1	1.6038	4.99939	12.9792	0.000314976	0.012263
XLOC_026705	-	6.05808	3.26442	12.9746	0.000315744	0.012273
XLOC_021947	gene:MLOC_50938.1	1.58445	4.0636	12.9453	0.000320727	0.0124464
XLOC_010522	gene:MLOC_37474.1	2.06242	2.90998	12.9298	0.000323399	0.0125297
XLOC_031656	-	3.04564	2.65083	12.8896	0.000330409	0.012773
XLOC_013640	-	6.0754	9.87792	12.8877	0.000330745	0.012773
XLOC_003157	gene:MLOC_69402.1	3.55659	2.04997	12.8827	0.000331634	0.0127866
XLOC_027831	gene:MLOC_70966.1	1.56074	4.01789	12.8519	0.000337141	0.012978
XLOC_032793	gene:MLOC_34111.1	6.22289	1.63241	12.8478	0.000337871	0.0129852
XLOC_017509	-	5.88673	5.97889	12.8304	0.000341036	0.0130858
XLOC_031351	-	1.64131	4.32516	12.82	0.00034293	0.0131374
XLOC_007404	-	3.09261	1.9731	12.8153	0.000343805	0.0131499
XLOC_022080	gene:MLOC_14582.1	1.62624	4.75137	12.781	0.000350164	0.0133717
XLOC_026652	-	5.66035	8.22813	12.6766	0.000370256	0.0141164
XLOC_009005	-	1.81274	7.29185	12.6677	0.000372026	0.0141469
XLOC_032466	gene:MLOC_26730.1	3.72416	5.67589	12.6666	0.00037224	0.0141469
XLOC_033290	gene:MLOC_61558.1	4.25424	2.33951	12.6507	0.000375425	0.0142453
XLOC_015970	gene:MLOC_37791.1	1.40406	4.42623	12.6266	0.000380295	0.0144072
XLOC_003231	-	2.3297	3.15523	12.592	0.0003874	0.0146532
XLOC_018167	-	1.5419	4.85483	12.587	0.000388447	0.0146695
XLOC_004796	gene:MLOC_62325.1	1.73479	4.55532	12.5784	0.000390239	0.014714
XLOC_025250	gene:MLOC_12616.1	3.28253	1.69641	12.5634	0.000393379	0.014809
XLOC_031528	-	-5.44193	1.12604	12.558	0.000394515	0.0148284
XLOC_023458	gene:MLOC_68416.1	2.49384	3.03416	12.5517	0.00039585	0.0148552
XLOC_004043	-	7.33994	5.24542	12.4653	0.000414578	0.0155337
XLOC_032337	-	5.42548	4.35607	12.4593	0.000415919	0.0155596
XLOC_018923	gene:MLOC_10687.1	5.07279	4.45242	12.4285	0.000422821	0.0157621
XLOC_002509	-	2.24133	2.748	12.4276	0.00042303	0.0157621
XLOC_025514	-	1.75816	3.71562	12.4264	0.000423312	0.0157621
XLOC_026653	-	5.21558	7.97189	12.3975	0.000429903	0.0159826
XLOC_026060	gene:MLOC_55976.1	1.3248	5.1155	12.3804	0.000433859	0.0160751
XLOC_008651	-	7.0539	2.26568	12.3791	0.000434159	0.0160751
XLOC_008885	-	2.33332	3.2279	12.3781	0.000434408	0.0160751
XLOC_012516	gene:MLOC_4116.1	2.33945	2.64066	12.3427	0.000442706	0.0163569
XLOC_028072	gene:MLOC_18553.1	2.90014	1.98914	12.3153	0.000449251	0.016573
XLOC_007802	gene:MLOC_74472.1	2.1741	3.51669	12.2681	0.000460773	0.0169719
XLOC_008447	gene:MLOC_58111.1	1.58727	3.69344	12.2646	0.000461642	0.0169778
XLOC_031390	-	5.55423	5.56464	12.2307	0.000470105	0.0172375
XLOC_007560	-	2.26641	3.49257	12.23	0.000470269	0.0172375
XLOC_008779	-	4.96718	5.96503	12.2276	0.000470867	0.0172375
XLOC_026633	-	4.67204	3.02488	12.2096	0.000475436	0.0173781
XLOC_008780	-	4.61982	9.24054	12.2034	0.000477017	0.0174093
XLOC_032991	-	-5.39743	1.09384	12.1854	0.000481662	0.017552
XLOC_020687	gene:MLOC_65081.1	2.11331	3.30153	12.1779	0.000483583	0.0175952
XLOC_001309	gene:MLOC_54501.1	1.83743	4.03826	12.1676	0.000486263	0.0176571
XLOC_007699	gene:MLOC_4597.1	-1.66151	4.60131	12.1638	0.000487269	0.0176571
XLOC_029275	gene:MLOC_57334.1	1.15186	8.55592	12.1629	0.0004875	0.0176571
XLOC_017416	-	4.95702	5.97031	12.1505	0.000490752	0.017748
XLOC_032388	gene:MLOC_24723.1	1.26867	6.82583	12.1386	0.00049388	0.0178342
XLOC_013634	-	2.35683	2.97463	12.1292	0.000496389	0.0178845
XLOC_026429	-	7.91235	4.24828	12.1252	0.000497445	0.0178845
XLOC_001380	gene:MLOC_57898.1	-8.06332	3.13931	12.1249	0.000497518	0.0178845
XLOC_009834	gene:MLOC_59333.1	2.63423	2.46827	12.1125	0.000500846	0.0179532
XLOC_026137	gene:MLOC_19966.1	2.36569	2.96978	12.1122	0.000500933	0.0179532
XLOC_024665	gene:MLOC_68680.1	1.50832	3.89317	12.0845	0.000508418	0.0181942
XLOC_017622	-	5.31534	5.10164	12.0547	0.000516627	0.0184604
XLOC_003559	-	5.96185	13.2269	12.0454	0.000519191	0.0185243
XLOC_006899	gene:MLOC_43357.1	1.18111	5.12818	12.0395	0.00052085	0.0185339
XLOC_026791	-	7.40624	5.25245	12.0389	0.000521013	0.0185339
XLOC_013735	-	2.5628	2.42435	12.0172	0.000527123	0.0187234
XLOC_026833	-	6.52209	1.85055	12.0006	0.000531844	0.0188631
XLOC_027031	-	5.68451	5.01531	11.9882	0.000535377	0.0189163
XLOC_008781	-	6.70717	3.13551	11.988	0.000535452	0.0189163
XLOC_018329	gene:MLOC_16944.1	1.25462	4.94961	11.9859	0.000536041	0.0189163
XLOC_015446	gene:MLOC_74437.1	2.20753	5.50395	11.9843	0.00053651	0.0189163
XLOC_026721	-	-3.58884	1.50225	11.938	0.000550005	0.0193636
XLOC_000344	gene:MLOC_17720.1	3.12207	1.97932	11.9323	0.0005517	0.0193715
XLOC_013789	-	-2.65599	2.0274	11.9318	0.000551852	0.0193715
XLOC_003557	-	6.46861	14.3213	11.9248	0.000553913	0.0194154
XLOC_013474	-	-4.27386	1.19603	11.9125	0.000557594	0.0195158
XLOC_006318	gene:MLOC_68912.1	2.12145	2.77555	11.9056	0.000559644	0.0195589
XLOC_031745	gene:MLOC_10778.1	1.68042	3.33285	11.873	0.000569522	0.0198751
XLOC_020034	gene:MLOC_34631.1	3.75909	5.34347	11.8362	0.0005809	0.0202152
XLOC_013509	-	2.71073	4.05476	11.836	0.000580959	0.0202152
XLOC_014435	gene:MLOC_70449.1	-1.3193	8.17574	11.8277	0.000583556	0.0202503
XLOC_012993	gene:MLOC_56201.1	1.59671	3.67035	11.8274	0.000583663	0.0202503
XLOC_003350	-	6.04054	4.98731	11.8025	0.000591509	0.0204928
XLOC_006507	gene:MLOC_62750.1	1.88322	3.87363	11.7965	0.000593432	0.0205297
XLOC_029847	gene:MLOC_76752.1	-3.01611	1.84978	11.7877	0.000596244	0.0205971
XLOC_026444	-	5.17073	8.99052	11.7501	0.000608389	0.0209864
XLOC_002364	gene:MLOC_43693.1	2.42338	2.29865	11.7381	0.00061232	0.0210915
XLOC_009640	gene:MLOC_73014.1	1.14188	6.76041	11.7325	0.000614176	0.021125
XLOC_014660	gene:MLOC_15936.1	4.25593	1.30607	11.7028	0.000624046	0.0214336
XLOC_024177	gene:MLOC_44116.1	2.00084	3.00114	11.6838	0.000630477	0.021594
XLOC_028969	gene:MLOC_77860.1	1.87562	3.80655	11.6822	0.000631013	0.021594
XLOC_000341	gene:MLOC_63539.1	2.0893	2.67464	11.681	0.000631423	0.021594
XLOC_022562	-	7.51319	2.64836	11.667	0.000636189	0.0217259
XLOC_005110	-	1.54138	4.85293	11.6627	0.000637662	0.0217451
XLOC_001413	gene:MLOC_3959.1	1.35979	4.37759	11.6599	0.000638601	0.0217461
XLOC_022453	-	9.22224	4.20265	11.6519	0.000641373	0.0218094
XLOC_013946	-	6.94881	4.08038	11.6458	0.000643463	0.0218494
XLOC_022633	-	5.68101	4.74264	11.6371	0.000646506	0.0219216
XLOC_024051	gene:MLOC_43913.1	-1.48047	4.40151	11.6314	0.000648472	0.0219571
XLOC_008310	gene:MLOC_54672.1	2.0033	3.58117	11.5822	0.000665861	0.022514
XLOC_013673	-	6.91077	2.15092	11.5432	0.000679971	0.0229263
XLOC_017501	-	6.91077	2.15092	11.5432	0.000679971	0.0229263
XLOC_005029	-	2.50646	2.19576	11.5371	0.000682204	0.0229691
XLOC_026609	-	5.06101	4.85397	11.4652	0.000709115	0.0238416
XLOC_009389	-	-5.52907	1.16841	11.4475	0.000715899	0.0240359
XLOC_032359	-	4.02051	1.98838	11.4424	0.000717868	0.0240366
XLOC_031274	-	4.61687	4.79827	11.4411	0.000718358	0.0240366
XLOC_008774	-	5.54777	4.48652	11.4396	0.000718936	0.0240366
XLOC_024881	gene:MLOC_13608.1	-1.8585	3.3729	11.4324	0.000721742	0.0240967
XLOC_011909	gene:MLOC_8169.1	1.68118	7.58913	11.3919	0.000737661	0.0245939
XLOC_022441	-	5.88096	2.42555	11.3831	0.00074116	0.0246576
XLOC_022626	-	8.87825	3.87816	11.3819	0.000741645	0.0246576
XLOC_000359	gene:MLOC_57711.1	1.53104	3.78564	11.3793	0.000742668	0.0246576
XLOC_007380	gene:MLOC_10773.1	-1.61612	4.00944	11.333	0.000761406	0.0252387
XLOC_026551	-	1.9835	3.18907	11.3309	0.000762281	0.0252387
XLOC_013986	-	2.83128	2.42138	11.3254	0.00076453	0.0252781
XLOC_008280	gene:MLOC_60591.1	1.50248	6.21128	11.3222	0.000765859	0.0252871
XLOC_003715	-	1.20488	5.7449	11.3146	0.000768996	0.0253556
XLOC_020848	gene:MLOC_58105.1	1.32133	5.78077	11.3041	0.000773352	0.0254642
XLOC_024739	gene:MLOC_65277.1	2.59993	4.03826	11.279	0.000783883	0.0257754
XLOC_008671	-	5.9436	2.54672	11.2568	0.000793316	0.0260498
XLOC_011601	-	1.72196	3.29876	11.2278	0.000805797	0.0264233
XLOC_025074	MLOC_74244	1.8442	5.45542	11.2161	0.000810898	0.0265541
XLOC_014405	gene:MLOC_63464.1	2.83499	1.77984	11.2018	0.000817165	0.0267228
XLOC_022097	gene:MLOC_80571.1	2.15865	5.36751	11.1941	0.000820564	0.0267973
XLOC_006471	gene:MLOC_73651.1	3.52456	1.55261	11.1912	0.000821877	0.0268035
XLOC_031456	-	4.79963	8.72143	11.1771	0.000828137	0.0269709
XLOC_006670	gene:MLOC_63677.1	1.66536	3.62924	11.1743	0.000829374	0.0269744
XLOC_023064	gene:MLOC_71195.1	1.80813	3.18035	11.1633	0.000834324	0.0270985
XLOC_022740	-	4.31831	7.3234	11.1398	0.00084496	0.0274068
XLOC_032987	gene:MLOC_42878.1	5.99888	1.47354	11.1273	0.000850642	0.0275537
XLOC_011419	gene:MLOC_44784.1	1.74099	4.24206	11.0814	0.000871992	0.0281623
XLOC_005057	-	-2.60609	2.45723	11.0783	0.000873425	0.0281623
XLOC_023010	gene:MLOC_74232.1	2.86449	2.62022	11.0768	0.000874139	0.0281623
XLOC_026675	-	5.33499	2.63754	11.0768	0.000874145	0.0281623
XLOC_012231	gene:MLOC_80049.1	1.19924	6.01939	11.0606	0.000881817	0.0283713
XLOC_032402	gene:MLOC_24862.1	4.81637	2.80331	11.057	0.000883509	0.0283875
XLOC_028289	-	2.49587	2.8599	11.0401	0.000891613	0.0286094
XLOC_027763	-	1.42151	4.44573	11.021	0.000900857	0.0288635
XLOC_015712	gene:MLOC_13519.1	2.83916	1.75111	11.0188	0.000901946	0.0288635
XLOC_031263	-	4.81446	6.48339	11.0081	0.000907127	0.0289527
XLOC_001505	gene:MLOC_70472.1	1.87314	3.09176	11.0074	0.000907465	0.0289527
XLOC_031343	-	2.91942	2.47793	11.0056	0.000908368	0.0289527
XLOC_027401	gene:MLOC_11586.1	1.49578	4.26906	10.9979	0.00091217	0.0290352
XLOC_012920	gene:MLOC_63693.1	1.13907	5.22589	10.9925	0.000914834	0.0290813
XLOC_027659	gene:MLOC_15907.1	1.07955	7.3685	10.9853	0.000918383	0.0291553
XLOC_028818	gene:MLOC_58957.1	1.71813	3.47848	10.9692	0.000926398	0.0293708
XLOC_010973	gene:MLOC_50454.1	3.28872	2.36826	10.9432	0.00093948	0.0297461
XLOC_017009	gene:MLOC_7045.1	1.11636	7.97928	10.9329	0.000944701	0.0298718
XLOC_031662	-	6.40923	2.87347	10.9095	0.000956731	0.0301928
XLOC_003291	-	4.0358	4.20647	10.9082	0.000957378	0.0301928
XLOC_032392	gene:MLOC_24731.1	2.74354	2.78422	10.8827	0.000970647	0.0305709
XLOC_019541	gene:MLOC_37626.1	1.66108	4.2202	10.8658	0.000979553	0.0308108
XLOC_005010	gene:MLOC_22572.1	5.57312	1.20385	10.8513	0.000987271	0.0310128
XLOC_002614	gene:MLOC_20895.1	1.80295	3.89921	10.8147	0.00100695	0.0315895
XLOC_017966	gene:MLOC_5533.1	1.45542	4.24322	10.7994	0.00101533	0.0318105
XLOC_008690	-	4.37123	3.10483	10.7898	0.00102062	0.0319345
XLOC_017669	-	6.63322	3.68158	10.7838	0.00102395	0.0319967
XLOC_011955	gene:MLOC_80690.1	2.74919	2.24332	10.7684	0.00103245	0.0321817
XLOC_003415	-	4.16472	1.25163	10.7683	0.00103256	0.0321817
XLOC_027610	-	2.89645	1.94642	10.7467	0.00104465	0.032483
XLOC_017502	-	9.47419	5.76062	10.7462	0.00104495	0.032483
XLOC_028788	gene:MLOC_54379.1	1.8877	4.67112	10.7402	0.00104835	0.0325465
XLOC_020947	gene:MLOC_55001.1	-2.77033	2.06234	10.7329	0.0010525	0.0326328
XLOC_032205	gene:MLOC_5848.1	2.33342	3.11735	10.7273	0.00105567	0.0326888
XLOC_018587	gene:MLOC_558.1	1.22064	6.74015	10.7185	0.0010607	0.0327997
XLOC_008560	-	4.27372	6.28326	10.7162	0.00106199	0.0327997
XLOC_028168	-	3.57675	1.28169	10.7039	0.00106909	0.0329764
XLOC_009394	gene:MLOC_37980.1	3.57977	1.67737	10.6943	0.00107466	0.0331053
XLOC_030898	gene:MLOC_11419.1	4.27175	7.27944	10.6864	0.00107927	0.0332045
XLOC_032307	gene:MLOC_9691.1	4.58276	1.9596	10.6676	0.00109029	0.0335006
XLOC_021682	gene:MLOC_3881.1	2.02819	4.80585	10.6511	0.00110004	0.0337566
XLOC_026271	gene:MLOC_3876.1	1.59761	3.85061	10.6452	0.00110357	0.0338215
XLOC_010456	gene:MLOC_75255.1	1.18575	4.80794	10.6271	0.00111443	0.0341108
XLOC_026800	-	1.99324	4.43879	10.6012	0.00113014	0.0345473
XLOC_020135	U1	4.9207	2.59448	10.5958	0.00113344	0.034604
XLOC_000695	gene:MLOC_36414.1	1.39451	4.52698	10.5926	0.00113541	0.0346198
XLOC_031278	-	-2.93144	2.53932	10.5872	0.00113873	0.0346767
XLOC_021427	gene:MLOC_3272.1	1.07501	6.98837	10.5827	0.0011415	0.0346777
XLOC_026870	-	1.86539	3.38675	10.5825	0.00114166	0.0346777
XLOC_011727	gene:MLOC_10155.1	-1.51618	6.32482	10.5778	0.00114454	0.0347212
XLOC_005643	gene:MLOC_1635.1	1.26645	5.43093	10.5569	0.00115756	0.0350509
XLOC_022941	-	-1.78888	3.96094	10.5556	0.00115834	0.0350509
XLOC_006231	-	-3.25999	2.7249	10.5532	0.0011599	0.0350536
XLOC_015220	gene:MLOC_55254.1	2.84747	3.16396	10.5496	0.00116213	0.0350766
XLOC_017681	-	8.07324	3.13921	10.5249	0.00117778	0.0355042
XLOC_007891	-	-1.21007	4.9576	10.5182	0.00118207	0.0355885
XLOC_000346	gene:MLOC_20288.1	2.61761	3.16412	10.5103	0.00118711	0.0356191
XLOC_025620	U12	4.84692	1.63754	10.51	0.00118728	0.0356191
XLOC_022547	-	7.24294	2.42082	10.5096	0.00118755	0.0356191
XLOC_006315	gene:MLOC_37138.1	-3.61696	3.46967	10.4993	0.00119417	0.0357715
XLOC_033262	gene:MLOC_58118.1	3.48588	4.66451	10.4971	0.00119563	0.0357715
XLOC_013877	-	5.13374	4.4637	10.4927	0.00119846	0.0358116
XLOC_032366	-	7.10972	4.95052	10.4786	0.00120765	0.036041
XLOC_001906	gene:MLOC_37657.1	1.33219	5.1779	10.4705	0.00121298	0.0361551
XLOC_017706	-	8.03275	3.103	10.4658	0.00121604	0.036201
XLOC_031406	-	5.60918	6.00691	10.4492	0.00122701	0.0364822
XLOC_012111	gene:MLOC_73621.1	1.76149	4.09215	10.4273	0.00124167	0.0368721
XLOC_022560	-	6.76974	2.03992	10.4034	0.00125781	0.0372567
XLOC_026409	-	2.58598	1.91677	10.4016	0.00125908	0.0372567
XLOC_018821	gene:MLOC_44327.1	1.29267	5.66264	10.4013	0.00125929	0.0372567
XLOC_010921	gene:MLOC_56115.1	-1.29709	5.63287	10.3979	0.00126156	0.0372775
XLOC_018545	gene:MLOC_68577.1	1.45279	4.27294	10.3939	0.00126435	0.037314
XLOC_023930	gene:MLOC_15435.1	1.18224	5.71708	10.3659	0.00128364	0.0378366
XLOC_021156	gene:MLOC_54452.1	1.10562	6.18557	10.3506	0.00129436	0.0381056
XLOC_006438	gene:MLOC_6767.1	-4.29721	1.20739	10.3457	0.00129777	0.0381075
XLOC_009002	-	2.12219	2.4185	10.3442	0.00129881	0.0381075
XLOC_022723	-	1.6697	3.1646	10.3436	0.00129921	0.0381075
XLOC_032074	gene:EPlHVUG00000010002.1,gene:EPlHVUG00000010004.1,gene:EPlHVUG00000010009.1,gene:EPlHVUG00000010013.1,gene:EPlHVUG00000010015.1,gene:EPlHVUG00000010023.1,gene:EPlHVUG00000010032.1,gene:EPlHVUG00000010038.1,gene:EPlHVUG00000010041.1,gene:EPlHVUG00000010042.1,gene:EPlHVUG00000010054.1,gene:EPlHVUG00000010057.1,gene:EPlHVUG00000010061.1,gene:EPlHVUG00000010064.1,gene:EPlHVUG00000010073.1,rpl20,rps…	1.26637	10.9604	10.3368	0.00130407	0.0381816
XLOC_009853	gene:MLOC_43448.1	1.59821	4.63755	10.3355	0.00130493	0.0381816
XLOC_010221	-	2.57729	3.00586	10.3186	0.00131694	0.0384858
XLOC_017820	-	4.48224	7.64788	10.3016	0.00132915	0.0387953
XLOC_032387	gene:MLOC_24715.1	3.39956	2.34548	10.283	0.00134263	0.0391107
XLOC_011466	gene:MLOC_59531.1	1.28788	4.63255	10.2822	0.00134323	0.0391107
XLOC_026814	-	3.4832	4.13194	10.2765	0.00134735	0.0391829
XLOC_010006	gene:MLOC_10261.1	-1.42551	4.14881	10.2697	0.00135232	0.0392798
XLOC_001545	gene:MLOC_20244.1	-1.01723	6.77797	10.2238	0.00138641	0.040221
XLOC_024037	gene:MLOC_61063.1	-1.02206	7.60531	10.2191	0.00138997	0.0402755
XLOC_017500	-	7.85839	2.94828	10.2114	0.00139578	0.0403948
XLOC_002118	gene:MLOC_14207.1	-1.08977	5.61219	10.2032	0.001402	0.0405258
XLOC_020949	gene:MLOC_62472.1	-1.6497	6.19885	10.197	0.00140669	0.0406124
XLOC_012192	gene:MLOC_72499.1	2.58118	2.01467	10.172	0.0014259	0.0411171
XLOC_022529	-	1.50839	4.48518	10.1633	0.00143267	0.0412627
XLOC_014079	gene:MLOC_54709.1	3.62117	1.64357	10.1587	0.00143622	0.0413152
XLOC_000698	gene:MLOC_10420.1	2.44187	2.42873	10.1431	0.00144846	0.0416105
XLOC_000018	gene:MLOC_44278.1	0.986432	6.793	10.1411	0.00144997	0.0416105
XLOC_003435	-	5.56604	1.20093	10.138	0.00145241	0.0416304
XLOC_000960	gene:MLOC_21457.1	1.79387	3.39478	10.116	0.00146986	0.0420682
XLOC_001795	gene:MLOC_370.1	2.16781	6.42064	10.1123	0.00147284	0.0420682
XLOC_031609	-	4.95513	3.41199	10.1121	0.00147296	0.0420682
XLOC_014130	gene:MLOC_45667.1	1.64366	3.65158	10.1063	0.00147765	0.0421517
XLOC_004765	gene:MLOC_67187.1	1.15671	5.01197	10.0914	0.00148966	0.0424437
XLOC_026765	-	1.98469	2.80151	10.089	0.00149159	0.0424483
XLOC_017507	-	5.93497	6.24517	10.0755	0.00150256	0.0426859
XLOC_002178	gene:MLOC_72839.1	1.3169	4.60678	10.0743	0.00150352	0.0426859
XLOC_022540	-	4.95699	3.25245	10.0675	0.00150909	0.0427934
XLOC_002540	gene:MLOC_69805.1	1.68077	4.31178	10.0275	0.00154219	0.0436802
XLOC_024709	gene:MLOC_10464.1	1.0962	5.38104	9.99251	0.00157178	0.0444656
XLOC_032889	-	1.76604	4.53463	9.97292	0.0015886	0.0448882
XLOC_016798	gene:MLOC_59299.1	2.58219	2.12742	9.96945	0.00159159	0.0449196
XLOC_009290	gene:MLOC_51356.1	-1.32193	4.72639	9.9529	0.00160596	0.0452719
XLOC_003221	-	2.82359	2.19145	9.94599	0.001612	0.0453436
XLOC_022725	-	1.33474	5.86371	9.94565	0.0016123	0.0453436
XLOC_009790	gene:MLOC_38749.1	1.14856	4.86837	9.93205	0.00162426	0.0456262
XLOC_013724	-	7.66002	2.77492	9.92176	0.00163336	0.045828
XLOC_013768	-	5.7119	1.28872	9.91762	0.00163704	0.0458773
XLOC_022466	-	9.17554	6.97552	9.91113	0.00164282	0.0459855
XLOC_028928	gene:MLOC_73887.1	1.63228	4.31625	9.90369	0.00164948	0.0461096
XLOC_017488	-	3.03211	1.8964	9.90187	0.00165111	0.0461096
XLOC_016950	gene:MLOC_8106.1	1.88077	2.90449	9.89658	0.00165586	0.0461856
XLOC_027594	-	1.93038	3.91483	9.89454	0.0016577	0.0461856
XLOC_014702	gene:MLOC_55064.1	1.10575	5.6139	9.87277	0.00167743	0.0466809
XLOC_022523	-	3.82517	1.47222	9.87035	0.00167963	0.0466879
XLOC_007527	gene:MLOC_55882.1	-1.15001	6.93732	9.86776	0.001682	0.0466995
XLOC_031551	-	2.8609	3.28786	9.85983	0.00168926	0.0468044
XLOC_009244	-	1.39195	4.83976	9.85936	0.0016897	0.0468044
XLOC_009599	gene:MLOC_15777.1	2.40711	2.02116	9.85365	0.00169495	0.0468956
XLOC_008060	gene:MLOC_6116.1	3.74556	4.52572	9.8341	0.00171306	0.0473418
XLOC_017684	-	7.60585	2.7281	9.82732	0.00171939	0.0474619
XLOC_027125	-	-7.5735	2.71025	9.81807	0.00172806	0.0476165
XLOC_030001	gene:MLOC_3618.1	1.63667	3.9075	9.81709	0.00172897	0.0476165
XLOC_012902	gene:MLOC_34123.1	4.63963	2.66508	9.80978	0.00173586	0.0477512
XLOC_013181	gene:MLOC_34358.1	1.3041	5.01774	9.80115	0.00174403	0.0479208
XLOC_015536	gene:MLOC_73460.1	-1.68836	3.17223	9.78621	0.00175826	0.0482562
XLOC_009086	-	2.18657	2.22468	9.76028	0.00178322	0.0488838
XLOC_014254	snoZ112	5.19958	3.20023	9.75823	0.00178521	0.0488838
XLOC_022474	-	1.46907	3.78558	9.7555	0.00178787	0.0489006
XLOC_026906	-	-5.57497	1.19533	9.74872	0.00179448	0.0490252
XLOC_010042	gene:MLOC_4738.1	-1.06889	5.45358	9.74015	0.00180286	0.0491979
XLOC_013753	-	2.43657	1.90237	9.72799	0.00181483	0.049468
XLOC_009044	-	3.37201	2.09758	9.72051	0.00182223	0.0496132
XLOC_018698	gene:MLOC_36971.1	4.28794	1.27046	9.70997	0.00183271	0.0498275
XLOC_010457	gene:MLOC_20597.1	1.91238	4.18135	9.70841	0.00183427	0.0498275
XLOC_010656	gene:MLOC_66082.1	1.65021	4.03921	9.70257	0.0018401	0.0499293
