# Supplementary material for: Identification of nuclear genes controlling chlorophyll synthesis in barley by RNA-seq
Source: BMC Plant Biol. 2016 Nov 16;16(Suppl 3):119–38. doi: 10.1186/s12870-016-0926-x (PMC5123340; doi:10.1186/s12870-016-0926-x)
Supplement: Additional file 2 — Plastid genome expressed fragments with respective annotated genes, location in plastid genome, FPKM levels for lines i:BwAlm and Bowman and log2 for expression level fold changes. (XLSX 17 kb) [file 12870_2016_926_MOESM2_ESM.xlsx]

## Sheet: Лист1
	fragment	An ID attributed to the transcribed genome fragment by Cufflinks pipeline
	gene	gene name as inferred from H. vulgare genome assembly
	location	location of gene on Plastid chromosome
	fpkm(i:BwAlm)	Mean FPKM value from three i:BwAlm libraries
	fpkm(Bowman)	mean FPKM value from three Bowman libraries
	log2(FC)	logarithm (base 2) of fold change between i:BwAlm FPKM and Bowman FPKM
	q-value	p-value after Benjamini-Hochberg correction

## Sheet: 0_pt_all
fragment	gene	location	fpkm(i:BwAlm)	fpkm(Bowman)	log2(FC)	q-value
XLOC_032002	ribosomal S16	Pt:4185-5617	15.5287	135.129	-3.12133	0.009
XLOC_032003	psbI,psbK	Pt:6505-8123	60.8075	380.702	-2.64634	0.12
XLOC_032004	psbC,psbD	Pt:8616-11047	2.81714	102.071	-5.1792	0.002
XLOC_032005	psbZ	Pt:11636-11825	0	0	1	0.002
XLOC_032006	trnG-UCC	Pt:12104-12175	0	0	1	1
XLOC_032007	trnT-GGU	Pt:14660-14732	0	0	1	1
XLOC_032008	trnT-GGU	Pt:14732-14796	0	0	1	1
XLOC_032009	trnE-UUC	Pt:15248-15321	0	0	1	1
XLOC_032010	trnY-GUA	Pt:15382-15464	0	0	1	1
XLOC_032011	trnD-GUC	Pt:15822-15896	0	0	1	1
XLOC_032012	psbM	Pt:15950-18238	186.365	374.049	-1.0051	0.65
XLOC_032013	rpoB	Pt:19543-22774	0	1.30617	1	1
XLOC_032014	rpoC1	Pt:22811-24860	0	2.03211	1	1
XLOC_032015	rpoC2	Pt:25069-29503	9.32063	32.6774	-1.80979	0.002
XLOC_032016	rps2	Pt:29829-30540	6.41	37.0044	-2.5293	0.019
XLOC_032017	atpI	Pt:30804-31548	0	14.6988	-10	0.44
XLOC_032018	atpA,atpH, ATP synthase CF0 subunit I	Pt:32003-36298	171.613	816.49	-2.25028	0
XLOC_032019	trnS-GGA	Pt:41628-45606	0	0	1	1
XLOC_032020	trnL-UAA	Pt:46610-47263	0	0	1	1
XLOC_032021	trnF-GAA	Pt:47583-47656	0	0	1	1
XLOC_032022	trnM-CAU	Pt:51517-51590	0	0	1	1
XLOC_032023	rbcL	Pt:54266-56969	352.368	8287.59	-4.5558	0.07
XLOC_032024	psaI	Pt:57437-57548	0	183.909	-10	0.21
XLOC_032025	ycf4	Pt:57879-58437	0	27.2658	-10	0.32
XLOC_032026	cemA	Pt:58905-59598	0	24.3367	-10	0.37
XLOC_032027	petA	Pt:59825-60788	0	1.86286	1	1
XLOC_032028	petL	Pt:63538-63634	0	0	1	1
XLOC_032029	petG	Pt:63813-63927	0	0	1	1
XLOC_032030	psaJ	Pt:64671-64800	13.9105	93.2229	-2.74451	0.52
XLOC_032031	rpl33	Pt:65248-65449	0	0	1	1
XLOC_032032	rps18	Pt:65716-66229	0	0	1	1
XLOC_032033	psbB	Pt:66391-91049	0	43.5693	-10	0.42
XLOC_032034	psbT	Pt:66391-91049	22.2487	553.428	-4.6366	0.62
XLOC_032035	psbH	Pt:66391-91049	2.31504	34.2791	-3.88822	0.62
XLOC_032036	petB	Pt:66391-91049	2.08993	25.3982	-3.6032	0.56
XLOC_032037	petD	Pt:66391-91049	4.75202	133.654	-4.81382	0.31
XLOC_032038	trnH-GUG	Pt:66391-91049	0	0	1	1
XLOC_032039	ycf15	Pt:66391-91049	0	2.14016	1	1
XLOC_032040	ribosomal S12	Pt:66391-91049	131.898	590.483	-2.16247	0.65
XLOC_032041	trnV-GAC	Pt:91835-91907	0	0	1	1
XLOC_032042	16S ribosomal RNA	Pt:92136-93628	41.4778	15273.9	-8.52451	0.002
XLOC_032043	trnI-GAU	Pt:93935-94812	0	73.2789	-10	0.54
XLOC_032044	trnA-UGC	Pt:94877-95760	5.12504	197.494	-5.2681	0.002
XLOC_032045	23S ribosomal RNA	Pt:95911-98799	94.006	16594.9	-7.46377	0.002
XLOC_032046	4.5S ribosomal RNA	Pt:98894-98989	492.854	76452.4	-7.27726	0.15
XLOC_032047	5S ribosomal RNA	Pt:99216-99337	0	5728.26	-10	0.002
XLOC_032048	trnR-ACG	Pt:99565-99639	0	0	1	1
XLOC_032049	rps15	Pt:100153-115974	27.3553	516.229	-4.23812	0.46
XLOC_032050	cytochrome C heme attachment protein,ndhH	Pt:100153-115974	12.68	206.097	-4.0227	0.44
XLOC_032051	psbA	Pt:81-1143	0	273.295	-10	0.15
XLOC_032052	trnK-UUU	Pt:1364-3931	0	13.086	-10	0.007
XLOC_032053	ribosomal S12	Pt:4185-5617	34.6799	207.468	-2.58072	0.37
XLOC_032054	trnQ-UUG	Pt:6307-6380	0	0	1	1
XLOC_032055	trnS-GCU	Pt:6505-8123	0	0	1	1
XLOC_032056	trnS-UGA	Pt:11192-11280	0	0	1	1
XLOC_032057	trnfM-CAU	Pt:12623-12697	0	601.497	-10	0.33
XLOC_032058	petN	Pt:15950-18238	0	0	1	1
XLOC_032059	trnC-GCA	Pt:18308-18379	0	0	1	1
XLOC_032060	trnR-UCU	Pt:32003-36298	0	0	1	1
XLOC_032061	trnfM-CAU	Pt:32003-36298	0	0	1	1
XLOC_032062	rps14	Pt:36396-36708	4.02363	350.416	-6.44443	0.37
XLOC_032063	psaB	Pt:36854-39059	0	25.4334	-10	0.44
XLOC_032064	psaA	Pt:39084-41337	0	19.2336	-10	0.15
XLOC_032065	ycf3,rps4	Pt:41628-45606	32.7833	310.382	-3.24301	0.002
XLOC_032066	trnT-UGU	Pt:45914-45987	0	0	1	1
XLOC_032067	ndhJ	Pt:48242-48722	0	9.80573	-10	0.44
XLOC_032068	ndhC,ndhK	Pt:48824-49915	0	17.5798	-10	0.6
XLOC_032069	trnV-UAC	Pt:50640-51312	14.8529	144.091	-3.27816	0.002
XLOC_032070	atpB,atpE	Pt:51704-53611	9.33	189.541	-4.34449	0.004
XLOC_032071	psbE,psbF,psbJ,psbL	Pt:60972-63498	3.35044	101.605	-4.92248	0.01
XLOC_032072	trnW-CCA	Pt:64044-64118	0	0	1	1
XLOC_032073	trnP-UGG	Pt:64257-64332	0	0	1	1
XLOC_032074	gene:EPlHVUG00000010002.1,gene:EPlHVUG00000010004.1,gene:EPlHVUG00000010009.1,gene:EPlHVUG00000010013.1,gene:EPlHVUG00000010015.1,gene:EPlHVUG00000010023.1,gene:EPlHVUG00000010032.1,gene:EPlHVUG00000010038.1,gene:EPlHVUG00000010041.1,gene:EPlHVUG00000010042.1,gene:EPlHVUG00000010054.1,gene:EPlHVUG00000010057.1,gene:EPlHVUG00000010061.1,gene:EPlHVUG00000010064.1,gene:EPlHVUG00000010073.1,rpl20,rps…	Pt:66391-91049	2942.2	8742.11	-1.57109	0.13
XLOC_032075	trnN-GUU	Pt:99912-99984	0	0	1	1
XLOC_032076	ndhF	Pt:100153-115974	8.12361	26.1139	-1.68463	0.61
XLOC_032077	ndhD,ndhE,psaC	Pt:100153-115974	9.52034	446.977	-5.55304	0.04
XLOC_032078	ndhG	Pt:100153-115974	0	1.99426	1	1
XLOC_032079	ndhI	Pt:100153-115974	0	7.54669	-10	0.59
XLOC_032080	ndhA	Pt:100153-115974	4.83492	9.69461	-1.00369	0.83
XLOC_032081	23S ribosomal RNA	Pt:100153-115974	284.063	4239.08	-3.89947	0.24
XLOC_032082	-	Pt:14255-14588	3.91664	59.5799	-3.92714	0.36
