# Supplementary material for: Identification of nuclear genes controlling chlorophyll synthesis in barley by RNA-seq
Source: BMC Plant Biol. 2016 Nov 16;16(Suppl 3):119–38. doi: 10.1186/s12870-016-0926-x (PMC5123340; doi:10.1186/s12870-016-0926-x)
Supplement: Additional file 3 — Table of differentially expressed gene isoforms as derived from Cufflinks pipeline results. (XLSX 11200 kb) [file 12870_2016_926_MOESM3_ESM.xlsx]

## Sheet: Лист1
	test_id	A unique identifier describing the transcipt, gene, primary transcript, or CDS being tested
	gene_id	A unique identifier describing the gene being tested
	gene	The gene_name(s) or gene_id(s) being tested
	locus	Genomic coordinates for easy browsing to the genes or transcripts being tested
	sample_1	Label (or number if no labels provided) of the first sample being tested
	sample_2	Label (or number if no labels provided) of the second sample being tested
	status	Can be one of OK (test successful), NOTEST (not enough alignments for testing), LOWDATA (too complex or shallowly sequenced), HIDATA (too many fragments in locus), or FAIL, when an ill-conditioned covariance matrix or other numerical exception prevents testing
	value_1	FPKM of the gene in sample i:BwAlm
	value_2	FPKM of the gene in sample Bowman
	log2(fold_change)	The (base 2) log of the fold change Bowman/i:BwAlm
	test_stat	The value of the test statistic used to compute significance of the observed change in FPKM
	p_value	The uncorrected p-value of the test statistic
	q_value	The FDR-adjusted p-value of the test statistic
	significant	Can be either “yes” or “no”, depending on whether p is greater then 0.05 after Benjamini-Hochberg correction and log2(FC) is greater than 1

## Sheet: isoform_exp
test_id	gene_id	gene	locus	sample_1	sample_2	status	value_1	value_2	log2(fold_change)	test_stat	p_value	q_value	significant
TCONS_00000001	XLOC_000001	-	1:443-3313	alm	green	OK	20.248	15.0126	-0.431605	-0.682028	0.23895	0.720361	no
TCONS_00000002	XLOC_000002	gene:MLOC_18184.1	1:262534-267774	alm	green	NOTEST	0.00152976	0	-inf	0	1	1	no
TCONS_00000003	XLOC_000002	gene:MLOC_18184.1	1:262534-267774	alm	green	NOTEST	4.20249e-20	0	-inf	0	1	1	no
TCONS_00000004	XLOC_000002	gene:MLOC_18184.1	1:262534-267774	alm	green	NOTEST	7.95332e-30	0	-inf	0	1	1	no
TCONS_00000005	XLOC_000002	gene:MLOC_18184.1	1:262534-267774	alm	green	NOTEST	0.00143116	0	-inf	0	1	1	no
TCONS_00000006	XLOC_000002	gene:MLOC_18184.1	1:262534-267774	alm	green	NOTEST	0.000290667	0	-inf	0	1	1	no
TCONS_00000007	XLOC_000002	gene:MLOC_18184.1	1:262534-267774	alm	green	NOTEST	0.0467662	0	-inf	0	1	1	no
TCONS_00000008	XLOC_000002	gene:MLOC_18184.1	1:262534-267774	alm	green	NOTEST	0.0170257	0	-inf	0	1	1	no
TCONS_00000009	XLOC_000002	gene:MLOC_18184.1	1:262534-267774	alm	green	NOTEST	0	0	0	0	1	1	no
TCONS_00000010	XLOC_000003	gene:MLOC_55537.1	1:271692-273288	alm	green	NOTEST	6.82511e-83	1.17997e-155	-241.711	0	1	1	no
TCONS_00000011	XLOC_000003	gene:MLOC_55537.1	1:271692-273288	alm	green	NOTEST	3.20891e-05	9.87254e-06	-1.70059	0	1	1	no
TCONS_00000012	XLOC_000003	gene:MLOC_55537.1	1:271692-273288	alm	green	OK	4.63605	4.87853	0.0735506	0.0654025	0.92575	0.974885	no
TCONS_00000013	XLOC_000003	gene:MLOC_55537.1	1:271692-273288	alm	green	NOTEST	0.145228	0.54541	1.90903	0	1	1	no
TCONS_00000014	XLOC_000003	gene:MLOC_55537.1	1:271692-273288	alm	green	NOTEST	0.000758301	0.000174434	-2.12009	0	1	1	no
TCONS_00000015	XLOC_000003	gene:MLOC_55537.1	1:271692-273288	alm	green	NOTEST	0.19825	0.0994175	-0.995748	0	1	1	no
TCONS_00000016	XLOC_000004	MLOC_71339	1:280852-283016	alm	green	NOTEST	1.31303	0.476663	-1.46186	0	1	1	no
TCONS_00000017	XLOC_000004	gene:MLOC_71339.1	1:280852-283016	alm	green	OK	177.629	190.017	0.097262	0.171649	0.7627	0.919134	no
TCONS_00000018	XLOC_000005	gene:MLOC_69504.1	1:305957-309355	alm	green	NOTEST	0.229274	0.313925	0.453345	0	1	1	no
TCONS_00000019	XLOC_000005	gene:MLOC_69504.1	1:305957-309355	alm	green	NOTEST	0.339391	0.0650827	-2.3826	0	1	1	no
TCONS_00000020	XLOC_000005	gene:MLOC_69504.1	1:305957-309355	alm	green	OK	6.73087	2.42151	-1.47488	-0.568567	0.1686	0.709523	no
TCONS_00000021	XLOC_000005	gene:MLOC_69504.1	1:305957-309355	alm	green	NOTEST	1.75424e-06	0.000463508	8.0456	0	1	1	no
TCONS_00000022	XLOC_000005	gene:MLOC_69504.1	1:305957-309355	alm	green	NOTEST	0.000133773	0.00236297	4.14274	0	1	1	no
TCONS_00000023	XLOC_000005	gene:MLOC_69504.1	1:305957-309355	alm	green	OK	4.86922	3.64887	-0.41624	-0.252815	0.75495	0.915741	no
TCONS_00000024	XLOC_000005	gene:MLOC_69504.1	1:305957-309355	alm	green	NOTEST	6.71112	0	-inf	0	1	1	no
TCONS_00000025	XLOC_000006	MLOC_910	1:386848-388338	alm	green	NOTEST	0	0	0	0	1	1	no
TCONS_00000026	XLOC_000006	gene:MLOC_910.1	1:386848-388338	alm	green	NOTEST	0	0	0	0	1	1	no
TCONS_00000027	XLOC_000007	gene:MLOC_5295.1	1:495183-504905	alm	green	NOTEST	0.284488	0.233833	-0.28289	0	1	1	no
TCONS_00000028	XLOC_000008	MLOC_75811	1:519202-520303	alm	green	NOTEST	2.71218e-06	1.06968e-05	1.97965	0	1	1	no
TCONS_00000029	XLOC_000008	gene:MLOC_75811.1	1:519202-520303	alm	green	NOTEST	2.97338	0.72108	-2.04387	0	1	1	no
TCONS_00000030	XLOC_000009	gene:MLOC_65169.1	1:523913-535420	alm	green	OK	18.6149	13.2904	-0.486078	-0.580492	0.33065	0.748166	no
TCONS_00000031	XLOC_000009	gene:MLOC_65169.1	1:523913-535420	alm	green	NOTEST	0.119793	0.0980603	-0.288799	0	1	1	no
TCONS_00000032	XLOC_000009	MLOC_65169	1:523913-535420	alm	green	NOTEST	0.0745054	0.0952993	0.355121	0	1	1	no
TCONS_00000033	XLOC_000009	gene:MLOC_65169.1	1:523913-535420	alm	green	NOTEST	0.00192559	0.60879	8.3045	0	1	1	no
TCONS_00000034	XLOC_000009	gene:MLOC_65169.1	1:523913-535420	alm	green	NOTEST	0.144842	6.22656e-08	-21.1495	0	1	1	no
TCONS_00000035	XLOC_000009	gene:MLOC_65169.1	1:523913-535420	alm	green	OK	55.9925	37.4786	-0.579165	-0.590149	0.2947	0.73077	no
TCONS_00000036	XLOC_000010	gene:MLOC_53555.1	1:613491-613757	alm	green	NOTEST	0	0	0	0	1	1	no
TCONS_00000037	XLOC_000011	gene:MLOC_57430.1	1:636983-639190	alm	green	NOTEST	1.86319e-07	1.08475e-05	5.86345	0	1	1	no
TCONS_00000038	XLOC_000011	MLOC_57430	1:636983-639190	alm	green	NOTEST	1.34727e-13	2.08241e-09	13.9159	0	1	1	no
TCONS_00000039	XLOC_000011	gene:MLOC_57430.1	1:636983-639190	alm	green	NOTEST	0.446193	3.929	3.13842	0	1	1	no
TCONS_00000040	XLOC_000011	gene:MLOC_57430.1	1:636983-639190	alm	green	NOTEST	1.56828e-07	1.59407e-05	6.66738	0	1	1	no
TCONS_00000041	XLOC_000011	gene:MLOC_57430.1	1:636983-639190	alm	green	NOTEST	9.65429e-06	2.38768e-07	-5.33749	0	1	1	no
TCONS_00000042	XLOC_000011	gene:MLOC_57430.1	1:636983-639190	alm	green	NOTEST	0.168421	0.0229446	-2.87584	0	1	1	no
TCONS_00000043	XLOC_000011	gene:MLOC_57430.1	1:636983-639190	alm	green	OK	2.92479	16.7628	2.51886	1.761	0.00965	0.226953	no
TCONS_00000044	XLOC_000011	gene:MLOC_57430.1	1:636983-639190	alm	green	OK	0.797157	15.9722	4.32455	1.68878	0.15305	0.703631	no
TCONS_00000045	XLOC_000012	gene:MLOC_55443.1	1:664216-666075	alm	green	NOTEST	0	0	0	0	1	1	no
TCONS_00000046	XLOC_000013	MLOC_9888	1:778170-779214	alm	green	NOTEST	0.00038086	0.000745738	0.969408	0	1	1	no
TCONS_00000047	XLOC_000013	gene:MLOC_9888.1	1:778170-779214	alm	green	OK	5.76136	6.1826	0.101803	0.0961367	0.8639	0.954382	no
TCONS_00000048	XLOC_000014	gene:MLOC_34765.1	1:802239-810240	alm	green	NOTEST	0.100794	0.215755	1.09799	0	1	1	no
TCONS_00000049	XLOC_000014	MLOC_34765	1:802239-810240	alm	green	NOTEST	0.0706848	0.0703933	-0.00596132	0	1	1	no
TCONS_00000050	XLOC_000014	gene:MLOC_34765.1	1:802239-810240	alm	green	OK	16.2605	15.4419	-0.0745155	-0.0418041	0.95255	0.982824	no
TCONS_00000051	XLOC_000014	gene:MLOC_34765.1	1:802239-810240	alm	green	NOTEST	0.00472246	0.00197329	-1.25893	0	1	1	no
TCONS_00000052	XLOC_000014	gene:MLOC_34765.1	1:802239-810240	alm	green	NOTEST	6.85228e-18	5.81914e-15	9.73001	0	1	1	no
TCONS_00000053	XLOC_000014	gene:MLOC_34765.1	1:802239-810240	alm	green	OK	17.4982	9.56732	-0.871023	-0.383189	0.4603	0.800252	no
TCONS_00000054	XLOC_000014	gene:MLOC_34765.1	1:802239-810240	alm	green	NOTEST	1.2399	1.59933	0.367246	0	1	1	no
TCONS_00000055	XLOC_000014	gene:MLOC_34765.1	1:802239-810240	alm	green	NOTEST	6.10379e-85	1.93468e-09	250.809	0	1	1	no
TCONS_00000056	XLOC_000015	gene:MLOC_43909.1	1:813000-818583	alm	green	NOTEST	4.6896e-07	1.1997e-06	1.35513	0	1	1	no
TCONS_00000057	XLOC_000015	MLOC_43909	1:813000-818583	alm	green	NOTEST	0.0424978	0.0164235	-1.37163	0	1	1	no
TCONS_00000058	XLOC_000015	gene:MLOC_43909.1	1:813000-818583	alm	green	OK	21.9307	16.2025	-0.436741	-0.741624	0.19285	0.715476	no
TCONS_00000059	XLOC_000016	gene:MLOC_13737.1	1:918700-922491	alm	green	NOTEST	0	0.0494124	inf	0	1	1	no
TCONS_00000060	XLOC_000016	gene:MLOC_13737.1	1:918700-922491	alm	green	NOTEST	0	2.24472e-32	inf	0	1	1	no
TCONS_00000061	XLOC_000016	gene:MLOC_13737.1	1:918700-922491	alm	green	NOTEST	0	2.6813e-05	inf	0	1	1	no
TCONS_00000062	XLOC_000016	gene:MLOC_13737.1	1:918700-922491	alm	green	NOTEST	0	1.69972e-23	inf	0	1	1	no
TCONS_00000063	XLOC_000017	gene:MLOC_64273.1	1:924448-925772	alm	green	NOTEST	0	0	0	0	1	1	no
TCONS_00000064	XLOC_000018	gene:MLOC_44278.1	1:1202189-1205344	alm	green	NOTEST	0.216223	0.620477	1.52086	0	1	1	no
TCONS_00000065	XLOC_000018	MLOC_44278	1:1202189-1205344	alm	green	NOTEST	0.202393	0.000107786	-10.8748	0	1	1	no
TCONS_00000066	XLOC_000018	gene:MLOC_44278.1	1:1202189-1205344	alm	green	OK	84.6196	169.195	0.999619	1.80129	0.00165	0.0671966	no
TCONS_00000067	XLOC_000019	gene:MLOC_60692.1	1:1406166-1412541	alm	green	NOTEST	0	0	0	0	1	1	no
TCONS_00000068	XLOC_000019	gene:MLOC_60692.1	1:1406166-1412541	alm	green	NOTEST	0	0	0	0	1	1	no
TCONS_00000069	XLOC_000019	gene:MLOC_60692.1	1:1406166-1412541	alm	green	NOTEST	0	0	0	0	1	1	no
TCONS_00000070	XLOC_000019	gene:MLOC_60692.1	1:1406166-1412541	alm	green	NOTEST	0	0	0	0	1	1	no
TCONS_00000071	XLOC_000019	gene:MLOC_60692.1	1:1406166-1412541	alm	green	NOTEST	0	0	0	0	1	1	no
TCONS_00000072	XLOC_000019	gene:MLOC_60692.1	1:1406166-1412541	alm	green	NOTEST	0	0	0	0	1	1	no
TCONS_00000073	XLOC_000019	gene:MLOC_60692.1	1:1406166-1412541	alm	green	NOTEST	0	0	0	0	1	1	no
TCONS_00000074	XLOC_000019	gene:MLOC_60692.1	1:1406166-1412541	alm	green	NOTEST	0	0	0	0	1	1	no
TCONS_00000075	XLOC_000019	gene:MLOC_60692.1	1:1406166-1412541	alm	green	NOTEST	0	0	0	0	1	1	no
TCONS_00000076	XLOC_000019	gene:MLOC_60692.1	1:1406166-1412541	alm	green	NOTEST	0	0	0	0	1	1	no
TCONS_00000077	XLOC_000019	gene:MLOC_60692.1	1:1406166-1412541	alm	green	NOTEST	0	0	0	0	1	1	no
TCONS_00000078	XLOC_000019	gene:MLOC_60692.1	1:1406166-1412541	alm	green	NOTEST	0	0	0	0	1	1	no
TCONS_00000079	XLOC_000020	gene:MLOC_78227.1	1:1674158-1681534	alm	green	NOTEST	0	0	0	0	1	1	no
TCONS_00000080	XLOC_000020	gene:MLOC_78227.1	1:1674158-1681534	alm	green	NOTEST	0	0	0	0	1	1	no
TCONS_00000081	XLOC_000020	gene:MLOC_78227.1	1:1674158-1681534	alm	green	NOTEST	0	0	0	0	1	1	no
TCONS_00000082	XLOC_000021	gene:MLOC_56313.1	1:1723942-1732301	alm	green	NOTEST	0.2074	7.30711e-29	-91.1971	0	1	1	no
TCONS_00000083	XLOC_000021	gene:MLOC_56313.1	1:1723942-1732301	alm	green	OK	3.88638	10.6866	1.45931	1.16698	0.0876	0.642854	no
TCONS_00000084	XLOC_000021	gene:MLOC_56313.1	1:1723942-1732301	alm	green	NOTEST	0.000148331	0.000352313	1.24803	0	1	1	no
TCONS_00000085	XLOC_000021	gene:MLOC_56313.1	1:1723942-1732301	alm	green	NOTEST	1.54044e-13	3.82074e-20	-21.943	0	1	1	no
TCONS_00000086	XLOC_000021	MLOC_56313	1:1723942-1732301	alm	green	NOTEST	3.44219e-20	0.000132469	51.7732	0	1	1	no
TCONS_00000087	XLOC_000021	gene:MLOC_56313.1	1:1723942-1732301	alm	green	NOTEST	4.13026e-18	0.150539	55.0167	0	1	1	no
TCONS_00000088	XLOC_000021	gene:MLOC_56313.1	1:1723942-1732301	alm	green	NOTEST	0.215582	0.401665	0.897759	0	1	1	no
TCONS_00000089	XLOC_000021	gene:MLOC_56313.1	1:1723942-1732301	alm	green	NOTEST	5.99237e-05	1.31643e-30	-85.2347	0	1	1	no
TCONS_00000090	XLOC_000021	gene:MLOC_56313.1	1:1723942-1732301	alm	green	OK	14.2605	14.5808	0.0320523	0.0173162	0.9718	0.98796	no
TCONS_00000091	XLOC_000022	gene:MLOC_59758.1	1:1743333-1751200	alm	green	NOTEST	0.0566666	2.50494e-05	-11.1435	0	1	1	no
TCONS_00000092	XLOC_000022	MMT1	1:1743333-1751200	alm	green	NOTEST	0.0150571	0.0245047	0.702614	0	1	1	no
TCONS_00000093	XLOC_000022	gene:MLOC_59758.1	1:1743333-1751200	alm	green	OK	27.1178	28.7807	0.0858583	0.157706	0.7853	0.926958	no
TCONS_00000094	XLOC_000023	gene:MLOC_58864.1	1:1780047-1782938	alm	green	NOTEST	1.94581e-07	0	-inf	0	1	1	no
TCONS_00000095	XLOC_000023	gene:MLOC_58864.1	1:1780047-1782938	alm	green	NOTEST	0.0814631	0	-inf	0	1	1	no
TCONS_00000096	XLOC_000024	gene:MLOC_58866.1	1:1788720-1791534	alm	green	NOTEST	1.0014e-13	2.03708e-16	-8.9413	0	1	1	no
TCONS_00000097	XLOC_000024	gene:MLOC_58866.1	1:1788720-1791534	alm	green	NOTEST	2.57969e-07	0.000461556	10.8051	0	1	1	no
TCONS_00000098	XLOC_000024	MLOC_58866	1:1788720-1791534	alm	green	NOTEST	3.60459e-11	5.63839e-17	-19.2861	0	1	1	no
TCONS_00000099	XLOC_000024	gene:MLOC_58866.1	1:1788720-1791534	alm	green	NOTEST	9.71857e-06	7.47673e-05	2.94359	0	1	1	no
TCONS_00000100	XLOC_000024	gene:MLOC_58866.1	1:1788720-1791534	alm	green	NOTEST	6.31511e-06	0.000435676	6.10831	0	1	1	no
TCONS_00000101	XLOC_000024	gene:MLOC_58866.1	1:1788720-1791534	alm	green	NOTEST	0.187837	1.75661e-25	-79.823	0	1	1	no
TCONS_00000102	XLOC_000024	gene:MLOC_58866.1	1:1788720-1791534	alm	green	NOTEST	1.7081	1.13643	-0.587889	0	1	1	no
TCONS_00000103	XLOC_000025	gene:MLOC_66709.1	1:1812732-1815746	alm	green	NOTEST	0.0947614	0.0753635	-0.330434	0	1	1	no
TCONS_00000104	XLOC_000026	gene:MLOC_65034.1	1:1863371-1865195	alm	green	NOTEST	2.25195e-10	6.5304e-11	-1.78593	0	1	1	no
TCONS_00000105	XLOC_000026	MLOC_65034	1:1863371-1865195	alm	green	NOTEST	9.48752e-13	2.75131e-13	-1.78591	0	1	1	no
TCONS_00000106	XLOC_000026	gene:MLOC_65034.1	1:1863371-1865195	alm	green	NOTEST	7.68249e-05	2.22774e-05	-1.78599	0	1	1	no
TCONS_00000107	XLOC_000026	gene:MLOC_65034.1	1:1863371-1865195	alm	green	NOTEST	0.285285	0.0827232	-1.78604	0	1	1	no
TCONS_00000108	XLOC_000026	gene:MLOC_65034.1	1:1863371-1865195	alm	green	NOTEST	0	0	0	0	1	1	no
TCONS_00000109	XLOC_000027	gene:MLOC_73480.1	1:1893229-1900115	alm	green	NOTEST	0.022243	2.54025e-68	-219.056	0	1	1	no
TCONS_00000110	XLOC_000027	gene:MLOC_73480.1	1:1893229-1900115	alm	green	NOTEST	0.545427	2.0652	1.92083	0	1	1	no
TCONS_00000111	XLOC_000027	MLOC_73480	1:1893229-1900115	alm	green	NOTEST	0.0968953	0.185294	0.935316	0	1	1	no
TCONS_00000112	XLOC_000027	gene:MLOC_73480.1	1:1893229-1900115	alm	green	OK	7.28134	2.64792	-1.45934	-0.990215	0.24725	0.721208	no
TCONS_00000113	XLOC_000027	gene:MLOC_73480.1	1:1893229-1900115	alm	green	NOTEST	1.97488	0.062031	-4.99263	0	1	1	no
TCONS_00000114	XLOC_000027	gene:MLOC_73480.1	1:1893229-1900115	alm	green	NOTEST	0.0782455	0	-inf	0	1	1	no
TCONS_00000115	XLOC_000027	gene:MLOC_73480.1	1:1893229-1900115	alm	green	NOTEST	9.83742e-09	4.9965e-58	-163.752	0	1	1	no
TCONS_00000116	XLOC_000028	gene:MLOC_73481.1	1:1900679-1902044	alm	green	NOTEST	0.322302	0	-inf	0	1	1	no
TCONS_00000117	XLOC_000029	gene:MLOC_9830.1	1:1969984-1972167	alm	green	NOTEST	0	0	0	0	1	1	no
TCONS_00000118	XLOC_000029	gene:MLOC_9830.1	1:1969984-1972167	alm	green	NOTEST	0	0	0	0	1	1	no
TCONS_00000119	XLOC_000029	gene:MLOC_9830.1	1:1969984-1972167	alm	green	NOTEST	0	0	0	0	1	1	no
TCONS_00000120	XLOC_000029	gene:MLOC_9830.1	1:1969984-1972167	alm	green	NOTEST	0	0	0	0	1	1	no
TCONS_00000121	XLOC_000029	gene:MLOC_9830.1	1:1969984-1972167	alm	green	NOTEST	0	0	0	0	1	1	no
TCONS_00000122	XLOC_000029	gene:MLOC_9830.1	1:1969984-1972167	alm	green	NOTEST	0	0	0	0	1	1	no
TCONS_00000123	XLOC_000030	gene:MLOC_74749.1	1:1978644-1981424	alm	green	NOTEST	1.91571e-05	5.07398e-05	1.40524	0	1	1	no
TCONS_00000124	XLOC_000030	MLOC_74749	1:1978644-1981424	alm	green	NOTEST	2.58444e-06	6.48584e-06	1.32744	0	1	1	no
TCONS_00000125	XLOC_000030	gene:MLOC_74749.1	1:1978644-1981424	alm	green	NOTEST	0.989196	0.768159	-0.364851	0	1	1	no
TCONS_00000126	XLOC_000031	gene:MLOC_5818.1	1:1983651-1985466	alm	green	NOTEST	0.464731	0.0958236	-2.27794	0	1	1	no
TCONS_00000127	XLOC_000032	gene:MLOC_3117.1	1:1989091-1993507	alm	green	NOTEST	0.598285	0.876473	0.550877	0	1	1	no
TCONS_00000128	XLOC_000032	gene:MLOC_3117.1	1:1989091-1993507	alm	green	NOTEST	0.0002534	0.000466484	0.880413	0	1	1	no
TCONS_00000129	XLOC_000032	gene:MLOC_3117.1	1:1989091-1993507	alm	green	NOTEST	0.000278346	0.000516341	0.891446	0	1	1	no
TCONS_00000130	XLOC_000033	gene:MLOC_74537.1	1:2007432-2012594	alm	green	NOTEST	0.64387	0.52679	-0.28954	0	1	1	no
TCONS_00000131	XLOC_000033	gene:MLOC_74537.1	1:2007432-2012594	alm	green	NOTEST	0.164004	0.896147	2.45001	0	1	1	no
TCONS_00000132	XLOC_000033	MLOC_74537	1:2007432-2012594	alm	green	NOTEST	0.180398	0.280879	0.638767	0	1	1	no
TCONS_00000133	XLOC_000033	gene:MLOC_74537.1	1:2007432-2012594	alm	green	OK	13.6405	13.3967	-0.0260233	-0.0335365	0.9553	0.9835	no
TCONS_00000134	XLOC_000033	gene:MLOC_74537.1	1:2007432-2012594	alm	green	NOTEST	2.44944	0.854848	-1.51871	0	1	1	no
TCONS_00000135	XLOC_000034	gene:MLOC_37184.1	1:2028165-2031923	alm	green	NOTEST	2.63602e-07	0.027509	16.6712	0	1	1	no
TCONS_00000136	XLOC_000034	MLOC_37184	1:2028165-2031923	alm	green	NOTEST	1.93255e-07	8.54737e-05	8.78884	0	1	1	no
TCONS_00000137	XLOC_000034	gene:MLOC_37184.1	1:2028165-2031923	alm	green	NOTEST	3.58364	2.75243	-0.380716	0	1	1	no
TCONS_00000138	XLOC_000035	gene:MLOC_50847.1	1:2169334-2169972	alm	green	NOTEST	0	0	0	0	1	1	no
TCONS_00000139	XLOC_000035	gene:MLOC_50847.1	1:2169334-2169972	alm	green	NOTEST	0.283711	0	-inf	0	1	1	no
TCONS_00000140	XLOC_000036	gene:MLOC_81200.1	1:2175976-2178043	alm	green	NOTEST	0.102773	7.01933e-13	-37.0913	0	1	1	no
TCONS_00000141	XLOC_000036	gene:MLOC_81200.1	1:2175976-2178043	alm	green	NOTEST	0.000368192	5.20343e-13	-29.3983	0	1	1	no
TCONS_00000142	XLOC_000036	gene:MLOC_81200.1	1:2175976-2178043	alm	green	NOTEST	0.00192241	2.02696e-07	-13.2113	0	1	1	no
TCONS_00000143	XLOC_000036	gene:MLOC_81200.1	1:2175976-2178043	alm	green	NOTEST	3.36141e-08	0.0668063	20.9225	0	1	1	no
TCONS_00000144	XLOC_000036	gene:MLOC_81200.1	1:2175976-2178043	alm	green	OK	4.61475	11.3501	1.29838	1.17985	0.05145	0.532548	no
TCONS_00000145	XLOC_000036	gene:MLOC_81200.1	1:2175976-2178043	alm	green	NOTEST	3.36671e-05	0	-inf	0	1	1	no
TCONS_00000146	XLOC_000036	gene:MLOC_81200.1	1:2175976-2178043	alm	green	NOTEST	0	0.402627	inf	0	1	1	no
TCONS_00000147	XLOC_000036	gene:MLOC_81200.1	1:2175976-2178043	alm	green	NOTEST	0.545213	0	-inf	0	1	1	no
TCONS_00000148	XLOC_000037	gene:MLOC_23129.1	1:2206564-2207682	alm	green	OK	30.0247	41.6731	0.472966	0.784414	0.16695	0.709477	no
TCONS_00000149	XLOC_000038	gene:MLOC_77310.1	1:2363350-2365333	alm	green	NOTEST	0	0	0	0	1	1	no
TCONS_00000150	XLOC_000039	gene:MLOC_46003.1	1:2431639-2433018	alm	green	NOTEST	0.308025	0	-inf	0	1	1	no
TCONS_00000151	XLOC_000040	gene:MLOC_67701.1	1:2884266-2885258	alm	green	NOTEST	0.109831	0.732322	2.73719	0	1	1	no
TCONS_00000152	XLOC_000041	gene:MLOC_61514.1	1:2892706-2899330	alm	green	NOTEST	0.856409	1.17421	0.455316	0	1	1	no
TCONS_00000153	XLOC_000041	gene:MLOC_61514.1	1:2892706-2899330	alm	green	NOTEST	1.02487e-32	1.13944e-16	53.3037	0	1	1	no
TCONS_00000154	XLOC_000041	gene:MLOC_61514.1	1:2892706-2899330	alm	green	NOTEST	0.327639	1.95719	2.57861	0	1	1	no
TCONS_00000155	XLOC_000041	gene:MLOC_61514.1	1:2892706-2899330	alm	green	NOTEST	0.0707505	0.952325	3.75064	0	1	1	no
TCONS_00000156	XLOC_000041	MLOC_61514	1:2892706-2899330	alm	green	NOTEST	0.0353551	0.0154255	-1.1966	0	1	1	no
TCONS_00000157	XLOC_000041	gene:MLOC_61514.1	1:2892706-2899330	alm	green	NOTEST	0.806632	1.62894	1.01395	0	1	1	no
TCONS_00000158	XLOC_000041	gene:MLOC_61514.1	1:2892706-2899330	alm	green	NOTEST	7.19342e-32	8.8346e-25	23.55	0	1	1	no
TCONS_00000159	XLOC_000041	gene:MLOC_61514.1	1:2892706-2899330	alm	green	NOTEST	1.70766e-43	9.08334e-30	45.5963	0	1	1	no
TCONS_00000160	XLOC_000041	gene:MLOC_61514.1	1:2892706-2899330	alm	green	NOTEST	1.82946e-23	1.16594e-35	-40.5131	0	1	1	no
TCONS_00000161	XLOC_000041	gene:MLOC_61514.1	1:2892706-2899330	alm	green	OK	12.6124	7.65697	-0.719998	-0.62337	0.24255	0.720361	no
TCONS_00000162	XLOC_000041	gene:MLOC_61514.1	1:2892706-2899330	alm	green	OK	3.93236	5.31316	0.434174	0.262803	0.6648	0.882678	no
TCONS_00000163	XLOC_000041	gene:MLOC_61514.1	1:2892706-2899330	alm	green	OK	2.29299	6.82293	1.57316	0.553084	0.45975	0.79995	no
TCONS_00000164	XLOC_000041	MLOC_61515	1:2892706-2899330	alm	green	NOTEST	0.673335	1.26037e-16	-52.2464	0	1	1	no
TCONS_00000165	XLOC_000041	gene:MLOC_61515.1	1:2892706-2899330	alm	green	OK	6.34478	34.2128	2.43089	0.954927	0.25025	0.721208	no
TCONS_00000166	XLOC_000042	gene:MLOC_66081.1	1:2908327-2909984	alm	green	NOTEST	0	0	0	0	1	1	no
TCONS_00000167	XLOC_000042	gene:MLOC_66081.1	1:2908327-2909984	alm	green	NOTEST	0	0	0	0	1	1	no
TCONS_00000168	XLOC_000042	MLOC_66081	1:2908327-2909984	alm	green	NOTEST	0	0	0	0	1	1	no
TCONS_00000169	XLOC_000042	gene:MLOC_66081.1	1:2908327-2909984	alm	green	NOTEST	0	0	0	0	1	1	no
TCONS_00000170	XLOC_000043	gene:MLOC_71784.1	1:2949553-2953525	alm	green	NOTEST	0.000228393	0	-inf	0	1	1	no
TCONS_00000171	XLOC_000043	gene:MLOC_71784.1	1:2949553-2953525	alm	green	NOTEST	6.83558e-99	0	-inf	0	1	1	no
TCONS_00000172	XLOC_000043	gene:MLOC_71784.1	1:2949553-2953525	alm	green	NOTEST	6.01565e-101	0	-inf	0	1	1	no
TCONS_00000173	XLOC_000043	gene:MLOC_71784.1	1:2949553-2953525	alm	green	NOTEST	0.00101717	0	-inf	0	1	1	no
TCONS_00000174	XLOC_000043	gene:MLOC_71784.1	1:2949553-2953525	alm	green	NOTEST	0.342304	0	-inf	0	1	1	no
TCONS_00000175	XLOC_000043	gene:MLOC_71784.1	1:2949553-2953525	alm	green	NOTEST	7.96135e-32	0	-inf	0	1	1	no
TCONS_00000176	XLOC_000044	gene:MLOC_61634.1	1:2956415-2957319	alm	green	OK	44.8595	47.7218	0.0892361	0.146365	0.79465	0.929644	no
TCONS_00000177	XLOC_000045	MLOC_37211	1:2973457-2974386	alm	green	NOTEST	4.1985e-08	2.46453e-06	5.8753	0	1	1	no
TCONS_00000178	XLOC_000045	gene:MLOC_37211.1	1:2973457-2974386	alm	green	OK	11.3291	0.757543	-3.90256	-1.80026	0.3504	0.755402	no
TCONS_00000179	XLOC_000046	gene:MLOC_37717.1	1:2983307-2987632	alm	green	NOTEST	0.000316928	0.000282344	-0.166702	0	1	1	no
TCONS_00000180	XLOC_000046	gene:MLOC_37717.1	1:2983307-2987632	alm	green	NOTEST	2.78654e-06	2.48247e-06	-0.166701	0	1	1	no
TCONS_00000181	XLOC_000046	gene:MLOC_37717.1	1:2983307-2987632	alm	green	NOTEST	0.0218793	0.0194918	-0.166703	0	1	1	no
TCONS_00000182	XLOC_000047	MLOC_44678	1:3037050-3038670	alm	green	NOTEST	0	0	0	0	1	1	no
TCONS_00000183	XLOC_000047	gene:MLOC_44678.1	1:3037050-3038670	alm	green	NOTEST	0	0	0	0	1	1	no
TCONS_00000184	XLOC_000048	gene:MLOC_14454.1	1:3095733-3099859	alm	green	NOTEST	0.0291295	3.03692e-17	-49.7688	0	1	1	no
TCONS_00000185	XLOC_000048	MLOC_14454	1:3095733-3099859	alm	green	NOTEST	5.12515e-06	2.44338e-26	-67.5073	0	1	1	no
TCONS_00000186	XLOC_000048	gene:MLOC_14454.1	1:3095733-3099859	alm	green	OK	11.8222	9.16245	-0.367696	-0.37614	0.47225	0.806453	no
TCONS_00000187	XLOC_000048	gene:MLOC_14454.1	1:3095733-3099859	alm	green	NOTEST	0.168448	0.750332	2.15522	0	1	1	no
TCONS_00000188	XLOC_000048	gene:MLOC_14454.1	1:3095733-3099859	alm	green	NOTEST	1.5204	1.66294	0.129287	0	1	1	no
TCONS_00000189	XLOC_000048	gene:MLOC_14454.1	1:3095733-3099859	alm	green	NOTEST	0.3403	1.61118e-05	-14.3664	0	1	1	no
TCONS_00000190	XLOC_000049	gene:MLOC_32842.1	1:3144900-3146135	alm	green	NOTEST	0	0	0	0	1	1	no
TCONS_00000191	XLOC_000050	gene:MLOC_11917.1	1:3178349-3180484	alm	green	NOTEST	0.0945488	0	-inf	0	1	1	no
TCONS_00000192	XLOC_000051	gene:MLOC_923.1	1:3244928-3245704	alm	green	NOTEST	0	0	0	0	1	1	no
TCONS_00000193	XLOC_000052	gene:MLOC_54382.1	1:4329005-4332730	alm	green	OK	699.161	238.411	-1.55217	-1.19339	0.11495	0.668638	no
TCONS_00000194	XLOC_000052	gene:MLOC_54382.1	1:4329005-4332730	alm	green	NOTEST	0.000214617	0.000422221	0.976234	0	1	1	no
TCONS_00000195	XLOC_000052	gene:MLOC_54382.1	1:4329005-4332730	alm	green	OK	178.733	175.585	-0.0256322	-0.0147353	0.9773	0.989094	no
TCONS_00000196	XLOC_000052	gene:MLOC_54382.1	1:4329005-4332730	alm	green	NOTEST	0.766958	1.76533	1.20271	0	1	1	no
TCONS_00000197	XLOC_000053	gene:MLOC_54383.1	1:4337701-4345194	alm	green	NOTEST	0.00405555	0.000209168	-4.27717	0	1	1	no
TCONS_00000198	XLOC_000053	MLOC_54383	1:4337701-4345194	alm	green	NOTEST	3.27396e-26	0.0335983	79.7636	0	1	1	no
TCONS_00000199	XLOC_000053	gene:MLOC_54383.1	1:4337701-4345194	alm	green	OK	5.51163	4.63481	-0.24997	-0.189661	0.70655	0.898465	no
TCONS_00000200	XLOC_000053	gene:MLOC_54383.1	1:4337701-4345194	alm	green	NOTEST	0.173531	1.97913e-20	-62.927	0	1	1	no
TCONS_00000201	XLOC_000053	gene:MLOC_54383.1	1:4337701-4345194	alm	green	NOTEST	4.18653e-09	3.914e-06	9.86868	0	1	1	no
TCONS_00000202	XLOC_000053	gene:MLOC_54383.1	1:4337701-4345194	alm	green	NOTEST	2.06557e-08	0.000123526	12.546	0	1	1	no
TCONS_00000203	XLOC_000053	gene:MLOC_54383.1	1:4337701-4345194	alm	green	OK	4.64566	5.67467	0.288654	0.151519	0.87595	0.958418	no
TCONS_00000204	XLOC_000053	gene:MLOC_54383.1	1:4337701-4345194	alm	green	NOTEST	0.845275	1.23556	0.547672	0	1	1	no
TCONS_00000205	XLOC_000053	gene:MLOC_54383.1	1:4337701-4345194	alm	green	OK	8.67721	12.3909	0.513982	0.416922	0.5051	0.819566	no
TCONS_00000206	XLOC_000053	gene:MLOC_54383.1	1:4337701-4345194	alm	green	NOTEST	0.000116081	0.309326	11.3798	0	1	1	no
TCONS_00000207	XLOC_000054	gene:MLOC_66712.1	1:4602318-4603531	alm	green	NOTEST	0	0	0	0	1	1	no
TCONS_00000208	XLOC_000055	gene:MLOC_17252.1	1:4609806-4610941	alm	green	NOTEST	0.0929925	0	-inf	0	1	1	no
TCONS_00000209	XLOC_000056	MLOC_53389	1:5417961-5419270	alm	green	NOTEST	1.38423e-06	1.73322e-05	3.64629	0	1	1	no
TCONS_00000210	XLOC_000056	gene:MLOC_53389.1	1:5417961-5419270	alm	green	OK	22.8194	22.5936	-0.0143444	-0.0217293	0.9675	0.986511	no
TCONS_00000211	XLOC_000056	gene:MLOC_53389.1	1:5417961-5419270	alm	green	NOTEST	2.3956e-14	8.12753e-06	28.3379	0	1	1	no
TCONS_00000212	XLOC_000056	gene:MLOC_53389.1	1:5417961-5419270	alm	green	NOTEST	3.5159e-05	3.05109e-06	-3.52649	0	1	1	no
TCONS_00000213	XLOC_000057	gene:MLOC_59777.1	1:5438100-5445853	alm	green	NOTEST	0	0	0	0	1	1	no
TCONS_00000214	XLOC_000057	gene:MLOC_59777.1	1:5438100-5445853	alm	green	NOTEST	0	0	0	0	1	1	no
TCONS_00000215	XLOC_000057	gene:MLOC_59777.1	1:5438100-5445853	alm	green	NOTEST	0	0	0	0	1	1	no
TCONS_00000216	XLOC_000057	gene:MLOC_59777.1	1:5438100-5445853	alm	green	NOTEST	0	0	0	0	1	1	no
TCONS_00000217	XLOC_000057	gene:MLOC_59777.1	1:5438100-5445853	alm	green	NOTEST	0	0	0	0	1	1	no
TCONS_00000218	XLOC_000057	gene:MLOC_59777.1	1:5438100-5445853	alm	green	NOTEST	0	0	0	0	1	1	no
TCONS_00000219	XLOC_000057	gene:MLOC_59777.1	1:5438100-5445853	alm	green	NOTEST	0	0	0	0	1	1	no
TCONS_00000220	XLOC_000057	gene:MLOC_59777.1	1:5438100-5445853	alm	green	NOTEST	0	0	0	0	1	1	no
TCONS_00000221	XLOC_000058	gene:MLOC_16571.1	1:5488585-5641544	alm	green	OK	3.0911	8.02506	1.37639	0.314756	0.47305	0.806725	no
TCONS_00000222	XLOC_000059	gene:MLOC_16571.1	1:5488585-5641544	alm	green	NOTEST	1.56654e-50	2.45133e-24	87.0161	0	1	1	no
TCONS_00000223	XLOC_000059	MLOC_16571	1:5488585-5641544	alm	green	NOTEST	3.19391e-178	1.425e-34	477.193	0	1	1	no
TCONS_00000224	XLOC_000059	gene:MLOC_16571.1	1:5488585-5641544	alm	green	NOTEST	0.312236	0.264717	-0.238182	0	1	1	no
TCONS_00000225	XLOC_000059	gene:MLOC_16571.1	1:5488585-5641544	alm	green	NOTEST	0.0842656	0.623617	2.88765	0	1	1	no
TCONS_00000226	XLOC_000059	gene:MLOC_16571.1	1:5488585-5641544	alm	green	NOTEST	0.557999	5.33368e-06	-16.6748	0	1	1	no
TCONS_00000227	XLOC_000059	gene:MLOC_16571.1	1:5488585-5641544	alm	green	NOTEST	0.303308	0.312395	0.0425865	0	1	1	no
TCONS_00000228	XLOC_000060	gene:MLOC_51103.1	1:5488585-5641544	alm	green	OK	11.5309	8.97087	-0.36218	-0.202843	0.77995	0.925184	no
TCONS_00000229	XLOC_000061	MLOC_65041	1:5488585-5641544	alm	green	NOTEST	0.00118629	0	-inf	0	1	1	no
TCONS_00000230	XLOC_000061	gene:MLOC_65041.1	1:5488585-5641544	alm	green	NOTEST	0.246444	0	-inf	0	1	1	no
TCONS_00000231	XLOC_000060	MLOC_51103	1:5488585-5641544	alm	green	NOTEST	0.413836	0.239136	-0.79123	0	1	1	no
TCONS_00000232	XLOC_000060	gene:MLOC_51103.1	1:5488585-5641544	alm	green	OK	62.2605	46.6548	-0.416292	-0.558573	0.3274	0.747745	no
TCONS_00000233	XLOC_000060	gene:MLOC_51103.1	1:5488585-5641544	alm	green	NOTEST	2.52485e-24	1.40891e-14	32.3777	0	1	1	no
TCONS_00000234	XLOC_000060	gene:MLOC_51103.1	1:5488585-5641544	alm	green	NOTEST	0.927068	0.360328	-1.36336	0	1	1	no
TCONS_00000235	XLOC_000062	-	1:5702259-5703312	alm	green	NOTEST	3.76465	4.45029	0.241384	0	1	1	no
TCONS_00000236	XLOC_000063	tRNA-Leu	1:5703683-5703763	alm	green	NOTEST	0	0	0	0	1	1	no
TCONS_00000237	XLOC_000064	gene:MLOC_69527.1	1:5793193-5794357	alm	green	NOTEST	0	0	0	0	1	1	no
TCONS_00000238	XLOC_000064	gene:MLOC_69527.1	1:5793193-5794357	alm	green	NOTEST	0	0	0	0	1	1	no
TCONS_00000239	XLOC_000064	gene:MLOC_69527.1	1:5793193-5794357	alm	green	NOTEST	0	0	0	0	1	1	no
TCONS_00000240	XLOC_000065	gene:MLOC_54234.1	1:6618764-6627841	alm	green	NOTEST	6.33611e-06	0.0014256	7.81376	0	1	1	no
TCONS_00000241	XLOC_000065	MLOC_54234	1:6618764-6627841	alm	green	NOTEST	0.0325432	0.0311531	-0.0629821	0	1	1	no
TCONS_00000242	XLOC_000065	gene:MLOC_54234.1	1:6618764-6627841	alm	green	NOTEST	0.553423	0.50464	-0.133128	0	1	1	no
TCONS_00000243	XLOC_000065	gene:MLOC_54234.1	1:6618764-6627841	alm	green	NOTEST	2.26268	1.89407	-0.256546	0	1	1	no
TCONS_00000244	XLOC_000065	gene:MLOC_54234.1	1:6618764-6627841	alm	green	NOTEST	1.3112	0.000491593	-11.3811	0	1	1	no
TCONS_00000245	XLOC_000065	gene:MLOC_54234.1	1:6618764-6627841	alm	green	OK	4.49064	1.85117	-1.27849	-0.857411	0.2333	0.720361	no
TCONS_00000246	XLOC_000065	gene:MLOC_54234.1	1:6618764-6627841	alm	green	NOTEST	1.57074e-06	6.24542e-16	-31.2279	0	1	1	no
TCONS_00000247	XLOC_000065	gene:MLOC_54234.1	1:6618764-6627841	alm	green	NOTEST	1.30937	3.43019	1.38941	0	1	1	no
TCONS_00000248	XLOC_000066	gene:MLOC_58704.1	1:6641933-6648329	alm	green	NOTEST	1.78836e-19	2.45052e-09	33.6737	0	1	1	no
TCONS_00000249	XLOC_000066	MLOC_58704	1:6641933-6648329	alm	green	NOTEST	0.0515092	0.0192719	-1.41833	0	1	1	no
TCONS_00000250	XLOC_000066	gene:MLOC_58704.1	1:6641933-6648329	alm	green	OK	5.30253	5.02032	-0.0789034	-0.0745945	0.89255	0.963437	no
TCONS_00000251	XLOC_000067	gene:MLOC_30235.1	1:6679435-6682606	alm	green	OK	13.0886	20.1139	0.619877	1.0417	0.07125	0.601871	no
TCONS_00000252	XLOC_000068	gene:MLOC_10656.1	1:6693408-6694182	alm	green	OK	2.03714	5.44397	1.41812	0.950096	0.15885	0.704743	no
TCONS_00000253	XLOC_000069	MLOC_75528	1:6709158-6711279	alm	green	NOTEST	4.66272e-06	1.05936e-05	1.18395	0	1	1	no
TCONS_00000254	XLOC_000069	gene:MLOC_75528.1	1:6709158-6711279	alm	green	NOTEST	2.59262	1.4292	-0.859199	0	1	1	no
TCONS_00000255	XLOC_000070	gene:MLOC_65684.1	1:7295927-7300278	alm	green	OK	19.0902	10.4606	-0.867865	-0.861925	0.14355	0.696852	no
TCONS_00000256	XLOC_000070	gene:MLOC_65684.1	1:7295927-7300278	alm	green	NOTEST	1.02569e-18	1.21335e-11	23.4959	0	1	1	no
TCONS_00000257	XLOC_000070	gene:MLOC_65684.1	1:7295927-7300278	alm	green	NOTEST	1.32256e-12	0.0599762	35.4003	0	1	1	no
TCONS_00000258	XLOC_000070	gene:MLOC_65684.1	1:7295927-7300278	alm	green	OK	5.61283	3.88063	-0.532436	-0.372868	0.5364	0.831434	no
TCONS_00000259	XLOC_000070	gene:MLOC_65684.1	1:7295927-7300278	alm	green	NOTEST	0.362749	0.000609663	-9.21674	0	1	1	no
TCONS_00000260	XLOC_000070	gene:MLOC_65684.1	1:7295927-7300278	alm	green	OK	5.34881	5.05013	-0.082896	-0.0252266	0.9506	0.982385	no
TCONS_00000261	XLOC_000071	gene:MLOC_30215.1	1:7319310-7319807	alm	green	NOTEST	1.78958	0.413131	-2.11495	0	1	1	no
TCONS_00000262	XLOC_000071	gene:MLOC_30215.1	1:7319310-7319807	alm	green	NOTEST	0.000393453	0.00229142	2.54198	0	1	1	no
TCONS_00000263	XLOC_000071	gene:MLOC_30215.1	1:7319310-7319807	alm	green	OK	1.49821	5.62276	1.90804	0.734206	0.2471	0.721208	no
TCONS_00000264	XLOC_000072	tRNA-Ser	1:7997009-7997091	alm	green	NOTEST	0	0	0	0	1	1	no
TCONS_00000265	XLOC_000073	tRNA-Ser	1:8000255-8000337	alm	green	NOTEST	0	0	0	0	1	1	no
TCONS_00000266	XLOC_000074	gene:MLOC_56627.1	1:8022198-8029474	alm	green	NOTEST	0.893857	1.03336	0.209222	0	1	1	no
TCONS_00000267	XLOC_000074	gene:MLOC_56627.1	1:8022198-8029474	alm	green	OK	7.28193	3.91924	-0.893748	-0.617944	0.31745	0.742961	no
TCONS_00000268	XLOC_000074	gene:MLOC_56627.1	1:8022198-8029474	alm	green	NOTEST	6.3676e-240	4.95807e-157	275.359	0	1	1	no
TCONS_00000269	XLOC_000074	gene:MLOC_56627.1	1:8022198-8029474	alm	green	NOTEST	6.5192e-245	1.48132e-157	290.192	0	1	1	no
TCONS_00000270	XLOC_000074	gene:MLOC_56627.1	1:8022198-8029474	alm	green	NOTEST	2.59131e-245	2.41668e-157	292.229	0	1	1	no
TCONS_00000271	XLOC_000074	gene:MLOC_56627.1	1:8022198-8029474	alm	green	NOTEST	0.206904	4.50759e-64	-208.158	0	1	1	no
TCONS_00000272	XLOC_000074	gene:MLOC_56627.1	1:8022198-8029474	alm	green	NOTEST	1.06468e-247	4.82738e-156	304.476	0	1	1	no
TCONS_00000273	XLOC_000074	MLOC_56627	1:8022198-8029474	alm	green	NOTEST	3.09782e-131	9.28602e-40	303.879	0	1	1	no
TCONS_00000274	XLOC_000074	gene:MLOC_56627.1	1:8022198-8029474	alm	green	NOTEST	0.265197	0.465319	0.811155	0	1	1	no
TCONS_00000275	XLOC_000074	gene:MLOC_56627.1	1:8022198-8029474	alm	green	OK	5.72177	0.720084	-2.99022	-1.16728	0.3883	0.770501	no
TCONS_00000276	XLOC_000074	gene:MLOC_56627.1	1:8022198-8029474	alm	green	NOTEST	0.00982561	1.88545	7.58415	0	1	1	no
TCONS_00000277	XLOC_000074	gene:MLOC_56627.1	1:8022198-8029474	alm	green	NOTEST	1.63141e-16	2.21149e-78	-205.521	0	1	1	no
TCONS_00000278	XLOC_000074	gene:MLOC_56627.1	1:8022198-8029474	alm	green	OK	5.69335	6.5367	0.199283	0.131524	0.79935	0.931467	no
TCONS_00000279	XLOC_000075	gene:MLOC_22838.1	1:8547272-8547712	alm	green	NOTEST	0	0	0	0	1	1	no
TCONS_00000280	XLOC_000076	gene:MLOC_68779.1	1:9148434-9153002	alm	green	NOTEST	0.0276584	0.0535062	0.951985	0	1	1	no
TCONS_00000281	XLOC_000076	MLOC_68779	1:9148434-9153002	alm	green	NOTEST	3.02492e-06	1.6514e-06	-0.873209	0	1	1	no
TCONS_00000282	XLOC_000076	gene:MLOC_68779.1	1:9148434-9153002	alm	green	OK	20.7483	18.9299	-0.132321	-0.221084	0.70075	0.896178	no
TCONS_00000283	XLOC_000077	MLOC_64326	1:9797479-9800935	alm	green	NOTEST	0.116241	0.204734	0.816638	0	1	1	no
TCONS_00000284	XLOC_000077	gene:MLOC_64326.1	1:9797479-9800935	alm	green	NOTEST	0.000120722	1.92922	13.964	0	1	1	no
TCONS_00000285	XLOC_000077	gene:MLOC_64326.1	1:9797479-9800935	alm	green	OK	14.2627	9.05072	-0.656146	-0.815703	0.15705	0.703885	no
TCONS_00000286	XLOC_000077	gene:MLOC_64326.1	1:9797479-9800935	alm	green	NOTEST	4.09074e-31	0.60832	100.23	0	1	1	no
TCONS_00000287	XLOC_000077	gene:MLOC_64326.1	1:9797479-9800935	alm	green	NOTEST	0.719638	0.538752	-0.41765	0	1	1	no
TCONS_00000288	XLOC_000078	gene:MLOC_43911.1	1:9810417-9815045	alm	green	OK	40.8145	36.4379	-0.163639	-0.275901	0.6315	0.870759	no
TCONS_00000289	XLOC_000078	gene:MLOC_43911.1	1:9810417-9815045	alm	green	NOTEST	2.98844e-06	0.374515	16.9353	0	1	1	no
TCONS_00000290	XLOC_000078	gene:MLOC_43911.1	1:9810417-9815045	alm	green	NOTEST	2.18084e-21	2.47545e-09	40.0459	0	1	1	no
TCONS_00000291	XLOC_000078	gene:MLOC_43911.1	1:9810417-9815045	alm	green	NOTEST	1.32688e-13	7.73926e-10	12.5099	0	1	1	no
TCONS_00000292	XLOC_000078	gene:MLOC_43911.1	1:9810417-9815045	alm	green	NOTEST	2.45381e-16	3.55271e-06	33.7532	0	1	1	no
TCONS_00000293	XLOC_000078	gene:MLOC_43911.1	1:9810417-9815045	alm	green	NOTEST	1.24883e-16	4.67055e-12	15.1907	0	1	1	no
TCONS_00000294	XLOC_000078	gene:MLOC_43911.1	1:9810417-9815045	alm	green	NOTEST	0.185214	0.509348	1.45946	0	1	1	no
TCONS_00000295	XLOC_000078	gene:MLOC_43911.1	1:9810417-9815045	alm	green	NOTEST	3.66219e-09	3.65302e-08	3.31831	0	1	1	no
TCONS_00000296	XLOC_000078	gene:MLOC_43911.1	1:9810417-9815045	alm	green	NOTEST	1.1517e-06	4.444e-11	-14.6615	0	1	1	no
TCONS_00000297	XLOC_000078	gene:MLOC_43911.1	1:9810417-9815045	alm	green	NOTEST	0.381857	0.000134431	-11.472	0	1	1	no
TCONS_00000298	XLOC_000078	gene:MLOC_43911.1	1:9810417-9815045	alm	green	NOTEST	1.32581e-17	2.74956e-22	-15.5573	0	1	1	no
TCONS_00000299	XLOC_000078	gene:MLOC_43911.1	1:9810417-9815045	alm	green	NOTEST	2.23754e-13	6.18923e-18	-15.1418	0	1	1	no
TCONS_00000300	XLOC_000078	gene:MLOC_43911.1	1:9810417-9815045	alm	green	NOTEST	1.76404e-11	7.15776e-10	5.34255	0	1	1	no
TCONS_00000301	XLOC_000078	gene:MLOC_43911.1	1:9810417-9815045	alm	green	NOTEST	0.000136591	0.00034377	1.33158	0	1	1	no
TCONS_00000302	XLOC_000078	gene:MLOC_43911.1	1:9810417-9815045	alm	green	NOTEST	8.37684e-20	0.0744329	59.6242	0	1	1	no
TCONS_00000303	XLOC_000078	gene:MLOC_43911.1	1:9810417-9815045	alm	green	NOTEST	5.88397e-11	4.42203e-11	-0.412081	0	1	1	no
TCONS_00000304	XLOC_000078	gene:MLOC_43911.1	1:9810417-9815045	alm	green	NOTEST	6.26172e-06	8.66603e-11	-16.1408	0	1	1	no
TCONS_00000305	XLOC_000078	gene:MLOC_43911.1	1:9810417-9815045	alm	green	NOTEST	1.73214e-09	2.06895e-08	3.57827	0	1	1	no
TCONS_00000306	XLOC_000079	gene:MLOC_44697.1	1:9815270-9818007	alm	green	NOTEST	0.464153	0.758673	0.708877	0	1	1	no
TCONS_00000307	XLOC_000079	gene:MLOC_44697.1	1:9815270-9818007	alm	green	NOTEST	0.0754767	1.99081e-05	-11.8885	0	1	1	no
TCONS_00000308	XLOC_000079	gene:MLOC_44697.1	1:9815270-9818007	alm	green	NOTEST	1.66052e-06	3.30521e-48	-138.528	0	1	1	no
TCONS_00000309	XLOC_000079	gene:MLOC_44697.1	1:9815270-9818007	alm	green	NOTEST	1.06322e-06	3.85547e-14	-24.717	0	1	1	no
TCONS_00000310	XLOC_000079	gene:MLOC_44697.1	1:9815270-9818007	alm	green	NOTEST	1.62579e-06	1.12576e-11	-17.1399	0	1	1	no
TCONS_00000311	XLOC_000079	gene:MLOC_44697.1	1:9815270-9818007	alm	green	NOTEST	0.119824	0.211216	0.817801	0	1	1	no
TCONS_00000312	XLOC_000079	gene:MLOC_44697.1	1:9815270-9818007	alm	green	OK	1.18016	5.34051	2.178	0.899077	0.218	0.720361	no
TCONS_00000313	XLOC_000079	gene:MLOC_44697.1	1:9815270-9818007	alm	green	OK	7.76955	4.15687	-0.902334	-0.512233	0.4483	0.795556	no
TCONS_00000314	XLOC_000079	gene:MLOC_44697.1	1:9815270-9818007	alm	green	NOTEST	0.23846	1.65349e-18	-57.001	0	1	1	no
TCONS_00000315	XLOC_000079	gene:MLOC_44697.1	1:9815270-9818007	alm	green	OK	5.64253	3.47154	-0.700763	-0.347723	0.4902	0.814094	no
TCONS_00000316	XLOC_000079	gene:MLOC_44697.1	1:9815270-9818007	alm	green	NOTEST	0.936781	0.000273098	-11.7441	0	1	1	no
TCONS_00000317	XLOC_000079	gene:MLOC_44697.1	1:9815270-9818007	alm	green	NOTEST	0.874772	2.8415	1.69967	0	1	1	no
TCONS_00000318	XLOC_000080	-	1:10021244-10023144	alm	green	NOTEST	3.91389	2.01211	-0.959896	0	1	1	no
TCONS_00000319	XLOC_000081	gene:MLOC_50917.1	1:10315628-10317419	alm	green	NOTEST	0.0817578	0.674749	3.04492	0	1	1	no
TCONS_00000320	XLOC_000081	MLOC_50917	1:10315628-10317419	alm	green	NOTEST	0.000306774	0.00252047	3.03845	0	1	1	no
TCONS_00000321	XLOC_000081	gene:MLOC_50917.1	1:10315628-10317419	alm	green	NOTEST	2.88341e-07	0	-inf	0	1	1	no
TCONS_00000322	XLOC_000081	gene:MLOC_50917.1	1:10315628-10317419	alm	green	OK	3.19869	10.3974	1.70068	1.22257	0.05745	0.558167	no
TCONS_00000323	XLOC_000081	gene:MLOC_50917.1	1:10315628-10317419	alm	green	NOTEST	8.85768e-05	0	-inf	0	1	1	no
TCONS_00000324	XLOC_000082	-	1:10528265-10530625	alm	green	OK	6.70244	2.94976	-1.18409	-0.962644	0.1246	0.681079	no
TCONS_00000325	XLOC_000083	gene:MLOC_10525.1	1:10550763-10560137	alm	green	NOTEST	0	0	0	0	1	1	no
TCONS_00000326	XLOC_000083	MLOC_10525	1:10550763-10560137	alm	green	NOTEST	0	0	0	0	1	1	no
TCONS_00000327	XLOC_000083	gene:MLOC_10525.1	1:10550763-10560137	alm	green	NOTEST	0	0	0	0	1	1	no
TCONS_00000328	XLOC_000083	gene:MLOC_10525.1	1:10550763-10560137	alm	green	NOTEST	0	0	0	0	1	1	no
TCONS_00000329	XLOC_000083	gene:MLOC_10525.1	1:10550763-10560137	alm	green	NOTEST	0	0	0	0	1	1	no
TCONS_00000330	XLOC_000083	gene:MLOC_10525.1	1:10550763-10560137	alm	green	NOTEST	0	0	0	0	1	1	no
TCONS_00000331	XLOC_000084	gene:MLOC_14903.1	1:10561636-10562990	alm	green	OK	121.699	100.237	-0.279901	-0.514294	0.37075	0.764717	no
TCONS_00000332	XLOC_000085	MLOC_60208	1:10592373-10595189	alm	green	NOTEST	0.00880836	1.27978e-05	-9.42683	0	1	1	no
TCONS_00000333	XLOC_000085	gene:MLOC_60208.1	1:10592373-10595189	alm	green	OK	63.9278	68.9263	0.108613	0.160173	0.7743	0.92452	no
TCONS_00000334	XLOC_000085	gene:MLOC_60208.1	1:10592373-10595189	alm	green	OK	0.292665	10.278	5.13417	0.761998	0.3024	0.735148	no
TCONS_00000335	XLOC_000085	gene:MLOC_60208.1	1:10592373-10595189	alm	green	NOTEST	0.753697	0.125129	-2.59057	0	1	1	no
TCONS_00000336	XLOC_000086	gene:MLOC_74662.1	1:10625027-10627369	alm	green	NOTEST	1.47645e-12	5.26543e-06	21.766	0	1	1	no
TCONS_00000337	XLOC_000086	gene:MLOC_74662.1	1:10625027-10627369	alm	green	NOTEST	1.69445e-12	5.65754e-06	21.6709	0	1	1	no
TCONS_00000338	XLOC_000086	gene:MLOC_74662.1	1:10625027-10627369	alm	green	NOTEST	2.16346e-13	1.96322e-06	23.1134	0	1	1	no
TCONS_00000339	XLOC_000086	gene:MLOC_74662.1	1:10625027-10627369	alm	green	NOTEST	0.386463	0.564275	0.546069	0	1	1	no
TCONS_00000340	XLOC_000086	gene:MLOC_74662.1	1:10625027-10627369	alm	green	NOTEST	0.090825	0.218994	1.26973	0	1	1	no
TCONS_00000341	XLOC_000087	gene:MLOC_65584.1	1:10914662-10915494	alm	green	NOTEST	0	0	0	0	1	1	no
TCONS_00000342	XLOC_000088	gene:MLOC_39336.1	1:10992328-10995543	alm	green	NOTEST	0.278275	3.11142e-71	-232.374	0	1	1	no
TCONS_00000343	XLOC_000088	MLOC_39336	1:10992328-10995543	alm	green	NOTEST	0.0985261	0.209686	1.08965	0	1	1	no
TCONS_00000344	XLOC_000088	gene:MLOC_39336.1	1:10992328-10995543	alm	green	NOTEST	2.17343	0.000611903	-11.7944	0	1	1	no
TCONS_00000345	XLOC_000088	gene:MLOC_39336.1	1:10992328-10995543	alm	green	OK	16.1358	20.6566	0.356343	0.410339	0.47285	0.806613	no
TCONS_00000346	XLOC_000089	gene:MLOC_68710.1	1:10996440-10999248	alm	green	NOTEST	0	0	0	0	1	1	no
TCONS_00000347	XLOC_000090	gene:MLOC_35025.1	1:11024392-11025746	alm	green	OK	2.19738	5.40132	1.29753	1.15096	0.05405	0.545227	no
TCONS_00000348	XLOC_000091	gene:MLOC_58150.1	1:11108777-11114381	alm	green	NOTEST	0	0	0	0	1	1	no
TCONS_00000349	XLOC_000091	gene:MLOC_58150.1	1:11108777-11114381	alm	green	NOTEST	0.215019	0	-inf	0	1	1	no
TCONS_00000350	XLOC_000091	gene:MLOC_58150.1	1:11108777-11114381	alm	green	NOTEST	7.41344e-55	0	-inf	0	1	1	no
TCONS_00000351	XLOC_000091	gene:MLOC_58150.1	1:11108777-11114381	alm	green	NOTEST	3.29669e-57	0	-inf	0	1	1	no
TCONS_00000352	XLOC_000091	gene:MLOC_58150.1	1:11108777-11114381	alm	green	NOTEST	0.000429112	0	-inf	0	1	1	no
TCONS_00000353	XLOC_000091	gene:MLOC_58150.1	1:11108777-11114381	alm	green	NOTEST	9.60559e-07	0	-inf	0	1	1	no
TCONS_00000354	XLOC_000091	gene:MLOC_58150.1	1:11108777-11114381	alm	green	NOTEST	2.34501e-13	0	-inf	0	1	1	no
TCONS_00000355	XLOC_000092	gene:MLOC_767.1	1:11127887-11132307	alm	green	NOTEST	0.72006	0.125874	-2.51613	0	1	1	no
TCONS_00000356	XLOC_000092	gene:MLOC_767.1	1:11127887-11132307	alm	green	NOTEST	0.268237	0.00387979	-6.11138	0	1	1	no
TCONS_00000357	XLOC_000092	gene:MLOC_767.1	1:11127887-11132307	alm	green	NOTEST	2.28629	1.94814	-0.230912	0	1	1	no
TCONS_00000358	XLOC_000092	MLOC_767	1:11127887-11132307	alm	green	NOTEST	0.000630558	8.37956e-05	-2.91168	0	1	1	no
TCONS_00000359	XLOC_000092	gene:MLOC_767.1	1:11127887-11132307	alm	green	NOTEST	0.00207384	0.00239538	0.207952	0	1	1	no
TCONS_00000360	XLOC_000093	-	1:11189251-11189630	alm	green	OK	167.805	122.565	-0.453241	-0.43655	0.4437	0.793524	no
TCONS_00000361	XLOC_000094	gene:MLOC_38210.1	1:11228975-11231193	alm	green	NOTEST	0.146233	1.89515	3.69597	0	1	1	no
TCONS_00000362	XLOC_000094	MLOC_38210	1:11228975-11231193	alm	green	NOTEST	1.06334	0.000267824	-11.955	0	1	1	no
TCONS_00000363	XLOC_000094	gene:MLOC_38210.1	1:11228975-11231193	alm	green	OK	563.597	807.786	0.519309	0.833757	0.13475	0.689407	no
TCONS_00000364	XLOC_000095	MLOC_17312	1:11238874-11240809	alm	green	NOTEST	0	0	0	0	1	1	no
TCONS_00000365	XLOC_000095	gene:MLOC_17312.1	1:11238874-11240809	alm	green	NOTEST	0	0	0	0	1	1	no
TCONS_00000366	XLOC_000096	MLOC_7648	1:11259124-11260150	alm	green	NOTEST	9.06756e-06	2.69274e-05	1.57029	0	1	1	no
TCONS_00000367	XLOC_000096	gene:MLOC_7648.1	1:11259124-11260150	alm	green	OK	83.0269	56.5029	-0.555255	-0.937439	0.0947	0.650413	no
TCONS_00000368	XLOC_000097	-	1:11335825-11337881	alm	green	NOTEST	3.30248	1.6747	-0.979646	0	1	1	no
TCONS_00000369	XLOC_000098	-	1:11354890-11356230	alm	green	OK	18.6552	45.0141	1.2708	0.143038	0.39495	0.771501	no
TCONS_00000370	XLOC_000099	-	1:11376387-11379300	alm	green	OK	9.11362	13.641	0.581858	0.669541	0.2463	0.721164	no
TCONS_00000371	XLOC_000100	gene:MLOC_70910.1	1:11382100-11386392	alm	green	NOTEST	3.56991e-06	8.72151e-06	1.28869	0	1	1	no
TCONS_00000372	XLOC_000100	MLOC_70910	1:11382100-11386392	alm	green	NOTEST	6.14046e-07	1.50015e-06	1.28869	0	1	1	no
TCONS_00000373	XLOC_000100	gene:MLOC_70910.1	1:11382100-11386392	alm	green	NOTEST	0.0275412	0.0672847	1.28869	0	1	1	no
TCONS_00000374	XLOC_000101	gene:MLOC_75131.1	1:11409490-11410657	alm	green	OK	0.912041	4.78118	2.3902	1.6055	0.02725	0.398572	no
TCONS_00000375	XLOC_000102	gene:MLOC_43957.1	1:11453226-11457760	alm	green	NOTEST	1.39841e-20	2.25539e-126	-351.435	0	1	1	no
TCONS_00000376	XLOC_000102	gene:MLOC_43957.1	1:11453226-11457760	alm	green	NOTEST	1.52986e-05	9.63732e-11	-17.2763	0	1	1	no
TCONS_00000377	XLOC_000102	gene:MLOC_43957.1	1:11453226-11457760	alm	green	NOTEST	2.12334e-17	3.51864e-19	-5.91518	0	1	1	no
TCONS_00000378	XLOC_000102	gene:MLOC_43957.1	1:11453226-11457760	alm	green	NOTEST	6.97963e-73	1.29633e-18	180.277	0	1	1	no
TCONS_00000379	XLOC_000102	gene:MLOC_43957.1	1:11453226-11457760	alm	green	NOTEST	0.518898	1.70528e-11	-34.8247	0	1	1	no
TCONS_00000380	XLOC_000102	gene:MLOC_43957.1	1:11453226-11457760	alm	green	NOTEST	8.28325e-08	0.000863354	13.3475	0	1	1	no
TCONS_00000381	XLOC_000102	MLOC_43957	1:11453226-11457760	alm	green	NOTEST	0.0598841	0.038568	-0.634769	0	1	1	no
TCONS_00000382	XLOC_000102	gene:MLOC_43957.1	1:11453226-11457760	alm	green	NOTEST	0.0150977	0.0969102	2.68232	0	1	1	no
TCONS_00000383	XLOC_000102	gene:MLOC_43957.1	1:11453226-11457760	alm	green	NOTEST	0.00192401	0.00256445	0.414531	0	1	1	no
TCONS_00000384	XLOC_000102	gene:MLOC_43957.1	1:11453226-11457760	alm	green	NOTEST	9.95394e-48	0.0769512	152.437	0	1	1	no
TCONS_00000385	XLOC_000102	gene:MLOC_43957.1	1:11453226-11457760	alm	green	NOTEST	0.106757	0.604313	2.50096	0	1	1	no
TCONS_00000386	XLOC_000102	gene:MLOC_43957.1	1:11453226-11457760	alm	green	NOTEST	3.80794	2.64998	-0.523032	0	1	1	no
TCONS_00000387	XLOC_000102	gene:MLOC_43957.1	1:11453226-11457760	alm	green	NOTEST	0.460899	1.30251	1.49878	0	1	1	no
TCONS_00000388	XLOC_000102	gene:MLOC_43957.1	1:11453226-11457760	alm	green	NOTEST	0.019286	6.44725e-09	-21.5124	0	1	1	no
TCONS_00000389	XLOC_000102	gene:MLOC_43957.1	1:11453226-11457760	alm	green	NOTEST	1.66132	2.94552	0.826192	0	1	1	no
TCONS_00000390	XLOC_000102	gene:MLOC_43957.1	1:11453226-11457760	alm	green	NOTEST	1.56515e-07	1.3406e-11	-13.5111	0	1	1	no
TCONS_00000391	XLOC_000102	gene:MLOC_43957.1	1:11453226-11457760	alm	green	NOTEST	0.63977	1.2378e-22	-72.1303	0	1	1	no
TCONS_00000392	XLOC_000103	gene:MLOC_69663.1	1:11524238-11532812	alm	green	NOTEST	1.62111e-06	3.18433e-14	-25.6014	0	1	1	no
TCONS_00000393	XLOC_000103	gene:MLOC_69663.1	1:11524238-11532812	alm	green	NOTEST	0.0500643	0.0210509	-1.2499	0	1	1	no
TCONS_00000394	XLOC_000103	gene:MLOC_69663.1	1:11524238-11532812	alm	green	NOTEST	1.40817e-06	3.19177e-05	4.50246	0	1	1	no
TCONS_00000395	XLOC_000103	gene:MLOC_69663.1	1:11524238-11532812	alm	green	NOTEST	9.22529e-10	1.79067e-08	4.27876	0	1	1	no
TCONS_00000396	XLOC_000103	gene:MLOC_69663.1	1:11524238-11532812	alm	green	NOTEST	3.33191e-17	0.000101295	41.4673	0	1	1	no
TCONS_00000397	XLOC_000103	gene:MLOC_69663.1	1:11524238-11532812	alm	green	NOTEST	9.05212e-10	4.83291e-06	12.3823	0	1	1	no
TCONS_00000398	XLOC_000103	gene:MLOC_69663.1	1:11524238-11532812	alm	green	NOTEST	0.0864871	0.0595998	-0.537176	0	1	1	no
TCONS_00000399	XLOC_000103	gene:MLOC_69663.1	1:11524238-11532812	alm	green	NOTEST	0.123234	0.142747	0.212064	0	1	1	no
TCONS_00000400	XLOC_000103	gene:MLOC_69663.1	1:11524238-11532812	alm	green	NOTEST	0.00142167	0.158401	6.79985	0	1	1	no
TCONS_00000401	XLOC_000103	gene:MLOC_69663.1	1:11524238-11532812	alm	green	NOTEST	0.28871	6.25479e-16	-48.7136	0	1	1	no
TCONS_00000402	XLOC_000103	gene:MLOC_69663.1	1:11524238-11532812	alm	green	NOTEST	0.617465	0.47399	-0.381501	0	1	1	no
TCONS_00000403	XLOC_000103	gene:MLOC_69663.1	1:11524238-11532812	alm	green	NOTEST	0.000591372	0.0408318	6.10948	0	1	1	no
TCONS_00000404	XLOC_000103	gene:MLOC_69663.1	1:11524238-11532812	alm	green	NOTEST	0.071626	0.153878	1.10323	0	1	1	no
TCONS_00000405	XLOC_000103	gene:MLOC_69663.1	1:11524238-11532812	alm	green	NOTEST	0.114042	0.127565	0.161672	0	1	1	no
TCONS_00000406	XLOC_000103	gene:MLOC_69663.1	1:11524238-11532812	alm	green	NOTEST	0.803175	0.165561	-2.27835	0	1	1	no
TCONS_00000407	XLOC_000103	gene:MLOC_69663.1	1:11524238-11532812	alm	green	NOTEST	1.38357e-40	0	-inf	0	1	1	no
TCONS_00000408	XLOC_000104	gene:MLOC_71497.1	1:11540416-11543442	alm	green	NOTEST	0	0	0	0	1	1	no
TCONS_00000409	XLOC_000104	gene:MLOC_71497.1	1:11540416-11543442	alm	green	NOTEST	0.0614331	0	-inf	0	1	1	no
TCONS_00000410	XLOC_000104	gene:MLOC_71497.1	1:11540416-11543442	alm	green	NOTEST	3.42768e-07	0	-inf	0	1	1	no
TCONS_00000411	XLOC_000104	gene:MLOC_71497.1	1:11540416-11543442	alm	green	NOTEST	4.09064e-07	0	-inf	0	1	1	no
TCONS_00000412	XLOC_000105	gene:MLOC_33482.1	1:11550310-11554025	alm	green	NOTEST	0.344928	1.06013e-11	-34.9213	0	1	1	no
TCONS_00000413	XLOC_000105	gene:MLOC_33482.1	1:11550310-11554025	alm	green	NOTEST	0.950296	0.690765	-0.460183	0	1	1	no
TCONS_00000414	XLOC_000105	MLOC_33482	1:11550310-11554025	alm	green	NOTEST	0.129224	0.370595	1.51997	0	1	1	no
TCONS_00000415	XLOC_000105	gene:MLOC_33482.1	1:11550310-11554025	alm	green	OK	56.7685	115.933	1.03013	1.82251	0.0018	0.07159	no
TCONS_00000416	XLOC_000105	gene:MLOC_33482.1	1:11550310-11554025	alm	green	NOTEST	0.453582	0.0695976	-2.70425	0	1	1	no
TCONS_00000417	XLOC_000106	gene:MLOC_9969.1	1:12198448-12200715	alm	green	NOTEST	5.28227e-07	3.53854e-06	2.74393	0	1	1	no
TCONS_00000418	XLOC_000106	MLOC_9969	1:12198448-12200715	alm	green	NOTEST	0.451864	0.216576	-1.06102	0	1	1	no
TCONS_00000419	XLOC_000106	gene:MLOC_9969.1	1:12198448-12200715	alm	green	OK	45.5643	58.1033	0.350718	0.528939	0.3521	0.75618	no
TCONS_00000420	XLOC_000107	gene:MLOC_9970.1	1:12201607-12206907	alm	green	NOTEST	1.8899e-31	4.09721e-76	-148.37	0	1	1	no
TCONS_00000421	XLOC_000107	gene:MLOC_9970.1	1:12201607-12206907	alm	green	NOTEST	0.000318295	2.38185e-39	-116.686	0	1	1	no
TCONS_00000422	XLOC_000107	gene:MLOC_9970.1	1:12201607-12206907	alm	green	NOTEST	1.54591e-06	4.79822e-15	-28.2633	0	1	1	no
TCONS_00000423	XLOC_000107	gene:MLOC_9970.1	1:12201607-12206907	alm	green	NOTEST	2.9246e-07	0.000333607	10.1557	0	1	1	no
TCONS_00000424	XLOC_000107	gene:MLOC_9970.1	1:12201607-12206907	alm	green	NOTEST	1.67852e-06	0.000769254	8.84012	0	1	1	no
TCONS_00000425	XLOC_000107	gene:MLOC_9970.1	1:12201607-12206907	alm	green	NOTEST	0.291474	2.30132e-17	-53.4918	0	1	1	no
TCONS_00000426	XLOC_000107	gene:MLOC_9970.1	1:12201607-12206907	alm	green	NOTEST	0.000148261	1.36072	13.1639	0	1	1	no
TCONS_00000427	XLOC_000107	gene:MLOC_9970.1	1:12201607-12206907	alm	green	NOTEST	4.33597e-32	3.20916e-78	-153.243	0	1	1	no
TCONS_00000428	XLOC_000107	gene:MLOC_9970.1	1:12201607-12206907	alm	green	NOTEST	1.08886	0.279654	-1.9611	0	1	1	no
TCONS_00000429	XLOC_000107	gene:MLOC_9970.1	1:12201607-12206907	alm	green	NOTEST	0.110352	0.0112558	-3.29337	0	1	1	no
TCONS_00000430	XLOC_000107	gene:MLOC_9970.1	1:12201607-12206907	alm	green	NOTEST	0.749262	1.32899	0.826792	0	1	1	no
TCONS_00000431	XLOC_000107	gene:MLOC_9970.1	1:12201607-12206907	alm	green	NOTEST	4.43453e-28	2.59342e-68	-133.651	0	1	1	no
TCONS_00000432	XLOC_000107	gene:MLOC_9970.1	1:12201607-12206907	alm	green	NOTEST	9.09303e-26	6.32119e-65	-130.08	0	1	1	no
TCONS_00000433	XLOC_000107	gene:MLOC_9970.1	1:12201607-12206907	alm	green	NOTEST	0.0616271	2.01259e-52	-167.711	0	1	1	no
TCONS_00000434	XLOC_000107	gene:MLOC_9970.1	1:12201607-12206907	alm	green	NOTEST	0.000237425	0.144417	9.24855	0	1	1	no
TCONS_00000435	XLOC_000107	gene:MLOC_9970.1	1:12201607-12206907	alm	green	NOTEST	6.43161e-18	1.65738e-56	-128.19	0	1	1	no
TCONS_00000436	XLOC_000107	gene:MLOC_9970.1	1:12201607-12206907	alm	green	NOTEST	2.48113e-57	3.00425e-60	-9.68977	0	1	1	no
TCONS_00000437	XLOC_000108	gene:MLOC_55368.1	1:12703855-12710823	alm	green	NOTEST	4.81147e-47	1.32244e-38	28.0341	0	1	1	no
TCONS_00000438	XLOC_000108	gene:MLOC_55368.1	1:12703855-12710823	alm	green	NOTEST	0.0456128	0.149186	1.7096	0	1	1	no
TCONS_00000439	XLOC_000108	MLOC_55368	1:12703855-12710823	alm	green	NOTEST	1.58089e-19	1.42399e-19	-0.150802	0	1	1	no
TCONS_00000440	XLOC_000108	gene:MLOC_55368.1	1:12703855-12710823	alm	green	OK	8.92002	3.73005	-1.25785	-0.669192	0.3856	0.769529	no
TCONS_00000441	XLOC_000108	gene:MLOC_55368.1	1:12703855-12710823	alm	green	NOTEST	3.54236	3.71297	0.0678609	0	1	1	no
TCONS_00000442	XLOC_000108	gene:MLOC_55368.1	1:12703855-12710823	alm	green	OK	6.33741	6.58001	0.0541971	0.0274534	0.9569	0.983807	no
TCONS_00000443	XLOC_000109	gene:MLOC_20089.1	1:12714407-12717820	alm	green	NOTEST	1.63769	1.9746	0.269899	0	1	1	no
TCONS_00000444	XLOC_000109	gene:MLOC_20089.1	1:12714407-12717820	alm	green	NOTEST	0.0993312	1.9254e-07	-18.9767	0	1	1	no
TCONS_00000445	XLOC_000109	MLOC_20089	1:12714407-12717820	alm	green	NOTEST	0.000141739	0.074597	9.03974	0	1	1	no
TCONS_00000446	XLOC_000109	gene:MLOC_20089.1	1:12714407-12717820	alm	green	NOTEST	3.73657	3.00943	-0.312224	0	1	1	no
TCONS_00000447	XLOC_000110	-	1:12745073-12745965	alm	green	OK	2.45301	7.47569	1.60765	1.1733	0.0723	0.603783	no
TCONS_00000448	XLOC_000111	gene:MLOC_61974.1	1:12884297-12889790	alm	green	NOTEST	2.8147e-06	0.174988	15.9239	0	1	1	no
TCONS_00000449	XLOC_000111	MLOC_61974	1:12884297-12889790	alm	green	NOTEST	0.165949	0.240237	0.533723	0	1	1	no
TCONS_00000450	XLOC_000111	gene:MLOC_61974.1	1:12884297-12889790	alm	green	OK	5.12351	11.2808	1.13866	0.511414	0.55345	0.839462	no
TCONS_00000451	XLOC_000111	gene:MLOC_61974.1	1:12884297-12889790	alm	green	OK	106.723	121.123	0.182607	0.295616	0.60705	0.860621	no
TCONS_00000452	XLOC_000112	MLOC_39726	1:12909701-12910612	alm	green	NOTEST	3.37763e-07	0	-inf	0	1	1	no
TCONS_00000453	XLOC_000112	gene:MLOC_39726.1	1:12909701-12910612	alm	green	NOTEST	0.619705	0	-inf	0	1	1	no
TCONS_00000454	XLOC_000113	gene:MLOC_53936.1	1:12926517-12930441	alm	green	NOTEST	0	0	0	0	1	1	no
TCONS_00000455	XLOC_000113	MLOC_53936	1:12926517-12930441	alm	green	NOTEST	0	0	0	0	1	1	no
TCONS_00000456	XLOC_000113	gene:MLOC_53936.1	1:12926517-12930441	alm	green	NOTEST	0	0	0	0	1	1	no
TCONS_00000457	XLOC_000114	gene:MLOC_12443.1	1:13108209-13114491	alm	green	OK	6.77534	4.04758	-0.743234	-0.337999	0.6359	0.872438	no
TCONS_00000458	XLOC_000114	gene:MLOC_12443.1	1:13108209-13114491	alm	green	OK	24.9884	14.7437	-0.761161	-0.805744	0.15655	0.703631	no
TCONS_00000459	XLOC_000114	gene:MLOC_12443.1	1:13108209-13114491	alm	green	NOTEST	0.192895	0.252308	0.387368	0	1	1	no
TCONS_00000460	XLOC_000114	MLOC_12443	1:13108209-13114491	alm	green	NOTEST	0.371634	0.0568797	-2.7079	0	1	1	no
TCONS_00000461	XLOC_000114	gene:MLOC_12443.1	1:13108209-13114491	alm	green	NOTEST	9.73792e-14	0.787969	42.8796	0	1	1	no
TCONS_00000462	XLOC_000114	gene:MLOC_12443.1	1:13108209-13114491	alm	green	NOTEST	1.59955	0.868127	-0.881691	0	1	1	no
TCONS_00000463	XLOC_000114	gene:MLOC_12443.1	1:13108209-13114491	alm	green	NOTEST	0.0278358	0.0014591	-4.25379	0	1	1	no
TCONS_00000464	XLOC_000115	gene:MLOC_39000.1	1:13116695-13117346	alm	green	NOTEST	0.621255	0	-inf	0	1	1	no
TCONS_00000465	XLOC_000116	gene:MLOC_39001.1	1:13122266-13123165	alm	green	NOTEST	0	0	0	0	1	1	no
TCONS_00000466	XLOC_000117	gene:MLOC_5434.1	1:13135315-13137352	alm	green	NOTEST	0	0	0	0	1	1	no
TCONS_00000467	XLOC_000118	-	1:13157188-13158335	alm	green	OK	16.3116	22.4047	0.457897	0.331109	0.5819	0.85278	no
TCONS_00000468	XLOC_000118	-	1:13157188-13158335	alm	green	OK	7.03666	6.10372	-0.205203	-0.0611559	0.90615	0.967892	no
TCONS_00000469	XLOC_000119	gene:MLOC_5569.1	1:13687462-13694405	alm	green	NOTEST	7.05344e-60	0	-inf	0	1	1	no
TCONS_00000470	XLOC_000119	gene:MLOC_5569.1	1:13687462-13694405	alm	green	NOTEST	8.55591e-08	2.31825e-07	1.43804	0	1	1	no
TCONS_00000471	XLOC_000119	gene:MLOC_5569.1	1:13687462-13694405	alm	green	NOTEST	0.0642611	0.0133591	-2.26613	0	1	1	no
TCONS_00000472	XLOC_000119	gene:MLOC_5569.1	1:13687462-13694405	alm	green	NOTEST	1.72243	2.24955	0.385193	0	1	1	no
TCONS_00000473	XLOC_000119	gene:MLOC_5569.1	1:13687462-13694405	alm	green	OK	8.05859	11.9373	0.566874	0.498417	0.39295	0.771237	no
TCONS_00000474	XLOC_000119	gene:MLOC_5569.1	1:13687462-13694405	alm	green	NOTEST	0.134559	6.16446e-12	-34.3455	0	1	1	no
TCONS_00000475	XLOC_000119	gene:MLOC_5569.1	1:13687462-13694405	alm	green	NOTEST	0.000122039	0.000144759	0.246316	0	1	1	no
TCONS_00000476	XLOC_000119	gene:MLOC_5569.1	1:13687462-13694405	alm	green	OK	15.7628	8.84969	-0.832825	-0.486577	0.34315	0.752733	no
TCONS_00000477	XLOC_000120	gene:MLOC_33179.1	1:13917007-13918380	alm	green	NOTEST	0.872753	0.131998	-2.72505	0	1	1	no
TCONS_00000478	XLOC_000120	gene:MLOC_33179.1	1:13917007-13918380	alm	green	NOTEST	1.52591	0	-inf	0	1	1	no
TCONS_00000479	XLOC_000121	tRNA-Glu	1:14302769-14302843	alm	green	NOTEST	0	0	0	0	1	1	no
TCONS_00000480	XLOC_000122	tRNA-Glu	1:14306619-14306693	alm	green	NOTEST	0	0	0	0	1	1	no
TCONS_00000481	XLOC_000123	gene:EPlHVUG00000001370.1	1:14333625-14333697	alm	green	NOTEST	0	0	0	0	1	1	no
TCONS_00000482	XLOC_000124	MLOC_23830	1:14363917-14364624	alm	green	NOTEST	0	0	0	0	1	1	no
TCONS_00000483	XLOC_000124	gene:MLOC_23830.1	1:14363917-14364624	alm	green	NOTEST	0	0	0	0	1	1	no
TCONS_00000484	XLOC_000125	gene:MLOC_54740.1	1:17255411-17256444	alm	green	NOTEST	2.32682	1.98843	-0.226729	0	1	1	no
TCONS_00000485	XLOC_000126	gene:MLOC_53170.1	1:18151543-18159682	alm	green	NOTEST	1.72318e-61	2.04681e-18	143.091	0	1	1	no
TCONS_00000486	XLOC_000126	gene:MLOC_53170.1	1:18151543-18159682	alm	green	NOTEST	0	6.27592e-168	inf	0	1	1	no
TCONS_00000487	XLOC_000126	MLOC_53170	1:18151543-18159682	alm	green	NOTEST	0	0	0	0	1	1	no
TCONS_00000488	XLOC_000126	gene:MLOC_53170.1	1:18151543-18159682	alm	green	NOTEST	0.357264	0.537829	0.590155	0	1	1	no
TCONS_00000489	XLOC_000127	gene:MLOC_60460.1	1:18161832-18166522	alm	green	NOTEST	4.17856e-31	5.04242e-28	10.2369	0	1	1	no
TCONS_00000490	XLOC_000127	gene:MLOC_60460.1	1:18161832-18166522	alm	green	NOTEST	4.58887e-06	4.64094e-07	-3.30565	0	1	1	no
TCONS_00000491	XLOC_000127	gene:MLOC_60460.1	1:18161832-18166522	alm	green	NOTEST	0.531232	0.116089	-2.19411	0	1	1	no
TCONS_00000492	XLOC_000127	gene:MLOC_60460.1	1:18161832-18166522	alm	green	NOTEST	0.149673	1.02973	2.78238	0	1	1	no
TCONS_00000493	XLOC_000127	gene:MLOC_60460.1	1:18161832-18166522	alm	green	NOTEST	0.0321934	0.0346544	0.106277	0	1	1	no
TCONS_00000494	XLOC_000127	gene:MLOC_60460.1	1:18161832-18166522	alm	green	NOTEST	0.0410399	0.0935624	1.1889	0	1	1	no
TCONS_00000495	XLOC_000127	gene:MLOC_60460.1	1:18161832-18166522	alm	green	OK	5.25803	4.01936	-0.387556	-0.397252	0.4852	0.812471	no
TCONS_00000496	XLOC_000127	gene:MLOC_60460.1	1:18161832-18166522	alm	green	NOTEST	8.26497e-05	0.620327	12.8737	0	1	1	no
TCONS_00000497	XLOC_000128	gene:MLOC_65784.1	1:18200214-18204521	alm	green	OK	24.3066	21.6834	-0.164757	-0.16888	0.77975	0.925184	no
TCONS_00000498	XLOC_000128	gene:MLOC_65784.1	1:18200214-18204521	alm	green	NOTEST	0.535223	0.206093	-1.37684	0	1	1	no
TCONS_00000499	XLOC_000128	MLOC_65784	1:18200214-18204521	alm	green	NOTEST	0.0432188	1.45129e-10	-28.1498	0	1	1	no
TCONS_00000500	XLOC_000128	gene:MLOC_65784.1	1:18200214-18204521	alm	green	OK	21.7708	17.2036	-0.33968	-0.267647	0.6332	0.871359	no
TCONS_00000501	XLOC_000129	gene:MLOC_19578.1	1:18282741-18283661	alm	green	OK	22.961	23.088	0.00795304	0.0111649	0.98735	0.992019	no
TCONS_00000502	XLOC_000130	tRNA-Arg	1:18284910-18284984	alm	green	NOTEST	0	0	0	0	1	1	no
TCONS_00000503	XLOC_000131	gene:MLOC_57666.1	1:18672664-18676872	alm	green	NOTEST	8.5011e-07	4.59115e-06	2.43314	0	1	1	no
TCONS_00000504	XLOC_000131	MLOC_57666	1:18672664-18676872	alm	green	NOTEST	9.40658e-09	3.49494e-08	1.89353	0	1	1	no
TCONS_00000505	XLOC_000131	gene:MLOC_57666.1	1:18672664-18676872	alm	green	NOTEST	0.33522	0.962355	1.52146	0	1	1	no
TCONS_00000506	XLOC_000132	gene:MLOC_53279.1	1:18707984-18710237	alm	green	NOTEST	2.03379	3.54947	0.803435	0	1	1	no
TCONS_00000507	XLOC_000132	gene:MLOC_53279.1	1:18707984-18710237	alm	green	NOTEST	3.51658e-06	2.70115e-05	2.94133	0	1	1	no
TCONS_00000508	XLOC_000132	MLOC_53279	1:18707984-18710237	alm	green	NOTEST	1.73497e-15	3.48616e-23	-25.5687	0	1	1	no
TCONS_00000509	XLOC_000132	gene:MLOC_53279.1	1:18707984-18710237	alm	green	NOTEST	4.36468	3.22139	-0.438192	0	1	1	no
TCONS_00000510	XLOC_000133	gene:MLOC_43525.1	1:19171640-19188702	alm	green	NOTEST	0.221827	1.86156e-08	-23.5064	0	1	1	no
TCONS_00000511	XLOC_000133	gene:MLOC_43525.1	1:19171640-19188702	alm	green	OK	20.0337	13.5837	-0.560552	-0.634682	0.26605	0.725031	no
TCONS_00000512	XLOC_000133	gene:MLOC_43525.1	1:19171640-19188702	alm	green	NOTEST	5.72946e-18	1.55136e-41	-78.2892	0	1	1	no
TCONS_00000513	XLOC_000133	gene:MLOC_43525.1	1:19171640-19188702	alm	green	NOTEST	0.226157	6.6415e-05	-11.7335	0	1	1	no
TCONS_00000514	XLOC_000133	gene:MLOC_43525.1	1:19171640-19188702	alm	green	NOTEST	2.56622e-66	1.02715e-33	108.303	0	1	1	no
TCONS_00000515	XLOC_000133	gene:MLOC_43525.1	1:19171640-19188702	alm	green	NOTEST	2.61616e-17	4.14396e-47	-98.9943	0	1	1	no
TCONS_00000516	XLOC_000133	gene:MLOC_43525.1	1:19171640-19188702	alm	green	NOTEST	6.73459e-17	3.56536e-45	-93.9315	0	1	1	no
TCONS_00000517	XLOC_000133	gene:MLOC_43525.1	1:19171640-19188702	alm	green	NOTEST	2.76992e-49	9.21788e-38	38.2758	0	1	1	no
TCONS_00000518	XLOC_000133	gene:MLOC_43525.1	1:19171640-19188702	alm	green	NOTEST	4.08677e-15	2.19824e-46	-103.874	0	1	1	no
TCONS_00000519	XLOC_000133	gene:MLOC_43525.1	1:19171640-19188702	alm	green	NOTEST	2.25116e-119	4.71037e-66	177.127	0	1	1	no
TCONS_00000520	XLOC_000133	MLOC_43525	1:19171640-19188702	alm	green	NOTEST	1.24972e-86	0.053272	281.134	0	1	1	no
TCONS_00000521	XLOC_000133	gene:MLOC_43525.1	1:19171640-19188702	alm	green	NOTEST	1.52395	0.00878079	-7.43925	0	1	1	no
TCONS_00000522	XLOC_000133	gene:MLOC_43525.1	1:19171640-19188702	alm	green	NOTEST	2.61301e-66	6.91433e-66	1.40388	0	1	1	no
TCONS_00000523	XLOC_000133	gene:MLOC_43525.1	1:19171640-19188702	alm	green	NOTEST	3.64888e-48	1.58274e-77	-97.5409	0	1	1	no
TCONS_00000524	XLOC_000133	gene:MLOC_43525.1	1:19171640-19188702	alm	green	NOTEST	2.78168e-94	1.80737e-90	12.6656	0	1	1	no
TCONS_00000525	XLOC_000133	gene:MLOC_43525.1	1:19171640-19188702	alm	green	NOTEST	1.84295	1.37695e-16	-53.5714	0	1	1	no
TCONS_00000526	XLOC_000133	gene:MLOC_43525.1	1:19171640-19188702	alm	green	NOTEST	2.33635e-70	2.78932e-63	23.5092	0	1	1	no
TCONS_00000527	XLOC_000133	gene:MLOC_43525.1	1:19171640-19188702	alm	green	NOTEST	5.20252e-132	1.23793e-114	57.7234	0	1	1	no
TCONS_00000528	XLOC_000133	gene:MLOC_43525.1	1:19171640-19188702	alm	green	NOTEST	7.79043e-65	0.0558678	208.802	0	1	1	no
TCONS_00000529	XLOC_000133	gene:MLOC_43525.1	1:19171640-19188702	alm	green	NOTEST	0.217926	0.19806	-0.1379	0	1	1	no
TCONS_00000530	XLOC_000133	gene:MLOC_43525.1	1:19171640-19188702	alm	green	NOTEST	2.03848e-46	5.9138e-43	11.5024	0	1	1	no
TCONS_00000531	XLOC_000133	gene:MLOC_43525.1	1:19171640-19188702	alm	green	NOTEST	3.6802e-73	3.7629e-67	19.9636	0	1	1	no
TCONS_00000532	XLOC_000133	gene:MLOC_43525.1	1:19171640-19188702	alm	green	NOTEST	0.593458	0.0580752	-3.35315	0	1	1	no
TCONS_00000533	XLOC_000133	gene:MLOC_43525.1	1:19171640-19188702	alm	green	OK	46.2359	33.1669	-0.47927	-0.562772	0.32615	0.747001	no
TCONS_00000534	XLOC_000134	-	1:19208179-19209185	alm	green	OK	5.02234	1.39061	-1.85264	-1.17985	0.0721	0.603453	no
TCONS_00000535	XLOC_000135	gene:MLOC_57871.1	1:19258119-19264142	alm	green	NOTEST	2.09344	7.61826e-09	-28.0338	0	1	1	no
TCONS_00000536	XLOC_000135	MLOC_57871	1:19258119-19264142	alm	green	NOTEST	3.14911e-159	0.162172	523.907	0	1	1	no
TCONS_00000537	XLOC_000135	gene:MLOC_57871.1	1:19258119-19264142	alm	green	OK	13.1307	11.7948	-0.1548	-0.0999462	0.8724	0.957259	no
TCONS_00000538	XLOC_000135	gene:MLOC_57871.1	1:19258119-19264142	alm	green	NOTEST	6.18552e-13	0.325151	38.9354	0	1	1	no
TCONS_00000539	XLOC_000135	gene:MLOC_57871.1	1:19258119-19264142	alm	green	OK	2.96082	5.8354	0.978835	0.2693	0.64015	0.873754	no
TCONS_00000540	XLOC_000135	gene:MLOC_57871.1	1:19258119-19264142	alm	green	NOTEST	0.00335014	1.25301e-10	-24.6723	0	1	1	no
TCONS_00000541	XLOC_000136	gene:MLOC_69897.1	1:19287057-19291338	alm	green	NOTEST	0.0240617	0.124834	2.3752	0	1	1	no
TCONS_00000542	XLOC_000136	MLOC_69897	1:19287057-19291338	alm	green	NOTEST	0.000229726	0.00119183	2.3752	0	1	1	no
TCONS_00000543	XLOC_000136	gene:MLOC_69897.1	1:19287057-19291338	alm	green	NOTEST	0	0	0	0	1	1	no
TCONS_00000544	XLOC_000137	MLOC_6194	1:19299861-19300531	alm	green	NOTEST	8.42958e-05	0.000328094	1.96057	0	1	1	no
TCONS_00000545	XLOC_000137	gene:MLOC_6194.1	1:19299861-19300531	alm	green	OK	7.50598	4.32068	-0.796781	-0.589066	0.3028	0.735148	no
TCONS_00000546	XLOC_000138	gene:MLOC_150.1	1:19311002-19313330	alm	green	NOTEST	0.480513	2.19257e-16	-50.9609	0	1	1	no
TCONS_00000547	XLOC_000138	gene:MLOC_150.1	1:19311002-19313330	alm	green	NOTEST	3.21655e-06	7.63605e-18	-38.6158	0	1	1	no
TCONS_00000548	XLOC_000138	gene:MLOC_150.1	1:19311002-19313330	alm	green	NOTEST	4.36146e-06	2.86657e-17	-37.1467	0	1	1	no
TCONS_00000549	XLOC_000138	gene:MLOC_150.1	1:19311002-19313330	alm	green	NOTEST	2.33022e-10	0.000276067	20.1761	0	1	1	no
TCONS_00000550	XLOC_000138	gene:MLOC_150.1	1:19311002-19313330	alm	green	NOTEST	1.12494e-09	0.182519	27.2736	0	1	1	no
TCONS_00000551	XLOC_000139	gene:MLOC_16241.1	1:19421408-19423481	alm	green	NOTEST	0.157155	0	-inf	0	1	1	no
TCONS_00000552	XLOC_000139	gene:MLOC_16241.1	1:19421408-19423481	alm	green	NOTEST	0	0	0	0	1	1	no
TCONS_00000553	XLOC_000139	gene:MLOC_16241.1	1:19421408-19423481	alm	green	NOTEST	0	0	0	0	1	1	no
TCONS_00000554	XLOC_000139	gene:MLOC_16241.1	1:19421408-19423481	alm	green	NOTEST	3.99147e-06	0	-inf	0	1	1	no
TCONS_00000555	XLOC_000140	gene:MLOC_13137.1	1:19633254-19637618	alm	green	NOTEST	0	0	0	0	1	1	no
TCONS_00000556	XLOC_000140	MLOC_13137	1:19633254-19637618	alm	green	NOTEST	0	0	0	0	1	1	no
TCONS_00000557	XLOC_000140	gene:MLOC_13137.1	1:19633254-19637618	alm	green	NOTEST	0	0	0	0	1	1	no
TCONS_00000558	XLOC_000140	gene:MLOC_13137.1	1:19633254-19637618	alm	green	NOTEST	0	0	0	0	1	1	no
TCONS_00000559	XLOC_000141	MLOC_56929	1:19668987-19672449	alm	green	NOTEST	0.08258	0.42748	2.37199	0	1	1	no
TCONS_00000560	XLOC_000141	gene:MLOC_56929.1	1:19668987-19672449	alm	green	OK	15.3202	13.0529	-0.231064	-0.382605	0.50425	0.819438	no
TCONS_00000561	XLOC_000142	MLOC_17935	1:19724331-19725463	alm	green	NOTEST	0	0	0	0	1	1	no
TCONS_00000562	XLOC_000142	gene:MLOC_17935.1	1:19724331-19725463	alm	green	NOTEST	0	0	0	0	1	1	no
TCONS_00000563	XLOC_000143	-	1:20014928-20015694	alm	green	OK	17.0275	18.5862	0.12636	0.140909	0.80735	0.934348	no
TCONS_00000564	XLOC_000144	gene:MLOC_16127.1	1:20091724-20092538	alm	green	NOTEST	1.19497	1.06695	-0.163489	0	1	1	no
TCONS_00000565	XLOC_000145	gene:MLOC_27067.1	1:20097081-20098782	alm	green	NOTEST	1.12984e-06	0	-inf	0	1	1	no
TCONS_00000566	XLOC_000145	gene:MLOC_27067.1	1:20097081-20098782	alm	green	NOTEST	2.439e-07	3.77423e-06	3.95182	0	1	1	no
TCONS_00000567	XLOC_000145	gene:MLOC_27067.1	1:20097081-20098782	alm	green	NOTEST	0.107782	0.263316	1.28868	0	1	1	no
TCONS_00000568	XLOC_000146	tRNA-Glu	1:21857685-21857759	alm	green	NOTEST	0	0	0	0	1	1	no
TCONS_00000569	XLOC_000147	gene:MLOC_27541.1	1:21865008-21866758	alm	green	NOTEST	0.0951079	0.400007	2.07239	0	1	1	no
TCONS_00000570	XLOC_000147	MLOC_27541	1:21865008-21866758	alm	green	NOTEST	0.299544	0.341123	0.187525	0	1	1	no
TCONS_00000571	XLOC_000147	gene:MLOC_27541.1	1:21865008-21866758	alm	green	OK	68.8279	55.5756	-0.30854	-0.512627	0.37005	0.764366	no
TCONS_00000572	XLOC_000148	MLOC_74415	1:23464457-23468104	alm	green	NOTEST	0	0	0	0	1	1	no
TCONS_00000573	XLOC_000148	gene:MLOC_74415.1	1:23464457-23468104	alm	green	NOTEST	0	0	0	0	1	1	no
TCONS_00000574	XLOC_000149	gene:MLOC_50663.1	1:23874715-23875355	alm	green	NOTEST	0	0	0	0	1	1	no
TCONS_00000575	XLOC_000150	-	1:23898860-23901855	alm	green	OK	5.64358	3.57922	-0.656964	-0.563169	0.3504	0.755402	no
TCONS_00000576	XLOC_000150	-	1:23898860-23901855	alm	green	NOTEST	2.01816	2.94108	0.543302	0	1	1	no
TCONS_00000577	XLOC_000151	gene:MLOC_16468.1	1:27209823-27214818	alm	green	NOTEST	5.16371e-26	4.08989e-13	42.8487	0	1	1	no
TCONS_00000578	XLOC_000151	MLOC_16468	1:27209823-27214818	alm	green	NOTEST	1.34662e-26	0	-inf	0	1	1	no
TCONS_00000579	XLOC_000151	gene:MLOC_16468.1	1:27209823-27214818	alm	green	NOTEST	3.29753e-06	7.94502e-06	1.26866	0	1	1	no
TCONS_00000580	XLOC_000151	gene:MLOC_16468.1	1:27209823-27214818	alm	green	NOTEST	0.147833	0.678461	2.19829	0	1	1	no
TCONS_00000581	XLOC_000151	gene:MLOC_16468.1	1:27209823-27214818	alm	green	OK	1.74977	5.36986	1.61772	1.47739	0.0221	0.355468	no
TCONS_00000582	XLOC_000152	-	1:27223456-27225613	alm	green	OK	18.8369	19.2564	0.0317756	0.0387806	0.94095	0.97935	no
TCONS_00000583	XLOC_000153	MLOC_34445	1:27249013-27252984	alm	green	NOTEST	1.1009e-12	5.87473e-14	-4.22801	0	1	1	no
TCONS_00000584	XLOC_000153	gene:MLOC_34445.1	1:27249013-27252984	alm	green	NOTEST	1.38838e-06	0.00276675	10.9606	0	1	1	no
TCONS_00000585	XLOC_000153	gene:MLOC_34445.1	1:27249013-27252984	alm	green	NOTEST	0.790844	0.775112	-0.028988	0	1	1	no
TCONS_00000586	XLOC_000153	gene:MLOC_34445.1	1:27249013-27252984	alm	green	NOTEST	0.344948	0.179535	-0.942114	0	1	1	no
TCONS_00000587	XLOC_000153	gene:MLOC_34445.1	1:27249013-27252984	alm	green	NOTEST	0.463033	0.212871	-1.12114	0	1	1	no
TCONS_00000588	XLOC_000153	gene:MLOC_34445.1	1:27249013-27252984	alm	green	NOTEST	0.598845	0.23852	-1.32808	0	1	1	no
TCONS_00000589	XLOC_000154	gene:MLOC_18617.1	1:27256821-27257641	alm	green	NOTEST	0.872508	1.4318	0.714594	0	1	1	no
TCONS_00000590	XLOC_000155	gene:MLOC_55281.1	1:27364353-27370449	alm	green	NOTEST	0	0	0	0	1	1	no
TCONS_00000591	XLOC_000155	MLOC_55281	1:27364353-27370449	alm	green	NOTEST	0	0	0	0	1	1	no
TCONS_00000592	XLOC_000155	gene:MLOC_55281.1	1:27364353-27370449	alm	green	NOTEST	0	0	0	0	1	1	no
TCONS_00000593	XLOC_000156	gene:MLOC_63317.1	1:27377085-27382184	alm	green	NOTEST	5.82767e-15	3.2134e-37	-73.9412	0	1	1	no
TCONS_00000594	XLOC_000156	gene:MLOC_63317.1	1:27377085-27382184	alm	green	NOTEST	5.51129e-15	2.89634e-37	-74.0106	0	1	1	no
TCONS_00000595	XLOC_000156	gene:MLOC_63317.1	1:27377085-27382184	alm	green	NOTEST	5.37105e-25	0.244908	78.5933	0	1	1	no
TCONS_00000596	XLOC_000156	MLOC_63317	1:27377085-27382184	alm	green	NOTEST	0.0665139	1.71608e-05	-11.9203	0	1	1	no
TCONS_00000597	XLOC_000156	gene:MLOC_63317.1	1:27377085-27382184	alm	green	NOTEST	1.46647	3.89417	1.40897	0	1	1	no
TCONS_00000598	XLOC_000156	gene:MLOC_63317.1	1:27377085-27382184	alm	green	OK	5.73838	1.44329	-1.99128	-0.953395	0.2518	0.722397	no
TCONS_00000599	XLOC_000156	gene:MLOC_63317.1	1:27377085-27382184	alm	green	NOTEST	3.65075e-07	1.87941e-51	-147.123	0	1	1	no
TCONS_00000600	XLOC_000156	gene:MLOC_63317.1	1:27377085-27382184	alm	green	NOTEST	6.30065e-07	5.52212e-51	-146.355	0	1	1	no
TCONS_00000601	XLOC_000157	gene:MLOC_516.1	1:28172163-28176167	alm	green	NOTEST	3.61635e-06	2.79792e-07	-3.69211	0	1	1	no
TCONS_00000602	XLOC_000157	gene:MLOC_516.1	1:28172163-28176167	alm	green	NOTEST	5.72381e-14	0.0585146	39.895	0	1	1	no
TCONS_00000603	XLOC_000157	MLOC_516	1:28172163-28176167	alm	green	NOTEST	3.59078e-14	0.0423885	40.1025	0	1	1	no
TCONS_00000604	XLOC_000157	gene:MLOC_516.1	1:28172163-28176167	alm	green	NOTEST	2.2367e-05	6.91619e-07	-5.01525	0	1	1	no
TCONS_00000605	XLOC_000157	gene:MLOC_516.1	1:28172163-28176167	alm	green	NOTEST	0.506151	1.06438	1.07237	0	1	1	no
TCONS_00000606	XLOC_000157	gene:MLOC_516.1	1:28172163-28176167	alm	green	NOTEST	0.297812	2.19046e-11	-33.6624	0	1	1	no
TCONS_00000607	XLOC_000157	gene:MLOC_516.1	1:28172163-28176167	alm	green	NOTEST	2.63421	1.20503	-1.1283	0	1	1	no
TCONS_00000608	XLOC_000158	gene:MLOC_36684.1	1:29986913-29990459	alm	green	NOTEST	0.4107	0.714358	0.798564	0	1	1	no
TCONS_00000609	XLOC_000158	gene:MLOC_36684.1	1:29986913-29990459	alm	green	NOTEST	0.032925	0.698434	4.40687	0	1	1	no
TCONS_00000610	XLOC_000158	gene:MLOC_36684.1	1:29986913-29990459	alm	green	NOTEST	0.296699	0.0107577	-4.78556	0	1	1	no
TCONS_00000611	XLOC_000159	gene:MLOC_37736.1	1:30033016-30034213	alm	green	NOTEST	0.545613	3.21882e-05	-14.0491	0	1	1	no
TCONS_00000612	XLOC_000159	MLOC_37736	1:30033016-30034213	alm	green	NOTEST	6.50084e-06	0.11033	14.0508	0	1	1	no
TCONS_00000613	XLOC_000159	gene:MLOC_37736.1	1:30033016-30034213	alm	green	OK	11.8715	13.8077	0.21797	0.24879	0.6675	0.883431	no
TCONS_00000614	XLOC_000160	gene:MLOC_65638.1	1:30823388-30825657	alm	green	OK	127.761	107.817	-0.244857	-0.419026	0.45825	0.799648	no
TCONS_00000615	XLOC_000161	gene:MLOC_65639.1	1:30826393-30833397	alm	green	NOTEST	2.16495	3.06823	0.50307	0	1	1	no
TCONS_00000616	XLOC_000161	gene:MLOC_65639.1	1:30826393-30833397	alm	green	NOTEST	3.18979e-11	1.86552e-10	2.54804	0	1	1	no
TCONS_00000617	XLOC_000161	gene:MLOC_65639.1	1:30826393-30833397	alm	green	NOTEST	7.93785e-09	5.76222e-14	-17.0718	0	1	1	no
TCONS_00000618	XLOC_000161	gene:MLOC_65639.1	1:30826393-30833397	alm	green	NOTEST	5.51454e-09	6.94366e-10	-2.98947	0	1	1	no
TCONS_00000619	XLOC_000161	gene:MLOC_65639.1	1:30826393-30833397	alm	green	NOTEST	0.0181059	0.00111046	-4.02722	0	1	1	no
TCONS_00000620	XLOC_000161	gene:MLOC_65639.1	1:30826393-30833397	alm	green	NOTEST	3.61173e-05	7.43313e-05	1.04128	0	1	1	no
TCONS_00000621	XLOC_000161	gene:MLOC_65639.1	1:30826393-30833397	alm	green	NOTEST	0.0210076	0.0328715	0.645927	0	1	1	no
TCONS_00000622	XLOC_000161	gene:MLOC_65639.1	1:30826393-30833397	alm	green	NOTEST	2.14265e-05	0.0922935	12.0726	0	1	1	no
TCONS_00000623	XLOC_000161	gene:MLOC_65639.1	1:30826393-30833397	alm	green	NOTEST	1.39927	0.768402	-0.864743	0	1	1	no
TCONS_00000624	XLOC_000161	gene:MLOC_65639.1	1:30826393-30833397	alm	green	NOTEST	0	0	0	0	1	1	no
TCONS_00000625	XLOC_000162	gene:MLOC_18223.1	1:30896642-30898959	alm	green	OK	4.15152	6.20938	0.580809	0.731552	0.20365	0.717184	no
TCONS_00000626	XLOC_000163	gene:MLOC_59170.1	1:31123210-31130108	alm	green	NOTEST	0.00018165	4.07146	14.4521	0	1	1	no
TCONS_00000627	XLOC_000163	gene:MLOC_59170.1	1:31123210-31130108	alm	green	NOTEST	7.85934e-38	0.000279176	111.452	0	1	1	no
TCONS_00000628	XLOC_000163	MLOC_59170	1:31123210-31130108	alm	green	NOTEST	0.047031	0.114455	1.28309	0	1	1	no
TCONS_00000629	XLOC_000163	gene:MLOC_59170.1	1:31123210-31130108	alm	green	NOTEST	6.88358e-05	0.271722	11.9467	0	1	1	no
TCONS_00000630	XLOC_000163	gene:MLOC_59170.1	1:31123210-31130108	alm	green	NOTEST	0.164283	1.02431e-10	-30.5789	0	1	1	no
TCONS_00000631	XLOC_000163	gene:MLOC_59170.1	1:31123210-31130108	alm	green	OK	20.5512	10.299	-0.996726	-0.978568	0.1118	0.66528	no
TCONS_00000632	XLOC_000164	MLOC_63431	1:34202682-34203897	alm	green	NOTEST	0	0	0	0	1	1	no
TCONS_00000633	XLOC_000164	gene:MLOC_63431.1	1:34202682-34203897	alm	green	NOTEST	0.106234	0	-inf	0	1	1	no
TCONS_00000634	XLOC_000165	gene:MLOC_37319.1	1:34662379-34664498	alm	green	OK	11.6522	28.3721	1.28388	1.34894	0.047	0.515806	no
TCONS_00000635	XLOC_000165	HEMA2	1:34662379-34664498	alm	green	NOTEST	0.0107081	0.0472342	2.14112	0	1	1	no
TCONS_00000636	XLOC_000165	HEMA2	1:34662379-34664498	alm	green	OK	0.555516	8.727	3.97358	1.44032	0.1049	0.657291	no
TCONS_00000637	XLOC_000165	gene:MLOC_37319.1	1:34662379-34664498	alm	green	NOTEST	2.12707	1.45942e-05	-17.1531	0	1	1	no
TCONS_00000638	XLOC_000166	gene:MLOC_12883.1	1:36327462-36333155	alm	green	NOTEST	0.523462	0.400409	-0.386609	0	1	1	no
TCONS_00000639	XLOC_000166	gene:MLOC_12883.1	1:36327462-36333155	alm	green	NOTEST	3.34548e-07	1.61255e-05	5.59099	0	1	1	no
TCONS_00000640	XLOC_000166	gene:MLOC_12883.1	1:36327462-36333155	alm	green	NOTEST	0.00229437	2.2281e-13	-33.2616	0	1	1	no
TCONS_00000641	XLOC_000166	gene:MLOC_12883.1	1:36327462-36333155	alm	green	NOTEST	0.142324	0.136091	-0.0645985	0	1	1	no
TCONS_00000642	XLOC_000166	MLOC_12883	1:36327462-36333155	alm	green	NOTEST	7.73592e-32	3.97148e-17	48.867	0	1	1	no
TCONS_00000643	XLOC_000166	gene:MLOC_12883.1	1:36327462-36333155	alm	green	NOTEST	0.110805	5.27063e-19	-57.5448	0	1	1	no
TCONS_00000644	XLOC_000166	gene:MLOC_12883.1	1:36327462-36333155	alm	green	NOTEST	1.52727e-20	1.24257e-19	3.0243	0	1	1	no
TCONS_00000645	XLOC_000166	gene:MLOC_12883.1	1:36327462-36333155	alm	green	NOTEST	0.134131	6.48125e-10	-27.6247	0	1	1	no
TCONS_00000646	XLOC_000166	gene:MLOC_12883.1	1:36327462-36333155	alm	green	NOTEST	2.48613e-23	6.18246e-08	51.1432	0	1	1	no
TCONS_00000647	XLOC_000166	gene:MLOC_12883.1	1:36327462-36333155	alm	green	OK	11.9989	7.06045	-0.765069	-0.961553	0.09365	0.650413	no
TCONS_00000648	XLOC_000167	gene:MLOC_77763.1	1:36335424-36339156	alm	green	NOTEST	0	4.46911e-09	inf	0	1	1	no
TCONS_00000649	XLOC_000167	gene:MLOC_77763.1	1:36335424-36339156	alm	green	NOTEST	2.60765e-79	8.37733e-11	227.575	0	1	1	no
TCONS_00000650	XLOC_000167	gene:MLOC_77763.1	1:36335424-36339156	alm	green	NOTEST	6.81349e-05	3.3765e-16	-37.5541	0	1	1	no
TCONS_00000651	XLOC_000167	gene:MLOC_77763.1	1:36335424-36339156	alm	green	NOTEST	1.71806e-41	4.61152e-14	91.1165	0	1	1	no
TCONS_00000652	XLOC_000167	gene:MLOC_77763.1	1:36335424-36339156	alm	green	NOTEST	8.3861e-71	1.89691e-22	160.63	0	1	1	no
TCONS_00000653	XLOC_000167	gene:MLOC_77763.1	1:36335424-36339156	alm	green	NOTEST	1.12396e-70	2.09661e-22	160.352	0	1	1	no
TCONS_00000654	XLOC_000167	gene:MLOC_77763.1	1:36335424-36339156	alm	green	NOTEST	1.75571e-20	1.61551e-21	-3.44199	0	1	1	no
TCONS_00000655	XLOC_000167	gene:MLOC_77763.1	1:36335424-36339156	alm	green	NOTEST	0.00079958	0.000801888	0.00415852	0	1	1	no
TCONS_00000656	XLOC_000167	gene:MLOC_77763.1	1:36335424-36339156	alm	green	NOTEST	0.031017	0.0555214	0.839985	0	1	1	no
TCONS_00000657	XLOC_000167	gene:MLOC_77763.1	1:36335424-36339156	alm	green	NOTEST	0	0.0011753	inf	0	1	1	no
TCONS_00000658	XLOC_000167	gene:MLOC_77763.1	1:36335424-36339156	alm	green	NOTEST	0.125727	0.620171	2.30238	0	1	1	no
TCONS_00000659	XLOC_000167	gene:MLOC_77763.1	1:36335424-36339156	alm	green	NOTEST	0.36321	4.90581e-15	-46.0733	0	1	1	no
TCONS_00000660	XLOC_000167	gene:MLOC_77763.1	1:36335424-36339156	alm	green	NOTEST	0.000493065	0.156012	8.30566	0	1	1	no
TCONS_00000661	XLOC_000167	gene:MLOC_77763.1	1:36335424-36339156	alm	green	NOTEST	6.41752e-16	5.22663e-21	-16.9058	0	1	1	no
TCONS_00000662	XLOC_000168	gene:EPlHVUG00000000691.1	1:36353275-36353342	alm	green	NOTEST	0	0	0	0	1	1	no
TCONS_00000663	XLOC_000169	gene:MLOC_81683.1	1:36476561-36477769	alm	green	NOTEST	0.449646	0	-inf	0	1	1	no
TCONS_00000664	XLOC_000170	tRNA-Glu	1:36697308-36697381	alm	green	NOTEST	0	0	0	0	1	1	no
TCONS_00000665	XLOC_000171	gene:MLOC_14700.1	1:36700294-36701582	alm	green	NOTEST	0.000493316	0.281831	9.1581	0	1	1	no
TCONS_00000666	XLOC_000171	MLOC_14700	1:36700294-36701582	alm	green	NOTEST	0.000140931	3.01206	14.3835	0	1	1	no
TCONS_00000667	XLOC_000171	gene:MLOC_14700.1	1:36700294-36701582	alm	green	NOTEST	3.59901	1.31361	-1.45407	0	1	1	no
TCONS_00000668	XLOC_000172	-	1:36777472-36779871	alm	green	NOTEST	2.87063	2.70178	-0.0874589	0	1	1	no
TCONS_00000669	XLOC_000173	MLOC_56900	1:36813542-36814471	alm	green	NOTEST	4.09026e-07	0	-inf	0	1	1	no
TCONS_00000670	XLOC_000173	gene:MLOC_56900.1	1:36813542-36814471	alm	green	NOTEST	0.832847	0	-inf	0	1	1	no
TCONS_00000671	XLOC_000174	gene:MLOC_110.1	1:36958598-36959292	alm	green	NOTEST	0	0	0	0	1	1	no
TCONS_00000672	XLOC_000175	gene:MLOC_47693.1	1:36985099-36985449	alm	green	NOTEST	0.000192049	0.00685158	5.15689	0	1	1	no
TCONS_00000673	XLOC_000175	MLOC_47693	1:36985099-36985449	alm	green	NOTEST	2.60075	2.23765e-13	-43.402	0	1	1	no
TCONS_00000674	XLOC_000175	gene:MLOC_47693.1	1:36985099-36985449	alm	green	OK	252.04	139.955	-0.848689	-1.09125	0.06475	0.584275	no
TCONS_00000675	XLOC_000176	gene:MLOC_11790.1	1:37622357-37629497	alm	green	NOTEST	0	0	0	0	1	1	no
TCONS_00000676	XLOC_000176	gene:MLOC_11790.1	1:37622357-37629497	alm	green	NOTEST	0	0	0	0	1	1	no
TCONS_00000677	XLOC_000176	gene:MLOC_11790.1	1:37622357-37629497	alm	green	NOTEST	0	0	0	0	1	1	no
TCONS_00000678	XLOC_000176	MLOC_11790	1:37622357-37629497	alm	green	NOTEST	0	0	0	0	1	1	no
TCONS_00000679	XLOC_000176	gene:MLOC_11790.1	1:37622357-37629497	alm	green	NOTEST	0	0	0	0	1	1	no
TCONS_00000680	XLOC_000176	gene:MLOC_11790.1	1:37622357-37629497	alm	green	NOTEST	0	0	0	0	1	1	no
TCONS_00000681	XLOC_000176	gene:MLOC_11790.1	1:37622357-37629497	alm	green	NOTEST	0	0	0	0	1	1	no
TCONS_00000682	XLOC_000176	gene:MLOC_11790.1	1:37622357-37629497	alm	green	NOTEST	0	0	0	0	1	1	no
TCONS_00000683	XLOC_000177	gene:MLOC_33802.1	1:37641967-37644065	alm	green	NOTEST	0.0570868	0	-inf	0	1	1	no
TCONS_00000684	XLOC_000177	gene:MLOC_33802.1	1:37641967-37644065	alm	green	NOTEST	0.00689763	0	-inf	0	1	1	no
TCONS_00000685	XLOC_000177	gene:MLOC_33802.1	1:37641967-37644065	alm	green	NOTEST	0	0	0	0	1	1	no
TCONS_00000686	XLOC_000177	MLOC_33802	1:37641967-37644065	alm	green	NOTEST	0	0	0	0	1	1	no
TCONS_00000687	XLOC_000177	gene:MLOC_33802.1	1:37641967-37644065	alm	green	NOTEST	0.000533212	0	-inf	0	1	1	no
TCONS_00000688	XLOC_000177	gene:MLOC_33802.1	1:37641967-37644065	alm	green	NOTEST	0.0139258	0	-inf	0	1	1	no
TCONS_00000689	XLOC_000177	gene:MLOC_33802.1	1:37641967-37644065	alm	green	NOTEST	1.97239e-22	0	-inf	0	1	1	no
TCONS_00000690	XLOC_000177	gene:MLOC_33802.1	1:37641967-37644065	alm	green	NOTEST	0	0	0	0	1	1	no
TCONS_00000691	XLOC_000178	gene:MLOC_79642.1	1:37644466-37646759	alm	green	NOTEST	2.20151e-05	0.948387	15.3947	0	1	1	no
TCONS_00000692	XLOC_000178	gene:MLOC_79642.1	1:37644466-37646759	alm	green	NOTEST	2.75954	2.95355	0.0980241	0	1	1	no
TCONS_00000693	XLOC_000179	gene:MLOC_61374.1	1:38804559-38807322	alm	green	NOTEST	4.80603e-06	9.44702e-07	-2.34692	0	1	1	no
TCONS_00000694	XLOC_000179	MLOC_61374	1:38804559-38807322	alm	green	NOTEST	3.90699e-07	4.73975e-09	-6.3651	0	1	1	no
TCONS_00000695	XLOC_000179	gene:MLOC_61374.1	1:38804559-38807322	alm	green	NOTEST	1.98769	0.346333	-2.52086	0	1	1	no
TCONS_00000696	XLOC_000180	gene:MLOC_34615.1	1:38835472-38836013	alm	green	NOTEST	2.77475	2.34804e-12	-40.104	0	1	1	no
TCONS_00000697	XLOC_000180	gene:MLOC_34615.1	1:38835472-38836013	alm	green	OK	24.4268	19.1696	-0.34965	-0.246903	0.6926	0.89336	no
TCONS_00000698	XLOC_000180	gene:MLOC_34615.1	1:38835472-38836013	alm	green	NOTEST	6.13698e-05	0.000157907	1.36348	0	1	1	no
TCONS_00000699	XLOC_000180	gene:MLOC_34615.1	1:38835472-38836013	alm	green	OK	20.871	17.4072	-0.26181	-0.198596	0.72165	0.904244	no
TCONS_00000700	XLOC_000181	gene:MLOC_11492.1	1:38842367-38844503	alm	green	NOTEST	2.61256	3.44473	0.39893	0	1	1	no
TCONS_00000701	XLOC_000182	gene:MLOC_74048.1	1:38870718-38872952	alm	green	NOTEST	0.218283	0.472292	1.11348	0	1	1	no
TCONS_00000702	XLOC_000182	gene:MLOC_74048.1	1:38870718-38872952	alm	green	NOTEST	0.615097	0.211912	-1.53735	0	1	1	no
TCONS_00000703	XLOC_000182	gene:MLOC_74048.1	1:38870718-38872952	alm	green	OK	10.8204	11.7604	0.120181	0.0926565	0.87405	0.957586	no
TCONS_00000704	XLOC_000182	gene:MLOC_74048.1	1:38870718-38872952	alm	green	NOTEST	0.547131	2.76434e-09	-27.5604	0	1	1	no
TCONS_00000705	XLOC_000182	gene:MLOC_74048.1	1:38870718-38872952	alm	green	NOTEST	2.19371e-13	9.2741e-05	28.6553	0	1	1	no
TCONS_00000706	XLOC_000182	gene:MLOC_74048.1	1:38870718-38872952	alm	green	NOTEST	0.00071686	0.000144065	-2.31497	0	1	1	no
TCONS_00000707	XLOC_000182	gene:MLOC_74048.1	1:38870718-38872952	alm	green	OK	28.3889	17.2871	-0.71563	-0.541593	0.3577	0.758124	no
TCONS_00000708	XLOC_000183	MLOC_58649	1:38882654-38883183	alm	green	NOTEST	0	0	0	0	1	1	no
TCONS_00000709	XLOC_000183	gene:MLOC_58649.1	1:38882654-38883183	alm	green	NOTEST	0	0	0	0	1	1	no
TCONS_00000710	XLOC_000184	gene:MLOC_27584.1	1:40161838-40162253	alm	green	NOTEST	0	0	0	0	1	1	no
TCONS_00000711	XLOC_000185	gene:MLOC_47872.1	1:40163203-40163691	alm	green	NOTEST	0	0	0	0	1	1	no
TCONS_00000712	XLOC_000186	MLOC_64235	1:40489859-40493968	alm	green	NOTEST	2.15113	1.54093	-0.481297	0	1	1	no
TCONS_00000713	XLOC_000186	gene:MLOC_64235.1	1:40489859-40493968	alm	green	OK	232.31	240.428	0.0495526	0.0795153	0.8911	0.963207	no
TCONS_00000714	XLOC_000187	gene:MLOC_61340.1	1:41146336-41151945	alm	green	NOTEST	2.41777e-72	5.64515e-42	100.881	0	1	1	no
TCONS_00000715	XLOC_000187	MLOC_61340	1:41146336-41151945	alm	green	NOTEST	0.0204652	5.23211e-46	-144.811	0	1	1	no
TCONS_00000716	XLOC_000187	gene:MLOC_61340.1	1:41146336-41151945	alm	green	NOTEST	0.000154279	2.96396e-05	-2.37995	0	1	1	no
TCONS_00000717	XLOC_000187	gene:MLOC_61340.1	1:41146336-41151945	alm	green	NOTEST	1.62447	3.29786	1.02156	0	1	1	no
TCONS_00000718	XLOC_000187	gene:MLOC_61340.1	1:41146336-41151945	alm	green	OK	6.42424	5.3003	-0.277452	-0.199006	0.6959	0.894488	no
TCONS_00000719	XLOC_000187	gene:MLOC_61340.1	1:41146336-41151945	alm	green	NOTEST	1.14958	1.42457	0.309424	0	1	1	no
TCONS_00000720	XLOC_000188	gene:MLOC_61738.1	1:41173022-41181567	alm	green	NOTEST	0.000185763	0.566514	11.5744	0	1	1	no
TCONS_00000721	XLOC_000188	MLOC_61738	1:41173022-41181567	alm	green	NOTEST	1.05912e-64	0.0115252	206.081	0	1	1	no
TCONS_00000722	XLOC_000188	gene:MLOC_61738.1	1:41173022-41181567	alm	green	NOTEST	0.718935	2.5309	1.81572	0	1	1	no
TCONS_00000723	XLOC_000188	gene:MLOC_61738.1	1:41173022-41181567	alm	green	NOTEST	4.27537	1.34724	-1.66604	0	1	1	no
TCONS_00000724	XLOC_000189	gene:MLOC_76503.1	1:41201704-41203591	alm	green	NOTEST	0	0	0	0	1	1	no
TCONS_00000725	XLOC_000189	MLOC_76503	1:41201704-41203591	alm	green	NOTEST	0	0	0	0	1	1	no
TCONS_00000726	XLOC_000189	gene:MLOC_76503.1	1:41201704-41203591	alm	green	NOTEST	0	0	0	0	1	1	no
TCONS_00000727	XLOC_000190	gene:MLOC_54897.1	1:41319848-41324703	alm	green	OK	37.9379	52.0255	0.455576	0.741996	0.1951	0.715932	no
TCONS_00000728	XLOC_000190	MLOC_54897	1:41319848-41324703	alm	green	NOTEST	1.2516	4.29528	1.77898	0	1	1	no
TCONS_00000729	XLOC_000190	gene:MLOC_54897.1	1:41319848-41324703	alm	green	NOTEST	0.133439	0.249618	0.903543	0	1	1	no
TCONS_00000730	XLOC_000190	gene:MLOC_54897.1	1:41319848-41324703	alm	green	NOTEST	1.46015	0.819198	-0.833835	0	1	1	no
TCONS_00000731	XLOC_000191	gene:MLOC_51032.1	1:41536558-41542456	alm	green	NOTEST	0.0529843	0.000158108	-8.38851	0	1	1	no
TCONS_00000732	XLOC_000191	gene:MLOC_51032.1	1:41536558-41542456	alm	green	NOTEST	8.10296e-82	6.06887e-17	215.508	0	1	1	no
TCONS_00000733	XLOC_000191	gene:MLOC_51032.1	1:41536558-41542456	alm	green	NOTEST	1.23157e-74	1.59464e-19	183.079	0	1	1	no
TCONS_00000734	XLOC_000191	gene:MLOC_51032.1	1:41536558-41542456	alm	green	NOTEST	1.70333e-81	5.70536e-17	214.347	0	1	1	no
TCONS_00000735	XLOC_000191	gene:MLOC_51032.1	1:41536558-41542456	alm	green	NOTEST	2.01781e-89	1.91318e-18	235.78	0	1	1	no
TCONS_00000736	XLOC_000191	gene:MLOC_51032.1	1:41536558-41542456	alm	green	NOTEST	4.52562e-108	1.30839e-20	290.539	0	1	1	no
TCONS_00000737	XLOC_000191	gene:MLOC_51032.1	1:41536558-41542456	alm	green	NOTEST	2.0982e-108	1.09723e-20	291.394	0	1	1	no
TCONS_00000738	XLOC_000191	gene:MLOC_51032.1	1:41536558-41542456	alm	green	NOTEST	1.65562e-105	3.85692e-22	276.94	0	1	1	no
TCONS_00000739	XLOC_000191	MLOC_51032	1:41536558-41542456	alm	green	NOTEST	7.92561e-42	0.129165	133.582	0	1	1	no
TCONS_00000740	XLOC_000191	gene:MLOC_51032.1	1:41536558-41542456	alm	green	NOTEST	0.632031	0.218847	-1.53007	0	1	1	no
TCONS_00000741	XLOC_000191	gene:MLOC_51032.1	1:41536558-41542456	alm	green	NOTEST	8.59624e-05	6.98112e-21	-53.4511	0	1	1	no
TCONS_00000742	XLOC_000191	gene:MLOC_51032.1	1:41536558-41542456	alm	green	NOTEST	1.95765e-147	2.80159e-27	399.148	0	1	1	no
TCONS_00000743	XLOC_000191	gene:MLOC_51032.1	1:41536558-41542456	alm	green	NOTEST	0.114745	1.94252	4.08142	0	1	1	no
TCONS_00000744	XLOC_000191	gene:MLOC_51032.1	1:41536558-41542456	alm	green	NOTEST	0.0681539	3.72601e-08	-20.8027	0	1	1	no
TCONS_00000745	XLOC_000191	gene:MLOC_51032.1	1:41536558-41542456	alm	green	NOTEST	0.0255089	0.0162338	-0.652004	0	1	1	no
TCONS_00000746	XLOC_000191	gene:MLOC_51032.1	1:41536558-41542456	alm	green	NOTEST	2.58479	0.877695	-1.55826	0	1	1	no
TCONS_00000747	XLOC_000191	gene:MLOC_51032.1	1:41536558-41542456	alm	green	NOTEST	9.60757e-34	6.23303e-21	42.5608	0	1	1	no
TCONS_00000748	XLOC_000191	gene:MLOC_51032.1	1:41536558-41542456	alm	green	NOTEST	0.0870282	0.582917	2.74373	0	1	1	no
TCONS_00000749	XLOC_000191	gene:MLOC_51032.1	1:41536558-41542456	alm	green	NOTEST	0.950646	0.411117	-1.20936	0	1	1	no
TCONS_00000750	XLOC_000191	gene:MLOC_51032.1	1:41536558-41542456	alm	green	NOTEST	0.615685	0.0543333	-3.50229	0	1	1	no
TCONS_00000751	XLOC_000191	gene:MLOC_51032.1	1:41536558-41542456	alm	green	OK	18.6845	26.9907	0.530621	0.654838	0.2561	0.723303	no
TCONS_00000752	XLOC_000192	MLOC_67446	1:41568470-41570636	alm	green	NOTEST	0.400633	0.364558	-0.136135	0	1	1	no
TCONS_00000753	XLOC_000192	gene:MLOC_67446.1	1:41568470-41570636	alm	green	OK	187.388	282.669	0.593079	1.01071	0.08325	0.632412	no
TCONS_00000754	XLOC_000193	MLOC_45552	1:41608923-41609991	alm	green	NOTEST	0	0	0	0	1	1	no
TCONS_00000755	XLOC_000193	gene:MLOC_45552.1	1:41608923-41609991	alm	green	NOTEST	0	0	0	0	1	1	no
TCONS_00000756	XLOC_000194	gene:MLOC_78190.1	1:41619484-41620359	alm	green	OK	6.35009	12.4194	0.96775	0.964035	0.0937	0.650413	no
TCONS_00000757	XLOC_000195	gene:MLOC_67627.1	1:41757811-41769202	alm	green	NOTEST	3.59413e-21	6.05329e-08	43.9371	0	1	1	no
TCONS_00000758	XLOC_000195	MLOC_67627	1:41757811-41769202	alm	green	NOTEST	0.0547475	0.0717787	0.390762	0	1	1	no
TCONS_00000759	XLOC_000195	gene:MLOC_67627.1	1:41757811-41769202	alm	green	NOTEST	0.179683	0.273221	0.604616	0	1	1	no
TCONS_00000760	XLOC_000195	gene:MLOC_67627.1	1:41757811-41769202	alm	green	NOTEST	0.120921	0.512819	2.08438	0	1	1	no
TCONS_00000761	XLOC_000195	gene:MLOC_67627.1	1:41757811-41769202	alm	green	NOTEST	2.12867	0.000563644	-11.8829	0	1	1	no
TCONS_00000762	XLOC_000195	gene:MLOC_67627.1	1:41757811-41769202	alm	green	NOTEST	3.00355	2.76471	-0.119537	0	1	1	no
TCONS_00000763	XLOC_000195	gene:MLOC_67627.1	1:41757811-41769202	alm	green	NOTEST	0.143613	2.69127	4.22803	0	1	1	no
TCONS_00000764	XLOC_000196	gene:MLOC_10770.1	1:41785981-41790943	alm	green	OK	78.9479	86.1185	0.125422	0.108121	0.83345	0.943223	no
TCONS_00000765	XLOC_000196	MLOC_10770	1:41785981-41790943	alm	green	NOTEST	2.6251	2.59134	-0.0186773	0	1	1	no
TCONS_00000766	XLOC_000196	gene:MLOC_10770.1	1:41785981-41790943	alm	green	OK	138.888	215.402	0.633111	0.639745	0.26915	0.725031	no
TCONS_00000767	XLOC_000197	-	1:42360051-42361917	alm	green	NOTEST	2.80336	1.14099	-1.29688	0	1	1	no
TCONS_00000768	XLOC_000198	gene:MLOC_11764.1	1:42369579-42373383	alm	green	NOTEST	3.23589e-05	5.70265e-05	0.817468	0	1	1	no
TCONS_00000769	XLOC_000198	MLOC_11764	1:42369579-42373383	alm	green	NOTEST	2.44303e-06	7.71621e-06	1.65922	0	1	1	no
TCONS_00000770	XLOC_000198	gene:MLOC_11764.1	1:42369579-42373383	alm	green	NOTEST	3.98256	1.90754	-1.06199	0	1	1	no
TCONS_00000771	XLOC_000199	gene:MLOC_38280.1	1:42381824-42385577	alm	green	NOTEST	1.48175	1.03543	-0.517072	0	1	1	no
TCONS_00000772	XLOC_000199	gene:MLOC_38280.1	1:42381824-42385577	alm	green	NOTEST	0.306531	0.491756	0.681909	0	1	1	no
TCONS_00000773	XLOC_000199	MLOC_38280	1:42381824-42385577	alm	green	NOTEST	0.80253	0.688475	-0.221151	0	1	1	no
TCONS_00000774	XLOC_000199	gene:MLOC_38280.1	1:42381824-42385577	alm	green	OK	64.647	51.6263	-0.324477	-0.572784	0.31885	0.743371	no
TCONS_00000775	XLOC_000200	MLOC_50365	1:42390069-42391538	alm	green	NOTEST	2.26714e-32	0	-inf	0	1	1	no
TCONS_00000776	XLOC_000200	gene:MLOC_50365.1	1:42390069-42391538	alm	green	NOTEST	0.382622	0	-inf	0	1	1	no
TCONS_00000777	XLOC_000200	gene:MLOC_50365.1	1:42390069-42391538	alm	green	NOTEST	1.85414e-05	0	-inf	0	1	1	no
TCONS_00000778	XLOC_000201	MLOC_1972	1:42408561-42409354	alm	green	NOTEST	0.284599	0	-inf	0	1	1	no
TCONS_00000779	XLOC_000201	gene:MLOC_1972.1	1:42408561-42409354	alm	green	OK	27.6825	0	-inf	-nan	0.01835	0.321522	no
TCONS_00000780	XLOC_000202	MLOC_19201	1:42645902-42647395	alm	green	NOTEST	0.000152138	0	-inf	0	1	1	no
TCONS_00000781	XLOC_000202	gene:MLOC_19201.1	1:42645902-42647395	alm	green	NOTEST	0.071596	0	-inf	0	1	1	no
TCONS_00000782	XLOC_000203	gene:MLOC_59394.1	1:42651593-42652780	alm	green	OK	4.39146	5.56503	0.341689	0.329489	0.55965	0.842648	no
TCONS_00000783	XLOC_000204	gene:MLOC_16787.1	1:44435672-44436601	alm	green	OK	32.7918	35.4116	0.110886	0.172826	0.75995	0.917728	no
TCONS_00000784	XLOC_000205	gene:MLOC_37192.1	1:45444006-45448257	alm	green	NOTEST	0.000118029	0.21386	10.8233	0	1	1	no
TCONS_00000785	XLOC_000205	gene:MLOC_37192.1	1:45444006-45448257	alm	green	NOTEST	6.349e-11	0.0813486	30.2549	0	1	1	no
TCONS_00000786	XLOC_000205	gene:MLOC_37192.1	1:45444006-45448257	alm	green	NOTEST	1.76235e-07	4.66032e-06	4.72486	0	1	1	no
TCONS_00000787	XLOC_000205	MLOC_37192	1:45444006-45448257	alm	green	NOTEST	4.60967e-22	3.64387e-09	42.8459	0	1	1	no
TCONS_00000788	XLOC_000205	gene:MLOC_37192.1	1:45444006-45448257	alm	green	NOTEST	0.228368	0.481965	1.07757	0	1	1	no
TCONS_00000789	XLOC_000205	gene:MLOC_37192.1	1:45444006-45448257	alm	green	OK	7.89022	9.46314	0.262253	0.363723	0.5232	0.827314	no
TCONS_00000790	XLOC_000206	gene:MLOC_43104.1	1:45452995-45455975	alm	green	NOTEST	0.676964	0.698735	0.0456657	0	1	1	no
TCONS_00000791	XLOC_000207	-	1:45595146-45596253	alm	green	OK	49.3136	38.0565	-0.373841	-0.538059	0.35255	0.75618	no
TCONS_00000792	XLOC_000208	gene:MLOC_11338.1	1:46291681-46297496	alm	green	NOTEST	0	0	0	0	1	1	no
TCONS_00000793	XLOC_000208	gene:MLOC_11338.1	1:46291681-46297496	alm	green	NOTEST	0.0440403	3.48521e-05	-10.3034	0	1	1	no
TCONS_00000794	XLOC_000208	gene:MLOC_11338.1	1:46291681-46297496	alm	green	NOTEST	1.74057e-20	1.65464e-13	23.1805	0	1	1	no
TCONS_00000795	XLOC_000208	gene:MLOC_11338.1	1:46291681-46297496	alm	green	NOTEST	1.1819	1.49897	0.342859	0	1	1	no
TCONS_00000796	XLOC_000208	gene:MLOC_11338.1	1:46291681-46297496	alm	green	NOTEST	0.313017	2.79939e-07	-20.0927	0	1	1	no
TCONS_00000797	XLOC_000208	gene:MLOC_11338.1	1:46291681-46297496	alm	green	NOTEST	2.50222	3.15791	0.335759	0	1	1	no
TCONS_00000798	XLOC_000209	tRNA-Lys	1:46297759-46297832	alm	green	NOTEST	0	0	0	0	1	1	no
TCONS_00000799	XLOC_000210	gene:MLOC_70508.1	1:46421629-46422871	alm	green	NOTEST	0	0	0	0	1	1	no
TCONS_00000800	XLOC_000211	MLOC_17168	1:46428408-46432086	alm	green	NOTEST	1.64412e-23	0	-inf	0	1	1	no
TCONS_00000801	XLOC_000211	gene:MLOC_17168.1	1:46428408-46432086	alm	green	NOTEST	6.66186e-06	7.35942e-07	-3.17826	0	1	1	no
TCONS_00000802	XLOC_000211	gene:MLOC_17168.1	1:46428408-46432086	alm	green	NOTEST	3.56677	2.30268	-0.631304	0	1	1	no
TCONS_00000803	XLOC_000212	gene:MLOC_73506.1	1:46729980-46733312	alm	green	NOTEST	1.45863e-67	1.26429e-37	99.4516	0	1	1	no
TCONS_00000804	XLOC_000212	gene:MLOC_73506.1	1:46729980-46733312	alm	green	NOTEST	2.40082e-16	9.14508e-05	38.4707	0	1	1	no
TCONS_00000805	XLOC_000212	gene:MLOC_73506.1	1:46729980-46733312	alm	green	NOTEST	9.43024e-13	0.270193	38.0598	0	1	1	no
TCONS_00000806	XLOC_000212	gene:MLOC_73506.1	1:46729980-46733312	alm	green	NOTEST	0.733519	1.6404	1.16114	0	1	1	no
TCONS_00000807	XLOC_000212	gene:MLOC_73506.1	1:46729980-46733312	alm	green	NOTEST	0.451172	0.220706	-1.03155	0	1	1	no
TCONS_00000808	XLOC_000212	gene:MLOC_73506.1	1:46729980-46733312	alm	green	NOTEST	0.472554	0.605315	0.357208	0	1	1	no
TCONS_00000809	XLOC_000212	gene:MLOC_73506.1	1:46729980-46733312	alm	green	NOTEST	0.23246	1.95236e-05	-13.5395	0	1	1	no
TCONS_00000810	XLOC_000212	gene:MLOC_73506.1	1:46729980-46733312	alm	green	OK	9.15854	6.92568	-0.403162	-0.24844	0.64285	0.875191	no
TCONS_00000811	XLOC_000212	gene:MLOC_73506.1	1:46729980-46733312	alm	green	NOTEST	0.550665	0.00583549	-6.56018	0	1	1	no
TCONS_00000812	XLOC_000212	gene:MLOC_73506.1	1:46729980-46733312	alm	green	NOTEST	0.839185	1.09256e-11	-36.1606	0	1	1	no
TCONS_00000813	XLOC_000212	gene:MLOC_73506.1	1:46729980-46733312	alm	green	OK	22.2641	25.3904	0.189566	0.12965	0.83665	0.944107	no
TCONS_00000814	XLOC_000212	gene:MLOC_73506.1	1:46729980-46733312	alm	green	OK	5.17478	16.9814	1.71439	0.840576	0.18985	0.715085	no
TCONS_00000815	XLOC_000213	MLOC_63090	1:46744157-46749040	alm	green	NOTEST	0.314765	0.208593	-0.593589	0	1	1	no
TCONS_00000816	XLOC_000213	gene:MLOC_63090.1	1:46744157-46749040	alm	green	OK	39.6455	21.258	-0.899148	-1.1167	0.06525	0.58492	no
TCONS_00000817	XLOC_000213	gene:MLOC_63090.1	1:46744157-46749040	alm	green	OK	6.08482	9.30208	0.612339	0.306068	0.56235	0.844146	no
TCONS_00000818	XLOC_000213	gene:MLOC_63090.1	1:46744157-46749040	alm	green	NOTEST	0.228401	0.832774	1.86636	0	1	1	no
TCONS_00000819	XLOC_000214	-	1:47208749-47213027	alm	green	NOTEST	2.24668	0.00292877	-9.58328	0	1	1	no
TCONS_00000820	XLOC_000214	-	1:47208749-47213027	alm	green	OK	12.996	13.3374	0.037409	0.0271643	0.9627	0.984965	no
TCONS_00000821	XLOC_000214	-	1:47208749-47213027	alm	green	OK	28.1052	25.3265	-0.150187	-0.168709	0.7556	0.91605	no
TCONS_00000822	XLOC_000215	gene:MLOC_61019.1	1:47242619-47245375	alm	green	NOTEST	7.59403e-14	2.47476e-15	-4.9395	0	1	1	no
TCONS_00000823	XLOC_000215	gene:MLOC_61019.1	1:47242619-47245375	alm	green	NOTEST	4.03645e-05	5.85352e-10	-16.0734	0	1	1	no
TCONS_00000824	XLOC_000215	gene:MLOC_61019.1	1:47242619-47245375	alm	green	NOTEST	0.207758	0.00248463	-6.38573	0	1	1	no
TCONS_00000825	XLOC_000215	gene:MLOC_61019.1	1:47242619-47245375	alm	green	NOTEST	0.383646	0.700399	0.8684	0	1	1	no
TCONS_00000826	XLOC_000216	gene:MLOC_34713.1	1:47255504-47258766	alm	green	NOTEST	0.331703	1.05309	1.66667	0	1	1	no
TCONS_00000827	XLOC_000216	gene:MLOC_34713.1	1:47255504-47258766	alm	green	NOTEST	0.0951818	6.5808e-07	-17.1421	0	1	1	no
TCONS_00000828	XLOC_000216	gene:MLOC_34713.1	1:47255504-47258766	alm	green	NOTEST	3.9071e-05	0.165456	12.0481	0	1	1	no
TCONS_00000829	XLOC_000216	gene:MLOC_34713.1	1:47255504-47258766	alm	green	NOTEST	1.65648	0.545723	-1.60188	0	1	1	no
TCONS_00000830	XLOC_000216	gene:MLOC_34713.1	1:47255504-47258766	alm	green	NOTEST	0.728499	0.0205089	-5.1506	0	1	1	no
TCONS_00000831	XLOC_000217	gene:MLOC_6398.1	1:47387780-47388530	alm	green	NOTEST	0.939182	0.909526	-0.0462903	0	1	1	no
TCONS_00000832	XLOC_000218	MLOC_31029	1:47503576-47503987	alm	green	NOTEST	1.22245e-06	0	-inf	0	1	1	no
TCONS_00000833	XLOC_000218	gene:MLOC_31029.1	1:47503576-47503987	alm	green	OK	92.5611	3.64152	-4.6678	-4.41103	0.17235	0.710733	no
TCONS_00000834	XLOC_000219	-	1:47594906-47599470	alm	green	OK	4.39522	6.04671	0.460213	0.196021	0.76085	0.918378	no
TCONS_00000835	XLOC_000219	-	1:47594906-47599470	alm	green	OK	49.2006	46.6573	-0.0765731	-0.110085	0.84195	0.94558	no
TCONS_00000836	XLOC_000219	-	1:47594906-47599470	alm	green	OK	6.81822	7.4802	0.133682	0.0595412	0.93445	0.977549	no
TCONS_00000837	XLOC_000220	gene:MLOC_57632.1	1:47896602-47900525	alm	green	NOTEST	0.0496799	3.39535e-06	-13.8368	0	1	1	no
TCONS_00000838	XLOC_000220	MLOC_57632	1:47896602-47900525	alm	green	NOTEST	0.0546008	0.0868805	0.670109	0	1	1	no
TCONS_00000839	XLOC_000220	gene:MLOC_57632.1	1:47896602-47900525	alm	green	OK	6.1873	5.93432	-0.060228	-0.0648024	0.9089	0.968612	no
TCONS_00000840	XLOC_000221	MLOC_9872	1:48694846-48698797	alm	green	NOTEST	0.069472	1.44926e-41	-131.816	0	1	1	no
TCONS_00000841	XLOC_000221	gene:MLOC_9872.1	1:48694846-48698797	alm	green	OK	12.6674	8.37941	-0.596199	-0.332437	0.50275	0.818781	no
TCONS_00000842	XLOC_000221	gene:MLOC_9872.1	1:48694846-48698797	alm	green	OK	5.59914	11.9441	1.09302	0.664129	0.3149	0.741036	no
TCONS_00000843	XLOC_000221	gene:MLOC_9872.1	1:48694846-48698797	alm	green	NOTEST	0.186312	0.29385	0.657359	0	1	1	no
TCONS_00000844	XLOC_000221	gene:MLOC_9872.1	1:48694846-48698797	alm	green	NOTEST	1.41384e-05	4.04603e-07	-5.12697	0	1	1	no
TCONS_00000845	XLOC_000222	gene:MLOC_76018.1	1:48700406-48702331	alm	green	NOTEST	5.36963e-06	0.123006	14.4836	0	1	1	no
TCONS_00000846	XLOC_000222	gene:MLOC_76018.1	1:48700406-48702331	alm	green	NOTEST	1.22289	0.263543	-2.21418	0	1	1	no
TCONS_00000847	XLOC_000223	MLOC_31886	1:48832117-48833049	alm	green	NOTEST	0	0	0	0	1	1	no
TCONS_00000848	XLOC_000223	gene:MLOC_31886.1	1:48832117-48833049	alm	green	NOTEST	0	0	0	0	1	1	no
TCONS_00000849	XLOC_000224	gene:MLOC_31293.1	1:48941411-48941667	alm	green	NOTEST	0	1.18986	inf	0	1	1	no
TCONS_00000850	XLOC_000225	gene:MLOC_70053.1	1:48956445-48963417	alm	green	NOTEST	3.80667e-44	2.63768e-196	-505.462	0	1	1	no
TCONS_00000851	XLOC_000225	MLOC_70053	1:48956445-48963417	alm	green	NOTEST	0.0715556	2.83946e-56	-180.718	0	1	1	no
TCONS_00000852	XLOC_000225	gene:MLOC_70053.1	1:48956445-48963417	alm	green	NOTEST	2.96418	1.62174	-0.870095	0	1	1	no
TCONS_00000853	XLOC_000225	gene:MLOC_70053.1	1:48956445-48963417	alm	green	NOTEST	4.15855e-05	1.31827e-08	-11.6232	0	1	1	no
TCONS_00000854	XLOC_000225	gene:MLOC_70053.1	1:48956445-48963417	alm	green	OK	5.88556	5.71529	-0.0423538	-0.0168297	0.97875	0.989434	no
TCONS_00000855	XLOC_000226	gene:MLOC_71447.1	1:48990254-48993285	alm	green	NOTEST	0.698633	0.74077	0.0844902	0	1	1	no
TCONS_00000856	XLOC_000227	MLOC_60535	1:49008360-49010504	alm	green	NOTEST	1.40835e-05	1.25122e-05	-0.170676	0	1	1	no
TCONS_00000857	XLOC_000227	gene:MLOC_60535.1	1:49008360-49010504	alm	green	NOTEST	0.615789	0.722928	0.231415	0	1	1	no
TCONS_00000858	XLOC_000228	MLOC_33538	1:49103672-49104614	alm	green	NOTEST	0	0	0	0	1	1	no
TCONS_00000859	XLOC_000228	gene:MLOC_33538.1	1:49103672-49104614	alm	green	NOTEST	0	0	0	0	1	1	no
TCONS_00000860	XLOC_000228	gene:MLOC_33538.1	1:49103672-49104614	alm	green	NOTEST	0	0	0	0	1	1	no
TCONS_00000861	XLOC_000229	gene:MLOC_52125.1	1:49695907-49697810	alm	green	OK	16.5367	12.1898	-0.440002	-0.27769	0.59295	0.85644	no
TCONS_00000862	XLOC_000229	gene:MLOC_52125.1	1:49695907-49697810	alm	green	OK	57.5609	70.0625	0.283552	0.362109	0.5371	0.831683	no
TCONS_00000863	XLOC_000229	gene:MLOC_52125.1	1:49695907-49697810	alm	green	NOTEST	0.00103328	0.000723538	-0.51409	0	1	1	no
TCONS_00000864	XLOC_000230	gene:MLOC_65173.1	1:49760135-49762012	alm	green	NOTEST	0.708402	0.311082	-1.18727	0	1	1	no
TCONS_00000865	XLOC_000231	MLOC_69861	1:50252493-50254483	alm	green	NOTEST	0.682415	2.65302e-05	-14.6507	0	1	1	no
TCONS_00000866	XLOC_000231	gene:MLOC_69861.1	1:50252493-50254483	alm	green	OK	41.5923	45.0248	0.114401	0.204015	0.7189	0.903224	no
TCONS_00000867	XLOC_000232	gene:MLOC_80097.1	1:59639726-59641070	alm	green	NOTEST	0.0759695	0.36859	2.27852	0	1	1	no
TCONS_00000868	XLOC_000233	gene:MLOC_80099.1	1:59642217-59643612	alm	green	NOTEST	1.14328	0	-inf	0	1	1	no
TCONS_00000869	XLOC_000234	gene:MLOC_18704.1	1:59663029-59664027	alm	green	NOTEST	0.154964	0.41409	1.41801	0	1	1	no
TCONS_00000870	XLOC_000234	gene:MLOC_18704.1	1:59663029-59664027	alm	green	NOTEST	0.241309	5.63816e-06	-15.3853	0	1	1	no
TCONS_00000871	XLOC_000235	gene:MLOC_79392.1	1:59741999-59744315	alm	green	NOTEST	0.393805	1.36995	1.79857	0	1	1	no
TCONS_00000872	XLOC_000235	MLOC_79392	1:59741999-59744315	alm	green	NOTEST	0.222887	0.00018246	-10.2545	0	1	1	no
TCONS_00000873	XLOC_000235	gene:MLOC_79392.1	1:59741999-59744315	alm	green	OK	63.0568	76.5859	0.280428	0.36013	0.544	0.835013	no
TCONS_00000874	XLOC_000235	gene:MLOC_79392.1	1:59741999-59744315	alm	green	OK	12.0161	15.91	0.404958	0.129314	0.79635	0.930139	no
TCONS_00000875	XLOC_000236	gene:MLOC_55351.1	1:60647039-60654068	alm	green	NOTEST	4.8725e-33	0	-inf	0	1	1	no
TCONS_00000876	XLOC_000236	gene:MLOC_55351.1	1:60647039-60654068	alm	green	NOTEST	1.55426e-41	0	-inf	0	1	1	no
TCONS_00000877	XLOC_000236	gene:MLOC_55351.1	1:60647039-60654068	alm	green	NOTEST	8.04086e-16	0.049045	45.7937	0	1	1	no
TCONS_00000878	XLOC_000236	gene:MLOC_55351.1	1:60647039-60654068	alm	green	NOTEST	0.0820618	1.03583e-06	-16.2736	0	1	1	no
TCONS_00000879	XLOC_000236	gene:MLOC_55351.1	1:60647039-60654068	alm	green	NOTEST	5.56454e-45	8.3522e-19	86.956	0	1	1	no
TCONS_00000880	XLOC_000236	MLOC_55351	1:60647039-60654068	alm	green	NOTEST	6.54473e-49	0.0826771	156.468	0	1	1	no
TCONS_00000881	XLOC_000236	gene:MLOC_55351.1	1:60647039-60654068	alm	green	NOTEST	0.172534	0	-inf	0	1	1	no
TCONS_00000882	XLOC_000236	gene:MLOC_55351.1	1:60647039-60654068	alm	green	NOTEST	0.102924	0	-inf	0	1	1	no
TCONS_00000883	XLOC_000236	gene:MLOC_55351.1	1:60647039-60654068	alm	green	NOTEST	0.21871	0.237451	0.118614	0	1	1	no
TCONS_00000884	XLOC_000237	gene:MLOC_74925.1	1:60682600-60687345	alm	green	OK	20.5534	20.3241	-0.016186	-0.0123397	0.98255	0.990358	no
TCONS_00000885	XLOC_000237	MLOC_74925	1:60682600-60687345	alm	green	NOTEST	1.93808e-29	0.0251816	90.0698	0	1	1	no
TCONS_00000886	XLOC_000237	gene:MLOC_74925.1	1:60682600-60687345	alm	green	OK	41.8097	23.8609	-0.809186	-0.628695	0.29795	0.732421	no
TCONS_00000887	XLOC_000237	gene:MLOC_74925.1	1:60682600-60687345	alm	green	NOTEST	5.60725e-06	1.8932e-05	1.75546	0	1	1	no
TCONS_00000888	XLOC_000238	-	1:60749544-60754069	alm	green	OK	64.7353	50.545	-0.356984	-0.633289	0.26015	0.724031	no
TCONS_00000889	XLOC_000239	MLOC_60357	1:60840873-60841696	alm	green	OK	8.61311	8.49489	-0.0199379	-0.0109872	0.98175	0.990022	no
TCONS_00000890	XLOC_000239	gene:MLOC_60357.1	1:60840873-60841696	alm	green	OK	37.7924	27.3109	-0.468615	-0.550375	0.3578	0.758124	no
TCONS_00000891	XLOC_000240	gene:MLOC_14910.1	1:60937546-60939058	alm	green	NOTEST	3.66381	2.8325	-0.371271	0	1	1	no
TCONS_00000892	XLOC_000241	MLOC_2573	1:61171072-61171919	alm	green	NOTEST	0	0	0	0	1	1	no
TCONS_00000893	XLOC_000241	gene:MLOC_2573.1	1:61171072-61171919	alm	green	NOTEST	0	0.158406	inf	0	1	1	no
TCONS_00000894	XLOC_000241	gene:MLOC_2573.1	1:61171072-61171919	alm	green	NOTEST	0.559427	0.921021	0.719283	0	1	1	no
TCONS_00000895	XLOC_000242	gene:MLOC_71611.1	1:61532382-61535223	alm	green	OK	13.6987	0.812357	-4.07578	-1.06922	0.29115	0.729384	no
TCONS_00000896	XLOC_000242	gene:MLOC_71611.1	1:61532382-61535223	alm	green	OK	27.1692	42.8541	0.65746	0.885675	0.128	0.684526	no
TCONS_00000897	XLOC_000242	gene:MLOC_71611.1	1:61532382-61535223	alm	green	NOTEST	0.00022627	3.08715	13.7359	0	1	1	no
TCONS_00000898	XLOC_000243	gene:MLOC_61576.1	1:61713933-61724782	alm	green	NOTEST	7.67296e-09	1.26805e-06	7.36861	0	1	1	no
TCONS_00000899	XLOC_000243	gene:MLOC_61576.1	1:61713933-61724782	alm	green	NOTEST	0.909683	0.751643	-0.275316	0	1	1	no
TCONS_00000900	XLOC_000243	gene:MLOC_61576.1	1:61713933-61724782	alm	green	NOTEST	0.112233	5.4798e-10	-27.6097	0	1	1	no
TCONS_00000901	XLOC_000243	gene:MLOC_61576.1	1:61713933-61724782	alm	green	NOTEST	1.99998e-12	7.53774e-25	-41.2709	0	1	1	no
TCONS_00000902	XLOC_000243	gene:MLOC_61576.1	1:61713933-61724782	alm	green	OK	7.21495	8.80013	0.286534	0.345675	0.55015	0.837777	no
TCONS_00000903	XLOC_000243	gene:MLOC_61576.1	1:61713933-61724782	alm	green	NOTEST	2.52755e-46	3.6397e-24	73.6085	0	1	1	no
TCONS_00000904	XLOC_000244	gene:MLOC_68227.1	1:61748636-61755206	alm	green	NOTEST	3.07171	3.4332	0.160511	0	1	1	no
TCONS_00000905	XLOC_000244	MLOC_68227	1:61748636-61755206	alm	green	NOTEST	2.94808e-24	1.48861e-25	-4.30773	0	1	1	no
TCONS_00000906	XLOC_000244	gene:MLOC_68227.1	1:61748636-61755206	alm	green	NOTEST	1.69182	0.100984	-4.06638	0	1	1	no
TCONS_00000907	XLOC_000244	gene:MLOC_68227.1	1:61748636-61755206	alm	green	NOTEST	0.252846	0.341157	0.432175	0	1	1	no
TCONS_00000908	XLOC_000244	gene:MLOC_68227.1	1:61748636-61755206	alm	green	NOTEST	0.0635186	2.68101e-18	-54.3953	0	1	1	no
TCONS_00000909	XLOC_000244	gene:MLOC_68227.1	1:61748636-61755206	alm	green	OK	25.2277	22.8712	-0.141474	-0.207563	0.71795	0.902643	no
TCONS_00000910	XLOC_000244	gene:MLOC_68227.1	1:61748636-61755206	alm	green	NOTEST	1.25269	0.000986376	-10.3106	0	1	1	no
TCONS_00000911	XLOC_000244	gene:MLOC_68227.1	1:61748636-61755206	alm	green	NOTEST	4.33288e-05	1.17929	14.7322	0	1	1	no
TCONS_00000912	XLOC_000244	gene:MLOC_68227.1	1:61748636-61755206	alm	green	NOTEST	0.19124	3.2965e-204	-673.566	0	1	1	no
TCONS_00000913	XLOC_000244	gene:MLOC_68227.1	1:61748636-61755206	alm	green	NOTEST	1.47696e-08	2.3043e-38	-99.0161	0	1	1	no
TCONS_00000914	XLOC_000245	gene:MLOC_66388.1	1:61789591-61795767	alm	green	NOTEST	0.0590425	0.000268078	-7.78296	0	1	1	no
TCONS_00000915	XLOC_000245	MLOC_66388	1:61789591-61795767	alm	green	NOTEST	3.33097e-157	0.06425	515.847	0	1	1	no
TCONS_00000916	XLOC_000245	gene:MLOC_66388.1	1:61789591-61795767	alm	green	NOTEST	0.10136	0.0427795	-1.24449	0	1	1	no
TCONS_00000917	XLOC_000245	gene:MLOC_66388.1	1:61789591-61795767	alm	green	NOTEST	1.65132	0.69985	-1.2385	0	1	1	no
TCONS_00000918	XLOC_000245	gene:MLOC_66388.1	1:61789591-61795767	alm	green	NOTEST	0.270154	2.31816e-05	-13.5085	0	1	1	no
TCONS_00000919	XLOC_000245	gene:MLOC_66388.1	1:61789591-61795767	alm	green	NOTEST	2.62112e-17	4.42095e-05	40.6173	0	1	1	no
TCONS_00000920	XLOC_000245	gene:MLOC_66388.1	1:61789591-61795767	alm	green	NOTEST	0.0293684	0.0692606	1.23777	0	1	1	no
TCONS_00000921	XLOC_000245	gene:MLOC_66388.1	1:61789591-61795767	alm	green	NOTEST	1.50895e-11	0.000665891	25.3952	0	1	1	no
TCONS_00000922	XLOC_000245	gene:MLOC_66388.1	1:61789591-61795767	alm	green	NOTEST	1.76413	2.02928	0.202013	0	1	1	no
TCONS_00000923	XLOC_000245	gene:MLOC_66388.1	1:61789591-61795767	alm	green	NOTEST	0.415717	1.575	1.92168	0	1	1	no
TCONS_00000924	XLOC_000246	gene:MLOC_19342.1	1:61817669-61818925	alm	green	NOTEST	0.0911101	0	-inf	0	1	1	no
TCONS_00000925	XLOC_000247	gene:MLOC_13930.1	1:61895755-61902900	alm	green	NOTEST	0.0699124	0.417184	2.57706	0	1	1	no
TCONS_00000926	XLOC_000247	MLOC_13930	1:61895755-61902900	alm	green	NOTEST	3.89977e-06	0.411351	16.6866	0	1	1	no
TCONS_00000927	XLOC_000247	gene:MLOC_13930.1	1:61895755-61902900	alm	green	OK	11.791	7.78333	-0.599225	-0.86139	0.1381	0.692016	no
TCONS_00000928	XLOC_000247	gene:MLOC_13930.1	1:61895755-61902900	alm	green	NOTEST	0.0276342	5.80708e-05	-8.89443	0	1	1	no
TCONS_00000929	XLOC_000247	gene:MLOC_13930.1	1:61895755-61902900	alm	green	NOTEST	0.000160279	2.5825e-05	-2.63374	0	1	1	no
TCONS_00000930	XLOC_000248	gene:MLOC_66471.1	1:61998894-62003896	alm	green	NOTEST	0.0372485	0.228901	2.61947	0	1	1	no
TCONS_00000931	XLOC_000248	MLOC_66471	1:61998894-62003896	alm	green	NOTEST	0.0435223	1.82319e-05	-11.2211	0	1	1	no
TCONS_00000932	XLOC_000248	gene:MLOC_66471.1	1:61998894-62003896	alm	green	OK	37.413	27.2156	-0.45911	-0.81883	0.1544	0.703631	no
TCONS_00000933	XLOC_000248	gene:MLOC_66471.1	1:61998894-62003896	alm	green	NOTEST	4.24954e-05	3.91135e-08	-10.0854	0	1	1	no
TCONS_00000934	XLOC_000248	gene:MLOC_66471.1	1:61998894-62003896	alm	green	NOTEST	0.0865696	0.0489829	-0.821581	0	1	1	no
TCONS_00000935	XLOC_000249	MLOC_7480	1:62081783-62084570	alm	green	NOTEST	0.310021	0.276021	-0.167586	0	1	1	no
TCONS_00000936	XLOC_000249	gene:MLOC_7480.1	1:62081783-62084570	alm	green	OK	4.64588	3.4728	-0.419855	-0.264018	0.64015	0.873754	no
TCONS_00000937	XLOC_000249	gene:MLOC_7480.1	1:62081783-62084570	alm	green	OK	48.6494	34.5253	-0.494768	-0.77539	0.18425	0.714599	no
TCONS_00000938	XLOC_000250	gene:MLOC_20962.1	1:62285525-62288010	alm	green	OK	4.22728	6.83821	0.693889	0.913281	0.1089	0.660721	no
TCONS_00000939	XLOC_000251	gene:MLOC_74207.1	1:62289718-62292564	alm	green	NOTEST	6.02808e-06	1.64485e-05	1.44819	0	1	1	no
TCONS_00000940	XLOC_000251	MLOC_74207	1:62289718-62292564	alm	green	NOTEST	3.54529e-08	2.59487e-07	2.87169	0	1	1	no
TCONS_00000941	XLOC_000251	gene:MLOC_74207.1	1:62289718-62292564	alm	green	OK	35.3855	24.8655	-0.509011	-0.896804	0.11535	0.668638	no
TCONS_00000942	XLOC_000252	gene:MLOC_5355.1	1:62296915-62301363	alm	green	OK	9.74399	14.3002	0.553447	0.86107	0.13015	0.685871	no
TCONS_00000943	XLOC_000252	gene:MLOC_5355.1	1:62296915-62301363	alm	green	NOTEST	0.00449436	0.015272	1.7647	0	1	1	no
TCONS_00000944	XLOC_000252	gene:MLOC_5355.1	1:62296915-62301363	alm	green	NOTEST	5.83084e-07	1.41688e-05	4.60287	0	1	1	no
TCONS_00000945	XLOC_000252	gene:MLOC_5355.1	1:62296915-62301363	alm	green	NOTEST	0.0751708	0.221091	1.5564	0	1	1	no
TCONS_00000946	XLOC_000253	-	1:62307052-62308921	alm	green	OK	15.4837	7.61507	-1.02382	-1.18185	0.04085	0.485742	no
TCONS_00000947	XLOC_000254	gene:MLOC_11904.1	1:62377802-62381701	alm	green	NOTEST	0.00423831	8.5233e-07	-12.2798	0	1	1	no
TCONS_00000948	XLOC_000254	MLOC_11904	1:62377802-62381701	alm	green	NOTEST	0.0875779	1.67282e-13	-38.9295	0	1	1	no
TCONS_00000949	XLOC_000254	gene:MLOC_11904.1	1:62377802-62381701	alm	green	OK	5.76401	2.43002	-1.2461	-1.17993	0.2761	0.725435	no
TCONS_00000950	XLOC_000254	gene:MLOC_11904.1	1:62377802-62381701	alm	green	NOTEST	7.31614e-09	2.39625e-07	5.03355	0	1	1	no
TCONS_00000951	XLOC_000254	gene:MLOC_11904.1	1:62377802-62381701	alm	green	NOTEST	5.49848e-06	2.33449e-08	-7.87978	0	1	1	no
TCONS_00000952	XLOC_000254	gene:MLOC_11904.1	1:62377802-62381701	alm	green	NOTEST	5.83374e-11	1.11128e-07	10.8955	0	1	1	no
TCONS_00000953	XLOC_000255	MLOC_21736	1:62463607-62465018	alm	green	NOTEST	0	0	0	0	1	1	no
TCONS_00000954	XLOC_000255	gene:MLOC_21736.1	1:62463607-62465018	alm	green	NOTEST	0	0	0	0	1	1	no
TCONS_00000955	XLOC_000256	MLOC_52936	1:62786077-62787511	alm	green	NOTEST	0	0	0	0	1	1	no
TCONS_00000956	XLOC_000256	gene:MLOC_52936.1	1:62786077-62787511	alm	green	NOTEST	0	0	0	0	1	1	no
TCONS_00000957	XLOC_000257	gene:MLOC_67637.1	1:62839752-62841293	alm	green	NOTEST	2.07095	3.46423	0.742246	0	1	1	no
TCONS_00000958	XLOC_000258	gene:MLOC_19854.1	1:62907461-62910951	alm	green	NOTEST	1.71921e-40	1.48738e-25	49.6199	0	1	1	no
TCONS_00000959	XLOC_000258	gene:MLOC_19854.1	1:62907461-62910951	alm	green	NOTEST	0.114252	7.57992e-53	-170.01	0	1	1	no
TCONS_00000960	XLOC_000258	gene:MLOC_19854.1	1:62907461-62910951	alm	green	NOTEST	3.69035e-36	1.12272e-09	87.9753	0	1	1	no
TCONS_00000961	XLOC_000258	gene:MLOC_19854.1	1:62907461-62910951	alm	green	NOTEST	2.56917e-38	8.52562e-09	98.0664	0	1	1	no
TCONS_00000962	XLOC_000258	gene:MLOC_19854.1	1:62907461-62910951	alm	green	NOTEST	0.18897	3.43227e-05	-12.4267	0	1	1	no
TCONS_00000963	XLOC_000258	gene:MLOC_19854.1	1:62907461-62910951	alm	green	NOTEST	3.85493e-09	1.03618e-07	4.74842	0	1	1	no
TCONS_00000964	XLOC_000258	gene:MLOC_19854.1	1:62907461-62910951	alm	green	NOTEST	0.000693513	2.49834e-07	-11.4387	0	1	1	no
TCONS_00000965	XLOC_000258	gene:MLOC_19854.1	1:62907461-62910951	alm	green	NOTEST	0.00399125	2.83748e-07	-13.7799	0	1	1	no
TCONS_00000966	XLOC_000258	gene:MLOC_19854.1	1:62907461-62910951	alm	green	NOTEST	1.40439e-58	3.63681e-11	157.503	0	1	1	no
TCONS_00000967	XLOC_000258	MLOC_19854	1:62907461-62910951	alm	green	NOTEST	3.66149e-08	6.78713e-13	-15.7193	0	1	1	no
TCONS_00000968	XLOC_000258	gene:MLOC_19854.1	1:62907461-62910951	alm	green	NOTEST	7.66467e-11	7.79249e-08	9.98964	0	1	1	no
TCONS_00000969	XLOC_000258	gene:MLOC_19854.1	1:62907461-62910951	alm	green	NOTEST	3.99404e-10	8.78659e-08	7.78131	0	1	1	no
TCONS_00000970	XLOC_000258	gene:MLOC_19854.1	1:62907461-62910951	alm	green	NOTEST	1.66556e-41	4.58651e-10	104.441	0	1	1	no
TCONS_00000971	XLOC_000258	gene:MLOC_19854.1	1:62907461-62910951	alm	green	NOTEST	0.00140774	1.81186e-31	-92.6499	0	1	1	no
TCONS_00000972	XLOC_000258	gene:MLOC_19854.1	1:62907461-62910951	alm	green	NOTEST	5.62501e-32	1.27642e-08	77.5865	0	1	1	no
TCONS_00000973	XLOC_000258	gene:MLOC_19854.1	1:62907461-62910951	alm	green	NOTEST	0.272647	1.71593e-30	-97.004	0	1	1	no
TCONS_00000974	XLOC_000258	gene:MLOC_19854.1	1:62907461-62910951	alm	green	NOTEST	5.81824e-99	1.0185e-18	266.562	0	1	1	no
TCONS_00000975	XLOC_000258	gene:MLOC_19854.1	1:62907461-62910951	alm	green	NOTEST	2.84014e-21	2.38071e-17	13.0331	0	1	1	no
TCONS_00000976	XLOC_000258	gene:MLOC_19854.1	1:62907461-62910951	alm	green	NOTEST	1.06422e-15	0.153401	47.0345	0	1	1	no
TCONS_00000977	XLOC_000258	gene:MLOC_19854.1	1:62907461-62910951	alm	green	NOTEST	0.420561	0.846789	1.00969	0	1	1	no
TCONS_00000978	XLOC_000259	-	1:62948823-62950686	alm	green	OK	22.2814	23.8225	0.0964872	0.150445	0.7889	0.927856	no
TCONS_00000979	XLOC_000260	gene:MLOC_2642.1	1:63241062-63241344	alm	green	OK	378.605	297.821	-0.346248	-0.539521	0.33125	0.74827	no
TCONS_00000980	XLOC_000261	gene:MLOC_73851.1	1:63445237-63448048	alm	green	NOTEST	0	0.14831	inf	0	1	1	no
TCONS_00000981	XLOC_000261	gene:MLOC_73851.1	1:63445237-63448048	alm	green	NOTEST	0	0	0	0	1	1	no
TCONS_00000982	XLOC_000261	MLOC_73851	1:63445237-63448048	alm	green	NOTEST	0	2.71329e-06	inf	0	1	1	no
TCONS_00000983	XLOC_000261	gene:MLOC_73851.1	1:63445237-63448048	alm	green	NOTEST	0	0	0	0	1	1	no
TCONS_00000984	XLOC_000262	-	1:63695419-63696144	alm	green	OK	6.42875	12.4065	0.948489	0.818539	0.167	0.709477	no
TCONS_00000985	XLOC_000263	-	1:64942601-64944123	alm	green	OK	5.14774	1.55648	-1.72565	-1.41212	0.04105	0.486984	no
TCONS_00000986	XLOC_000264	gene:MLOC_57232.1	1:65057718-65064396	alm	green	NOTEST	1.42749e-08	2.98966e-06	7.71036	0	1	1	no
TCONS_00000987	XLOC_000264	gene:MLOC_57232.1	1:65057718-65064396	alm	green	NOTEST	0.516945	0.141226	-1.872	0	1	1	no
TCONS_00000988	XLOC_000264	gene:MLOC_57232.1	1:65057718-65064396	alm	green	NOTEST	8.50818e-08	7.97725e-06	6.5509	0	1	1	no
TCONS_00000989	XLOC_000264	gene:MLOC_57232.1	1:65057718-65064396	alm	green	NOTEST	2.19891	3.01969	0.457611	0	1	1	no
TCONS_00000990	XLOC_000264	gene:MLOC_57232.1	1:65057718-65064396	alm	green	NOTEST	0.00972696	0.100456	3.36843	0	1	1	no
TCONS_00000991	XLOC_000264	gene:MLOC_57232.1	1:65057718-65064396	alm	green	NOTEST	4.15635	0.0562083	-6.20839	0	1	1	no
TCONS_00000992	XLOC_000264	gene:MLOC_57232.1	1:65057718-65064396	alm	green	NOTEST	0.0269357	0.150793	2.48498	0	1	1	no
TCONS_00000993	XLOC_000265	gene:MLOC_72897.1	1:65231289-65238691	alm	green	NOTEST	7.81742e-06	4.37606e-59	-176.899	0	1	1	no
TCONS_00000994	XLOC_000265	gene:MLOC_72897.1	1:65231289-65238691	alm	green	NOTEST	0.912196	0.0521906	-4.12748	0	1	1	no
TCONS_00000995	XLOC_000265	gene:MLOC_72897.1	1:65231289-65238691	alm	green	NOTEST	2.33619e-06	4.18513	20.7727	0	1	1	no
TCONS_00000996	XLOC_000265	gene:MLOC_72897.1	1:65231289-65238691	alm	green	NOTEST	0.114845	0.156137	0.443124	0	1	1	no
TCONS_00000997	XLOC_000265	MLOC_72897	1:65231289-65238691	alm	green	NOTEST	2.00258e-05	2.37953e-11	-19.6828	0	1	1	no
TCONS_00000998	XLOC_000265	gene:MLOC_72897.1	1:65231289-65238691	alm	green	NOTEST	1.29342e-19	1.70898e-82	-208.88	0	1	1	no
TCONS_00000999	XLOC_000265	gene:MLOC_72897.1	1:65231289-65238691	alm	green	NOTEST	2.83826	3.96608	0.482709	0	1	1	no
TCONS_00001000	XLOC_000265	gene:MLOC_72897.1	1:65231289-65238691	alm	green	OK	5.05925	2.69453	-0.90889	-0.36287	0.4743	0.80725	no
TCONS_00001001	XLOC_000265	gene:MLOC_72897.1	1:65231289-65238691	alm	green	NOTEST	1.68549e-05	1.76669	16.6775	0	1	1	no
TCONS_00001002	XLOC_000266	gene:MLOC_60926.1	1:65252843-65258765	alm	green	NOTEST	0.137346	6.79336e-21	-64.1323	0	1	1	no
TCONS_00001003	XLOC_000266	MLOC_60926	1:65252843-65258765	alm	green	NOTEST	0.244179	0.051054	-2.25784	0	1	1	no
TCONS_00001004	XLOC_000266	gene:MLOC_60926.1	1:65252843-65258765	alm	green	NOTEST	3.97384	0.442046	-3.16826	0	1	1	no
TCONS_00001005	XLOC_000266	gene:MLOC_60926.1	1:65252843-65258765	alm	green	OK	10.6463	10.3149	-0.0456176	-0.0178508	0.9721	0.987964	no
TCONS_00001006	XLOC_000266	gene:MLOC_60926.1	1:65252843-65258765	alm	green	NOTEST	0.134772	0.198732	0.560303	0	1	1	no
TCONS_00001007	XLOC_000266	gene:MLOC_60926.1	1:65252843-65258765	alm	green	OK	38.2164	26.9447	-0.504191	-0.425668	0.44285	0.79334	no
TCONS_00001008	XLOC_000266	gene:MLOC_60926.1	1:65252843-65258765	alm	green	OK	4.70091	5.15314	0.132513	0.0520154	0.92995	0.976126	no
TCONS_00001009	XLOC_000267	gene:MLOC_37216.1	1:65259434-65265306	alm	green	NOTEST	0.0470848	0.0460799	-0.0311238	0	1	1	no
TCONS_00001010	XLOC_000267	MLOC_37216	1:65259434-65265306	alm	green	NOTEST	0.136387	9.69075e-09	-23.7465	0	1	1	no
TCONS_00001011	XLOC_000267	gene:MLOC_37216.1	1:65259434-65265306	alm	green	OK	49.8728	35.6528	-0.484239	-0.845815	0.1392	0.692983	no
TCONS_00001012	XLOC_000268	gene:MLOC_70906.1	1:65389783-65393010	alm	green	NOTEST	4.76067e-06	2.67363e-16	-34.0516	0	1	1	no
TCONS_00001013	XLOC_000268	gene:MLOC_70906.1	1:65389783-65393010	alm	green	NOTEST	0.781271	0.0682154	-3.51765	0	1	1	no
TCONS_00001014	XLOC_000268	gene:MLOC_70906.1	1:65389783-65393010	alm	green	NOTEST	0.897851	1.70308	0.923595	0	1	1	no
TCONS_00001015	XLOC_000268	gene:MLOC_70906.1	1:65389783-65393010	alm	green	OK	16.4536	14.4201	-0.190322	-0.212729	0.7115	0.899617	no
TCONS_00001016	XLOC_000268	gene:MLOC_70906.1	1:65389783-65393010	alm	green	NOTEST	0.328922	0.60271	0.873716	0	1	1	no
TCONS_00001017	XLOC_000268	gene:MLOC_70906.1	1:65389783-65393010	alm	green	NOTEST	2.81894	3.36103	0.253752	0	1	1	no
TCONS_00001018	XLOC_000268	gene:MLOC_70906.1	1:65389783-65393010	alm	green	NOTEST	6.90749e-08	0.977594	23.7546	0	1	1	no
TCONS_00001019	XLOC_000269	gene:MLOC_73859.1	1:65414303-65415192	alm	green	OK	12.8388	16.0547	0.32249	0.395634	0.49205	0.815344	no
TCONS_00001020	XLOC_000270	gene:MLOC_26137.1	1:65458053-65460630	alm	green	NOTEST	1.60072	1.74775	0.126771	0	1	1	no
TCONS_00001021	XLOC_000271	MLOC_34910	1:65478908-65481798	alm	green	NOTEST	0.000358774	0.000224091	-0.678988	0	1	1	no
TCONS_00001022	XLOC_000271	gene:MLOC_34910.1	1:65478908-65481798	alm	green	NOTEST	3.36246	0.213653	-3.97618	0	1	1	no
TCONS_00001023	XLOC_000271	gene:MLOC_34910.1	1:65478908-65481798	alm	green	NOTEST	0.522229	1.8952	1.85959	0	1	1	no
TCONS_00001024	XLOC_000271	gene:MLOC_34910.1	1:65478908-65481798	alm	green	OK	7.91169	1.96945	-2.00619	-0.854757	0.26725	0.725031	no
TCONS_00001025	XLOC_000271	gene:MLOC_34910.1	1:65478908-65481798	alm	green	OK	2.77354	5.56203	1.00388	0.453388	0.45715	0.799135	no
TCONS_00001026	XLOC_000271	gene:MLOC_34910.1	1:65478908-65481798	alm	green	NOTEST	1.08276	2.31465	1.09608	0	1	1	no
TCONS_00001027	XLOC_000271	gene:MLOC_34910.1	1:65478908-65481798	alm	green	NOTEST	0.152693	0.577652	1.91957	0	1	1	no
TCONS_00001028	XLOC_000271	gene:MLOC_34910.1	1:65478908-65481798	alm	green	NOTEST	3.50859e-48	8.39578e-21	90.9508	0	1	1	no
TCONS_00001029	XLOC_000272	-	1:65504792-65505527	alm	green	OK	11.2948	3.44464	-1.71323	-1.37076	0.0468	0.514719	no
TCONS_00001030	XLOC_000273	gene:MLOC_75668.1	1:65599956-65602367	alm	green	NOTEST	5.1459e-18	3.6338e-10	26.0735	0	1	1	no
TCONS_00001031	XLOC_000273	gene:MLOC_75668.1	1:65599956-65602367	alm	green	NOTEST	2.47688e-05	4.42443e-05	0.836967	0	1	1	no
TCONS_00001032	XLOC_000273	gene:MLOC_75668.1	1:65599956-65602367	alm	green	NOTEST	1.44036e-10	1.25176e-13	-10.1683	0	1	1	no
TCONS_00001033	XLOC_000273	MLOC_75668	1:65599956-65602367	alm	green	NOTEST	1.46563e-89	1.92042e-46	143.233	0	1	1	no
TCONS_00001034	XLOC_000273	gene:MLOC_75668.1	1:65599956-65602367	alm	green	NOTEST	0.376485	0.296737	-0.343411	0	1	1	no
TCONS_00001035	XLOC_000273	gene:MLOC_75668.1	1:65599956-65602367	alm	green	NOTEST	3.61075	2.8409	-0.345951	0	1	1	no
TCONS_00001036	XLOC_000274	MLOC_76259	1:65694203-65695279	alm	green	NOTEST	8.47173e-07	3.84162e-07	-1.14094	0	1	1	no
TCONS_00001037	XLOC_000274	gene:MLOC_76259.1	1:65694203-65695279	alm	green	NOTEST	1.79932	0.707866	-1.34591	0	1	1	no
TCONS_00001038	XLOC_000275	gene:MLOC_81194.1	1:65720394-65723012	alm	green	NOTEST	4.67493e-06	5.80678e-06	0.312792	0	1	1	no
TCONS_00001039	XLOC_000275	gene:MLOC_81194.1	1:65720394-65723012	alm	green	NOTEST	1.07327e-06	2.77387e-06	1.36988	0	1	1	no
TCONS_00001040	XLOC_000275	gene:MLOC_81194.1	1:65720394-65723012	alm	green	NOTEST	1.66264	0.593268	-1.48672	0	1	1	no
TCONS_00001041	XLOC_000276	MLOC_38537	1:65773080-65775611	alm	green	NOTEST	1.37159	1.59345	0.216305	0	1	1	no
TCONS_00001042	XLOC_000276	gene:MLOC_38537.1	1:65773080-65775611	alm	green	OK	27.2981	22.1203	-0.303428	-0.497865	0.3925	0.771043	no
TCONS_00001043	XLOC_000277	gene:MLOC_1044.1	1:65830126-65830820	alm	green	NOTEST	0.541948	1.05941	0.967034	0	1	1	no
TCONS_00001044	XLOC_000278	-	1:65870737-65871718	alm	green	OK	75.8273	91.2017	0.266343	0.438152	0.4381	0.790789	no
TCONS_00001045	XLOC_000279	gene:MLOC_23987.1	1:66159189-66159877	alm	green	NOTEST	0	0	0	0	1	1	no
TCONS_00001046	XLOC_000280	gene:MLOC_64623.1	1:69729825-69730844	alm	green	NOTEST	0.443815	2.02252	2.18812	0	1	1	no
TCONS_00001047	XLOC_000281	gene:MLOC_59663.1	1:71080185-71085064	alm	green	NOTEST	1.55238e-25	1.63554e-29	-13.2124	0	1	1	no
TCONS_00001048	XLOC_000281	gene:MLOC_59663.1	1:71080185-71085064	alm	green	NOTEST	3.94608e-17	0.0427096	49.9431	0	1	1	no
TCONS_00001049	XLOC_000281	gene:MLOC_59663.1	1:71080185-71085064	alm	green	NOTEST	0.0662171	0.213433	1.6885	0	1	1	no
TCONS_00001050	XLOC_000281	gene:MLOC_59663.1	1:71080185-71085064	alm	green	NOTEST	0.0634577	0.20322	1.67918	0	1	1	no
TCONS_00001051	XLOC_000281	gene:MLOC_59663.1	1:71080185-71085064	alm	green	NOTEST	0.0676422	0.218739	1.69322	0	1	1	no
TCONS_00001052	XLOC_000281	MLOC_59663	1:71080185-71085064	alm	green	NOTEST	5.51259e-20	1.78056e-06	44.8766	0	1	1	no
TCONS_00001053	XLOC_000281	gene:MLOC_59663.1	1:71080185-71085064	alm	green	NOTEST	0	0	0	0	1	1	no
TCONS_00001054	XLOC_000281	gene:MLOC_59663.1	1:71080185-71085064	alm	green	NOTEST	5.46093e-18	1.33256e-17	1.28698	0	1	1	no
TCONS_00001055	XLOC_000281	gene:MLOC_59663.1	1:71080185-71085064	alm	green	NOTEST	0.000347953	8.69778e-05	-2.00017	0	1	1	no
TCONS_00001056	XLOC_000281	gene:MLOC_59663.1	1:71080185-71085064	alm	green	NOTEST	1.54388	7.94252e-05	-14.2466	0	1	1	no
TCONS_00001057	XLOC_000281	gene:MLOC_59663.1	1:71080185-71085064	alm	green	OK	16.8724	12.3363	-0.451761	-0.429949	0.4139	0.780623	no
TCONS_00001058	XLOC_000281	gene:MLOC_59663.1	1:71080185-71085064	alm	green	OK	19.7247	10.3254	-0.933803	-0.758739	0.24935	0.721208	no
TCONS_00001059	XLOC_000282	tRNA-Leu	1:71090073-71090154	alm	green	NOTEST	0	0	0	0	1	1	no
TCONS_00001060	XLOC_000283	gene:MLOC_12700.1	1:71163611-71169608	alm	green	NOTEST	0.0249063	2.63714e-58	-185.946	0	1	1	no
TCONS_00001061	XLOC_000283	MLOC_12700	1:71163611-71169608	alm	green	NOTEST	9.42421e-05	1.97234e-60	-184.963	0	1	1	no
TCONS_00001062	XLOC_000283	gene:MLOC_12700.1	1:71163611-71169608	alm	green	NOTEST	0.000208435	0.000918522	2.13971	0	1	1	no
TCONS_00001063	XLOC_000283	gene:MLOC_12700.1	1:71163611-71169608	alm	green	NOTEST	0.419904	0.669061	0.672077	0	1	1	no
TCONS_00001064	XLOC_000284	tRNA-Asn	1:71393715-71393789	alm	green	NOTEST	0	0	0	0	1	1	no
TCONS_00001065	XLOC_000285	-	1:71432711-71434119	alm	green	NOTEST	0.00737689	2.03218	8.1058	0	1	1	no
TCONS_00001066	XLOC_000285	-	1:71432711-71434119	alm	green	OK	5.34005	5.55981	0.0581819	0.0464557	0.9257	0.974885	no
TCONS_00001067	XLOC_000286	-	1:71561094-71562365	alm	green	OK	5.49269	4.48926	-0.291036	-0.234419	0.70515	0.897957	no
TCONS_00001068	XLOC_000287	gene:MLOC_35019.1	1:71704972-71705160	alm	green	OK	31.9497	17.7961	-0.844241	-1.31071	0.5801	0.852003	no
TCONS_00001069	XLOC_000288	gene:MLOC_56925.1	1:73621156-73625482	alm	green	OK	58.5808	40.5656	-0.530171	-0.649595	0.23585	0.720361	no
TCONS_00001070	XLOC_000288	gene:MLOC_56925.1	1:73621156-73625482	alm	green	NOTEST	0.193126	1.37971	2.83676	0	1	1	no
TCONS_00001071	XLOC_000288	gene:MLOC_56925.1	1:73621156-73625482	alm	green	NOTEST	3.84532e-56	3.88623e-08	159.468	0	1	1	no
TCONS_00001072	XLOC_000288	gene:MLOC_56925.1	1:73621156-73625482	alm	green	NOTEST	0.00579484	0.00811448	0.485729	0	1	1	no
TCONS_00001073	XLOC_000288	gene:MLOC_56925.1	1:73621156-73625482	alm	green	NOTEST	0.673163	0.930016	0.466298	0	1	1	no
TCONS_00001074	XLOC_000288	gene:MLOC_56925.1	1:73621156-73625482	alm	green	NOTEST	1.15361	1.28412e-08	-26.4208	0	1	1	no
TCONS_00001075	XLOC_000288	gene:MLOC_56925.1	1:73621156-73625482	alm	green	OK	5.11506	20.5419	2.00575	0.811522	0.31575	0.741481	no
TCONS_00001076	XLOC_000289	gene:MLOC_58179.1	1:73721870-73724857	alm	green	OK	42.9088	38.1011	-0.171441	-0.315408	0.5761	0.850587	no
TCONS_00001077	XLOC_000290	gene:MLOC_60654.1	1:73729249-73735671	alm	green	NOTEST	0.447705	0.477445	0.0927849	0	1	1	no
TCONS_00001078	XLOC_000290	gene:MLOC_60654.1	1:73729249-73735671	alm	green	NOTEST	1.4134e-26	2.78854e-196	-563.747	0	1	1	no
TCONS_00001079	XLOC_000290	gene:MLOC_60654.1	1:73729249-73735671	alm	green	NOTEST	2.58464e-39	3.01006e-205	-551.22	0	1	1	no
TCONS_00001080	XLOC_000290	gene:MLOC_60654.1	1:73729249-73735671	alm	green	NOTEST	1.18627e-58	2.99433e-213	-513.563	0	1	1	no
TCONS_00001081	XLOC_000290	gene:MLOC_60654.1	1:73729249-73735671	alm	green	NOTEST	3.64064e-31	1.65033e-57	-87.5116	0	1	1	no
TCONS_00001082	XLOC_000290	gene:MLOC_60654.1	1:73729249-73735671	alm	green	NOTEST	3.81948e-13	9.12341e-177	-543.54	0	1	1	no
TCONS_00001083	XLOC_000290	gene:MLOC_60654.1	1:73729249-73735671	alm	green	NOTEST	3.09903e-20	1.22449e-172	-506.273	0	1	1	no
TCONS_00001084	XLOC_000290	gene:MLOC_60654.1	1:73729249-73735671	alm	green	NOTEST	0.07201	3.34655e-30	-94.1195	0	1	1	no
TCONS_00001085	XLOC_000291	gene:MLOC_69164.1	1:73757505-73762571	alm	green	NOTEST	5.18183e-06	3.93411e-19	-43.5825	0	1	1	no
TCONS_00001086	XLOC_000291	gene:MLOC_69164.1	1:73757505-73762571	alm	green	NOTEST	2.11794e-11	2.88433e-24	-42.7395	0	1	1	no
TCONS_00001087	XLOC_000291	gene:MLOC_69164.1	1:73757505-73762571	alm	green	NOTEST	5.2558e-06	3.94276e-06	-0.414703	0	1	1	no
TCONS_00001088	XLOC_000291	gene:MLOC_69164.1	1:73757505-73762571	alm	green	NOTEST	0.0516832	5.19282e-15	-43.1782	0	1	1	no
TCONS_00001089	XLOC_000291	gene:MLOC_69164.1	1:73757505-73762571	alm	green	NOTEST	0.0468912	0.0521921	0.154513	0	1	1	no
TCONS_00001090	XLOC_000291	gene:MLOC_69164.1	1:73757505-73762571	alm	green	NOTEST	0.223386	0	-inf	0	1	1	no
TCONS_00001091	XLOC_000292	gene:MLOC_15492.1	1:73962641-73966035	alm	green	NOTEST	0.609996	0.352739	-0.7902	0	1	1	no
TCONS_00001092	XLOC_000292	gene:MLOC_15492.1	1:73962641-73966035	alm	green	NOTEST	0.129209	0.201666	0.642261	0	1	1	no
TCONS_00001093	XLOC_000292	gene:MLOC_15492.1	1:73962641-73966035	alm	green	NOTEST	0.195656	0.100948	-0.954701	0	1	1	no
TCONS_00001094	XLOC_000292	gene:MLOC_15492.1	1:73962641-73966035	alm	green	OK	50.2884	69.1151	0.458777	0.752083	0.18535	0.714599	no
TCONS_00001095	XLOC_000292	gene:MLOC_15492.1	1:73962641-73966035	alm	green	NOTEST	0.00449124	6.97526e-05	-6.00872	0	1	1	no
TCONS_00001096	XLOC_000292	gene:MLOC_15492.1	1:73962641-73966035	alm	green	OK	13.249	13.7089	0.0492345	0.0188459	0.97315	0.988055	no
TCONS_00001097	XLOC_000293	MLOC_3161	1:74193082-74194371	alm	green	NOTEST	5.64576e-06	9.33791e-06	0.72593	0	1	1	no
TCONS_00001098	XLOC_000293	gene:MLOC_3161.1	1:74193082-74194371	alm	green	OK	38.6215	33.9532	-0.185857	-0.293165	0.6007	0.859337	no
TCONS_00001099	XLOC_000294	gene:MLOC_2793.1	1:74221588-74225974	alm	green	NOTEST	2.60868	2.78107	0.0923228	0	1	1	no
TCONS_00001100	XLOC_000294	MLOC_2793	1:74221588-74225974	alm	green	NOTEST	0.46463	0.465645	0.00314964	0	1	1	no
TCONS_00001101	XLOC_000294	gene:MLOC_2793.1	1:74221588-74225974	alm	green	OK	55.3241	60.7134	0.134106	0.230606	0.6807	0.889104	no
TCONS_00001102	XLOC_000295	gene:MLOC_77976.1	1:74246712-74249209	alm	green	NOTEST	6.85157e-07	0.0989787	17.1403	0	1	1	no
TCONS_00001103	XLOC_000295	MLOC_77976	1:74246712-74249209	alm	green	NOTEST	6.8613e-17	2.96889e-06	35.3327	0	1	1	no
TCONS_00001104	XLOC_000295	gene:MLOC_77976.1	1:74246712-74249209	alm	green	OK	15.6159	11.3696	-0.457834	-0.596821	0.2938	0.730318	no
TCONS_00001105	XLOC_000296	MLOC_81974	1:74532050-74535426	alm	green	NOTEST	9.5798e-05	0.000218892	1.19215	0	1	1	no
TCONS_00001106	XLOC_000296	gene:MLOC_81974.1	1:74532050-74535426	alm	green	OK	8.21404	6.33053	-0.375765	-0.547731	0.3417	0.752342	no
TCONS_00001107	XLOC_000297	tRNA-Ser	1:74975858-74975930	alm	green	NOTEST	0	0	0	0	1	1	no
TCONS_00001108	XLOC_000298	gene:MLOC_51619.1	1:74995353-74996073	alm	green	NOTEST	0	0	0	0	1	1	no
TCONS_00001109	XLOC_000299	gene:MLOC_23969.1	1:75144520-75145892	alm	green	NOTEST	0.000143915	0.000327183	1.18489	0	1	1	no
TCONS_00001110	XLOC_000299	gene:MLOC_23969.1	1:75144520-75145892	alm	green	NOTEST	0.73918	1.2659	0.776163	0	1	1	no
TCONS_00001111	XLOC_000299	gene:MLOC_23969.1	1:75144520-75145892	alm	green	NOTEST	0.000125062	9.07498e-05	-0.462676	0	1	1	no
TCONS_00001112	XLOC_000300	gene:MLOC_8209.1	1:75181480-75182559	alm	green	NOTEST	0.416877	0.483395	0.21358	0	1	1	no
TCONS_00001113	XLOC_000301	MLOC_13425	1:76290857-76294541	alm	green	NOTEST	1.07549	0.780233	-0.463013	0	1	1	no
TCONS_00001114	XLOC_000301	gene:MLOC_13425.1	1:76290857-76294541	alm	green	OK	56.0809	43.1267	-0.37893	-0.403702	0.4501	0.79692	no
TCONS_00001115	XLOC_000301	gene:MLOC_13425.1	1:76290857-76294541	alm	green	OK	13.2821	39.8085	1.58359	1.18862	0.0667	0.585554	no
TCONS_00001116	XLOC_000302	gene:MLOC_12550.1	1:76309194-76312681	alm	green	NOTEST	3.54829	3.32355	-0.0944018	0	1	1	no
TCONS_00001117	XLOC_000302	MLOC_12550	1:76309194-76312681	alm	green	NOTEST	0.13661	1.3772e-27	-86.3585	0	1	1	no
TCONS_00001118	XLOC_000302	gene:MLOC_12550.1	1:76309194-76312681	alm	green	NOTEST	0.323099	6.16347e-08	-22.3217	0	1	1	no
TCONS_00001119	XLOC_000302	gene:MLOC_12550.1	1:76309194-76312681	alm	green	NOTEST	2.30931e-10	6.5752e-15	-15.1001	0	1	1	no
TCONS_00001120	XLOC_000302	gene:MLOC_12550.1	1:76309194-76312681	alm	green	NOTEST	9.47665e-16	6.84076e-15	2.85171	0	1	1	no
TCONS_00001121	XLOC_000302	gene:MLOC_12550.1	1:76309194-76312681	alm	green	NOTEST	4.59834e-11	4.6943e-17	-19.9018	0	1	1	no
TCONS_00001122	XLOC_000302	gene:MLOC_12550.1	1:76309194-76312681	alm	green	NOTEST	0.798309	1.60208	1.00493	0	1	1	no
TCONS_00001123	XLOC_000302	gene:MLOC_12550.1	1:76309194-76312681	alm	green	NOTEST	0.338338	2.15824e-05	-13.9363	0	1	1	no
TCONS_00001124	XLOC_000302	gene:MLOC_12550.1	1:76309194-76312681	alm	green	NOTEST	0.0375584	0.171867	2.19408	0	1	1	no
TCONS_00001125	XLOC_000302	gene:MLOC_12550.1	1:76309194-76312681	alm	green	NOTEST	1.50292e-07	5.10347e-14	-21.4898	0	1	1	no
TCONS_00001126	XLOC_000302	gene:MLOC_12550.1	1:76309194-76312681	alm	green	NOTEST	4.70367e-05	0.00165289	5.13506	0	1	1	no
TCONS_00001127	XLOC_000302	gene:MLOC_12550.1	1:76309194-76312681	alm	green	NOTEST	4.54961e-08	1.6678e-21	-44.6329	0	1	1	no
TCONS_00001128	XLOC_000303	gene:MLOC_78003.1	1:79021002-79024931	alm	green	NOTEST	3.04074	1.61567	-0.912291	0	1	1	no
TCONS_00001129	XLOC_000303	gene:MLOC_78003.1	1:79021002-79024931	alm	green	NOTEST	2.2037	1.58448	-0.475915	0	1	1	no
TCONS_00001130	XLOC_000304	gene:MLOC_39526.1	1:82675048-82677172	alm	green	NOTEST	3.53669e-11	3.11385e-21	-33.403	0	1	1	no
TCONS_00001131	XLOC_000304	gene:MLOC_39526.1	1:82675048-82677172	alm	green	NOTEST	1.20207e-09	3.92042e-22	-41.4796	0	1	1	no
TCONS_00001132	XLOC_000304	gene:MLOC_39526.1	1:82675048-82677172	alm	green	NOTEST	4.07567e-07	4.6237e-38	-102.798	0	1	1	no
TCONS_00001133	XLOC_000304	MLOC_39526	1:82675048-82677172	alm	green	NOTEST	2.1492e-07	2.48094e-39	-106.095	0	1	1	no
TCONS_00001134	XLOC_000304	gene:MLOC_39526.1	1:82675048-82677172	alm	green	NOTEST	0.691886	0.42947	-0.687979	0	1	1	no
TCONS_00001135	XLOC_000304	gene:MLOC_39526.1	1:82675048-82677172	alm	green	NOTEST	0.00088049	0.00330848	1.90979	0	1	1	no
TCONS_00001136	XLOC_000304	gene:MLOC_39526.1	1:82675048-82677172	alm	green	NOTEST	0.623782	0.773009	0.309445	0	1	1	no
TCONS_00001137	XLOC_000304	gene:MLOC_39526.1	1:82675048-82677172	alm	green	NOTEST	0.823745	1.83764	1.15758	0	1	1	no
TCONS_00001138	XLOC_000304	gene:MLOC_39526.1	1:82675048-82677172	alm	green	NOTEST	1.06889e-11	5.45612e-29	-57.4429	0	1	1	no
TCONS_00001139	XLOC_000304	gene:MLOC_39526.1	1:82675048-82677172	alm	green	NOTEST	0.202349	0.358716	0.825994	0	1	1	no
TCONS_00001140	XLOC_000304	gene:MLOC_39526.1	1:82675048-82677172	alm	green	NOTEST	3.12795	0.997696	-1.64855	0	1	1	no
TCONS_00001141	XLOC_000305	gene:MLOC_44161.1	1:86318687-86326126	alm	green	NOTEST	2.25883e-07	0.0507812	17.7784	0	1	1	no
TCONS_00001142	XLOC_000305	MLOC_44161	1:86318687-86326126	alm	green	NOTEST	1.14071e-12	0.122161	36.6401	0	1	1	no
TCONS_00001143	XLOC_000305	gene:MLOC_44161.1	1:86318687-86326126	alm	green	NOTEST	2.90168e-05	6.05577e-05	1.06142	0	1	1	no
TCONS_00001144	XLOC_000305	gene:MLOC_44161.1	1:86318687-86326126	alm	green	NOTEST	2.67629e-28	0.499283	90.5917	0	1	1	no
TCONS_00001145	XLOC_000305	gene:MLOC_44161.1	1:86318687-86326126	alm	green	OK	7.68703	11.4867	0.579469	0.294948	0.63025	0.870148	no
TCONS_00001146	XLOC_000305	gene:MLOC_44161.1	1:86318687-86326126	alm	green	OK	0.548304	13.1513	4.58408	0.482635	0.337	0.750721	no
TCONS_00001147	XLOC_000306	tRNA-Ser	1:86350090-86350178	alm	green	OK	0	3397.78	inf	-nan	5e-05	0.00405955	yes
TCONS_00001148	XLOC_000307	gene:MLOC_69611.1	1:91429681-91436831	alm	green	NOTEST	0.000165388	2.31639	13.7737	0	1	1	no
TCONS_00001149	XLOC_000307	gene:MLOC_69611.1	1:91429681-91436831	alm	green	NOTEST	0.970632	0.032844	-4.88522	0	1	1	no
TCONS_00001150	XLOC_000307	gene:MLOC_69611.1	1:91429681-91436831	alm	green	NOTEST	0.0275987	8.01633e-18	-51.6125	0	1	1	no
TCONS_00001151	XLOC_000307	gene:MLOC_69611.1	1:91429681-91436831	alm	green	NOTEST	5.68443e-15	2.15219e-18	-11.367	0	1	1	no
TCONS_00001152	XLOC_000307	gene:MLOC_69611.1	1:91429681-91436831	alm	green	NOTEST	0.116824	2.56022e-07	-18.7996	0	1	1	no
TCONS_00001153	XLOC_000307	MLOC_69611	1:91429681-91436831	alm	green	NOTEST	0.0299674	0.0320057	0.0949365	0	1	1	no
TCONS_00001154	XLOC_000307	gene:MLOC_69611.1	1:91429681-91436831	alm	green	OK	8.39416	4.34297	-0.950702	-0.579419	0.202	0.71682	no
TCONS_00001155	XLOC_000307	gene:MLOC_69611.1	1:91429681-91436831	alm	green	NOTEST	8.939e-05	2.2723	14.6337	0	1	1	no
TCONS_00001156	XLOC_000307	gene:MLOC_69611.1	1:91429681-91436831	alm	green	NOTEST	0.6187	0.0940208	-2.71819	0	1	1	no
TCONS_00001157	XLOC_000308	gene:MLOC_65905.1	1:91517665-91520105	alm	green	NOTEST	1.57653	2.17876	0.466752	0	1	1	no
TCONS_00001158	XLOC_000308	MLOC_65905	1:91517665-91520105	alm	green	NOTEST	2.66321e-13	0.00016259	29.1854	0	1	1	no
TCONS_00001159	XLOC_000308	gene:MLOC_65905.1	1:91517665-91520105	alm	green	OK	3.9251	6.86032	0.805548	0.326767	0.7488	0.91383	no
TCONS_00001160	XLOC_000308	gene:MLOC_65905.1	1:91517665-91520105	alm	green	OK	3.39362	6.17251	0.863034	0.160316	0.68985	0.892536	no
TCONS_00001161	XLOC_000308	gene:MLOC_65905.1	1:91517665-91520105	alm	green	NOTEST	0.427019	0.882606	1.04747	0	1	1	no
TCONS_00001162	XLOC_000308	gene:MLOC_65905.1	1:91517665-91520105	alm	green	OK	71.9046	46.1178	-0.640759	-0.753085	0.21345	0.720361	no
TCONS_00001163	XLOC_000308	gene:MLOC_65905.1	1:91517665-91520105	alm	green	NOTEST	1.77741e-18	0.00052554	48.071	0	1	1	no
TCONS_00001164	XLOC_000309	MLOC_16126	1:91574759-91579386	alm	green	NOTEST	0.193306	0.031574	-2.61408	0	1	1	no
TCONS_00001165	XLOC_000309	gene:MLOC_16126.1	1:91574759-91579386	alm	green	OK	13.5877	9.91669	-0.454376	-0.433751	0.44465	0.794109	no
TCONS_00001166	XLOC_000309	gene:MLOC_16126.1	1:91574759-91579386	alm	green	NOTEST	2.3653	3.80908	0.687418	0	1	1	no
TCONS_00001167	XLOC_000310	gene:MLOC_65259.1	1:91587889-91589022	alm	green	NOTEST	0.296538	1.117e-09	-27.984	0	1	1	no
TCONS_00001168	XLOC_000310	gene:MLOC_65259.1	1:91587889-91589022	alm	green	NOTEST	5.0511e-05	1.92406e-05	-1.39245	0	1	1	no
TCONS_00001169	XLOC_000310	gene:MLOC_65259.1	1:91587889-91589022	alm	green	NOTEST	0.479999	0.25508	-0.912082	0	1	1	no
TCONS_00001170	XLOC_000311	gene:MLOC_68598.1	1:91633852-91637614	alm	green	NOTEST	0.32054	0.172932	-0.890302	0	1	1	no
TCONS_00001171	XLOC_000311	gene:MLOC_68598.1	1:91633852-91637614	alm	green	NOTEST	7.87816e-16	0.503323	49.1825	0	1	1	no
TCONS_00001172	XLOC_000311	gene:MLOC_68598.1	1:91633852-91637614	alm	green	NOTEST	1.93369	0.158527	-3.60856	0	1	1	no
TCONS_00001173	XLOC_000311	gene:MLOC_68598.1	1:91633852-91637614	alm	green	NOTEST	3.28695e-21	9.38464e-20	4.83548	0	1	1	no
TCONS_00001174	XLOC_000311	gene:MLOC_68598.1	1:91633852-91637614	alm	green	NOTEST	0.917608	1.57091	0.775652	0	1	1	no
TCONS_00001175	XLOC_000311	gene:MLOC_68598.1	1:91633852-91637614	alm	green	OK	7.72532	11.0007	0.509934	0.485099	0.4468	0.794886	no
TCONS_00001176	XLOC_000312	gene:MLOC_69612.1	1:91781702-91782580	alm	green	OK	132.527	88.8235	-0.577277	-0.608545	0.2681	0.725031	no
TCONS_00001177	XLOC_000312	gene:MLOC_69612.1	1:91781702-91782580	alm	green	NOTEST	0.150688	0.325654	1.11177	0	1	1	no
TCONS_00001178	XLOC_000312	gene:MLOC_69612.1	1:91781702-91782580	alm	green	OK	15.6113	17.5355	0.167689	0.127451	0.8396	0.945064	no
TCONS_00001179	XLOC_000313	gene:MLOC_69613.1	1:91782834-91784354	alm	green	NOTEST	0	0	0	0	1	1	no
TCONS_00001180	XLOC_000313	MLOC_69613	1:91782834-91784354	alm	green	NOTEST	0	0	0	0	1	1	no
TCONS_00001181	XLOC_000313	gene:MLOC_69613.1	1:91782834-91784354	alm	green	NOTEST	0.117841	0.18967	0.686651	0	1	1	no
TCONS_00001182	XLOC_000314	-	1:91973908-91974581	alm	green	OK	80.4582	141.185	0.81128	1.24482	0.03515	0.451898	no
TCONS_00001183	XLOC_000315	gene:MLOC_20270.1	1:95418012-95423343	alm	green	NOTEST	1.37733	1.35094	-0.0279115	0	1	1	no
TCONS_00001184	XLOC_000315	MLOC_20270	1:95418012-95423343	alm	green	NOTEST	2.70593e-136	6.49072e-12	413.181	0	1	1	no
TCONS_00001185	XLOC_000315	gene:MLOC_20270.1	1:95418012-95423343	alm	green	NOTEST	5.35776e-60	0.123306	193.874	0	1	1	no
TCONS_00001186	XLOC_000315	gene:MLOC_20270.1	1:95418012-95423343	alm	green	NOTEST	0.635753	0.137948	-2.20434	0	1	1	no
TCONS_00001187	XLOC_000315	gene:MLOC_20270.1	1:95418012-95423343	alm	green	NOTEST	1.3994	0.00510101	-8.09981	0	1	1	no
TCONS_00001188	XLOC_000315	gene:MLOC_20270.1	1:95418012-95423343	alm	green	NOTEST	0.000107995	1.94622e-07	-9.11607	0	1	1	no
TCONS_00001189	XLOC_000315	gene:MLOC_20270.1	1:95418012-95423343	alm	green	NOTEST	1.39862e-08	2.36923e-11	-9.20537	0	1	1	no
TCONS_00001190	XLOC_000315	gene:MLOC_20270.1	1:95418012-95423343	alm	green	OK	6.31905	1.06928	-2.56306	-1.00729	0.226	0.720361	no
TCONS_00001191	XLOC_000315	gene:MLOC_20270.1	1:95418012-95423343	alm	green	OK	11.6703	10.0323	-0.218194	-0.171991	0.7657	0.92053	no
TCONS_00001192	XLOC_000316	-	1:95440557-95442155	alm	green	OK	35.393	41.737	0.237862	0.378426	0.5073	0.820629	no
TCONS_00001193	XLOC_000317	gene:MLOC_69875.1	1:95640491-95641839	alm	green	OK	3.29845	5.82798	0.821209	0.786839	0.18345	0.714245	no
TCONS_00001194	XLOC_000317	gene:MLOC_69875.1	1:95640491-95641839	alm	green	NOTEST	1.96347e-05	0.00164421	6.38784	0	1	1	no
TCONS_00001195	XLOC_000318	gene:MLOC_79396.1	1:95777019-95777449	alm	green	NOTEST	0	0	0	0	1	1	no
TCONS_00001196	XLOC_000319	gene:MLOC_36646.1	1:102283343-102285951	alm	green	NOTEST	0.567342	1.09599	0.949941	0	1	1	no
TCONS_00001197	XLOC_000319	gene:MLOC_36646.1	1:102283343-102285951	alm	green	NOTEST	1.32229e-37	9.10623e-14	79.1882	0	1	1	no
TCONS_00001198	XLOC_000319	gene:MLOC_36646.1	1:102283343-102285951	alm	green	NOTEST	1.28084e-19	2.03032e-07	40.5278	0	1	1	no
TCONS_00001199	XLOC_000319	MLOC_36646	1:102283343-102285951	alm	green	NOTEST	0	0	0	0	1	1	no
TCONS_00001200	XLOC_000319	gene:MLOC_36646.1	1:102283343-102285951	alm	green	NOTEST	0.000929721	0.00033148	-1.48787	0	1	1	no
TCONS_00001201	XLOC_000319	gene:MLOC_36646.1	1:102283343-102285951	alm	green	NOTEST	1.40606e-17	1.0657e-06	36.1414	0	1	1	no
TCONS_00001202	XLOC_000320	gene:MLOC_56305.1	1:107920613-107934311	alm	green	NOTEST	3.40148e-05	0.000396249	3.54217	0	1	1	no
TCONS_00001203	XLOC_000320	MLOC_56305	1:107920613-107934311	alm	green	NOTEST	0.0290848	0.00612308	-2.24794	0	1	1	no
TCONS_00001204	XLOC_000320	gene:MLOC_56305.1	1:107920613-107934311	alm	green	NOTEST	0.851574	0.00180452	-8.88238	0	1	1	no
TCONS_00001205	XLOC_000320	gene:MLOC_56305.1	1:107920613-107934311	alm	green	NOTEST	3.64724e-09	1.74058e-29	-67.5058	0	1	1	no
TCONS_00001206	XLOC_000320	gene:MLOC_56305.1	1:107920613-107934311	alm	green	OK	8.39839	5.73219	-0.551026	-0.72424	0.2211	0.720361	no
TCONS_00001207	XLOC_000320	gene:MLOC_56305.1	1:107920613-107934311	alm	green	NOTEST	1.43568	0.341281	-2.0727	0	1	1	no
TCONS_00001208	XLOC_000321	MLOC_73112	1:107958735-107960056	alm	green	NOTEST	0	0	0	0	1	1	no
TCONS_00001209	XLOC_000321	gene:MLOC_73112.1	1:107958735-107960056	alm	green	NOTEST	0	0	0	0	1	1	no
TCONS_00001210	XLOC_000322	gene:MLOC_73113.1	1:107963036-107966776	alm	green	OK	5.28382	4.40755	-0.261604	-0.0986879	0.8015	0.932922	no
TCONS_00001211	XLOC_000322	gene:MLOC_73113.1	1:107963036-107966776	alm	green	NOTEST	0.815165	1.23298	0.596985	0	1	1	no
TCONS_00001212	XLOC_000322	gene:MLOC_73113.1	1:107963036-107966776	alm	green	NOTEST	0.428619	0.182053	-1.23534	0	1	1	no
TCONS_00001213	XLOC_000322	MLOC_73113	1:107963036-107966776	alm	green	NOTEST	0.341728	0.492157	0.526271	0	1	1	no
TCONS_00001214	XLOC_000322	gene:MLOC_73113.1	1:107963036-107966776	alm	green	OK	198.387	228.385	0.203151	0.349499	0.53535	0.830999	no
TCONS_00001215	XLOC_000323	gene:MLOC_36898.1	1:107967083-107975364	alm	green	NOTEST	7.43877e-06	2.46241e-06	-1.595	0	1	1	no
TCONS_00001216	XLOC_000323	gene:MLOC_36898.1	1:107967083-107975364	alm	green	NOTEST	3.42734e-13	1.82423e-16	-10.8756	0	1	1	no
TCONS_00001217	XLOC_000323	gene:MLOC_36898.1	1:107967083-107975364	alm	green	NOTEST	4.04591e-13	9.30248e-17	-12.0866	0	1	1	no
TCONS_00001218	XLOC_000323	MLOC_36898	1:107967083-107975364	alm	green	NOTEST	3.12877e-20	2.99663e-24	-13.35	0	1	1	no
TCONS_00001219	XLOC_000323	gene:MLOC_36898.1	1:107967083-107975364	alm	green	NOTEST	3.51916	3.71126	0.0766807	0	1	1	no
TCONS_00001220	XLOC_000323	gene:MLOC_36898.1	1:107967083-107975364	alm	green	NOTEST	0.533065	0.00015601	-11.7385	0	1	1	no
TCONS_00001221	XLOC_000323	gene:MLOC_36898.1	1:107967083-107975364	alm	green	NOTEST	0.000245207	2.34543e-09	-16.6738	0	1	1	no
TCONS_00001222	XLOC_000324	gene:MLOC_55676.1	1:107999807-108004772	alm	green	OK	13.3171	6.96688	-0.934691	-0.565417	0.3353	0.749902	no
TCONS_00001223	XLOC_000324	gene:MLOC_55676.1	1:107999807-108004772	alm	green	NOTEST	0.753278	1.09644e-44	-145.623	0	1	1	no
TCONS_00001224	XLOC_000324	gene:MLOC_55676.1	1:107999807-108004772	alm	green	NOTEST	2.05421	0.0150018	-7.0973	0	1	1	no
TCONS_00001225	XLOC_000324	gene:MLOC_55676.1	1:107999807-108004772	alm	green	NOTEST	0.126355	8.82056e-97	-316.102	0	1	1	no
TCONS_00001226	XLOC_000324	MLOC_55676	1:107999807-108004772	alm	green	NOTEST	1.10629e-12	2.45054e-117	-347.655	0	1	1	no
TCONS_00001227	XLOC_000324	gene:MLOC_55676.1	1:107999807-108004772	alm	green	NOTEST	7.07615e-05	3.63844e-09	-14.2474	0	1	1	no
TCONS_00001228	XLOC_000324	gene:MLOC_55676.1	1:107999807-108004772	alm	green	OK	7.74119	13.5937	0.812314	0.740854	0.17765	0.711926	no
TCONS_00001229	XLOC_000324	gene:MLOC_55676.1	1:107999807-108004772	alm	green	NOTEST	6.52651e-08	3.08346e-13	-17.6914	0	1	1	no
TCONS_00001230	XLOC_000325	gene:MLOC_64906.1	1:108017459-108019331	alm	green	NOTEST	0.698492	0.515088	-0.439426	0	1	1	no
TCONS_00001231	XLOC_000325	MLOC_64906	1:108017459-108019331	alm	green	NOTEST	0.000383791	0.000516101	0.427334	0	1	1	no
TCONS_00001232	XLOC_000325	gene:MLOC_64906.1	1:108017459-108019331	alm	green	OK	89.7435	111.172	0.308918	0.536683	0.3481	0.754888	no
TCONS_00001233	XLOC_000326	gene:MLOC_44130.1	1:108038055-108042942	alm	green	NOTEST	0.0361848	2.6314	6.1843	0	1	1	no
TCONS_00001234	XLOC_000326	gene:MLOC_44130.1	1:108038055-108042942	alm	green	NOTEST	0.927956	0.388529	-1.25603	0	1	1	no
TCONS_00001235	XLOC_000326	MLOC_44130	1:108038055-108042942	alm	green	NOTEST	0.0364834	0.0318356	-0.196601	0	1	1	no
TCONS_00001236	XLOC_000326	gene:MLOC_44130.1	1:108038055-108042942	alm	green	OK	7.22666	1.35879	-2.41101	-0.604247	0.3384	0.75143	no
TCONS_00001237	XLOC_000326	gene:MLOC_44130.1	1:108038055-108042942	alm	green	OK	62.0671	42.4774	-0.547133	-0.887476	0.1233	0.678997	no
TCONS_00001238	XLOC_000327	gene:MLOC_63221.1	1:108138914-108142646	alm	green	NOTEST	0.0011037	0.000135224	-3.02892	0	1	1	no
TCONS_00001239	XLOC_000327	gene:MLOC_63221.1	1:108138914-108142646	alm	green	OK	42.1286	42.9663	0.0284063	0.0505951	0.93155	0.976479	no
TCONS_00001240	XLOC_000327	gene:MLOC_63221.1	1:108138914-108142646	alm	green	NOTEST	0.539774	1.04762	0.956687	0	1	1	no
TCONS_00001241	XLOC_000327	gene:MLOC_63221.1	1:108138914-108142646	alm	green	NOTEST	5.47577e-05	3.89955e-05	-0.489757	0	1	1	no
TCONS_00001242	XLOC_000327	gene:MLOC_63221.1	1:108138914-108142646	alm	green	NOTEST	1.60806	0.918572	-0.807852	0	1	1	no
TCONS_00001243	XLOC_000327	gene:MLOC_63221.1	1:108138914-108142646	alm	green	NOTEST	2.13427e-35	5.31493e-66	-101.663	0	1	1	no
TCONS_00001244	XLOC_000328	gene:MLOC_36322.1	1:108344026-108346198	alm	green	OK	19.5656	21.1277	0.110818	0.184775	0.7439	0.91191	no
TCONS_00001245	XLOC_000329	MLOC_7115	1:109060461-109063112	alm	green	NOTEST	0	0	0	0	1	1	no
TCONS_00001246	XLOC_000329	gene:MLOC_7115.1	1:109060461-109063112	alm	green	NOTEST	0	0.000695914	inf	0	1	1	no
TCONS_00001247	XLOC_000329	gene:MLOC_7115.1	1:109060461-109063112	alm	green	NOTEST	0	0.670567	inf	0	1	1	no
TCONS_00001248	XLOC_000329	gene:MLOC_7115.1	1:109060461-109063112	alm	green	NOTEST	0	3.34096e-06	inf	0	1	1	no
TCONS_00001249	XLOC_000329	gene:MLOC_7115.1	1:109060461-109063112	alm	green	NOTEST	0	0	0	0	1	1	no
TCONS_00001250	XLOC_000330	MLOC_55178	1:122439164-122444213	alm	green	NOTEST	3.28313e-43	0.0810904	137.504	0	1	1	no
TCONS_00001251	XLOC_000330	gene:MLOC_55178.1	1:122439164-122444213	alm	green	NOTEST	0.00111464	0.677639	9.2478	0	1	1	no
TCONS_00001252	XLOC_000330	gene:MLOC_55178.1	1:122439164-122444213	alm	green	OK	13.1267	8.56544	-0.615905	-0.381857	0.4445	0.793952	no
TCONS_00001253	XLOC_000330	gene:MLOC_55178.1	1:122439164-122444213	alm	green	OK	8.24965	8.82054	0.0965329	0.0604468	0.90765	0.968509	no
TCONS_00001254	XLOC_000330	gene:MLOC_55178.1	1:122439164-122444213	alm	green	NOTEST	4.45364e-08	0.0912228	20.966	0	1	1	no
TCONS_00001255	XLOC_000330	gene:MLOC_55178.1	1:122439164-122444213	alm	green	NOTEST	1.2865e-12	0.0309816	34.4872	0	1	1	no
TCONS_00001256	XLOC_000331	gene:MLOC_15703.1	1:122525518-122529931	alm	green	NOTEST	7.86517e-06	0.178199	14.4677	0	1	1	no
TCONS_00001257	XLOC_000331	gene:MLOC_15703.1	1:122525518-122529931	alm	green	NOTEST	1.01564	0.00235373	-8.75322	0	1	1	no
TCONS_00001258	XLOC_000331	gene:MLOC_15703.1	1:122525518-122529931	alm	green	NOTEST	1.16957e-06	0.109204	16.5107	0	1	1	no
TCONS_00001259	XLOC_000331	MLOC_15703	1:122525518-122529931	alm	green	NOTEST	0.0842414	2.97997e-07	-18.1089	0	1	1	no
TCONS_00001260	XLOC_000331	gene:MLOC_15703.1	1:122525518-122529931	alm	green	NOTEST	1.01229e-11	1.47511e-36	-82.505	0	1	1	no
TCONS_00001261	XLOC_000331	gene:MLOC_15703.1	1:122525518-122529931	alm	green	OK	7.65345	4.03282	-0.924322	-1.01726	0.0772	0.614907	no
TCONS_00001262	XLOC_000332	gene:MLOC_50973.1	1:122936204-122940631	alm	green	OK	112.013	73.2561	-0.612646	-0.84783	0.14405	0.696852	no
TCONS_00001263	XLOC_000332	gene:MLOC_50973.1	1:122936204-122940631	alm	green	OK	14.3397	13.1192	-0.128337	-0.0674505	0.9079	0.968516	no
TCONS_00001264	XLOC_000332	gene:MLOC_50973.1	1:122936204-122940631	alm	green	NOTEST	0.320808	0.147654	-1.11949	0	1	1	no
TCONS_00001265	XLOC_000332	gene:MLOC_50973.1	1:122936204-122940631	alm	green	NOTEST	0.000803337	0.00227232	1.50009	0	1	1	no
TCONS_00001266	XLOC_000332	gene:MLOC_50973.1	1:122936204-122940631	alm	green	OK	0.00961838	5.38556	9.12909	0.069158	0.4481	0.795312	no
TCONS_00001267	XLOC_000332	gene:MLOC_50973.1	1:122936204-122940631	alm	green	OK	2.22605	16.1216	2.85643	0.90295	0.49075	0.814742	no
TCONS_00001268	XLOC_000332	gene:MLOC_50973.1	1:122936204-122940631	alm	green	NOTEST	0	7.98576e-175	inf	0	1	1	no
TCONS_00001269	XLOC_000333	gene:MLOC_63339.1	1:123061981-123069452	alm	green	NOTEST	2.56828e-10	1.18156e-12	-7.76396	0	1	1	no
TCONS_00001270	XLOC_000333	gene:MLOC_63339.1	1:123061981-123069452	alm	green	NOTEST	2.57102e-09	6.13815e-09	1.25547	0	1	1	no
TCONS_00001271	XLOC_000333	gene:MLOC_63339.1	1:123061981-123069452	alm	green	NOTEST	2.86882e-10	1.78057e-12	-7.33197	0	1	1	no
TCONS_00001272	XLOC_000333	gene:MLOC_63339.1	1:123061981-123069452	alm	green	NOTEST	0.000228563	0.117831	9.00992	0	1	1	no
TCONS_00001273	XLOC_000333	MLOC_63339	1:123061981-123069452	alm	green	NOTEST	5.62098e-86	7.97881e-37	163.28	0	1	1	no
TCONS_00001274	XLOC_000333	gene:MLOC_63339.1	1:123061981-123069452	alm	green	NOTEST	0.000241257	0.119832	8.95622	0	1	1	no
TCONS_00001275	XLOC_000333	gene:MLOC_63339.1	1:123061981-123069452	alm	green	NOTEST	0.187074	0.324554	0.79485	0	1	1	no
TCONS_00001276	XLOC_000333	gene:MLOC_63339.1	1:123061981-123069452	alm	green	NOTEST	3.68825e-07	6.22095e-45	-125.479	0	1	1	no
TCONS_00001277	XLOC_000333	gene:MLOC_63339.1	1:123061981-123069452	alm	green	NOTEST	0.233057	0	-inf	0	1	1	no
TCONS_00001278	XLOC_000333	gene:MLOC_63339.1	1:123061981-123069452	alm	green	NOTEST	4.59651e-30	1.00027e-13	54.2726	0	1	1	no
TCONS_00001279	XLOC_000334	MLOC_51011	1:123073506-123076665	alm	green	NOTEST	6.96868e-06	0.151585	14.4089	0	1	1	no
TCONS_00001280	XLOC_000334	gene:MLOC_51011.1	1:123073506-123076665	alm	green	OK	13.5586	15.566	0.199183	0.292951	0.61345	0.863804	no
TCONS_00001281	XLOC_000334	gene:MLOC_51011.1	1:123073506-123076665	alm	green	NOTEST	1.29409	0.464752	-1.47741	0	1	1	no
TCONS_00001282	XLOC_000335	MLOC_54615	1:123107888-123114754	alm	green	NOTEST	0.0789933	0.0738411	-0.0973048	0	1	1	no
TCONS_00001283	XLOC_000335	gene:MLOC_54615.1	1:123107888-123114754	alm	green	NOTEST	1.33911e-16	6.31411e-05	38.7785	0	1	1	no
TCONS_00001284	XLOC_000335	gene:MLOC_54615.1	1:123107888-123114754	alm	green	NOTEST	2.53491e-13	8.82042e-06	25.0524	0	1	1	no
TCONS_00001285	XLOC_000335	gene:MLOC_54615.1	1:123107888-123114754	alm	green	OK	0.00291372	4.92265	10.7224	0.0796917	0.25835	0.723811	no
TCONS_00001286	XLOC_000335	gene:MLOC_54615.1	1:123107888-123114754	alm	green	OK	11.2228	33.6115	1.58252	1.44184	0.0215	0.350461	no
TCONS_00001287	XLOC_000335	gene:MLOC_54615.1	1:123107888-123114754	alm	green	NOTEST	0.0332589	0.0421337	0.341236	0	1	1	no
TCONS_00001288	XLOC_000335	gene:MLOC_54615.1	1:123107888-123114754	alm	green	NOTEST	2.92929e-115	3.7438e-51	212.957	0	1	1	no
TCONS_00001289	XLOC_000335	gene:MLOC_54615.1	1:123107888-123114754	alm	green	NOTEST	6.19185e-21	2.49882e-11	31.9102	0	1	1	no
TCONS_00001290	XLOC_000335	gene:MLOC_54615.1	1:123107888-123114754	alm	green	OK	34.8317	21.3314	-0.707422	-0.548289	0.2638	0.725031	no
TCONS_00001291	XLOC_000335	gene:MLOC_54615.1	1:123107888-123114754	alm	green	NOTEST	6.91159e-52	2.20961e-31	68.1153	0	1	1	no
TCONS_00001292	XLOC_000336	MLOC_56717	1:123146263-123152671	alm	green	NOTEST	3.87474e-06	0.000111182	4.84268	0	1	1	no
TCONS_00001293	XLOC_000336	gene:MLOC_56717.1	1:123146263-123152671	alm	green	NOTEST	0.872272	0.810841	-0.105359	0	1	1	no
TCONS_00001294	XLOC_000337	gene:MLOC_64860.1	1:123154677-123161124	alm	green	NOTEST	0.122311	2.03423e-11	-32.4853	0	1	1	no
TCONS_00001295	XLOC_000337	MLOC_64860	1:123154677-123161124	alm	green	NOTEST	0.000184568	4.69871e-12	-25.2273	0	1	1	no
TCONS_00001296	XLOC_000337	gene:MLOC_64860.1	1:123154677-123161124	alm	green	OK	22.5753	25.1345	0.154923	0.212899	0.71215	0.89977	no
TCONS_00001297	XLOC_000338	tRNA-Gly	1:123174934-123179538	alm	green	NOTEST	0	0	0	0	1	1	no
TCONS_00001298	XLOC_000339	gene:MLOC_53351.1	1:123526711-123531805	alm	green	NOTEST	0.00465	2.77895e-18	-50.5716	0	1	1	no
TCONS_00001299	XLOC_000339	gene:MLOC_53351.1	1:123526711-123531805	alm	green	OK	2.01817	8.91171	2.14265	0.488779	0.4263	0.785437	no
TCONS_00001300	XLOC_000339	gene:MLOC_53351.1	1:123526711-123531805	alm	green	NOTEST	0.374523	1.39761e-17	-54.5729	0	1	1	no
TCONS_00001301	XLOC_000340	gene:MLOC_11169.1	1:123574540-123576422	alm	green	OK	2.61694	6.13592	1.2294	0.352194	0.6495	0.877225	no
TCONS_00001302	XLOC_000340	MLOC_11169	1:123574540-123576422	alm	green	NOTEST	8.84774e-09	1.40335e-13	-15.9441	0	1	1	no
TCONS_00001303	XLOC_000340	gene:MLOC_11169.1	1:123574540-123576422	alm	green	OK	74.1462	53.811	-0.462472	-0.591808	0.32165	0.745061	no
TCONS_00001304	XLOC_000340	gene:MLOC_11169.1	1:123574540-123576422	alm	green	OK	8.86969	13.1077	0.563464	0.328036	0.543	0.834483	no
TCONS_00001305	XLOC_000341	gene:MLOC_63539.1	1:123726282-123729460	alm	green	NOTEST	1.11205e-13	2.89189e-27	-45.1282	0	1	1	no
TCONS_00001306	XLOC_000341	gene:MLOC_63539.1	1:123726282-123729460	alm	green	NOTEST	0.188856	4.54111e-05	-12.022	0	1	1	no
TCONS_00001307	XLOC_000341	gene:MLOC_63539.1	1:123726282-123729460	alm	green	NOTEST	1.84467e-06	7.07865e-11	-14.6695	0	1	1	no
TCONS_00001308	XLOC_000341	gene:MLOC_63539.1	1:123726282-123729460	alm	green	NOTEST	0.644309	3.81974	2.56765	0	1	1	no
TCONS_00001309	XLOC_000341	gene:MLOC_63539.1	1:123726282-123729460	alm	green	NOTEST	9.39481e-08	2.53933e-05	8.07837	0	1	1	no
TCONS_00001310	XLOC_000341	gene:MLOC_63539.1	1:123726282-123729460	alm	green	NOTEST	6.1259e-09	6.51224e-12	-9.87755	0	1	1	no
TCONS_00001311	XLOC_000342	gene:MLOC_38870.1	1:123742979-123747214	alm	green	NOTEST	5.84365e-11	6.26762e-20	-29.7963	0	1	1	no
TCONS_00001312	XLOC_000342	gene:MLOC_38870.1	1:123742979-123747214	alm	green	NOTEST	0.334326	0.146118	-1.19412	0	1	1	no
TCONS_00001313	XLOC_000342	gene:MLOC_38870.1	1:123742979-123747214	alm	green	NOTEST	7.27602e-14	1.14179e-30	-55.8227	0	1	1	no
TCONS_00001314	XLOC_000342	MLOC_38870	1:123742979-123747214	alm	green	NOTEST	2.17498e-30	6.1645e-44	-45.004	0	1	1	no
TCONS_00001315	XLOC_000342	gene:MLOC_38870.1	1:123742979-123747214	alm	green	NOTEST	1.29042	0.00478673	-8.07459	0	1	1	no
TCONS_00001316	XLOC_000342	gene:MLOC_38870.1	1:123742979-123747214	alm	green	OK	7.06642	7.0763	0.00201463	0.0021688	0.9795	0.989442	no
TCONS_00001317	XLOC_000342	gene:MLOC_38870.1	1:123742979-123747214	alm	green	NOTEST	3.28984e-06	0.295482	16.4547	0	1	1	no
TCONS_00001318	XLOC_000342	gene:MLOC_38870.1	1:123742979-123747214	alm	green	NOTEST	0.564437	1.7259	1.61246	0	1	1	no
TCONS_00001319	XLOC_000342	gene:MLOC_38870.1	1:123742979-123747214	alm	green	NOTEST	0.106196	0.37529	1.82127	0	1	1	no
TCONS_00001320	XLOC_000343	MLOC_67287	1:123779244-123780840	alm	green	NOTEST	0	0	0	0	1	1	no
TCONS_00001321	XLOC_000343	gene:MLOC_67287.1	1:123779244-123780840	alm	green	NOTEST	0	0	0	0	1	1	no
TCONS_00001322	XLOC_000344	gene:MLOC_17720.1	1:123839233-123840760	alm	green	NOTEST	0.413835	3.94391	3.2525	0	1	1	no
TCONS_00001323	XLOC_000345	gene:MLOC_20060.1	1:123845873-123847934	alm	green	OK	14.7918	13.4455	-0.137683	-0.221267	0.6919	0.893329	no
TCONS_00001324	XLOC_000346	gene:MLOC_20288.1	1:123985351-123988271	alm	green	NOTEST	2.18594e-06	2.96906e-06	0.441751	0	1	1	no
TCONS_00001325	XLOC_000346	MLOC_20288	1:123985351-123988271	alm	green	NOTEST	8.90944e-19	0.24571	57.9363	0	1	1	no
TCONS_00001326	XLOC_000346	gene:MLOC_20288.1	1:123985351-123988271	alm	green	OK	2.28311	13.6476	2.57957	2.27077	0.00315	0.109858	no
TCONS_00001327	XLOC_000347	gene:MLOC_53285.1	1:125557957-125571193	alm	green	NOTEST	0.000240126	3.27302e-09	-16.1628	0	1	1	no
TCONS_00001328	XLOC_000347	gene:MLOC_53285.1	1:125557957-125571193	alm	green	NOTEST	0.0637445	0.127927	1.00494	0	1	1	no
TCONS_00001329	XLOC_000347	gene:MLOC_53285.1	1:125557957-125571193	alm	green	NOTEST	0.933467	0.212596	-2.13448	0	1	1	no
TCONS_00001330	XLOC_000347	gene:MLOC_53285.1	1:125557957-125571193	alm	green	NOTEST	0.472395	0.121419	-1.96001	0	1	1	no
TCONS_00001331	XLOC_000347	gene:MLOC_53285.1	1:125557957-125571193	alm	green	NOTEST	2.30767e-05	0.000660216	4.83843	0	1	1	no
TCONS_00001332	XLOC_000347	gene:MLOC_53285.1	1:125557957-125571193	alm	green	NOTEST	5.01043e-34	3.29962e-07	89.0894	0	1	1	no
TCONS_00001333	XLOC_000347	gene:MLOC_53285.1	1:125557957-125571193	alm	green	NOTEST	3.58335e-22	4.66741e-21	3.70324	0	1	1	no
TCONS_00001334	XLOC_000347	gene:MLOC_53285.1	1:125557957-125571193	alm	green	NOTEST	1.71228e-05	0.000928487	5.76089	0	1	1	no
TCONS_00001335	XLOC_000347	gene:MLOC_53285.1	1:125557957-125571193	alm	green	NOTEST	1.56065e-10	6.27224e-11	-1.31509	0	1	1	no
TCONS_00001336	XLOC_000347	gene:MLOC_53285.1	1:125557957-125571193	alm	green	NOTEST	0.483187	5.54644e-05	-13.0887	0	1	1	no
TCONS_00001337	XLOC_000347	gene:MLOC_53285.1	1:125557957-125571193	alm	green	NOTEST	0.164121	1.35499e-45	-146.441	0	1	1	no
TCONS_00001338	XLOC_000347	gene:MLOC_53285.1	1:125557957-125571193	alm	green	OK	6.13641	4.34205	-0.49902	-0.383846	0.55735	0.841397	no
TCONS_00001339	XLOC_000347	gene:MLOC_53285.1	1:125557957-125571193	alm	green	NOTEST	1.60412	2.24078	0.482222	0	1	1	no
TCONS_00001340	XLOC_000347	gene:MLOC_53285.1	1:125557957-125571193	alm	green	NOTEST	0.558931	0.429041	-0.381557	0	1	1	no
TCONS_00001341	XLOC_000347	gene:MLOC_53285.1	1:125557957-125571193	alm	green	NOTEST	0.000658052	0.00172301	1.38866	0	1	1	no
TCONS_00001342	XLOC_000347	gene:MLOC_53285.1	1:125557957-125571193	alm	green	NOTEST	0.821381	0.322398	-1.34921	0	1	1	no
TCONS_00001343	XLOC_000347	gene:MLOC_53285.1	1:125557957-125571193	alm	green	NOTEST	0.947701	0.128108	-2.88707	0	1	1	no
TCONS_00001344	XLOC_000347	gene:MLOC_53285.1	1:125557957-125571193	alm	green	NOTEST	2.34785e-06	2.94344e-08	-6.3177	0	1	1	no
TCONS_00001345	XLOC_000347	gene:MLOC_53285.1	1:125557957-125571193	alm	green	NOTEST	0	0.0231354	inf	0	1	1	no
TCONS_00001346	XLOC_000348	MLOC_12628	1:125580229-125590206	alm	green	NOTEST	0.0633767	0.0907346	0.517702	0	1	1	no
TCONS_00001347	XLOC_000348	gene:MLOC_12628.1	1:125580229-125590206	alm	green	OK	27.7703	20.8693	-0.412157	-0.406791	0.4431	0.793397	no
TCONS_00001348	XLOC_000348	gene:MLOC_12628.1	1:125580229-125590206	alm	green	NOTEST	0.370494	3.89472	3.394	0	1	1	no
TCONS_00001349	XLOC_000348	gene:MLOC_12628.1	1:125580229-125590206	alm	green	NOTEST	0.27854	0.294555	0.0806504	0	1	1	no
TCONS_00001350	XLOC_000349	gene:MLOC_56298.1	1:125636911-125639127	alm	green	NOTEST	0.143019	0.417927	1.54704	0	1	1	no
TCONS_00001351	XLOC_000350	gene:MLOC_56299.1	1:125640012-125641317	alm	green	NOTEST	0	0.210206	inf	0	1	1	no
TCONS_00001352	XLOC_000351	MLOC_59280	1:125742858-125745623	alm	green	NOTEST	0.102641	7.22811e-09	-23.7594	0	1	1	no
TCONS_00001353	XLOC_000351	gene:MLOC_59280.1	1:125742858-125745623	alm	green	NOTEST	1.51233	1.80417	0.254557	0	1	1	no
TCONS_00001354	XLOC_000351	gene:MLOC_59280.1	1:125742858-125745623	alm	green	OK	22.5263	17.5361	-0.361281	-0.495603	0.39525	0.771614	no
TCONS_00001355	XLOC_000352	-	1:125755778-125757732	alm	green	OK	12.7785	15.2291	0.253121	0.274667	0.62345	0.868205	no
TCONS_00001356	XLOC_000353	gene:MLOC_65777.1	1:125842687-125849123	alm	green	NOTEST	0.775552	0.598161	-0.374691	0	1	1	no
TCONS_00001357	XLOC_000353	gene:MLOC_65777.1	1:125842687-125849123	alm	green	NOTEST	5.12304e-11	0.0934621	30.7647	0	1	1	no
TCONS_00001358	XLOC_000353	gene:MLOC_65777.1	1:125842687-125849123	alm	green	NOTEST	0.49819	0.343183	-0.537716	0	1	1	no
TCONS_00001359	XLOC_000353	gene:MLOC_65777.1	1:125842687-125849123	alm	green	NOTEST	4.98904e-20	5.98747e-21	-3.05874	0	1	1	no
TCONS_00001360	XLOC_000353	gene:MLOC_65777.1	1:125842687-125849123	alm	green	NOTEST	3.15169e-12	5.71277e-13	-2.46386	0	1	1	no
TCONS_00001361	XLOC_000353	MLOC_65777	1:125842687-125849123	alm	green	NOTEST	0.0765343	5.80527e-26	-80.125	0	1	1	no
TCONS_00001362	XLOC_000353	gene:MLOC_65777.1	1:125842687-125849123	alm	green	NOTEST	5.61017e-18	1.91399e-27	-31.4488	0	1	1	no
TCONS_00001363	XLOC_000353	gene:MLOC_65777.1	1:125842687-125849123	alm	green	NOTEST	3.48452e-08	1.0089e-07	1.53375	0	1	1	no
TCONS_00001364	XLOC_000353	gene:MLOC_65777.1	1:125842687-125849123	alm	green	NOTEST	1.39307e-08	0.0391187	21.4212	0	1	1	no
TCONS_00001365	XLOC_000353	gene:MLOC_65777.1	1:125842687-125849123	alm	green	NOTEST	0.00048905	0.13657	8.12544	0	1	1	no
TCONS_00001366	XLOC_000354	gene:MLOC_56968.1	1:125868811-125874689	alm	green	NOTEST	9.91101e-35	2.33138e-16	61.0288	0	1	1	no
TCONS_00001367	XLOC_000354	MLOC_56968	1:125868811-125874689	alm	green	NOTEST	2.42845e-38	6.87233e-21	57.9735	0	1	1	no
TCONS_00001368	XLOC_000354	gene:MLOC_56968.1	1:125868811-125874689	alm	green	NOTEST	0.468994	3.34198e-06	-17.0985	0	1	1	no
TCONS_00001369	XLOC_000354	gene:MLOC_56968.1	1:125868811-125874689	alm	green	NOTEST	0.217233	0.635683	1.54907	0	1	1	no
TCONS_00001370	XLOC_000354	gene:MLOC_56968.1	1:125868811-125874689	alm	green	NOTEST	1.4552	1.7083	0.231338	0	1	1	no
TCONS_00001371	XLOC_000355	gene:MLOC_56394.1	1:125876162-125881934	alm	green	NOTEST	0.864141	2.64678	1.6149	0	1	1	no
TCONS_00001372	XLOC_000355	MLOC_56394	1:125876162-125881934	alm	green	NOTEST	0.532438	0.479081	-0.152346	0	1	1	no
TCONS_00001373	XLOC_000355	gene:MLOC_56394.1	1:125876162-125881934	alm	green	OK	14.0562	14.7783	0.0722777	0.046059	0.93835	0.978617	no
TCONS_00001374	XLOC_000355	gene:MLOC_56394.1	1:125876162-125881934	alm	green	NOTEST	1.73708	0.000356077	-12.2522	0	1	1	no
TCONS_00001375	XLOC_000355	gene:MLOC_56394.1	1:125876162-125881934	alm	green	NOTEST	2.14831e-26	6.92475e-08	61.4833	0	1	1	no
TCONS_00001376	XLOC_000355	gene:MLOC_56394.1	1:125876162-125881934	alm	green	NOTEST	8.02376e-09	8.67922e-06	10.0791	0	1	1	no
TCONS_00001377	XLOC_000355	gene:MLOC_56394.1	1:125876162-125881934	alm	green	NOTEST	0.381826	0.619682	0.698614	0	1	1	no
TCONS_00001378	XLOC_000355	gene:MLOC_56394.1	1:125876162-125881934	alm	green	OK	19.9396	10.492	-0.926351	-0.72062	0.2279	0.720361	no
TCONS_00001379	XLOC_000355	gene:MLOC_56394.1	1:125876162-125881934	alm	green	NOTEST	5.2159e-05	0.000773053	3.88958	0	1	1	no
TCONS_00001380	XLOC_000355	gene:MLOC_56394.1	1:125876162-125881934	alm	green	OK	8.32986	4.3602	-0.9339	-0.472304	0.48635	0.812471	no
TCONS_00001381	XLOC_000355	gene:MLOC_56394.1	1:125876162-125881934	alm	green	OK	9.94449	4.99388	-0.993736	-0.462733	0.52335	0.827314	no
TCONS_00001382	XLOC_000356	gene:MLOC_68758.1	1:125901368-125903786	alm	green	NOTEST	0	0	0	0	1	1	no
TCONS_00001383	XLOC_000356	gene:MLOC_68758.1	1:125901368-125903786	alm	green	NOTEST	0	0	0	0	1	1	no
TCONS_00001384	XLOC_000356	MLOC_68758	1:125901368-125903786	alm	green	NOTEST	0	0	0	0	1	1	no
TCONS_00001385	XLOC_000356	gene:MLOC_68758.1	1:125901368-125903786	alm	green	NOTEST	0	0	0	0	1	1	no
TCONS_00001386	XLOC_000356	gene:MLOC_68758.1	1:125901368-125903786	alm	green	NOTEST	0	0	0	0	1	1	no
TCONS_00001387	XLOC_000357	gene:MLOC_68759.1	1:125904992-125910385	alm	green	NOTEST	2.48443e-14	5.26787e-36	-71.9981	0	1	1	no
TCONS_00001388	XLOC_000357	gene:MLOC_68759.1	1:125904992-125910385	alm	green	NOTEST	0.189731	3.63607e-26	-82.1098	0	1	1	no
TCONS_00001389	XLOC_000357	gene:MLOC_68759.1	1:125904992-125910385	alm	green	NOTEST	0.301081	0.0614627	-2.29237	0	1	1	no
TCONS_00001390	XLOC_000357	MLOC_68759	1:125904992-125910385	alm	green	NOTEST	0.000320849	0.0605289	7.55959	0	1	1	no
TCONS_00001391	XLOC_000357	gene:MLOC_68759.1	1:125904992-125910385	alm	green	NOTEST	3.21448	0.0017882	-10.8119	0	1	1	no
TCONS_00001392	XLOC_000357	gene:MLOC_68759.1	1:125904992-125910385	alm	green	OK	19.9297	25.1225	0.334061	0.501664	0.3745	0.765781	no
TCONS_00001393	XLOC_000357	gene:MLOC_68759.1	1:125904992-125910385	alm	green	NOTEST	2.62329e-66	4.34685e-119	-175.334	0	1	1	no
TCONS_00001394	XLOC_000358	gene:MLOC_53357.1	1:126075654-126083183	alm	green	OK	7.02115	4.31569	-0.702117	-0.744047	0.23135	0.720361	no
TCONS_00001395	XLOC_000358	gene:MLOC_53357.1	1:126075654-126083183	alm	green	NOTEST	1.47047e-18	2.68963e-05	44.0562	0	1	1	no
TCONS_00001396	XLOC_000358	gene:MLOC_53357.1	1:126075654-126083183	alm	green	NOTEST	6.28703e-10	1.74622e-10	-1.84814	0	1	1	no
TCONS_00001397	XLOC_000358	MLOC_53357	1:126075654-126083183	alm	green	NOTEST	1.99251e-20	7.65766e-06	48.4493	0	1	1	no
TCONS_00001398	XLOC_000358	gene:MLOC_53357.1	1:126075654-126083183	alm	green	NOTEST	2.32216e-05	0.000371204	3.99867	0	1	1	no
TCONS_00001399	XLOC_000359	gene:MLOC_57711.1	1:126097866-126106259	alm	green	NOTEST	2.37241e-45	1.40999e-62	-57.2234	0	1	1	no
TCONS_00001400	XLOC_000359	gene:MLOC_57711.1	1:126097866-126106259	alm	green	NOTEST	0.0008075	1.14695	10.4721	0	1	1	no
TCONS_00001401	XLOC_000359	gene:MLOC_57711.1	1:126097866-126106259	alm	green	NOTEST	7.00129e-23	0.0567356	69.4571	0	1	1	no
TCONS_00001402	XLOC_000359	gene:MLOC_57711.1	1:126097866-126106259	alm	green	NOTEST	4.87788e-61	3.1511e-36	82.4178	0	1	1	no
TCONS_00001403	XLOC_000359	MLOC_57711	1:126097866-126106259	alm	green	NOTEST	2.77469e-65	3.76922e-37	93.4559	0	1	1	no
TCONS_00001404	XLOC_000359	gene:MLOC_57711.1	1:126097866-126106259	alm	green	OK	2.97384	7.51617	1.33767	1.5154	0.01255	0.26355	no
TCONS_00001405	XLOC_000359	gene:MLOC_57711.1	1:126097866-126106259	alm	green	NOTEST	0.00630806	0.00122908	-2.35962	0	1	1	no
TCONS_00001406	XLOC_000360	gene:MLOC_11126.1	1:126180307-126189186	alm	green	NOTEST	0.342026	5.35136e-08	-22.6077	0	1	1	no
TCONS_00001407	XLOC_000360	MLOC_11126	1:126180307-126189186	alm	green	NOTEST	0.207972	0.279428	0.426087	0	1	1	no
TCONS_00001408	XLOC_000360	gene:MLOC_11126.1	1:126180307-126189186	alm	green	NOTEST	1.79387e-08	0.00652812	18.4732	0	1	1	no
TCONS_00001409	XLOC_000360	gene:MLOC_11126.1	1:126180307-126189186	alm	green	NOTEST	0.493372	1.90934	1.95232	0	1	1	no
TCONS_00001410	XLOC_000360	gene:MLOC_11126.1	1:126180307-126189186	alm	green	NOTEST	0.381496	3.9478e-07	-19.8822	0	1	1	no
TCONS_00001411	XLOC_000360	gene:MLOC_11126.1	1:126180307-126189186	alm	green	OK	18.0552	16.4375	-0.135423	-0.0955033	0.86085	0.952912	no
TCONS_00001412	XLOC_000360	gene:MLOC_11126.1	1:126180307-126189186	alm	green	NOTEST	1.50678	0.0836424	-4.17109	0	1	1	no
TCONS_00001413	XLOC_000360	gene:MLOC_11126.1	1:126180307-126189186	alm	green	OK	38.4744	27.7767	-0.470023	-0.661158	0.2577	0.723387	no
TCONS_00001414	XLOC_000360	gene:MLOC_11126.1	1:126180307-126189186	alm	green	NOTEST	0.219528	4.54266e-13	-38.814	0	1	1	no
TCONS_00001415	XLOC_000361	gene:MLOC_69628.1	1:126225388-126230661	alm	green	NOTEST	2.24827	0.353901	-2.6674	0	1	1	no
TCONS_00001416	XLOC_000361	MLOC_69628	1:126225388-126230661	alm	green	NOTEST	0.131174	0.25121	0.937409	0	1	1	no
TCONS_00001417	XLOC_000361	gene:MLOC_69628.1	1:126225388-126230661	alm	green	NOTEST	8.61537e-11	1.91842e-19	-28.7424	0	1	1	no
TCONS_00001418	XLOC_000361	gene:MLOC_69628.1	1:126225388-126230661	alm	green	NOTEST	0.232987	1.13448	2.28371	0	1	1	no
TCONS_00001419	XLOC_000362	gene:MLOC_63208.1	1:126236334-126239803	alm	green	NOTEST	3.38642	0.0160007	-7.72548	0	1	1	no
TCONS_00001420	XLOC_000362	MLOC_63208	1:126236334-126239803	alm	green	NOTEST	2.01041	0.889027	-1.17719	0	1	1	no
TCONS_00001421	XLOC_000362	gene:MLOC_63208.1	1:126236334-126239803	alm	green	OK	18.7146	32.5879	0.800176	0.415578	0.53795	0.832241	no
TCONS_00001422	XLOC_000362	gene:MLOC_63208.1	1:126236334-126239803	alm	green	NOTEST	1.66398	1.90661	0.19637	0	1	1	no
TCONS_00001423	XLOC_000362	gene:MLOC_63208.1	1:126236334-126239803	alm	green	NOTEST	1.6313	1.41847	-0.201691	0	1	1	no
TCONS_00001424	XLOC_000362	gene:MLOC_63208.1	1:126236334-126239803	alm	green	OK	128.656	87.0448	-0.563688	-0.668147	0.2404	0.720361	no
TCONS_00001425	XLOC_000362	gene:MLOC_63208.1	1:126236334-126239803	alm	green	NOTEST	4.26297e-29	3.53829e-66	-123.18	0	1	1	no
TCONS_00001426	XLOC_000363	gene:MLOC_69616.1	1:126365922-126370231	alm	green	NOTEST	0	0	0	0	1	1	no
TCONS_00001427	XLOC_000363	gene:MLOC_69616.1	1:126365922-126370231	alm	green	NOTEST	0	0	0	0	1	1	no
TCONS_00001428	XLOC_000363	gene:MLOC_69616.1	1:126365922-126370231	alm	green	NOTEST	0	0	0	0	1	1	no
TCONS_00001429	XLOC_000363	MLOC_69616	1:126365922-126370231	alm	green	NOTEST	0	0	0	0	1	1	no
TCONS_00001430	XLOC_000363	gene:MLOC_69616.1	1:126365922-126370231	alm	green	NOTEST	0	0	0	0	1	1	no
TCONS_00001431	XLOC_000364	gene:MLOC_10453.1	1:126390742-126396456	alm	green	NOTEST	1.10273e-39	7.99363e-30	32.7551	0	1	1	no
TCONS_00001432	XLOC_000364	gene:MLOC_10453.1	1:126390742-126396456	alm	green	NOTEST	1.50227	1.43123	-0.0698847	0	1	1	no
TCONS_00001433	XLOC_000364	gene:MLOC_10453.1	1:126390742-126396456	alm	green	NOTEST	0.499664	0.622458	0.317019	0	1	1	no
TCONS_00001434	XLOC_000364	gene:MLOC_10453.1	1:126390742-126396456	alm	green	NOTEST	0.00387818	0.00044644	-3.11884	0	1	1	no
TCONS_00001435	XLOC_000364	MLOC_10453	1:126390742-126396456	alm	green	NOTEST	1.96067e-17	0.326552	53.8868	0	1	1	no
TCONS_00001436	XLOC_000364	gene:MLOC_10453.1	1:126390742-126396456	alm	green	OK	16.7968	14.7545	-0.187032	-0.264446	0.6363	0.872719	no
TCONS_00001437	XLOC_000365	gene:MLOC_13522.1	1:126428075-126435157	alm	green	NOTEST	0.0032796	0.0845767	4.68867	0	1	1	no
TCONS_00001438	XLOC_000365	MLOC_13522	1:126428075-126435157	alm	green	NOTEST	0.0882975	3.42348e-168	-552.807	0	1	1	no
TCONS_00001439	XLOC_000365	gene:MLOC_13522.1	1:126428075-126435157	alm	green	NOTEST	0.971302	1.68584	0.795479	0	1	1	no
TCONS_00001440	XLOC_000365	gene:MLOC_13522.1	1:126428075-126435157	alm	green	OK	7.67263	7.88721	0.039795	0.025144	0.9598	0.984793	no
TCONS_00001441	XLOC_000365	gene:MLOC_13522.1	1:126428075-126435157	alm	green	NOTEST	1.91247e-06	3.30607e-09	-9.1761	0	1	1	no
TCONS_00001442	XLOC_000365	gene:MLOC_13522.1	1:126428075-126435157	alm	green	NOTEST	4.3096e-30	8.19609e-61	-102.052	0	1	1	no
TCONS_00001443	XLOC_000365	gene:MLOC_13522.1	1:126428075-126435157	alm	green	NOTEST	0.0489644	0.123509	1.33481	0	1	1	no
TCONS_00001444	XLOC_000365	gene:MLOC_13522.1	1:126428075-126435157	alm	green	NOTEST	7.21289e-24	1.5166	77.4765	0	1	1	no
TCONS_00001445	XLOC_000365	gene:MLOC_13522.1	1:126428075-126435157	alm	green	NOTEST	1.07833e-32	9.23526e-40	-23.4771	0	1	1	no
TCONS_00001446	XLOC_000365	gene:MLOC_13522.1	1:126428075-126435157	alm	green	NOTEST	0.678066	1.51168e-07	-22.0968	0	1	1	no
TCONS_00001447	XLOC_000365	gene:MLOC_13522.1	1:126428075-126435157	alm	green	NOTEST	4.7478e-18	9.93523e-06	40.9284	0	1	1	no
TCONS_00001448	XLOC_000365	gene:MLOC_13522.1	1:126428075-126435157	alm	green	NOTEST	0.248454	0.107306	-1.21124	0	1	1	no
TCONS_00001449	XLOC_000365	gene:MLOC_13522.1	1:126428075-126435157	alm	green	OK	20.465	10.2091	-1.0033	-0.798878	0.20615	0.718376	no
TCONS_00001450	XLOC_000366	gene:MLOC_61941.1	1:126465951-126473057	alm	green	NOTEST	3.02671e-73	1.94494e-78	-17.2477	0	1	1	no
TCONS_00001451	XLOC_000366	MLOC_61941	1:126465951-126473057	alm	green	NOTEST	4.66005e-90	0.130162	293.812	0	1	1	no
TCONS_00001452	XLOC_000366	gene:MLOC_61941.1	1:126465951-126473057	alm	green	NOTEST	4.25323	2.41349	-0.817439	0	1	1	no
TCONS_00001453	XLOC_000367	-	1:126493821-126498201	alm	green	OK	68.8512	91.5079	0.410415	0.613004	0.2895	0.729083	no
TCONS_00001454	XLOC_000367	-	1:126493821-126498201	alm	green	OK	11.8958	2.07915	-2.51639	-0.901876	0.1618	0.707535	no
TCONS_00001455	XLOC_000368	gene:MLOC_55086.1	1:126593942-126602442	alm	green	NOTEST	6.38617e-06	0.448742	16.1006	0	1	1	no
TCONS_00001456	XLOC_000368	MLOC_55086	1:126593942-126602442	alm	green	NOTEST	0.135346	0.0986931	-0.455628	0	1	1	no
TCONS_00001457	XLOC_000368	gene:MLOC_55086.1	1:126593942-126602442	alm	green	OK	45.8833	85.0549	0.890423	1.5629	0.0064	0.175821	no
TCONS_00001458	XLOC_000369	gene:MLOC_13939.1	1:126603216-126608840	alm	green	NOTEST	1.8653e-05	5.53423e-26	-68.1915	0	1	1	no
TCONS_00001459	XLOC_000369	gene:MLOC_13939.1	1:126603216-126608840	alm	green	NOTEST	1.5274e-22	9.22415e-12	35.8136	0	1	1	no
TCONS_00001460	XLOC_000369	gene:MLOC_13939.1	1:126603216-126608840	alm	green	NOTEST	3.85518e-19	2.77183e-08	36.0653	0	1	1	no
TCONS_00001461	XLOC_000369	gene:MLOC_13939.1	1:126603216-126608840	alm	green	NOTEST	4.78829e-20	1.17795e-07	41.1618	0	1	1	no
TCONS_00001462	XLOC_000369	gene:MLOC_13939.1	1:126603216-126608840	alm	green	NOTEST	0.478704	0.339576	-0.4954	0	1	1	no
TCONS_00001463	XLOC_000369	gene:MLOC_13939.1	1:126603216-126608840	alm	green	NOTEST	3.33586e-15	0.126601	45.1092	0	1	1	no
TCONS_00001464	XLOC_000369	MLOC_13939	1:126603216-126608840	alm	green	NOTEST	0.171049	0.133654	-0.355913	0	1	1	no
TCONS_00001465	XLOC_000369	gene:MLOC_13939.1	1:126603216-126608840	alm	green	NOTEST	1.91328e-05	7.67963e-06	-1.31694	0	1	1	no
TCONS_00001466	XLOC_000369	gene:MLOC_13939.1	1:126603216-126608840	alm	green	NOTEST	1.62124e-25	2.20517e-24	3.76573	0	1	1	no
TCONS_00001467	XLOC_000369	gene:MLOC_13939.1	1:126603216-126608840	alm	green	NOTEST	0.00594392	3.46453e-22	-63.8954	0	1	1	no
TCONS_00001468	XLOC_000369	gene:MLOC_13939.1	1:126603216-126608840	alm	green	NOTEST	6.81115e-22	0.754473	69.9081	0	1	1	no
TCONS_00001469	XLOC_000369	gene:MLOC_13939.1	1:126603216-126608840	alm	green	NOTEST	1.53215e-07	7.98332e-16	-27.5159	0	1	1	no
TCONS_00001470	XLOC_000369	gene:MLOC_13939.1	1:126603216-126608840	alm	green	NOTEST	0.423261	2.74857e-09	-27.1983	0	1	1	no
TCONS_00001471	XLOC_000369	gene:MLOC_13939.1	1:126603216-126608840	alm	green	OK	5.25457	5.00558	-0.0700356	-0.0224965	0.95325	0.982978	no
TCONS_00001472	XLOC_000369	gene:MLOC_13939.1	1:126603216-126608840	alm	green	NOTEST	2.55328e-10	1.584	32.5305	0	1	1	no
TCONS_00001473	XLOC_000369	gene:MLOC_13939.1	1:126603216-126608840	alm	green	NOTEST	1.17857	1.79315e-35	-115.662	0	1	1	no
TCONS_00001474	XLOC_000369	gene:MLOC_13939.1	1:126603216-126608840	alm	green	NOTEST	4.14855e-07	2.60266	22.5809	0	1	1	no
TCONS_00001475	XLOC_000369	gene:MLOC_13939.1	1:126603216-126608840	alm	green	OK	17.4374	9.25519	-0.913849	-0.67579	0.28285	0.728161	no
TCONS_00001476	XLOC_000369	gene:MLOC_13939.1	1:126603216-126608840	alm	green	NOTEST	0.355795	8.11978e-06	-15.4192	0	1	1	no
TCONS_00001477	XLOC_000370	MLOC_56829	1:126682916-126687717	alm	green	NOTEST	7.69356e-06	8.44042e-10	-13.154	0	1	1	no
TCONS_00001478	XLOC_000370	gene:MLOC_56829.1	1:126682916-126687717	alm	green	NOTEST	0.149902	1.54102e-08	-23.2136	0	1	1	no
TCONS_00001479	XLOC_000370	gene:MLOC_56829.1	1:126682916-126687717	alm	green	OK	6.35168	4.97237	-0.353205	-0.391756	0.5041	0.819438	no
TCONS_00001480	XLOC_000370	gene:MLOC_56829.1	1:126682916-126687717	alm	green	NOTEST	1.39903	0.27894	-2.3264	0	1	1	no
TCONS_00001481	XLOC_000371	gene:MLOC_4535.1	1:126782395-126785239	alm	green	NOTEST	2.29959e-10	2.53514e-12	-6.50317	0	1	1	no
TCONS_00001482	XLOC_000371	MLOC_4535	1:126782395-126785239	alm	green	NOTEST	0.0382372	1.35423e-22	-67.9361	0	1	1	no
TCONS_00001483	XLOC_000371	gene:MLOC_4535.1	1:126782395-126785239	alm	green	NOTEST	0.461392	1.1109	1.26767	0	1	1	no
TCONS_00001484	XLOC_000371	gene:MLOC_4535.1	1:126782395-126785239	alm	green	OK	4.31069	6.30349	0.548233	0.464286	0.4817	0.810913	no
TCONS_00001485	XLOC_000372	gene:MLOC_67367.1	1:126805406-126808421	alm	green	OK	5.68353	1.6676	-1.76901	-0.971638	0.2585	0.723811	no
TCONS_00001486	XLOC_000372	gene:MLOC_67367.1	1:126805406-126808421	alm	green	NOTEST	3.64559e-05	0.000157486	2.111	0	1	1	no
TCONS_00001487	XLOC_000372	MLOC_67367	1:126805406-126808421	alm	green	NOTEST	5.23396e-12	1.28062e-22	-35.2503	0	1	1	no
TCONS_00001488	XLOC_000372	gene:MLOC_67367.1	1:126805406-126808421	alm	green	NOTEST	2.47652	4.17863	0.754714	0	1	1	no
TCONS_00001489	XLOC_000373	gene:MLOC_645.1	1:126818159-126819774	alm	green	OK	5.82863	5.28179	-0.14213	-0.132334	0.8332	0.943038	no
TCONS_00001490	XLOC_000373	gene:MLOC_645.1	1:126818159-126819774	alm	green	NOTEST	1.80206e-05	0.429182	14.5397	0	1	1	no
TCONS_00001491	XLOC_000374	gene:MLOC_17372.1	1:126979888-126985480	alm	green	NOTEST	0.453434	0.0935738	-2.27672	0	1	1	no
TCONS_00001492	XLOC_000374	gene:MLOC_17372.1	1:126979888-126985480	alm	green	NOTEST	0.000236187	0.0110011	5.54158	0	1	1	no
TCONS_00001493	XLOC_000374	MLOC_17372	1:126979888-126985480	alm	green	NOTEST	0.0638619	3.6735e-25	-77.2021	0	1	1	no
TCONS_00001494	XLOC_000374	gene:MLOC_17372.1	1:126979888-126985480	alm	green	OK	6.41605	7.84216	0.289567	0.378397	0.50035	0.817612	no
TCONS_00001495	XLOC_000374	gene:MLOC_17372.1	1:126979888-126985480	alm	green	NOTEST	1.14848	0.143464	-3.00097	0	1	1	no
TCONS_00001496	XLOC_000374	gene:MLOC_17372.1	1:126979888-126985480	alm	green	NOTEST	1.18619e-07	2.40156e-09	-5.62622	0	1	1	no
TCONS_00001497	XLOC_000374	gene:MLOC_17372.1	1:126979888-126985480	alm	green	NOTEST	6.10865e-06	3.10961e-07	-4.29605	0	1	1	no
TCONS_00001498	XLOC_000374	gene:MLOC_17372.1	1:126979888-126985480	alm	green	NOTEST	4.34646e-08	6.16504e-14	-19.4273	0	1	1	no
TCONS_00001499	XLOC_000375	gene:MLOC_74767.1	1:126996215-127003391	alm	green	NOTEST	1.01999e-08	1.41996	27.0527	0	1	1	no
TCONS_00001500	XLOC_000375	MLOC_74767	1:126996215-127003391	alm	green	NOTEST	0.114467	0.139202	0.282245	0	1	1	no
TCONS_00001501	XLOC_000375	gene:MLOC_74767.1	1:126996215-127003391	alm	green	NOTEST	1.71887	2.99723	0.80217	0	1	1	no
TCONS_00001502	XLOC_000375	gene:MLOC_74767.1	1:126996215-127003391	alm	green	NOTEST	2.28247e-22	2.45765e-24	-6.53718	0	1	1	no
TCONS_00001503	XLOC_000375	gene:MLOC_74767.1	1:126996215-127003391	alm	green	NOTEST	8.83409e-13	1.22506e-07	17.0813	0	1	1	no
TCONS_00001504	XLOC_000375	gene:MLOC_74767.1	1:126996215-127003391	alm	green	NOTEST	1.26812	0.997591	-0.346171	0	1	1	no
TCONS_00001505	XLOC_000375	gene:MLOC_74767.1	1:126996215-127003391	alm	green	OK	7.1584	3.95361	-0.856467	-0.332649	0.5904	0.856009	no
TCONS_00001506	XLOC_000375	gene:MLOC_74767.1	1:126996215-127003391	alm	green	OK	7.50992	4.05968	-0.887433	-0.369592	0.4989	0.817525	no
TCONS_00001507	XLOC_000375	gene:MLOC_74767.1	1:126996215-127003391	alm	green	NOTEST	1.03456e-12	1.11903e-21	-29.7841	0	1	1	no
TCONS_00001508	XLOC_000375	gene:MLOC_74767.1	1:126996215-127003391	alm	green	OK	7.57559	3.53997	-1.09762	-0.521691	0.387	0.770111	no
TCONS_00001509	XLOC_000375	gene:MLOC_74767.1	1:126996215-127003391	alm	green	OK	7.7995	17.0869	1.13144	0.730322	0.27255	0.725031	no
TCONS_00001510	XLOC_000375	gene:MLOC_74767.1	1:126996215-127003391	alm	green	NOTEST	2.4657	2.53789	0.0416338	0	1	1	no
TCONS_00001511	XLOC_000376	gene:MLOC_12499.1	1:127188233-127193459	alm	green	OK	2.813	6.09213	1.11484	0.845527	0.16945	0.710028	no
TCONS_00001512	XLOC_000376	gene:MLOC_12499.1	1:127188233-127193459	alm	green	NOTEST	0	5.55587e-119	inf	0	1	1	no
TCONS_00001513	XLOC_000376	gene:MLOC_12499.1	1:127188233-127193459	alm	green	NOTEST	0.396653	1.8099e-05	-14.4197	0	1	1	no
TCONS_00001514	XLOC_000376	gene:MLOC_12499.1	1:127188233-127193459	alm	green	NOTEST	0.20402	0.268048	0.393778	0	1	1	no
TCONS_00001515	XLOC_000376	gene:MLOC_12499.1	1:127188233-127193459	alm	green	NOTEST	4.00876e-26	3.56206e-35	-30.0678	0	1	1	no
TCONS_00001516	XLOC_000376	gene:MLOC_12499.1	1:127188233-127193459	alm	green	NOTEST	0.0182915	0.00268468	-2.76835	0	1	1	no
TCONS_00001517	XLOC_000376	gene:MLOC_12499.1	1:127188233-127193459	alm	green	OK	16.3093	8.25416	-0.982504	-0.90103	0.12755	0.684417	no
TCONS_00001518	XLOC_000376	gene:MLOC_12499.1	1:127188233-127193459	alm	green	NOTEST	1.97144	2.06908	0.0697363	0	1	1	no
TCONS_00001519	XLOC_000376	gene:MLOC_12499.1	1:127188233-127193459	alm	green	NOTEST	3.10411	1.49803e-13	-44.2362	0	1	1	no
TCONS_00001520	XLOC_000377	-	1:127205552-127210332	alm	green	OK	7.2449	3.80613	-0.928641	-0.843699	0.16785	0.709477	no
TCONS_00001521	XLOC_000378	-	1:127317488-127318911	alm	green	OK	9.32104	9.37618	0.00850837	0.0106175	0.97995	0.989515	no
TCONS_00001522	XLOC_000379	gene:MLOC_38366.1	1:127405282-127409715	alm	green	NOTEST	0.036795	1.25737e-06	-14.8368	0	1	1	no
TCONS_00001523	XLOC_000379	MLOC_38366	1:127405282-127409715	alm	green	NOTEST	5.581e-05	5.90138e-07	-6.56333	0	1	1	no
TCONS_00001524	XLOC_000379	gene:MLOC_38366.1	1:127405282-127409715	alm	green	OK	1.65845	5.26728	1.66723	1.61893	0.01365	0.273365	no
TCONS_00001525	XLOC_000380	-	1:127427278-127428765	alm	green	OK	40.6847	54.7465	0.428282	0.701197	0.2227	0.720361	no
TCONS_00001526	XLOC_000381	gene:MLOC_44795.1	1:127486284-127489548	alm	green	OK	5.39674	126.818	4.55453	2.72248	0.02615	0.39055	no
TCONS_00001527	XLOC_000381	gene:MLOC_44795.1	1:127486284-127489548	alm	green	NOTEST	6.29589e-06	3.3682	19.0291	0	1	1	no
TCONS_00001528	XLOC_000381	gene:MLOC_44795.1	1:127486284-127489548	alm	green	NOTEST	0.0572482	3.40256	5.89325	0	1	1	no
TCONS_00001529	XLOC_000381	gene:MLOC_44795.1	1:127486284-127489548	alm	green	NOTEST	9.75643e-06	9.62787e-06	-0.0191364	0	1	1	no
TCONS_00001530	XLOC_000381	gene:MLOC_44795.1	1:127486284-127489548	alm	green	OK	5.9928	242.51	5.33867	5.15769	5e-05	0.00405955	yes
TCONS_00001531	XLOC_000381	gene:MLOC_44795.1	1:127486284-127489548	alm	green	NOTEST	4.35099e-10	0.00280728	22.6213	0	1	1	no
TCONS_00001532	XLOC_000381	gene:MLOC_44795.1	1:127486284-127489548	alm	green	NOTEST	1.27857e-05	2.35449e-06	-2.44104	0	1	1	no
TCONS_00001533	XLOC_000381	gene:MLOC_44795.1	1:127486284-127489548	alm	green	NOTEST	4.50293e-07	1.84254e-10	-11.255	0	1	1	no
TCONS_00001534	XLOC_000382	MLOC_18422	1:127502261-127504453	alm	green	NOTEST	3.16312e-06	5.3871e-05	4.09009	0	1	1	no
TCONS_00001535	XLOC_000382	gene:MLOC_18422.1	1:127502261-127504453	alm	green	OK	24.6111	15.8885	-0.631322	-1.02372	0.0789	0.618535	no
TCONS_00001536	XLOC_000383	gene:MLOC_20351.1	1:127557938-127560353	alm	green	NOTEST	0.00114363	0.143956	6.97587	0	1	1	no
TCONS_00001537	XLOC_000383	MLOC_20351	1:127557938-127560353	alm	green	NOTEST	0.0691672	0.754201	3.44679	0	1	1	no
TCONS_00001538	XLOC_000383	gene:MLOC_20351.1	1:127557938-127560353	alm	green	NOTEST	0.543856	0.186789	-1.54181	0	1	1	no
TCONS_00001539	XLOC_000384	-	1:127607706-127608624	alm	green	OK	4.56296	4.7843	0.0683374	0.0555205	0.9357	0.977991	no
TCONS_00001540	XLOC_000385	-	1:127743128-127744500	alm	green	OK	31.5568	73.6998	1.22371	1.82819	0.0013	0.0561732	no
TCONS_00001541	XLOC_000386	gene:MLOC_80264.1	1:127772614-127775969	alm	green	OK	38.023	32.2973	-0.235458	-0.186488	0.71125	0.899617	no
TCONS_00001542	XLOC_000386	gene:MLOC_80264.1	1:127772614-127775969	alm	green	OK	21.0662	14.0567	-0.583677	-0.297036	0.7091	0.899125	no
TCONS_00001543	XLOC_000386	gene:MLOC_80264.1	1:127772614-127775969	alm	green	OK	65.1607	30.7977	-1.08118	-0.706911	0.2704	0.725031	no
TCONS_00001544	XLOC_000387	gene:MLOC_70505.1	1:127844108-127850466	alm	green	NOTEST	6.14124e-18	3.3582e-31	-44.0559	0	1	1	no
TCONS_00001545	XLOC_000387	gene:MLOC_70505.1	1:127844108-127850466	alm	green	NOTEST	0.144649	7.58972e-05	-10.8962	0	1	1	no
TCONS_00001546	XLOC_000387	gene:MLOC_70505.1	1:127844108-127850466	alm	green	NOTEST	1.06626e-10	1.29119e-31	-69.4844	0	1	1	no
TCONS_00001547	XLOC_000387	gene:MLOC_70505.1	1:127844108-127850466	alm	green	OK	4.64213	9.07589	0.967252	0.552031	0.3987	0.773838	no
TCONS_00001548	XLOC_000387	gene:MLOC_70505.1	1:127844108-127850466	alm	green	NOTEST	4.94364e-60	0.0576505	192.894	0	1	1	no
TCONS_00001549	XLOC_000387	gene:MLOC_70505.1	1:127844108-127850466	alm	green	NOTEST	1.21848	1.13903	-0.0972819	0	1	1	no
TCONS_00001550	XLOC_000387	gene:MLOC_70505.1	1:127844108-127850466	alm	green	NOTEST	1.54003e-18	1.83722e-05	43.4396	0	1	1	no
TCONS_00001551	XLOC_000387	gene:MLOC_70505.1	1:127844108-127850466	alm	green	NOTEST	0.00256813	0.00658778	1.35908	0	1	1	no
TCONS_00001552	XLOC_000387	gene:MLOC_70505.1	1:127844108-127850466	alm	green	NOTEST	2.32995	0.000308058	-12.8848	0	1	1	no
TCONS_00001553	XLOC_000387	gene:MLOC_70505.1	1:127844108-127850466	alm	green	NOTEST	2.25186	0.00512635	-8.77897	0	1	1	no
TCONS_00001554	XLOC_000387	gene:MLOC_70505.1	1:127844108-127850466	alm	green	OK	8.63457	6.52245	-0.404711	-0.229394	0.6385	0.873279	no
TCONS_00001555	XLOC_000387	gene:MLOC_70505.1	1:127844108-127850466	alm	green	OK	6.90042	7.54926	0.129652	0.0716314	0.90095	0.965847	no
TCONS_00001556	XLOC_000387	gene:MLOC_70505.1	1:127844108-127850466	alm	green	NOTEST	8.1538e-21	1.00717e-65	-149.182	0	1	1	no
TCONS_00001557	XLOC_000387	gene:MLOC_70505.1	1:127844108-127850466	alm	green	NOTEST	1.19887e-188	2.9134e-124	213.884	0	1	1	no
TCONS_00001558	XLOC_000388	gene:MLOC_56495.1	1:127857503-127860749	alm	green	NOTEST	0.71013	2.76488	1.96106	0	1	1	no
TCONS_00001559	XLOC_000388	gene:MLOC_56495.1	1:127857503-127860749	alm	green	NOTEST	0.31367	0.000925761	-8.40439	0	1	1	no
TCONS_00001560	XLOC_000388	gene:MLOC_56495.1	1:127857503-127860749	alm	green	NOTEST	0.000384653	0.344881	9.80833	0	1	1	no
TCONS_00001561	XLOC_000388	MLOC_56495	1:127857503-127860749	alm	green	NOTEST	1.76936e-114	0.029061	372.772	0	1	1	no
TCONS_00001562	XLOC_000388	gene:MLOC_56495.1	1:127857503-127860749	alm	green	NOTEST	0.306154	0.407526	0.412633	0	1	1	no
TCONS_00001563	XLOC_000388	gene:MLOC_56495.1	1:127857503-127860749	alm	green	NOTEST	0.173994	0.912527	2.39083	0	1	1	no
TCONS_00001564	XLOC_000388	gene:MLOC_56495.1	1:127857503-127860749	alm	green	OK	2.27085	5.81658	1.35694	0.598738	0.49455	0.816161	no
TCONS_00001565	XLOC_000388	gene:MLOC_56495.1	1:127857503-127860749	alm	green	NOTEST	1.39749e-11	2.37127e-42	-102.217	0	1	1	no
TCONS_00001566	XLOC_000388	gene:MLOC_56495.1	1:127857503-127860749	alm	green	NOTEST	1.8205	5.72041e-59	-194.342	0	1	1	no
TCONS_00001567	XLOC_000388	gene:MLOC_56495.1	1:127857503-127860749	alm	green	NOTEST	0.8671	1.10245	0.346446	0	1	1	no
TCONS_00001568	XLOC_000388	gene:MLOC_56495.1	1:127857503-127860749	alm	green	NOTEST	2.44198e-09	2.01616e-21	-40.1396	0	1	1	no
TCONS_00001569	XLOC_000388	gene:MLOC_56495.1	1:127857503-127860749	alm	green	NOTEST	1.24979	3.2505	1.37898	0	1	1	no
TCONS_00001570	XLOC_000388	gene:MLOC_56495.1	1:127857503-127860749	alm	green	NOTEST	0.204909	1.49622e-20	-63.5703	0	1	1	no
TCONS_00001571	XLOC_000388	gene:MLOC_56495.1	1:127857503-127860749	alm	green	NOTEST	0.490291	2.90005	2.56437	0	1	1	no
TCONS_00001572	XLOC_000388	gene:MLOC_56495.1	1:127857503-127860749	alm	green	NOTEST	0.0282865	0.615064	4.44255	0	1	1	no
TCONS_00001573	XLOC_000388	gene:MLOC_56495.1	1:127857503-127860749	alm	green	OK	4.84931	2.06253	-1.23336	-0.516061	0.4508	0.797283	no
TCONS_00001574	XLOC_000389	MLOC_11116	1:127884104-127887811	alm	green	NOTEST	0.000860565	0.00363222	2.07749	0	1	1	no
TCONS_00001575	XLOC_000389	gene:MLOC_11116.1	1:127884104-127887811	alm	green	NOTEST	0.665335	0.946236	0.50812	0	1	1	no
TCONS_00001576	XLOC_000389	gene:MLOC_11116.1	1:127884104-127887811	alm	green	OK	9.2069	7.73731	-0.250884	-0.251141	0.66145	0.881746	no
TCONS_00001577	XLOC_000390	MLOC_2467	1:127899499-127903594	alm	green	NOTEST	2.90068e-06	1.91766e-06	-0.597046	0	1	1	no
TCONS_00001578	XLOC_000390	gene:MLOC_2467.1	1:127899499-127903594	alm	green	OK	42.796	27.7319	-0.625927	-0.614689	0.31525	0.741077	no
TCONS_00001579	XLOC_000390	gene:MLOC_2467.1	1:127899499-127903594	alm	green	OK	6.57041	5.30856	-0.307661	-0.0836076	0.794	0.929396	no
TCONS_00001580	XLOC_000390	gene:MLOC_2467.1	1:127899499-127903594	alm	green	NOTEST	0.114825	0.0534453	-1.10331	0	1	1	no
TCONS_00001581	XLOC_000391	gene:MLOC_76303.1	1:127979214-127981795	alm	green	NOTEST	4.85971e-09	0	-inf	0	1	1	no
TCONS_00001582	XLOC_000391	MLOC_76303	1:127979214-127981795	alm	green	NOTEST	4.67166e-15	0	-inf	0	1	1	no
TCONS_00001583	XLOC_000391	gene:MLOC_76303.1	1:127979214-127981795	alm	green	NOTEST	4.25204e-06	0	-inf	0	1	1	no
TCONS_00001584	XLOC_000391	gene:MLOC_76303.1	1:127979214-127981795	alm	green	NOTEST	0.000782696	0	-inf	0	1	1	no
TCONS_00001585	XLOC_000391	gene:MLOC_76303.1	1:127979214-127981795	alm	green	NOTEST	0.116672	0	-inf	0	1	1	no
TCONS_00001586	XLOC_000391	gene:MLOC_76303.1	1:127979214-127981795	alm	green	NOTEST	0	0	0	0	1	1	no
TCONS_00001587	XLOC_000391	gene:MLOC_76303.1	1:127979214-127981795	alm	green	NOTEST	1.15183e-07	0	-inf	0	1	1	no
TCONS_00001588	XLOC_000391	gene:MLOC_76303.1	1:127979214-127981795	alm	green	NOTEST	0.517451	0	-inf	0	1	1	no
TCONS_00001589	XLOC_000392	gene:MLOC_78729.1	1:127992029-127994731	alm	green	NOTEST	0.0321095	7.20981e-48	-151.642	0	1	1	no
TCONS_00001590	XLOC_000392	gene:MLOC_78729.1	1:127992029-127994731	alm	green	NOTEST	0.689163	0.54937	-0.327067	0	1	1	no
TCONS_00001591	XLOC_000392	gene:MLOC_78729.1	1:127992029-127994731	alm	green	NOTEST	0.834515	1.2656	0.600807	0	1	1	no
TCONS_00001592	XLOC_000393	gene:MLOC_10504.1	1:128008283-128014226	alm	green	NOTEST	1.99125	1.34938	-0.561373	0	1	1	no
TCONS_00001593	XLOC_000393	gene:MLOC_10504.1	1:128008283-128014226	alm	green	NOTEST	0.0310195	1.36009e-10	-27.7649	0	1	1	no
TCONS_00001594	XLOC_000393	gene:MLOC_10504.1	1:128008283-128014226	alm	green	NOTEST	3.09368e-06	1.52611e-05	2.30246	0	1	1	no
TCONS_00001595	XLOC_000393	MLOC_10504	1:128008283-128014226	alm	green	NOTEST	8.8604e-15	0.164493	44.0776	0	1	1	no
TCONS_00001596	XLOC_000393	gene:MLOC_10504.1	1:128008283-128014226	alm	green	OK	22.093	11.7423	-0.911866	-1.07952	0.28565	0.729083	no
TCONS_00001597	XLOC_000394	gene:MLOC_20806.1	1:128066181-128071121	alm	green	NOTEST	1.10681e-10	7.91355e-07	12.8037	0	1	1	no
TCONS_00001598	XLOC_000394	gene:MLOC_20806.1	1:128066181-128071121	alm	green	NOTEST	0.27068	0.410287	0.600044	0	1	1	no
TCONS_00001599	XLOC_000394	MLOC_20806	1:128066181-128071121	alm	green	NOTEST	0.160619	0.000119014	-10.3983	0	1	1	no
TCONS_00001600	XLOC_000394	gene:MLOC_20806.1	1:128066181-128071121	alm	green	OK	11.3181	4.03121	-1.48935	-0.921129	0.1804	0.713503	no
TCONS_00001601	XLOC_000394	gene:MLOC_20806.1	1:128066181-128071121	alm	green	OK	36.5478	38.6914	0.0822294	0.118783	0.8342	0.94332	no
TCONS_00001602	XLOC_000395	-	1:128130317-128132282	alm	green	OK	13.993	18.1729	0.377084	0.536593	0.3489	0.755145	no
TCONS_00001603	XLOC_000396	-	1:128151688-128152471	alm	green	OK	5.2543	14.3446	1.44893	1.18279	0.04495	0.507734	no
TCONS_00001604	XLOC_000397	gene:MLOC_68379.1	1:128287010-128290513	alm	green	NOTEST	1.57088e-05	2.31996e-20	-49.2664	0	1	1	no
TCONS_00001605	XLOC_000397	MLOC_68379	1:128287010-128290513	alm	green	NOTEST	6.58648e-17	1.97827e-41	-81.4615	0	1	1	no
TCONS_00001606	XLOC_000397	gene:MLOC_68379.1	1:128287010-128290513	alm	green	NOTEST	0.111434	3.13794e-13	-38.3695	0	1	1	no
TCONS_00001607	XLOC_000397	gene:MLOC_68379.1	1:128287010-128290513	alm	green	NOTEST	0.0662412	0.912977	3.78478	0	1	1	no
TCONS_00001608	XLOC_000397	gene:MLOC_68379.1	1:128287010-128290513	alm	green	NOTEST	0.000175714	0.00100773	2.51981	0	1	1	no
TCONS_00001609	XLOC_000398	-	1:128406992-128407850	alm	green	OK	71.7483	79.1241	0.141173	0.230188	0.6874	0.89111	no
TCONS_00001610	XLOC_000399	MLOC_15718	1:128455132-128456962	alm	green	NOTEST	8.94366e-14	0.12258	40.3179	0	1	1	no
TCONS_00001611	XLOC_000399	gene:MLOC_15718.1	1:128455132-128456962	alm	green	OK	8.11661	14.8383	0.870372	0.802571	0.17555	0.711296	no
TCONS_00001612	XLOC_000399	gene:MLOC_15718.1	1:128455132-128456962	alm	green	NOTEST	1.52376	3.55672	1.22291	0	1	1	no
TCONS_00001613	XLOC_000399	gene:MLOC_15718.1	1:128455132-128456962	alm	green	NOTEST	3.83982e-05	1.16953	14.8945	0	1	1	no
TCONS_00001614	XLOC_000399	gene:MLOC_15718.1	1:128455132-128456962	alm	green	NOTEST	9.88145e-06	2.18799e-12	-22.1067	0	1	1	no
TCONS_00001615	XLOC_000400	gene:MLOC_14032.1	1:128533845-128537259	alm	green	NOTEST	0.306732	0.193293	-0.666189	0	1	1	no
TCONS_00001616	XLOC_000400	MLOC_14032	1:128533845-128537259	alm	green	NOTEST	0.260409	0.166686	-0.643649	0	1	1	no
TCONS_00001617	XLOC_000400	gene:MLOC_14032.1	1:128533845-128537259	alm	green	OK	93.2931	126.679	0.441339	0.790508	0.16875	0.709802	no
TCONS_00001618	XLOC_000401	MLOC_16800	1:128833525-128836830	alm	green	NOTEST	5.27834e-08	6.01679e-34	-86.1812	0	1	1	no
TCONS_00001619	XLOC_000401	gene:MLOC_16800.1	1:128833525-128836830	alm	green	NOTEST	0.00230408	3.81232	10.6923	0	1	1	no
TCONS_00001620	XLOC_000401	gene:MLOC_16800.1	1:128833525-128836830	alm	green	OK	50.5499	58.7587	0.217094	0.278066	0.63665	0.872758	no
TCONS_00001621	XLOC_000401	gene:MLOC_16800.1	1:128833525-128836830	alm	green	OK	8.19241	14.994	0.872027	0.370126	0.5912	0.85644	no
TCONS_00001622	XLOC_000401	gene:MLOC_16800.1	1:128833525-128836830	alm	green	NOTEST	3.19153	0.424287	-2.91113	0	1	1	no
TCONS_00001623	XLOC_000401	gene:MLOC_16800.1	1:128833525-128836830	alm	green	NOTEST	2.79773e-16	0.799767	51.3442	0	1	1	no
TCONS_00001624	XLOC_000401	gene:MLOC_16800.1	1:128833525-128836830	alm	green	NOTEST	0.130829	1.0423e-32	-103.308	0	1	1	no
TCONS_00001625	XLOC_000401	gene:MLOC_16800.1	1:128833525-128836830	alm	green	NOTEST	3.26193	0.00020983	-13.9242	0	1	1	no
TCONS_00001626	XLOC_000402	-	1:128857738-128861567	alm	green	OK	17.9488	29.5286	0.718228	0.903246	0.1233	0.678997	no
TCONS_00001627	XLOC_000402	-	1:128857738-128861567	alm	green	NOTEST	2.53224	2.57579	0.0246004	0	1	1	no
TCONS_00001628	XLOC_000402	-	1:128857738-128861567	alm	green	NOTEST	3.06347	1.47787	-1.05164	0	1	1	no
TCONS_00001629	XLOC_000403	MLOC_46212	1:129117142-129119931	alm	green	NOTEST	2.45692e-07	0	-inf	0	1	1	no
TCONS_00001630	XLOC_000403	gene:MLOC_46212.1	1:129117142-129119931	alm	green	NOTEST	0.0871397	0	-inf	0	1	1	no
TCONS_00001631	XLOC_000404	gene:MLOC_69853.1	1:129160344-129165519	alm	green	NOTEST	0.0884121	0.0576374	-0.61724	0	1	1	no
TCONS_00001632	XLOC_000404	gene:MLOC_69853.1	1:129160344-129165519	alm	green	NOTEST	0.37651	1.89016e-14	-44.1792	0	1	1	no
TCONS_00001633	XLOC_000404	gene:MLOC_69853.1	1:129160344-129165519	alm	green	NOTEST	0.313596	7.01656e-20	-61.9548	0	1	1	no
TCONS_00001634	XLOC_000404	MLOC_69853	1:129160344-129165519	alm	green	NOTEST	4.15821e-05	0.0223148	9.06782	0	1	1	no
TCONS_00001635	XLOC_000404	gene:MLOC_69853.1	1:129160344-129165519	alm	green	NOTEST	9.73635e-05	2.81906	14.8215	0	1	1	no
TCONS_00001636	XLOC_000404	gene:MLOC_69853.1	1:129160344-129165519	alm	green	OK	22.0812	15.6511	-0.496559	-0.396178	0.47545	0.807752	no
TCONS_00001637	XLOC_000404	gene:MLOC_69853.1	1:129160344-129165519	alm	green	OK	20.6739	15.9837	-0.371212	-0.278986	0.59835	0.858451	no
TCONS_00001638	XLOC_000405	gene:MLOC_44123.1	1:129235873-129240452	alm	green	NOTEST	0.213857	0.617655	1.53015	0	1	1	no
TCONS_00001639	XLOC_000405	MLOC_44123	1:129235873-129240452	alm	green	NOTEST	0.000901667	0.00185163	1.03813	0	1	1	no
TCONS_00001640	XLOC_000405	gene:MLOC_44123.1	1:129235873-129240452	alm	green	OK	12.2239	25.0988	1.03791	0.98208	0.10175	0.655478	no
TCONS_00001641	XLOC_000405	gene:MLOC_44123.1	1:129235873-129240452	alm	green	OK	12.6013	5.01683	-1.32872	-0.7785	0.2039	0.717425	no
TCONS_00001642	XLOC_000406	gene:MLOC_47595.1	1:129342894-129346450	alm	green	OK	15.9366	9.36487	-0.767013	-0.48323	0.4375	0.790789	no
TCONS_00001643	XLOC_000406	gene:MLOC_47595.1	1:129342894-129346450	alm	green	OK	26.3358	28.8564	0.131869	0.123207	0.82695	0.939997	no
TCONS_00001644	XLOC_000406	MLOC_47595	1:129342894-129346450	alm	green	NOTEST	0.0919927	0.0935436	0.0241201	0	1	1	no
TCONS_00001645	XLOC_000406	gene:MLOC_47595.1	1:129342894-129346450	alm	green	NOTEST	0.799856	0.181805	-2.13735	0	1	1	no
TCONS_00001646	XLOC_000407	gene:MLOC_75511.1	1:129393103-129393503	alm	green	NOTEST	0.43852	1.07133	1.28869	0	1	1	no
TCONS_00001647	XLOC_000408	gene:MLOC_61273.1	1:129479873-129482905	alm	green	NOTEST	2.12254	1.30509	-0.701643	0	1	1	no
TCONS_00001648	XLOC_000408	gene:MLOC_61273.1	1:129479873-129482905	alm	green	NOTEST	0.043181	0.0356626	-0.275981	0	1	1	no
TCONS_00001649	XLOC_000408	MLOC_61273	1:129479873-129482905	alm	green	NOTEST	0.000343466	0.000276536	-0.312702	0	1	1	no
TCONS_00001650	XLOC_000408	gene:MLOC_61273.1	1:129479873-129482905	alm	green	OK	15.6732	13.0144	-0.268197	-0.320869	0.58165	0.85261	no
TCONS_00001651	XLOC_000409	gene:MLOC_72181.1	1:129635315-129638708	alm	green	OK	42.8831	37.1157	-0.208378	-0.156509	0.77835	0.92504	no
TCONS_00001652	XLOC_000409	MLOC_72181	1:129635315-129638708	alm	green	NOTEST	0.38137	0.14197	-1.42561	0	1	1	no
TCONS_00001653	XLOC_000409	gene:MLOC_72181.1	1:129635315-129638708	alm	green	OK	50.1313	26.344	-0.928237	-0.55475	0.33035	0.748166	no
TCONS_00001654	XLOC_000409	gene:MLOC_72181.1	1:129635315-129638708	alm	green	OK	22.3031	46.6811	1.06559	0.679038	0.2643	0.725031	no
TCONS_00001655	XLOC_000410	gene:MLOC_68602.1	1:130013937-130015909	alm	green	NOTEST	5.90071e-08	4.8911e-07	3.0512	0	1	1	no
TCONS_00001656	XLOC_000410	gene:MLOC_68602.1	1:130013937-130015909	alm	green	OK	9.31962	6.08835	-0.614219	-0.328177	0.4973	0.817174	no
TCONS_00001657	XLOC_000410	gene:MLOC_68602.1	1:130013937-130015909	alm	green	NOTEST	0.00424669	0.012778	1.58925	0	1	1	no
TCONS_00001658	XLOC_000410	gene:MLOC_68602.1	1:130013937-130015909	alm	green	NOTEST	0.291559	0.884044	1.60033	0	1	1	no
TCONS_00001659	XLOC_000410	gene:MLOC_68602.1	1:130013937-130015909	alm	green	OK	10.3251	5.44891	-0.922115	-0.692037	0.23585	0.720361	no
TCONS_00001660	XLOC_000411	gene:MLOC_18746.1	1:130031953-130032703	alm	green	OK	27.8422	55.3492	0.991291	1.37776	0.01505	0.29067	no
TCONS_00001661	XLOC_000412	gene:MLOC_68035.1	1:130046608-130051102	alm	green	NOTEST	0.955043	1.22733	0.361883	0	1	1	no
TCONS_00001662	XLOC_000412	gene:MLOC_68035.1	1:130046608-130051102	alm	green	NOTEST	2.62237e-80	3.97803e-34	153.41	0	1	1	no
TCONS_00001663	XLOC_000412	gene:MLOC_68035.1	1:130046608-130051102	alm	green	NOTEST	6.62441e-42	1.26637e-21	67.3734	0	1	1	no
TCONS_00001664	XLOC_000412	MLOC_68035	1:130046608-130051102	alm	green	NOTEST	6.53307e-133	2.34788e-63	231.059	0	1	1	no
TCONS_00001665	XLOC_000412	gene:MLOC_68035.1	1:130046608-130051102	alm	green	NOTEST	1.00908e-33	1.68393e-24	30.6361	0	1	1	no
TCONS_00001666	XLOC_000412	gene:MLOC_68035.1	1:130046608-130051102	alm	green	OK	20.2323	15.5451	-0.380204	-0.308751	0.5969	0.857532	no
TCONS_00001667	XLOC_000412	gene:MLOC_68035.1	1:130046608-130051102	alm	green	NOTEST	1.51334	4.22722	1.48197	0	1	1	no
TCONS_00001668	XLOC_000412	gene:MLOC_68035.1	1:130046608-130051102	alm	green	OK	35.6379	49.55	0.475473	0.379755	0.51185	0.822589	no
TCONS_00001669	XLOC_000413	gene:MLOC_20817.1	1:130151938-130154532	alm	green	NOTEST	1.54083	1.08269	-0.509087	0	1	1	no
TCONS_00001670	XLOC_000413	MLOC_20817	1:130151938-130154532	alm	green	NOTEST	2.89153e-11	9.99795e-06	18.3994	0	1	1	no
TCONS_00001671	XLOC_000413	gene:MLOC_20817.1	1:130151938-130154532	alm	green	NOTEST	9.60339e-05	0.193936	10.9798	0	1	1	no
TCONS_00001672	XLOC_000414	MLOC_65911	1:130186320-130188920	alm	green	NOTEST	1.24684	0.511245	-1.28619	0	1	1	no
TCONS_00001673	XLOC_000414	gene:MLOC_65911.1	1:130186320-130188920	alm	green	OK	37.1065	28.8648	-0.36236	-0.602497	0.29675	0.732083	no
TCONS_00001674	XLOC_000415	gene:MLOC_6575.1	1:130222969-130225871	alm	green	NOTEST	0.563254	0.879865	0.643499	0	1	1	no
TCONS_00001675	XLOC_000415	gene:MLOC_6575.1	1:130222969-130225871	alm	green	NOTEST	4.1217	0.676933	-2.60615	0	1	1	no
TCONS_00001676	XLOC_000415	gene:MLOC_6575.1	1:130222969-130225871	alm	green	NOTEST	2.16869	0.000405903	-12.3834	0	1	1	no
TCONS_00001677	XLOC_000415	gene:MLOC_6575.1	1:130222969-130225871	alm	green	NOTEST	2.09943	1.38005	-0.605277	0	1	1	no
TCONS_00001678	XLOC_000415	MLOC_6575	1:130222969-130225871	alm	green	NOTEST	0.000143835	1.06759	12.8577	0	1	1	no
TCONS_00001679	XLOC_000415	gene:MLOC_6575.1	1:130222969-130225871	alm	green	OK	87.6272	83.9687	-0.0615279	-0.107324	0.84985	0.948229	no
TCONS_00001680	XLOC_000416	MLOC_34316	1:130276162-130278177	alm	green	NOTEST	6.93795e-06	1.81131e-05	1.38445	0	1	1	no
TCONS_00001681	XLOC_000416	gene:MLOC_34316.1	1:130276162-130278177	alm	green	NOTEST	1.45897	1.10013	-0.407277	0	1	1	no
TCONS_00001682	XLOC_000416	gene:MLOC_34316.1	1:130276162-130278177	alm	green	OK	7.81584	9.70603	0.312481	0.302032	0.57495	0.849825	no
TCONS_00001683	XLOC_000416	gene:MLOC_34316.1	1:130276162-130278177	alm	green	NOTEST	0.361512	0.000185933	-10.925	0	1	1	no
TCONS_00001684	XLOC_000417	tRNA-Ile	1:130278251-130278325	alm	green	NOTEST	0	0	0	0	1	1	no
TCONS_00001685	XLOC_000418	tRNA-Met	1:130318587-130318674	alm	green	NOTEST	0	0	0	0	1	1	no
TCONS_00001686	XLOC_000419	gene:MLOC_78862.1	1:131320154-131322791	alm	green	OK	25.894	13.5001	-0.939648	-0.702263	0.20995	0.719407	no
TCONS_00001687	XLOC_000419	gene:MLOC_78862.1	1:131320154-131322791	alm	green	OK	0.0481172	10.5885	7.78173	0.409629	0.2327	0.720361	no
TCONS_00001688	XLOC_000419	MLOC_78862	1:131320154-131322791	alm	green	NOTEST	3.13928e-105	4.32853e-22	276.183	0	1	1	no
TCONS_00001689	XLOC_000419	gene:MLOC_78862.1	1:131320154-131322791	alm	green	OK	115.019	119.416	0.0541252	0.0620136	0.9156	0.971261	no
TCONS_00001690	XLOC_000419	gene:MLOC_78862.1	1:131320154-131322791	alm	green	NOTEST	1.14098e-41	8.06002e-09	109.122	0	1	1	no
TCONS_00001691	XLOC_000419	gene:MLOC_78862.1	1:131320154-131322791	alm	green	NOTEST	1.76007e-45	2.93056e-08	123.647	0	1	1	no
TCONS_00001692	XLOC_000420	gene:MLOC_75045.1	1:132225791-132228641	alm	green	OK	340.28	319.382	-0.0914424	-0.0443168	0.94035	0.979193	no
TCONS_00001693	XLOC_000420	MLOC_75045	1:132225791-132228641	alm	green	NOTEST	1.62177	0.685034	-1.24332	0	1	1	no
TCONS_00001694	XLOC_000420	gene:MLOC_75045.1	1:132225791-132228641	alm	green	OK	544.83	689.654	0.340067	0.3175	0.6015	0.859613	no
TCONS_00001695	XLOC_000420	gene:MLOC_75045.1	1:132225791-132228641	alm	green	NOTEST	0.269572	0.933552	1.79206	0	1	1	no
TCONS_00001696	XLOC_000420	gene:MLOC_75045.1	1:132225791-132228641	alm	green	OK	8.2999	5.29406	-0.648721	-0.0820992	0.70495	0.897881	no
TCONS_00001697	XLOC_000420	gene:MLOC_75045.1	1:132225791-132228641	alm	green	NOTEST	1.54005e-30	1.24321e-22	26.2665	0	1	1	no
TCONS_00001698	XLOC_000421	gene:MLOC_18416.1	1:132291669-132295010	alm	green	NOTEST	1.97761e-18	2.06316e-21	-9.90469	0	1	1	no
TCONS_00001699	XLOC_000421	MLOC_18416	1:132291669-132295010	alm	green	NOTEST	1.25461e-70	0	-inf	0	1	1	no
TCONS_00001700	XLOC_000421	gene:MLOC_18416.1	1:132291669-132295010	alm	green	OK	14.8363	11.7011	-0.342491	-0.322556	0.5655	0.845762	no
TCONS_00001701	XLOC_000421	gene:MLOC_18416.1	1:132291669-132295010	alm	green	NOTEST	4.01849e-06	0.000102281	4.66974	0	1	1	no
TCONS_00001702	XLOC_000421	gene:MLOC_18416.1	1:132291669-132295010	alm	green	NOTEST	5.68787e-06	0.906478	17.282	0	1	1	no
TCONS_00001703	XLOC_000421	gene:MLOC_18416.1	1:132291669-132295010	alm	green	OK	10.8893	0.0604006	-7.49414	-0.632642	0.21	0.719407	no
TCONS_00001704	XLOC_000422	gene:MLOC_38917.1	1:132849646-132851767	alm	green	OK	14.9695	17.5235	0.227262	0.243194	0.68675	0.890921	no
TCONS_00001705	XLOC_000422	gene:MLOC_38917.1	1:132849646-132851767	alm	green	NOTEST	1.36925	1.56632	0.193986	0	1	1	no
TCONS_00001706	XLOC_000422	gene:MLOC_38917.1	1:132849646-132851767	alm	green	NOTEST	0.00197737	0.000606833	-1.70421	0	1	1	no
TCONS_00001707	XLOC_000422	gene:MLOC_38917.1	1:132849646-132851767	alm	green	NOTEST	0.860092	0.870163	0.0167955	0	1	1	no
TCONS_00001708	XLOC_000423	gene:MLOC_28882.1	1:133034332-133035680	alm	green	NOTEST	0	0	0	0	1	1	no
TCONS_00001709	XLOC_000423	gene:MLOC_28882.1	1:133034332-133035680	alm	green	NOTEST	0	0	0	0	1	1	no
TCONS_00001710	XLOC_000423	gene:MLOC_28882.1	1:133034332-133035680	alm	green	NOTEST	0	0	0	0	1	1	no
TCONS_00001711	XLOC_000424	gene:MLOC_47751.1	1:133173451-133175826	alm	green	NOTEST	0.0890331	4.6457e-11	-30.8358	0	1	1	no
TCONS_00001712	XLOC_000424	gene:MLOC_47751.1	1:133173451-133175826	alm	green	NOTEST	1.74104e-08	2.16766e-13	-16.2934	0	1	1	no
TCONS_00001713	XLOC_000424	gene:MLOC_47751.1	1:133173451-133175826	alm	green	NOTEST	0.0615271	1.05808e-05	-12.5056	0	1	1	no
TCONS_00001714	XLOC_000424	gene:MLOC_47751.1	1:133173451-133175826	alm	green	NOTEST	0.000387888	7.02646e-12	-25.7183	0	1	1	no
TCONS_00001715	XLOC_000424	gene:MLOC_47751.1	1:133173451-133175826	alm	green	NOTEST	0	0.0679003	inf	0	1	1	no
TCONS_00001716	XLOC_000425	-	1:133410369-133413004	alm	green	OK	9.41895	4.98931	-0.916725	-0.986929	0.0961	0.650464	no
TCONS_00001717	XLOC_000426	gene:MLOC_1037.1	1:133469543-133470730	alm	green	NOTEST	0	0	0	0	1	1	no
TCONS_00001718	XLOC_000427	gene:MLOC_11430.1	1:133615649-133618305	alm	green	NOTEST	0	0	0	0	1	1	no
TCONS_00001719	XLOC_000427	gene:MLOC_11430.1	1:133615649-133618305	alm	green	NOTEST	0	0	0	0	1	1	no
TCONS_00001720	XLOC_000428	MLOC_78572	1:134463334-134463934	alm	green	NOTEST	2.68374	0.969403	-1.46908	0	1	1	no
TCONS_00001721	XLOC_000428	gene:MLOC_78572.1	1:134463334-134463934	alm	green	OK	38.6566	63.2691	0.710786	0.939977	0.10625	0.657291	no
TCONS_00001722	XLOC_000429	gene:MLOC_39495.1	1:134480262-134481340	alm	green	OK	7.09643	24.8867	1.81021	2.16809	0.00085	0.0400553	yes
TCONS_00001723	XLOC_000430	-	1:134494792-134495849	alm	green	OK	6.11036	3.02285	-1.01535	-0.456102	0.4028	0.775382	no
TCONS_00001724	XLOC_000430	-	1:134494792-134495849	alm	green	NOTEST	0.974713	2.6876	1.46327	0	1	1	no
TCONS_00001725	XLOC_000431	-	1:134730996-134732412	alm	green	OK	101.35	141.403	0.480473	0.880536	0.1162	0.66947	no
TCONS_00001726	XLOC_000432	MLOC_72975	1:134853574-134854500	alm	green	NOTEST	1.36725e-05	7.82406e-05	2.51664	0	1	1	no
TCONS_00001727	XLOC_000432	gene:MLOC_72975.1	1:134853574-134854500	alm	green	OK	11.0172	14.5238	0.398657	0.459143	0.4109	0.779484	no
TCONS_00001728	XLOC_000433	-	1:136272335-136272957	alm	green	OK	12.0529	10.3558	-0.21894	-0.175197	0.76445	0.919808	no
TCONS_00001729	XLOC_000434	-	1:137154373-137155736	alm	green	NOTEST	0	2.12068	inf	0	1	1	no
TCONS_00001730	XLOC_000435	gene:MLOC_50963.1	1:137289965-137291476	alm	green	NOTEST	0.385673	0.110574	-1.80236	0	1	1	no
TCONS_00001731	XLOC_000435	gene:MLOC_50963.1	1:137289965-137291476	alm	green	NOTEST	2.68757e-06	1.42559e-06	-0.914745	0	1	1	no
TCONS_00001732	XLOC_000435	gene:MLOC_50963.1	1:137289965-137291476	alm	green	NOTEST	0	0	0	0	1	1	no
TCONS_00001733	XLOC_000436	gene:MLOC_22581.1	1:137316473-137318370	alm	green	NOTEST	4.63073e-05	0.000109464	1.24114	0	1	1	no
TCONS_00001734	XLOC_000436	MLOC_22581	1:137316473-137318370	alm	green	NOTEST	0.0944036	7.67982e-08	-20.2293	0	1	1	no
TCONS_00001735	XLOC_000436	gene:MLOC_22581.1	1:137316473-137318370	alm	green	OK	6.64554	2.01379	-1.72247	-1.52046	0.0199	0.336426	no
TCONS_00001736	XLOC_000437	gene:MLOC_41053.1	1:138680354-138681340	alm	green	NOTEST	1.21372	3.88163e-32	-104.624	0	1	1	no
TCONS_00001737	XLOC_000437	gene:MLOC_41053.1	1:138680354-138681340	alm	green	NOTEST	3.14365	1.37454	-1.1935	0	1	1	no
TCONS_00001738	XLOC_000437	gene:MLOC_41053.1	1:138680354-138681340	alm	green	NOTEST	9.10697e-08	1.64611e-30	-75.5503	0	1	1	no
TCONS_00001739	XLOC_000437	gene:MLOC_41053.1	1:138680354-138681340	alm	green	NOTEST	0.0399129	0.000551152	-6.17826	0	1	1	no
TCONS_00001740	XLOC_000437	gene:MLOC_41053.1	1:138680354-138681340	alm	green	OK	6.98002	3.6259	-0.944892	-0.415036	0.6279	0.869246	no
TCONS_00001741	XLOC_000438	SNORD18	1:138719091-138719173	alm	green	NOTEST	0	0	0	0	1	1	no
TCONS_00001742	XLOC_000439	gene:MLOC_20448.1	1:139530115-139531507	alm	green	NOTEST	0.246432	0.872777	1.82443	0	1	1	no
TCONS_00001743	XLOC_000439	gene:MLOC_20448.1	1:139530115-139531507	alm	green	NOTEST	0.484203	0.000413373	-10.194	0	1	1	no
TCONS_00001744	XLOC_000440	-	1:140065942-140066722	alm	green	OK	15.1252	23.2909	0.622808	0.671272	0.23745	0.720361	no
TCONS_00001745	XLOC_000441	gene:EPlHVUG00000000758.1	1:141588792-141588864	alm	green	NOTEST	0	0	0	0	1	1	no
TCONS_00001746	XLOC_000442	gene:EPlHVUG00000000859.1	1:141945636-141945709	alm	green	NOTEST	0	0	0	0	1	1	no
TCONS_00001747	XLOC_000443	gene:EPlHVUG00000001439.1	1:142002543-142002614	alm	green	NOTEST	0	0	0	0	1	1	no
TCONS_00001748	XLOC_000444	gene:MLOC_49799.1	1:142991871-142992462	alm	green	NOTEST	1.30891	9.04914e-10	-30.4299	0	1	1	no
TCONS_00001749	XLOC_000444	gene:MLOC_49799.1	1:142991871-142992462	alm	green	NOTEST	0.525419	0.336102	-0.644567	0	1	1	no
TCONS_00001750	XLOC_000444	gene:MLOC_49799.1	1:142991871-142992462	alm	green	NOTEST	0.815202	0.75805	-0.104864	0	1	1	no
TCONS_00001751	XLOC_000445	gene:MLOC_63894.1	1:145534344-145538681	alm	green	NOTEST	1.55589	3.21667	1.04782	0	1	1	no
TCONS_00001752	XLOC_000445	gene:MLOC_63894.1	1:145534344-145538681	alm	green	NOTEST	0.339596	0.256433	-0.405238	0	1	1	no
TCONS_00001753	XLOC_000445	gene:MLOC_63894.1	1:145534344-145538681	alm	green	NOTEST	5.95047e-10	0.20413	28.3538	0	1	1	no
TCONS_00001754	XLOC_000445	gene:MLOC_63894.1	1:145534344-145538681	alm	green	NOTEST	1.925	0.000413553	-12.1845	0	1	1	no
TCONS_00001755	XLOC_000445	gene:MLOC_63894.1	1:145534344-145538681	alm	green	NOTEST	0.00108925	0.00256715	1.23683	0	1	1	no
TCONS_00001756	XLOC_000445	gene:MLOC_63894.1	1:145534344-145538681	alm	green	NOTEST	2.9377	0.797583	-1.88098	0	1	1	no
TCONS_00001757	XLOC_000445	gene:MLOC_63894.1	1:145534344-145538681	alm	green	OK	91.7028	57.1309	-0.682695	-0.451211	0.3894	0.770501	no
TCONS_00001758	XLOC_000445	gene:MLOC_63894.1	1:145534344-145538681	alm	green	OK	81.6148	136.542	0.742438	0.839974	0.159	0.704842	no
TCONS_00001759	XLOC_000446	gene:MLOC_3077.1	1:145551460-145553764	alm	green	NOTEST	0.0197152	0.0637507	1.69313	0	1	1	no
TCONS_00001760	XLOC_000446	MLOC_3077	1:145551460-145553764	alm	green	NOTEST	9.37016e-08	1.16889e-07	0.318989	0	1	1	no
TCONS_00001761	XLOC_000446	gene:MLOC_3077.1	1:145551460-145553764	alm	green	NOTEST	0.725406	0.459214	-0.65962	0	1	1	no
TCONS_00001762	XLOC_000446	gene:MLOC_3077.1	1:145551460-145553764	alm	green	NOTEST	1.508	0.46265	-1.70464	0	1	1	no
TCONS_00001763	XLOC_000447	MLOC_32920	1:145587960-145590693	alm	green	NOTEST	0.0541133	0.322785	2.57652	0	1	1	no
TCONS_00001764	XLOC_000447	gene:MLOC_32920.1	1:145587960-145590693	alm	green	NOTEST	1.87038e-08	2.78161e-08	0.57259	0	1	1	no
TCONS_00001765	XLOC_000447	gene:MLOC_32920.1	1:145587960-145590693	alm	green	OK	709.741	627.358	-0.178004	-0.239406	0.68435	0.890505	no
TCONS_00001766	XLOC_000447	gene:MLOC_32920.1	1:145587960-145590693	alm	green	OK	16.6655	13.0461	-0.353246	-0.0834776	0.87835	0.959	no
TCONS_00001767	XLOC_000447	gene:MLOC_32920.1	1:145587960-145590693	alm	green	OK	4.52803	3.00481	-0.591611	-0.0699115	0.81375	0.935546	no
TCONS_00001768	XLOC_000448	-	1:145679595-145681134	alm	green	OK	11.7635	9.70399	-0.277664	-0.375431	0.51375	0.823444	no
TCONS_00001769	XLOC_000449	tRNA-Thr	1:145728899-145728971	alm	green	NOTEST	0	0	0	0	1	1	no
TCONS_00001770	XLOC_000450	gene:MLOC_14559.1	1:145758829-145759427	alm	green	OK	14.3216	14.5353	0.021365	0.0215833	0.97455	0.988363	no
TCONS_00001771	XLOC_000451	-	1:146193133-146195835	alm	green	OK	38.8631	38.3082	-0.0207467	-0.0284153	0.9608	0.984947	no
TCONS_00001772	XLOC_000452	-	1:146267107-146269553	alm	green	OK	0.584516	6.13356	3.39141	1.55372	0.1862	0.714599	no
TCONS_00001773	XLOC_000452	-	1:146267107-146269553	alm	green	NOTEST	3.76228	1.5261	-1.30176	0	1	1	no
TCONS_00001774	XLOC_000452	-	1:146267107-146269553	alm	green	NOTEST	0.392023	0.398652	0.0241891	0	1	1	no
TCONS_00001775	XLOC_000453	gene:MLOC_68088.1	1:146271224-146281253	alm	green	NOTEST	0.0272099	0.2383	3.13058	0	1	1	no
TCONS_00001776	XLOC_000453	gene:MLOC_68088.1	1:146271224-146281253	alm	green	NOTEST	7.90177e-16	9.89172e-20	-12.9637	0	1	1	no
TCONS_00001777	XLOC_000453	gene:MLOC_68088.1	1:146271224-146281253	alm	green	NOTEST	0.514602	0.184356	-1.48096	0	1	1	no
TCONS_00001778	XLOC_000453	MLOC_68088	1:146271224-146281253	alm	green	NOTEST	7.12236e-15	0.070413	43.1686	0	1	1	no
TCONS_00001779	XLOC_000453	gene:MLOC_68088.1	1:146271224-146281253	alm	green	OK	37.3164	29.8301	-0.323039	-0.562812	0.3288	0.747924	no
TCONS_00001780	XLOC_000453	gene:MLOC_68088.1	1:146271224-146281253	alm	green	NOTEST	0.00133292	0.00350603	1.39525	0	1	1	no
TCONS_00001781	XLOC_000454	gene:MLOC_51815.1	1:146420273-146425980	alm	green	NOTEST	0.0912173	3.39699e-06	-14.7128	0	1	1	no
TCONS_00001782	XLOC_000454	MLOC_51815	1:146420273-146425980	alm	green	NOTEST	8.33745e-06	0.16956	14.3118	0	1	1	no
TCONS_00001783	XLOC_000454	gene:MLOC_51815.1	1:146420273-146425980	alm	green	OK	44.1945	27.7984	-0.668863	-1.12867	0.0463	0.511757	no
TCONS_00001784	XLOC_000455	gene:MLOC_51816.1	1:146428484-146431675	alm	green	NOTEST	0.0250308	0.218709	3.12723	0	1	1	no
TCONS_00001785	XLOC_000455	MLOC_51816	1:146428484-146431675	alm	green	NOTEST	0.4644	0.267816	-0.794128	0	1	1	no
TCONS_00001786	XLOC_000455	gene:MLOC_51816.1	1:146428484-146431675	alm	green	NOTEST	0.648101	1.45617	1.16788	0	1	1	no
TCONS_00001787	XLOC_000455	gene:MLOC_51816.1	1:146428484-146431675	alm	green	NOTEST	1.9161e-05	0.000230105	3.58604	0	1	1	no
TCONS_00001788	XLOC_000455	gene:MLOC_51816.1	1:146428484-146431675	alm	green	OK	41.3869	38.2764	-0.112718	-0.189894	0.73625	0.909441	no
TCONS_00001789	XLOC_000456	gene:MLOC_14312.1	1:146592681-146602596	alm	green	NOTEST	1.92709e-82	7.93704e-47	118.31	0	1	1	no
TCONS_00001790	XLOC_000456	gene:MLOC_14312.1	1:146592681-146602596	alm	green	NOTEST	5.07746e-81	1.98466e-55	85.0149	0	1	1	no
TCONS_00001791	XLOC_000456	MLOC_14312	1:146592681-146602596	alm	green	NOTEST	1.41766e-60	0.0764187	195.102	0	1	1	no
TCONS_00001792	XLOC_000456	gene:MLOC_14312.1	1:146592681-146602596	alm	green	NOTEST	1.09358e-34	3.49135e-31	11.6405	0	1	1	no
TCONS_00001793	XLOC_000456	gene:MLOC_14312.1	1:146592681-146602596	alm	green	NOTEST	0.000234533	4.05739e-05	-2.53116	0	1	1	no
TCONS_00001794	XLOC_000456	gene:MLOC_14312.1	1:146592681-146602596	alm	green	NOTEST	1.61668	1.73287	0.10013	0	1	1	no
TCONS_00001795	XLOC_000456	gene:MLOC_14312.1	1:146592681-146602596	alm	green	NOTEST	0.083373	1.0815	3.69731	0	1	1	no
TCONS_00001796	XLOC_000456	gene:MLOC_14312.1	1:146592681-146602596	alm	green	NOTEST	2.19903e-05	0.876285	15.2822	0	1	1	no
TCONS_00001797	XLOC_000456	gene:MLOC_14312.1	1:146592681-146602596	alm	green	NOTEST	1.9368	1.87914	-0.0436054	0	1	1	no
TCONS_00001798	XLOC_000456	gene:MLOC_14312.1	1:146592681-146602596	alm	green	NOTEST	0.691556	0.421097	-0.715691	0	1	1	no
TCONS_00001799	XLOC_000456	gene:MLOC_14312.1	1:146592681-146602596	alm	green	NOTEST	0.074215	0.00125958	-5.88069	0	1	1	no
TCONS_00001800	XLOC_000456	gene:MLOC_14312.1	1:146592681-146602596	alm	green	NOTEST	4.91304e-61	9.47262e-46	50.7761	0	1	1	no
TCONS_00001801	XLOC_000456	gene:MLOC_14312.1	1:146592681-146602596	alm	green	NOTEST	0.417975	0.00616096	-6.08412	0	1	1	no
TCONS_00001802	XLOC_000456	gene:MLOC_14312.1	1:146592681-146602596	alm	green	NOTEST	1.72598e-36	1.15731e-30	19.3549	0	1	1	no
TCONS_00001803	XLOC_000456	gene:MLOC_14312.1	1:146592681-146602596	alm	green	NOTEST	2.31797	1.00751	-1.20207	0	1	1	no
TCONS_00001804	XLOC_000456	gene:MLOC_14312.1	1:146592681-146602596	alm	green	NOTEST	6.56003e-23	5.06822e-12	36.169	0	1	1	no
TCONS_00001805	XLOC_000456	gene:MLOC_14312.1	1:146592681-146602596	alm	green	NOTEST	6.74588e-31	1.55796e-40	-32.0117	0	1	1	no
TCONS_00001806	XLOC_000456	gene:MLOC_14312.1	1:146592681-146602596	alm	green	NOTEST	8.38934e-77	1.87109e-48	94.1712	0	1	1	no
TCONS_00001807	XLOC_000456	gene:MLOC_14312.1	1:146592681-146602596	alm	green	NOTEST	1.22381e-36	4.17121e-29	25.0226	0	1	1	no
TCONS_00001808	XLOC_000456	gene:MLOC_14312.1	1:146592681-146602596	alm	green	NOTEST	3.65003e-15	8.08527e-25	-32.0719	0	1	1	no
TCONS_00001809	XLOC_000456	gene:MLOC_14312.1	1:146592681-146602596	alm	green	NOTEST	4.86623e-41	3.4513e-40	2.82626	0	1	1	no
TCONS_00001810	XLOC_000456	gene:MLOC_14312.1	1:146592681-146602596	alm	green	NOTEST	2.82207e-28	5.11665e-42	-45.6485	0	1	1	no
TCONS_00001811	XLOC_000456	gene:MLOC_14312.1	1:146592681-146602596	alm	green	NOTEST	0.216975	0.623641	1.52318	0	1	1	no
TCONS_00001812	XLOC_000456	gene:MLOC_14312.1	1:146592681-146602596	alm	green	NOTEST	0.304326	6.0482e-46	-148.496	0	1	1	no
TCONS_00001813	XLOC_000456	gene:MLOC_14312.1	1:146592681-146602596	alm	green	OK	5.13481	3.71323	-0.467637	-0.265235	0.7273	0.906467	no
TCONS_00001814	XLOC_000456	gene:MLOC_14312.1	1:146592681-146602596	alm	green	NOTEST	4.13096e-11	0.079175	30.8359	0	1	1	no
TCONS_00001815	XLOC_000456	gene:MLOC_14312.1	1:146592681-146602596	alm	green	NOTEST	0.162548	0.410404	1.33618	0	1	1	no
TCONS_00001816	XLOC_000456	gene:MLOC_14312.1	1:146592681-146602596	alm	green	OK	13.611	6.50454	-1.06525	-0.812829	0.23255	0.720361	no
TCONS_00001817	XLOC_000457	gene:MLOC_11761.1	1:146625419-146634054	alm	green	NOTEST	0	0	0	0	1	1	no
TCONS_00001818	XLOC_000457	gene:MLOC_11761.1	1:146625419-146634054	alm	green	NOTEST	0.0177337	0.0780572	2.13804	0	1	1	no
TCONS_00001819	XLOC_000457	gene:MLOC_11761.1	1:146625419-146634054	alm	green	NOTEST	0.143325	0.935645	2.70667	0	1	1	no
TCONS_00001820	XLOC_000457	gene:MLOC_11761.1	1:146625419-146634054	alm	green	NOTEST	0.304908	0.139898	-1.124	0	1	1	no
TCONS_00001821	XLOC_000457	gene:MLOC_11761.1	1:146625419-146634054	alm	green	OK	7.34906	4.72228	-0.638075	-0.359783	0.5167	0.824693	no
TCONS_00001822	XLOC_000457	gene:MLOC_11761.1	1:146625419-146634054	alm	green	NOTEST	2.10555e-25	0.347109	80.4475	0	1	1	no
TCONS_00001823	XLOC_000457	gene:MLOC_11761.1	1:146625419-146634054	alm	green	OK	8.92892	7.66985	-0.219286	-0.189935	0.7753	0.924736	no
TCONS_00001824	XLOC_000457	gene:MLOC_11761.1	1:146625419-146634054	alm	green	NOTEST	0.979144	0.106443	-3.20144	0	1	1	no
TCONS_00001825	XLOC_000457	gene:MLOC_11761.1	1:146625419-146634054	alm	green	NOTEST	2.9337	3.07296	0.0669114	0	1	1	no
TCONS_00001826	XLOC_000457	gene:MLOC_11761.1	1:146625419-146634054	alm	green	NOTEST	5.24237e-71	1.79114e-20	167.869	0	1	1	no
TCONS_00001827	XLOC_000457	gene:MLOC_11761.1	1:146625419-146634054	alm	green	NOTEST	2.71396e-32	2.69733e-14	59.7858	0	1	1	no
TCONS_00001828	XLOC_000457	gene:MLOC_11761.1	1:146625419-146634054	alm	green	NOTEST	0.112367	0.0516358	-1.12177	0	1	1	no
TCONS_00001829	XLOC_000457	gene:MLOC_11761.1	1:146625419-146634054	alm	green	NOTEST	1.6338	1.58445e-13	-43.2293	0	1	1	no
TCONS_00001830	XLOC_000457	gene:MLOC_11761.1	1:146625419-146634054	alm	green	NOTEST	0	1.57128e-59	inf	0	1	1	no
TCONS_00001831	XLOC_000457	gene:MLOC_11761.1	1:146625419-146634054	alm	green	NOTEST	2.97672e-150	2.2818e-60	298.59	0	1	1	no
TCONS_00001832	XLOC_000457	gene:MLOC_11761.1	1:146625419-146634054	alm	green	NOTEST	3.2201e-76	7.2829e-59	57.6502	0	1	1	no
TCONS_00001833	XLOC_000457	gene:MLOC_11761.1	1:146625419-146634054	alm	green	NOTEST	1.54931e-121	1.00808e-53	225.271	0	1	1	no
TCONS_00001834	XLOC_000457	gene:MLOC_11761.1	1:146625419-146634054	alm	green	NOTEST	3.70328e-47	0.0668775	150.339	0	1	1	no
TCONS_00001835	XLOC_000457	gene:MLOC_11761.1	1:146625419-146634054	alm	green	OK	48.0322	26.4395	-0.861305	-0.54197	0.2981	0.732593	no
TCONS_00001836	XLOC_000458	MLOC_7157	1:146736716-146741412	alm	green	NOTEST	0.000479002	0.00150438	1.65106	0	1	1	no
TCONS_00001837	XLOC_000458	gene:MLOC_7157.1	1:146736716-146741412	alm	green	NOTEST	0.487336	8.81153e-06	-15.7552	0	1	1	no
TCONS_00001838	XLOC_000458	gene:MLOC_7157.1	1:146736716-146741412	alm	green	NOTEST	1.26828	3.33608	1.39528	0	1	1	no
TCONS_00001839	XLOC_000458	gene:MLOC_7157.1	1:146736716-146741412	alm	green	NOTEST	0.167854	0.174285	0.0542377	0	1	1	no
TCONS_00001840	XLOC_000458	gene:MLOC_7157.1	1:146736716-146741412	alm	green	OK	11.0761	15.6797	0.501452	0.64392	0.26095	0.724082	no
TCONS_00001841	XLOC_000459	gene:MLOC_78863.1	1:146784256-146787884	alm	green	NOTEST	1.53073	3.10137	1.01869	0	1	1	no
TCONS_00001842	XLOC_000459	gene:MLOC_78863.1	1:146784256-146787884	alm	green	NOTEST	1.42873	0.000791399	-10.818	0	1	1	no
TCONS_00001843	XLOC_000459	gene:MLOC_78863.1	1:146784256-146787884	alm	green	NOTEST	0.0149758	2.35053e-26	-79.0759	0	1	1	no
TCONS_00001844	XLOC_000459	MLOC_78863	1:146784256-146787884	alm	green	NOTEST	0.10145	2.5631e-21	-65.1014	0	1	1	no
TCONS_00001845	XLOC_000459	gene:MLOC_78863.1	1:146784256-146787884	alm	green	NOTEST	3.65026e-09	2.10193e-08	2.52564	0	1	1	no
TCONS_00001846	XLOC_000459	gene:MLOC_78863.1	1:146784256-146787884	alm	green	NOTEST	1.05611e-13	0.295203	41.3461	0	1	1	no
TCONS_00001847	XLOC_000459	gene:MLOC_78863.1	1:146784256-146787884	alm	green	OK	6.42351	3.97729	-0.691578	-0.614886	0.30275	0.735148	no
TCONS_00001848	XLOC_000460	-	1:146807841-146808902	alm	green	OK	21.3421	26.2852	0.300551	0.377419	0.50945	0.821654	no
TCONS_00001849	XLOC_000461	gene:MLOC_61103.1	1:146841007-146842155	alm	green	NOTEST	0	0	0	0	1	1	no
TCONS_00001850	XLOC_000461	gene:MLOC_61103.1	1:146841007-146842155	alm	green	NOTEST	0	0	0	0	1	1	no
TCONS_00001851	XLOC_000461	gene:MLOC_61103.1	1:146841007-146842155	alm	green	NOTEST	0	0	0	0	1	1	no
TCONS_00001852	XLOC_000461	gene:MLOC_61103.1	1:146841007-146842155	alm	green	NOTEST	0	0	0	0	1	1	no
TCONS_00001853	XLOC_000462	MLOC_7118	1:146885150-146887586	alm	green	NOTEST	0.232234	2.94921e-06	-16.2649	0	1	1	no
TCONS_00001854	XLOC_000462	gene:MLOC_7118.1	1:146885150-146887586	alm	green	NOTEST	0.60778	0.868778	0.515438	0	1	1	no
TCONS_00001855	XLOC_000463	MLOC_15778	1:147066601-147069520	alm	green	NOTEST	0	2.43241e-06	inf	0	1	1	no
TCONS_00001856	XLOC_000463	gene:MLOC_15778.1	1:147066601-147069520	alm	green	NOTEST	0	0.297238	inf	0	1	1	no
TCONS_00001857	XLOC_000463	gene:MLOC_15778.1	1:147066601-147069520	alm	green	NOTEST	0	0	0	0	1	1	no
TCONS_00001858	XLOC_000463	gene:MLOC_15778.1	1:147066601-147069520	alm	green	NOTEST	0	0	0	0	1	1	no
TCONS_00001859	XLOC_000464	gene:MLOC_70653.1	1:147095668-147099359	alm	green	NOTEST	0.887219	0.692338	-0.357813	0	1	1	no
TCONS_00001860	XLOC_000464	MLOC_70653	1:147095668-147099359	alm	green	NOTEST	0.368241	0.170595	-1.11007	0	1	1	no
TCONS_00001861	XLOC_000464	gene:MLOC_70653.1	1:147095668-147099359	alm	green	OK	10.8936	7.48032	-0.542311	-0.649417	0.247	0.721208	no
TCONS_00001862	XLOC_000464	gene:MLOC_70653.1	1:147095668-147099359	alm	green	NOTEST	2.38163e-13	8.91354e-26	-41.281	0	1	1	no
TCONS_00001863	XLOC_000465	gene:MLOC_9850.1	1:147116793-147123015	alm	green	NOTEST	6.21106e-07	0	-inf	0	1	1	no
TCONS_00001864	XLOC_000465	MLOC_9850	1:147116793-147123015	alm	green	NOTEST	0	0	0	0	1	1	no
TCONS_00001865	XLOC_000465	gene:MLOC_9850.1	1:147116793-147123015	alm	green	NOTEST	1.38472e-06	0	-inf	0	1	1	no
TCONS_00001866	XLOC_000465	gene:MLOC_9850.1	1:147116793-147123015	alm	green	NOTEST	0.355832	0.385866	0.116905	0	1	1	no
TCONS_00001867	XLOC_000465	gene:MLOC_9850.1	1:147116793-147123015	alm	green	NOTEST	2.6536e-07	8.58094e-05	8.33704	0	1	1	no
TCONS_00001868	XLOC_000465	gene:MLOC_9850.1	1:147116793-147123015	alm	green	NOTEST	1.4366e-05	5.92947e-06	-1.27668	0	1	1	no
TCONS_00001869	XLOC_000465	gene:MLOC_9850.1	1:147116793-147123015	alm	green	NOTEST	0.0507956	0	-inf	0	1	1	no
TCONS_00001870	XLOC_000466	gene:MLOC_80689.1	1:147160706-147165445	alm	green	NOTEST	0.105655	0.226413	1.09959	0	1	1	no
TCONS_00001871	XLOC_000466	MLOC_80689	1:147160706-147165445	alm	green	NOTEST	0.0436253	0.000418196	-6.70484	0	1	1	no
TCONS_00001872	XLOC_000466	gene:MLOC_80689.1	1:147160706-147165445	alm	green	OK	24.096	25.5248	0.0831041	0.137047	0.81185	0.935275	no
TCONS_00001873	XLOC_000467	gene:MLOC_37115.1	1:147200978-147205677	alm	green	NOTEST	0.314185	0.539046	0.778793	0	1	1	no
TCONS_00001874	XLOC_000467	MLOC_37115	1:147200978-147205677	alm	green	NOTEST	0.674414	0.373254	-0.853475	0	1	1	no
TCONS_00001875	XLOC_000467	gene:MLOC_37115.1	1:147200978-147205677	alm	green	NOTEST	0.00616728	1.91299e-12	-31.5862	0	1	1	no
TCONS_00001876	XLOC_000467	gene:MLOC_37115.1	1:147200978-147205677	alm	green	NOTEST	0.568405	1.03342e-07	-22.3911	0	1	1	no
TCONS_00001877	XLOC_000467	gene:MLOC_37115.1	1:147200978-147205677	alm	green	OK	54.2832	47.5743	-0.190324	-0.335291	0.5573	0.841397	no
TCONS_00001878	XLOC_000467	gene:MLOC_37115.1	1:147200978-147205677	alm	green	NOTEST	1.16836	0.00460826	-7.98605	0	1	1	no
TCONS_00001879	XLOC_000468	MLOC_13301	1:147378489-147379713	alm	green	NOTEST	1.62919e-06	4.31289e-06	1.4045	0	1	1	no
TCONS_00001880	XLOC_000468	gene:MLOC_13301.1	1:147378489-147379713	alm	green	NOTEST	1.88326	3.01909	0.680884	0	1	1	no
TCONS_00001881	XLOC_000469	MLOC_65140	1:147450434-147453938	alm	green	NOTEST	1.13061e-17	1.641e-08	30.4348	0	1	1	no
TCONS_00001882	XLOC_000469	gene:MLOC_65140.1	1:147450434-147453938	alm	green	OK	24.3748	12.0151	-1.02055	-1.45352	0.01385	0.27478	no
TCONS_00001883	XLOC_000469	gene:MLOC_65140.1	1:147450434-147453938	alm	green	NOTEST	1.26826e-05	0.564677	15.4423	0	1	1	no
TCONS_00001884	XLOC_000470	MLOC_10718	1:147508878-147511222	alm	green	NOTEST	0.225575	2.82144e-14	-42.8622	0	1	1	no
TCONS_00001885	XLOC_000470	gene:MLOC_10718.1	1:147508878-147511222	alm	green	NOTEST	7.67562e-05	2.44593	14.9597	0	1	1	no
TCONS_00001886	XLOC_000470	gene:MLOC_10718.1	1:147508878-147511222	alm	green	OK	8.12744	11.0121	0.438213	0.401416	0.50055	0.817624	no
TCONS_00001887	XLOC_000471	gene:MLOC_79437.1	1:147549704-147550619	alm	green	OK	235.761	330.636	0.487921	0.795058	0.1617	0.707535	no
TCONS_00001888	XLOC_000472	gene:MLOC_5376.1	1:147787225-147790147	alm	green	NOTEST	0.361718	0.27035	-0.420035	0	1	1	no
TCONS_00001889	XLOC_000472	gene:MLOC_5376.1	1:147787225-147790147	alm	green	OK	4.6368	9.6127	1.05181	0.665305	0.2974	0.73234	no
TCONS_00001890	XLOC_000472	gene:MLOC_5376.1	1:147787225-147790147	alm	green	NOTEST	1.62744e-05	1.43653e-05	-0.180013	0	1	1	no
TCONS_00001891	XLOC_000472	gene:MLOC_5376.1	1:147787225-147790147	alm	green	NOTEST	2.04496e-09	1.83945e-09	-0.152796	0	1	1	no
TCONS_00001892	XLOC_000472	gene:MLOC_5376.1	1:147787225-147790147	alm	green	NOTEST	5.0943e-06	1.42203e-09	-11.8067	0	1	1	no
TCONS_00001893	XLOC_000472	gene:MLOC_5376.1	1:147787225-147790147	alm	green	NOTEST	0.164819	1.47126e-17	-53.3147	0	1	1	no
TCONS_00001894	XLOC_000472	gene:MLOC_5376.1	1:147787225-147790147	alm	green	NOTEST	3.19775e-09	2.64684e-09	-0.272786	0	1	1	no
TCONS_00001895	XLOC_000472	gene:MLOC_5376.1	1:147787225-147790147	alm	green	OK	4.53661	12.7492	1.49072	0.744756	0.2817	0.727846	no
TCONS_00001896	XLOC_000472	gene:MLOC_5376.1	1:147787225-147790147	alm	green	OK	30.2875	2.38421	-3.66714	-1.37741	0.144	0.696852	no
TCONS_00001897	XLOC_000473	gene:MLOC_39356.1	1:148021582-148024951	alm	green	NOTEST	0.00867995	0.00365128	-1.24928	0	1	1	no
TCONS_00001898	XLOC_000473	gene:MLOC_39356.1	1:148021582-148024951	alm	green	OK	10.8614	19.4474	0.840375	1.02899	0.07835	0.61726	no
TCONS_00001899	XLOC_000473	gene:MLOC_39356.1	1:148021582-148024951	alm	green	OK	10.8614	19.4474	0.840375	1.03453	0.07475	0.612561	no
TCONS_00001900	XLOC_000473	gene:MLOC_39356.1	1:148021582-148024951	alm	green	NOTEST	0.487936	0.209936	-1.21674	0	1	1	no
TCONS_00001901	XLOC_000474	gene:MLOC_69642.1	1:148175096-148176326	alm	green	NOTEST	2.80877	1.20509e-05	-17.8304	0	1	1	no
TCONS_00001902	XLOC_000474	MLOC_69642	1:148175096-148176326	alm	green	NOTEST	2.19704e-07	2.32894e-09	-6.55975	0	1	1	no
TCONS_00001903	XLOC_000474	gene:MLOC_69642.1	1:148175096-148176326	alm	green	OK	79.324	210.169	1.40572	2.11962	0.0005	0.0263913	yes
TCONS_00001904	XLOC_000474	gene:MLOC_69642.1	1:148175096-148176326	alm	green	OK	180.654	715.983	1.9867	0.974431	0.1938	0.715476	no
TCONS_00001905	XLOC_000475	-	1:148303197-148306491	alm	green	OK	15.1824	9.81699	-0.629047	-0.417012	0.39815	0.773661	no
TCONS_00001906	XLOC_000475	-	1:148303197-148306491	alm	green	OK	7.00298	17.5627	1.32647	0.765089	0.2556	0.723303	no
TCONS_00001907	XLOC_000475	-	1:148303197-148306491	alm	green	OK	30.9891	26.8998	-0.204164	-0.233116	0.68705	0.890993	no
TCONS_00001908	XLOC_000476	gene:MLOC_52044.1	1:148544924-148546403	alm	green	NOTEST	0.0822379	1.98729e-05	-12.0148	0	1	1	no
TCONS_00001909	XLOC_000476	gene:MLOC_52044.1	1:148544924-148546403	alm	green	NOTEST	0.161589	2.78755e-06	-15.823	0	1	1	no
TCONS_00001910	XLOC_000476	MLOC_52044	1:148544924-148546403	alm	green	NOTEST	4.61253e-07	5.868e-08	-2.97462	0	1	1	no
TCONS_00001911	XLOC_000476	gene:MLOC_52044.1	1:148544924-148546403	alm	green	NOTEST	0.145747	1.07788	2.88665	0	1	1	no
TCONS_00001912	XLOC_000476	gene:MLOC_52044.1	1:148544924-148546403	alm	green	NOTEST	0.00178553	0	-inf	0	1	1	no
TCONS_00001913	XLOC_000477	MLOC_24827	1:148784658-148785645	alm	green	NOTEST	3.64346	0.000291568	-13.6092	0	1	1	no
TCONS_00001914	XLOC_000477	gene:MLOC_24827.1	1:148784658-148785645	alm	green	OK	30.0204	35.4884	0.241404	0.338575	0.55595	0.840678	no
TCONS_00001915	XLOC_000478	gene:MLOC_12017.1	1:149049129-149051392	alm	green	NOTEST	2.31421e-05	0.000135083	2.54526	0	1	1	no
TCONS_00001916	XLOC_000478	gene:MLOC_12017.1	1:149049129-149051392	alm	green	NOTEST	8.33918e-07	2.1085e-07	-1.98369	0	1	1	no
TCONS_00001917	XLOC_000478	MLOC_12017	1:149049129-149051392	alm	green	NOTEST	3.11299e-17	9.03851e-36	-61.5789	0	1	1	no
TCONS_00001918	XLOC_000478	gene:MLOC_12017.1	1:149049129-149051392	alm	green	NOTEST	1.29132	2.6084	1.01432	0	1	1	no
TCONS_00001919	XLOC_000479	gene:MLOC_31107.1	1:149977796-149977994	alm	green	NOTEST	0	0	0	0	1	1	no
TCONS_00001920	XLOC_000480	gene:MLOC_68919.1	1:150819268-150821331	alm	green	NOTEST	1.00725	0.00162963	-9.27167	0	1	1	no
TCONS_00001921	XLOC_000480	gene:MLOC_68919.1	1:150819268-150821331	alm	green	OK	3.45754	6.46021	0.901833	0.886508	0.11725	0.671542	no
TCONS_00001922	XLOC_000480	gene:MLOC_68919.1	1:150819268-150821331	alm	green	NOTEST	2.82971e-06	0.214195	16.2079	0	1	1	no
TCONS_00001923	XLOC_000481	-	1:150852148-150854271	alm	green	NOTEST	4.36041	4.30828	-0.0173516	0	1	1	no
TCONS_00001924	XLOC_000482	gene:MLOC_5821.1	1:151008581-151010066	alm	green	NOTEST	5.84339e-06	4.7676e-10	-13.5813	0	1	1	no
TCONS_00001925	XLOC_000482	MLOC_5821	1:151008581-151010066	alm	green	NOTEST	1.38891e-15	8.61881e-06	32.5309	0	1	1	no
TCONS_00001926	XLOC_000482	gene:MLOC_5821.1	1:151008581-151010066	alm	green	NOTEST	1.07616	2.89568e-07	-21.8255	0	1	1	no
TCONS_00001927	XLOC_000482	gene:MLOC_5821.1	1:151008581-151010066	alm	green	NOTEST	3.07928	4.31704	0.487448	0	1	1	no
TCONS_00001928	XLOC_000483	tRNA-Gly	1:151048682-151048757	alm	green	NOTEST	0	0	0	0	1	1	no
TCONS_00001929	XLOC_000484	gene:MLOC_55489.1	1:151048949-151050769	alm	green	NOTEST	0	0	0	0	1	1	no
TCONS_00001930	XLOC_000485	gene:MLOC_7321.1	1:151080300-151082562	alm	green	NOTEST	0.000267276	0.338115	10.305	0	1	1	no
TCONS_00001931	XLOC_000485	gene:MLOC_7321.1	1:151080300-151082562	alm	green	NOTEST	0.614751	0.331824	-0.889585	0	1	1	no
TCONS_00001932	XLOC_000486	-	1:151083494-151084530	alm	green	OK	33.9382	40.6773	0.261315	0.393002	0.49215	0.815344	no
TCONS_00001933	XLOC_000487	gene:MLOC_12710.1	1:151147234-151150155	alm	green	NOTEST	0.569733	0.289201	-0.978212	0	1	1	no
TCONS_00001934	XLOC_000487	MLOC_12710	1:151147234-151150155	alm	green	NOTEST	2.93801e-06	0.0615757	14.3552	0	1	1	no
TCONS_00001935	XLOC_000487	gene:MLOC_12710.1	1:151147234-151150155	alm	green	OK	124.859	129.75	0.0554425	0.100531	0.861	0.952912	no
TCONS_00001936	XLOC_000488	gene:MLOC_36987.1	1:151227198-151229171	alm	green	NOTEST	6.34999e-05	4.32534e-05	-0.553941	0	1	1	no
TCONS_00001937	XLOC_000488	MLOC_36987	1:151227198-151229171	alm	green	NOTEST	4.7272e-10	1.56844e-10	-1.59165	0	1	1	no
TCONS_00001938	XLOC_000488	gene:MLOC_36987.1	1:151227198-151229171	alm	green	NOTEST	0.17896	0.203059	0.182257	0	1	1	no
TCONS_00001939	XLOC_000488	gene:MLOC_36987.1	1:151227198-151229171	alm	green	NOTEST	0.201811	0.230669	0.192818	0	1	1	no
TCONS_00001940	XLOC_000489	MLOC_54391	1:151257328-151259393	alm	green	NOTEST	0.71691	0.336257	-1.09223	0	1	1	no
TCONS_00001941	XLOC_000489	gene:MLOC_54391.1	1:151257328-151259393	alm	green	OK	494.172	328.566	-0.588832	-0.541044	0.33665	0.750617	no
TCONS_00001942	XLOC_000489	gene:MLOC_54391.1	1:151257328-151259393	alm	green	OK	197.555	323.723	0.712509	0.542963	0.33925	0.751794	no
TCONS_00001943	XLOC_000490	gene:MLOC_59603.1	1:151307252-151310921	alm	green	NOTEST	0.0802351	0	-inf	0	1	1	no
TCONS_00001944	XLOC_000490	gene:MLOC_59603.1	1:151307252-151310921	alm	green	NOTEST	0.000397167	0	-inf	0	1	1	no
TCONS_00001945	XLOC_000490	gene:MLOC_59603.1	1:151307252-151310921	alm	green	NOTEST	6.72661e-07	0	-inf	0	1	1	no
TCONS_00001946	XLOC_000490	gene:MLOC_59603.1	1:151307252-151310921	alm	green	NOTEST	0.000176536	0	-inf	0	1	1	no
TCONS_00001947	XLOC_000490	gene:MLOC_59603.1	1:151307252-151310921	alm	green	NOTEST	0.199493	0	-inf	0	1	1	no
TCONS_00001948	XLOC_000490	gene:MLOC_59603.1	1:151307252-151310921	alm	green	NOTEST	0	0	0	0	1	1	no
TCONS_00001949	XLOC_000491	gene:MLOC_72949.1	1:151576552-151578188	alm	green	NOTEST	2.03285	2.10456	0.0500116	0	1	1	no
TCONS_00001950	XLOC_000492	-	1:151733838-151736718	alm	green	OK	11.623	13.7509	0.242535	0.306154	0.5899	0.856009	no
TCONS_00001951	XLOC_000493	gene:MLOC_39437.1	1:151825311-151828161	alm	green	NOTEST	0.833098	0.284317	-1.55099	0	1	1	no
TCONS_00001952	XLOC_000494	gene:MLOC_1626.1	1:152586058-152587430	alm	green	NOTEST	0	0	0	0	1	1	no
TCONS_00001953	XLOC_000495	gene:MLOC_60304.1	1:152633113-152635800	alm	green	NOTEST	0.945032	0.938364	-0.0102144	0	1	1	no
TCONS_00001954	XLOC_000495	gene:MLOC_60304.1	1:152633113-152635800	alm	green	NOTEST	2.17921e-18	3.1336e-20	-6.11984	0	1	1	no
TCONS_00001955	XLOC_000495	MLOC_60304	1:152633113-152635800	alm	green	NOTEST	6.36442e-21	2.13922e-25	-14.8607	0	1	1	no
TCONS_00001956	XLOC_000495	gene:MLOC_60304.1	1:152633113-152635800	alm	green	NOTEST	0.00283775	0.00943991	1.73403	0	1	1	no
TCONS_00001957	XLOC_000495	gene:MLOC_60304.1	1:152633113-152635800	alm	green	NOTEST	0.640168	0.972813	0.603712	0	1	1	no
TCONS_00001958	XLOC_000496	MLOC_16333	1:152779889-152782960	alm	green	NOTEST	0.053377	0.088598	0.731055	0	1	1	no
TCONS_00001959	XLOC_000496	gene:MLOC_16333.1	1:152779889-152782960	alm	green	OK	11.7973	11.3621	-0.0542239	-0.0739548	0.8974	0.964583	no
TCONS_00001960	XLOC_000497	gene:MLOC_36475.1	1:153007742-153008324	alm	green	NOTEST	0.481293	4.01093	3.05895	0	1	1	no
TCONS_00001961	XLOC_000498	gene:MLOC_36476.1	1:153011699-153023670	alm	green	OK	16.7602	16.4551	-0.0265093	-0.0439803	0.93965	0.979012	no
TCONS_00001962	XLOC_000498	gene:MLOC_36476.1	1:153011699-153023670	alm	green	NOTEST	3.34058e-13	3.58577e-20	-23.1513	0	1	1	no
TCONS_00001963	XLOC_000498	gene:MLOC_36476.1	1:153011699-153023670	alm	green	NOTEST	0.556998	0.331352	-0.749308	0	1	1	no
TCONS_00001964	XLOC_000498	gene:MLOC_36476.1	1:153011699-153023670	alm	green	NOTEST	2.6458e-05	4.28736e-05	0.696384	0	1	1	no
TCONS_00001965	XLOC_000498	gene:MLOC_36476.1	1:153011699-153023670	alm	green	NOTEST	0.340369	2.1328e-08	-23.9278	0	1	1	no
TCONS_00001966	XLOC_000498	gene:MLOC_36476.1	1:153011699-153023670	alm	green	NOTEST	0.246856	2.41932e-05	-13.3168	0	1	1	no
TCONS_00001967	XLOC_000498	gene:MLOC_36476.1	1:153011699-153023670	alm	green	NOTEST	8.01343e-27	0.0356145	81.8782	0	1	1	no
TCONS_00001968	XLOC_000498	MLOC_36476	1:153011699-153023670	alm	green	NOTEST	2.76567e-45	0.0514819	143.739	0	1	1	no
TCONS_00001969	XLOC_000498	gene:MLOC_36476.1	1:153011699-153023670	alm	green	NOTEST	4.89537e-07	4.82386e-06	3.3007	0	1	1	no
TCONS_00001970	XLOC_000498	gene:MLOC_36476.1	1:153011699-153023670	alm	green	NOTEST	5.64654e-11	1.88271e-13	-8.22841	0	1	1	no
TCONS_00001971	XLOC_000498	gene:MLOC_36476.1	1:153011699-153023670	alm	green	NOTEST	2.08633e-11	2.11394e-13	-6.62489	0	1	1	no
TCONS_00001972	XLOC_000498	gene:MLOC_36476.1	1:153011699-153023670	alm	green	NOTEST	3.96192	0.00416825	-9.89254	0	1	1	no
TCONS_00001973	XLOC_000498	gene:MLOC_36476.1	1:153011699-153023670	alm	green	NOTEST	2.64325e-45	3.07276e-43	6.86108	0	1	1	no
TCONS_00001974	XLOC_000498	gene:MLOC_36476.1	1:153011699-153023670	alm	green	NOTEST	2.81963e-05	0.000457137	4.01905	0	1	1	no
TCONS_00001975	XLOC_000499	gene:MLOC_65189.1	1:153151787-153164509	alm	green	NOTEST	9.47474e-15	8.08675e-05	32.9908	0	1	1	no
TCONS_00001976	XLOC_000499	gene:MLOC_65189.1	1:153151787-153164509	alm	green	NOTEST	1.13537e-19	0.0452779	58.4684	0	1	1	no
TCONS_00001977	XLOC_000499	gene:MLOC_65189.1	1:153151787-153164509	alm	green	NOTEST	0.170492	0.553221	1.69815	0	1	1	no
TCONS_00001978	XLOC_000499	gene:MLOC_65189.1	1:153151787-153164509	alm	green	NOTEST	0.543333	0.0216592	-4.64878	0	1	1	no
TCONS_00001979	XLOC_000499	gene:MLOC_65189.1	1:153151787-153164509	alm	green	OK	5.39575	5.93176	0.136636	0.108546	0.8297	0.941444	no
TCONS_00001980	XLOC_000499	gene:MLOC_65189.1	1:153151787-153164509	alm	green	NOTEST	1.4883	4.84816e-05	-14.9059	0	1	1	no
TCONS_00001981	XLOC_000499	gene:MLOC_65189.1	1:153151787-153164509	alm	green	NOTEST	4.80021e-05	2.79342e-05	-0.781062	0	1	1	no
TCONS_00001982	XLOC_000499	gene:MLOC_65189.1	1:153151787-153164509	alm	green	NOTEST	0.382828	0.000265997	-10.4911	0	1	1	no
TCONS_00001983	XLOC_000500	MLOC_56439	1:153168915-153173087	alm	green	NOTEST	0.0485433	7.16624e-18	-52.5889	0	1	1	no
TCONS_00001984	XLOC_000500	gene:MLOC_56439.1	1:153168915-153173087	alm	green	NOTEST	2.89708	0.00010138	-14.8025	0	1	1	no
TCONS_00001985	XLOC_000500	gene:MLOC_56439.1	1:153168915-153173087	alm	green	NOTEST	0.62691	0.296183	-1.08177	0	1	1	no
TCONS_00001986	XLOC_000500	gene:MLOC_56439.1	1:153168915-153173087	alm	green	OK	7.13236	2.86446	-1.31612	-0.544027	0.49175	0.815181	no
TCONS_00001987	XLOC_000500	gene:MLOC_56439.1	1:153168915-153173087	alm	green	NOTEST	0.402761	3.06752e-25	-80.1191	0	1	1	no
TCONS_00001988	XLOC_000500	gene:MLOC_56439.1	1:153168915-153173087	alm	green	NOTEST	3.24014e-10	0.000426131	20.3268	0	1	1	no
TCONS_00001989	XLOC_000500	gene:MLOC_56439.1	1:153168915-153173087	alm	green	OK	31.2067	35.4993	0.185935	0.262546	0.6442	0.875672	no
TCONS_00001990	XLOC_000500	gene:MLOC_56439.1	1:153168915-153173087	alm	green	NOTEST	0.000254255	2.67014e-24	-66.3679	0	1	1	no
TCONS_00001991	XLOC_000500	gene:MLOC_56439.1	1:153168915-153173087	alm	green	NOTEST	3.1354e-09	0.442745	27.0733	0	1	1	no
TCONS_00001992	XLOC_000500	gene:MLOC_56439.1	1:153168915-153173087	alm	green	NOTEST	3.74623e-09	1.55536e-35	-87.6383	0	1	1	no
TCONS_00001993	XLOC_000501	gene:MLOC_56440.1	1:153176334-153178792	alm	green	NOTEST	0	0	0	0	1	1	no
TCONS_00001994	XLOC_000502	gene:MLOC_53979.1	1:153233367-153241398	alm	green	NOTEST	8.25985e-93	2.87278e-65	91.4903	0	1	1	no
TCONS_00001995	XLOC_000502	gene:MLOC_53979.1	1:153233367-153241398	alm	green	NOTEST	0.000207757	0.00399497	4.26522	0	1	1	no
TCONS_00001996	XLOC_000502	gene:MLOC_53979.1	1:153233367-153241398	alm	green	NOTEST	1.03303e-47	1.61367e-52	-15.9662	0	1	1	no
TCONS_00001997	XLOC_000502	gene:MLOC_53979.1	1:153233367-153241398	alm	green	OK	7.42306	11.2881	0.604718	0.603771	0.30975	0.738153	no
TCONS_00001998	XLOC_000502	gene:MLOC_53979.1	1:153233367-153241398	alm	green	OK	32.8181	20.016	-0.713338	-0.353404	0.505	0.819566	no
TCONS_00001999	XLOC_000502	gene:MLOC_53979.1	1:153233367-153241398	alm	green	OK	19.767	39.0113	0.980799	0.494362	0.514	0.823472	no
[truncated: 110,325 more rows]
