# Supplementary material for: Identification of nuclear genes controlling chlorophyll synthesis in barley by RNA-seq
Source: BMC Plant Biol. 2016 Nov 16;16(Suppl 3):119–38. doi: 10.1186/s12870-016-0926-x (PMC5123340; doi:10.1186/s12870-016-0926-x)
Supplement: Additional file 7 — Sequences generated by Trinity from i:BwAlm libraries that did not align to H. vulgare reference genome. (FASTA 325 kb) [file 12870_2016_926_MOESM7_ESM.fasta]

>comp49_c0_seq1 len=247 path=[36729:0-113 36180:114-246]
GAACCACGTCGACTGCCAGTTCCTAACCGACTCGCTCAACTGGAGAGCAGGGTAGCTGCT
CCGACTCTTCTTCTGAAACCCTAAACCCCCGCAGAGCTGGAGGAGATGTGTCTTGTCATC
CGACTGACTAAGACGTTTGATGGTTTGAGAGCGGGCGGAGAAGATATGTTTGAATAAACC
CCAATGGGGGGGGCAACCGATAAAGCACTCGCACAAAACAATGAAGGCAGAAAGGTGGGC
GATGGCA
>comp274_c0_seq1 len=500 path=[183713:0-151 185485:152-152 184009:153-499]
GGTTTGGTGTTTGTATGTGGGCCTACAAGATTAATGGTTGAATGTTTCCGATTTTTTTGC
TACCTTGTAGCAGCTGCCGGTCTGCAATGTTTGTGGAGCCTCGCCCTAGCTTTTGTGTAT
ATCTATGCACTTCTCGTCAAACGTTCCTTGCTAAATCTCGGAGCTGTACGCATATTTTTC
CTTGGAGACTGGTTCACAGGGACGATAACCTTGAGTGCAGCATGTGCATCGGCAGGCATC
ACAATTCTCATTGATAATGATGTGAAGCAATGCGCAGACATTCCTTGTTTAAGGTTTAGG
ACTGCTGTTGCAATGGCTTTCATCAGCTGGTGTGCACTTGTACCGTCCTTTCTCTTTAAC
TTCGGGTTCACAGTCACCACATTGGCAAGATTGGCAAGGTGGGAATAACTTCATGTGCAA
AATGGTAGTTGAAAACTCTGACATTTCATCCTCTTCTAGGATGCAACGTAGTATGACTTC
TTATATATATGAGAGATTGA
>comp335_c0_seq1 len=324 path=[223766:0-181 224024:182-182 224026:183-323]
GATGATGCTTTCTTTTCATGAGATGGTTACCTACTGATGAAGAGGCCCTTCTGTTTCCTC
ACATTGTTAATCGAGTGCCGAGGCCAAGTCAATCCAAATACTGTACTAAACTGCATTACT
TGTGTCATACGGAGTATAACTCGTACATAAGTCATTTGTACCATATGAACAAAGCCTCTT
AGTTTTTTGCATGATTGCTTCAGAACATTGCATGAACTGAGGAATACCATGGTGATCAGC
TTCAGTTGCTCGGCAAGTAGCACATGGAGCTTGACCTTGCTGTTCATCCTGGTCATGATG
ACACGAGTCCATACCCAGTCTACT
>comp506_c0_seq1 len=361 path=[327128:0-282 327507:283-360]
AAGAAAAGCATAACCAAACCATTTACCACATTTGTCCTTGATGTTGATGAGCAATGAGAA
TGTCAGATCTTCAGGTTTACCACAGACTGCCTGCTGGGAATGAGGAGTAGTTTTTCCGGA
GGTGGATTGATTAAGACTACAGCAGGATTAATAGGAATTGGTTCAGAGCCTTGTTCTGGT
GGCTGCTGTGGAAGTGGAGGTTACCCTGGTATTGGATCAGGTGGTGGCTCTTGTTCAAGT
TCATCCGCCTCATCATCAGAATACCCTTGAAGTTTCAATGCATGGGCAGCTCTCTGTAAA
CCTCTGCATTTATGTCCATAAAACCAGTTTTCTTGGACAATACCAGCATTTCTCTGGTTC
T
>comp506_c0_seq2 len=306 path=[327128:0-282 327873:283-305]
AAGAAAAGCATAACCAAACCATTTACCACATTTGTCCTTGATGTTGATGAGCAATGAGAA
TGTCAGATCTTCAGGTTTACCACAGACTGCCTGCTGGGAATGAGGAGTAGTTTTTCCGGA
GGTGGATTGATTAAGACTACAGCAGGATTAATAGGAATTGGTTCAGAGCCTTGTTCTGGT
GGCTGCTGTGGAAGTGGAGGTTACCCTGGTATTGGATCAGGTGGTGGCTCTTGTTCAAGT
TCATCCGCCTCATCATCAGAATACCCTTGAAGTTTCAATGCATTACTGCCTAGAGTATAT
ATATAT
>comp765_c0_seq1 len=657 path=[496081:0-374 496663:375-389 496695:390-656]
TTACACAGTATATGTCATCATTATATCCTTGCTCTCTCGACCTTTCGTTCCACGAGGCAT
TTCCTAGCTATGGCGGTGCGTCAAGATGATTGGAATGCCAGATATTGTTAACCGAGGTAA
ATCTAGCTATTATGTCATTAAAGCATAAGACCAATAATATGTCACATTCTTCCACATAAG
GTAAAATAATATACAACGTCGATCAGTAATACTTACGGGTGAGATTTAAAGATATTACAT
TACTTGCCTAAAGTTATGTATGTTCACATTTTTTTTGAACTTTTACGCACATTGGCATGC
ACACAAGTAGAGAGAAGATAAATATAAGCATGTGGTGTGTCCACAAGACGTGCGTATGAT
GAAAAAACAGAAAAAACTAGAAGCGATATAAAAACAGAAAAACTAGTACCAATTCTAAAC
TCTGTAATTGAAGCCTCATCCAACTCTCACATGATCCTTTTTTTTTTGGGCAACACTCTC
TGTTTCCTAAACTTTTTTTAGTCTAACTCTCTCTGTTTCCTCCCCCACAAAAAGAAATAT
AAATAAATCCTAAACCCAAGAGATCCTCTAGCACAAGTTTTCCTCCTGGTGCACAGAGCA
CCCCGATTGGCTGGCCCATTTGTGCATCACTGTAGCTGGAGTTAAACAAAATTAGCG
>comp782_c0_seq1 len=222 path=[506088:0-155 506244:156-221]
GTATGTTGTGCTGCTACTTTGACTTCGAGTGCTGGCTTTCCACAGCTTGGTGTGGCATTC
ACAACCCAGCTGATTTGATGTTGGTTTGATGACTTTTTCTAGTAAGGTGTGTGCGCATTG
GTGCGCGTCAACCCAGCGTGGTGTGTGACTGATGAACCTGAATTCAGCTTGGTTTGATGT
AATGTTTGGCGGATAAAACACTGTTAACGTCTTGAATTCTGG
>comp808_c0_seq1 len=258 path=[521995:0-186 522363:187-215 522401:216-257]
ACCTCTTCTATTCTTGGGCGATCAATCCACTTCGAAACGTGTACACGACTGGCAATTGCC
CTTCAATTCAGGTCTAAGAGAACCCATTAAGACAATTTTGCCAATAGATGCATGAATATT
CAAATTACATGGTTTGCTCTGAGGTAGTAGTTCTGAGATGGACAAGAAGTCTGCTGAATC
ATTTTTTTATTCTTTTCTTTCCAATTCTTCGACATCACCTGCAGTCAATATAGGAGTTTT
ATCCGTTACATAGTATAG
>comp820_c0_seq1 len=744 path=[528883:0-320 529353:321-743]
ATCCACTACAGATGTAGAGAGGAGGAGCGTTCTGTGGAGGCAAGGAAATAGAGATCTGTG
GAGTTTGGTGTGGCCGCGTTTAAAGTGGTAGCTGGTGTCGTCATCTCGAAGCTCTGCGTG
GTGATGGAAAAGAAATTAAAGAGGGCACCAGAAATTAGAGCTAATGTTAGGTTCATCAAA
GATGATCTGGAGGCGATCCAAGCTGCGATTGAACTTCACGGTCCCTATAGCGAACATACA
GTATTGATTACACAACTGAGGCGCTTGGCATATGACATTGAAGACTGCATAGACTGCTTC
GATGCCAACAAGACGACCCGTTACTGATTTTGCCAACCAGATTGTTGACCTCAAGAAAAG
ATCAATTGAAACGACGGAAAGGATTCAAAGGTTTAGATTCCCGTCAGAAGGGGATGCCAA
GAGGACCGCACAAGCACCAGAGGCTGCTGTTGTTGTCCCCATAGAGCTTCAGAATCTTGG
TGATTATAACCTCAACTGCTTGTTATATTTGTGCTTGTTCCCTCGTAATCATCCTGTCAG
GACTAAGCCCCTAGCAAGGAGATGGCTGGCTGAAGGACTAGTATTGGGAGAACAAGACGC
TGTGGAGAACATGAAAATTCTCGCCAACTCTAGTATCTTCAATTCCATCCGATAGAAGCA
ACAATGGGGAGGTGAGGAGATGCCAACCTACAGACGTGTTGTTCCGGTATATCTCCCAAC
AGTCAACGTCCGAGAATTTCATGT
>comp820_c0_seq2 len=444 path=[529940:0-20 529353:21-443]
GGATGATGATGAGTGAGATGGTACTGATTTTGCCAACCAGATTGTTGACCTCAAGAAAAG
ATCAATTGAAACGACGGAAAGGATTCAAAGGTTTAGATTCCCGTCAGAAGGGGATGCCAA
GAGGACCGCACAAGCACCAGAGGCTGCTGTTGTTGTCCCCATAGAGCTTCAGAATCTTGG
TGATTATAACCTCAACTGCTTGTTATATTTGTGCTTGTTCCCTCGTAATCATCCTGTCAG
GACTAAGCCCCTAGCAAGGAGATGGCTGGCTGAAGGACTAGTATTGGGAGAACAAGACGC
TGTGGAGAACATGAAAATTCTCGCCAACTCTAGTATCTTCAATTCCATCCGATAGAAGCA
ACAATGGGGAGGTGAGGAGATGCCAACCTACAGACGTGTTGTTCCGGTATATCTCCCAAC
AGTCAACGTCCGAGAATTTCATGT
>comp932_c0_seq1 len=275 path=[595588:0-149 596281:150-172 595957:173-274]
ACATGTCCATAATGTAAACAAACAACAGAGCTTCCAAAACGCTCATCCGAAACCAAAAAG
GTTAGACAAAAACACGGGTGCACGCGACCGAATTTCATCCGATCCAGCAATGTCCACACA
TGAGGCATCCGATGGAGTTCACCGGCGAAGCTTCCAGAACACGCCCTTCAGGCCATACAG
ACAGTAAGCAGATCTTGGTCTTGGTACGGGAGAAACCCTAGGACCGCCTCCTATATTCGC
AAGACTAGCAGGGCCCCCCACGCCTCGAGACGCCA
>comp1030_c0_seq1 len=277 path=[661176:0-112 661289:113-138 661289:139-164 661315:165-276]
ACAGTTTTGGTTATGGCCTTCATTGGGTTCGCTCTAGGAGGGCGCACATACAGTTGATAC
TAGTGCTTGATAGGTCATAGATACAGTACTCTGGTGAAGTATACCGACCTCTAAGAAATG
CCATGTCATAGATAGTTTTAGAAATGCCATGTCATAGATAGTTTTAGAAATGTTGCTGTG
AATTTGATGCCTGGCTGGTTTTAGAAATGTCGCATCATTAAATTTCCTGCAGTGATATCA
TGTTGGAGGAGGCTGTTATTCTGCAAAAAAAAAAAAA
>comp1074_c0_seq1 len=253 path=[692411:0-171 692683:172-172 692684:173-252]
GCCTGGACCACATAAGCAGGAGCAATCTTGCCCAGTTGGCTTGTTTGTTCCCTCTAAATA
CTCAAAATATCCCCAGTTGGAATTGTTAATATCAGTAGCTATGTTTGCATAACAGACTTG
TGGCTCATAAATTCATATTTTACCAAACAAATGTTTATTTATCTTTATCAGATTATATGA
TGATTGAGCATAACAAGAAAACATAGCACCAGTAGTTCCAGTGTCATATATCCACATGAC
ACTGAAACTGTTT
>comp1663_c0_seq1 len=564 path=[1278134:0-563]
GGGCGCGGTGCCGACGTCTCCTCTACACTTGTGGCGCCGTCTCGAGAGGAGTAGCGTCGA
AGTCGAAGTCGACGTCTCCTCTACACTCGTGGCGCCGGACGCCTTCAGGACCCTGCGCCG
GTGACGGGGTATCCAATGGAGAAGACAAGGCATCGGGAGATGACATCGGCGGGCCGACGG
CCTAGGCTGCGTCGTCACGGAGGCGAGGTTCTTCGACGTCCATTCGCTTGATGGAGAGCA
ACGTGTTTGTGTATCCTCCTTCCGGCATGGGTATCTCGTACGTACATGTTGCTCGTTCCG
CCACCTTCGTCGCGGGCGTCAGGCCCGTCAATGCCATGACCCTTTTCTCGTTCTTCTTGG
AATCGATGGATTCCATTATCCGAGATTCTTCAACGAGTAGTGCACACGTACATGCATAGA
TGGACGAATAATACACAATTAGTCATGGACGTCACTACATAGCACCCTTTCGGTGCGACG
GATTCCTTCTATGCATGCAAACTAATATACCAACATAATGTTGATAGATCCTGTGGATCG
ACAAAAAAAAGAAAAAAAAAAAAA
>comp1755_c0_seq2 len=213 path=[1368985:0-22 1368897:23-110 1368890:111-117 1368897:118-205 1368890:206-212]
AGAAGAACAAGATTACCATCACCTTTTGTTTCTCCCGTGCACTGCCGTTGTTTTCCTGCA
CTTGCCTGATGTCTGTACTGACAAATAGAGAAGGTTGCAAAAAGAAATTGTAAAATAATT
TTGTTTCTCCCGTGCACTGCCGTTGTTTTCCTGCACTTGCCTGATGTCTGTACTGACAAA
TAGAGAAGGTTGCAAAAAGAAATTGTAAAATAA
>comp1816_c0_seq1 len=440 path=[1432507:0-64 1432632:65-439]
GTCTAGCTAACTAAGCTGCTGCTGATGCCGGCCATGCAGCCCATCTGGCGGCGGTCGAAC
TCCGGCATGTCGTCAGCCAAGGCGTTGAGCACCCTCCTCGCCGCGGGCATCACCCAACGC
TCCCAAACCGATCAAACGCCGGCCCAGACGAGAATCGCTGCTTCACATTCACTGCCCACG
GCAGGCCACGCTGTGCGGCAGCGGCACCCGGCCGGAGCTAGGAAAAGGAGGAGAAGGTTC
TGAAAGCAGAGACGAAGAAGAAGAAGAAGAGGCAGAGCAAGAAGCTAGCGGCGGTATGTG
GATGGATGCAGGTGCAGATATAGAAGTCTTGCAGGCTCTTGGGATGGGCGCTGTGAGTTG
GGAGGAGGAATGTTTTACTACTTATGACGATGATTGCTGCGCCACTCGCTCATACGTGCA
GCAGCCTCGTGAGCAGAGGA
>comp1816_c0_seq2 len=396 path=[1433109:0-20 1432632:21-395]
ATGGTGCGGCGGGTGCCGAACCATGTCGTCAGCCAAGGCGTTGAGCACCCTCCTCGCCGC
GGGCATCACCCAACGCTCCCAAACCGATCAAACGCCGGCCCAGACGAGAATCGCTGCTTC
ACATTCACTGCCCACGGCAGGCCACGCTGTGCGGCAGCGGCACCCGGCCGGAGCTAGGAA
AAGGAGGAGAAGGTTCTGAAAGCAGAGACGAAGAAGAAGAAGAAGAGGCAGAGCAAGAAG
CTAGCGGCGGTATGTGGATGGATGCAGGTGCAGATATAGAAGTCTTGCAGGCTCTTGGGA
TGGGCGCTGTGAGTTGGGAGGAGGAATGTTTTACTACTTATGACGATGATTGCTGCGCCA
CTCGCTCATACGTGCAGCAGCCTCGTGAGCAGAGGA
>comp2116_c0_seq1 len=933 path=[1721725:0-21 1720493:22-932]
GTGCGTGTGACTGCTTCTGCAGCACCGAGCATCTACAAGATAAAAGGTATATTATTATAA
TTGATGACATATGGGATACATCAGTATGGGATGTTGCTACATGTGCTTTCCCAAAGGGTA
ATCATGGAAGCAGGATAATAACAACAACAGAAATTGAGGATGTTGCTCTAGCGTGCTGTA
GTTACCAGTCCGAGGACATATTTAAGATGGAACCTCTCAGTATCAGTCATTCCAAAGAAT
TGTTCACCAGTGCAGTGTTTGGCTCTGGAAAAAAGAAATCTCTCCAATTGGATGAAGCGT
CGGATGAGATTATAAGAAGATGCGATGGTTTACCACAGGCAATTATCAGTATATCCAGTG
TTCTAGGAATCCATAGGGAAGCAAATGCAGTAGAGAACTGGGAGCAAGTACAAAACAATT
TGCCAACAAGTACAACTTCTGATGAGATATTGAACTTTTGCTACAACAGTCTTCCCAGTT
GTGTTCAGACATGTTTGTTGTATCTTGCCATATACCCGGAGAACTATATAATCTTGAAGG
AAGATATAATAAAGCAATGGGTAGCTGAATGTTTTATCCGTGCACCAACAGAGAAAGAAA
AAATGGAAGTTGCCGGGAGCTATTTTGATATGCTTGTCAATATGGGCATGATCCAGCATA
TAGATGTAGACTATAGCAATGAGGTGTTGTACTATGCAGTGCATCACATGGTACATGATC
TTATTACTTCTAAGTCCATAGAAGATGATTTTATCACCGTGATAGATTATTCTCAAAGGC
CAGCACAGTTTTCTAACAAGGTTAGTCGCCTGTCCCTCCAGTTCGGCGGTGCAACATTTG
CAACTACACCAGCAAGTACTAGACTATCACAAATTCGGTCGCTTACTTTTGTTGAACTGA
TGAGCTGCTTTCCTTCTGTCGTGGGGTTAAGCT
>comp2131_c0_seq1 len=366 path=[1732997:0-314 1733462:315-365]
GGTGGTAGGAGGGCGGCGGCGTGAGCGGAGGGAGCGCAGCGGCGGAGGGCGAGCTCTTGG
GCGTGCCCGGCTGCGACTCCCAGAGGAAGGGCCAGGACGCCGCCGAGGCGACGCCGTAGT
ACACCCGGAAGGACGGCACGGCGATGGCCGCCTCCTTGGAGAGCATCCGGGAGTAGAGCT
TGGTGCCCCCCTGCTGCTGCTGCTTCACGCGCTTGTCCGGCCCGTCCTCCTTGCGCGTGG
TGCTCGCCATGGCCGGAAGGAGCGACGCTGATCTCCCTCTGGCTAGCTAGCTGCTTCTTG
GCTACTGGAGTACCGCCCAATTAGAGAGAGGGTAGCTAGCGAGAGATACCGCAGCTGAGA
ACACAA
>comp2186_c0_seq1 len=270 path=[1793835:0-165 1794137:166-269]
TCGTCGTCGTGATGGTGCGTGCCTCATGGCTGATCCGCACCCGGAAAAGCAAGGCAACCG
GGCCGGGGTTCGTTGGTGGGATGGATCTCAGCAGGGGAGACAGGCATGAGCTTTACTACA
TGGTCATACATACATACAACCATACATACACACATACATACATGCCTGTCATTTTCCCCT
TGTAGTAGTATGTTGTAAGACAAGAAAGTGGCCTGTAATGAAAGAGCTATGTATGGTGGC
AGTATGTGGCTAGTGTTGAGCTGGTTGTGA
>comp2356_c0_seq1 len=229 path=[1947855:0-189 1948045:190-228]
ATTGGGAATGCACAATCATCAGACAATTCTTCCATCATGGTTACATCGGACAGCAAAGCG
CATGTTAACGTTACTTCCATCAGAGACCATTCATATAGCCGAAGGTGCCCATCAGACTCT
AGCCTCACATACTGAGTGGATTTAGCTGCTGGCAGTGAGATAGTATACGTTCTGAGGTGG
TTGATTGGTAGCCTAATCGGCACAAGGAGCTGAGGCTGCCATTGAGAAA
>comp2433_c0_seq1 len=390 path=[2027254:0-325 2027580:326-326 2027581:327-389]
GGTGCATGGATTAGAGTACATAACTAACATTAACTTTCTAATTAATATTAAATTTATATT
TGAGGTATTGCTTCCCCCATATGTGGGAGTTCCTGATTTTAGTCCACCAAAAAGAAGTTT
GCCCTTATATAGTAATTTTTAACTCTCAATTATGTTTACATTCTTTTTCTTTGAAATATT
TATATTTATCGATCATGAACGTTAAAAGGAAATTTTTAGGTGTGTACCAGTCAACGAACA
CAAAACGACACTATTGTATGTGGACAAAAATGCATATGTGTAGAGTACAATGATAAGCTC
CAGTTGTTGTTGTCTGTGTGTACCTAGGACTCCAAGAACAACCCCTCGCCATGTCCTCCT
ATTTTCCTGCTGTAGGTGTTTCCAATCACG
>comp2639_c0_seq2 len=471 path=[2230865:0-61 2230975:62-470]
GGAGAAGGCATCGCAAGCGCCACCGAGTCGAAGAGCTGCCCACGGCGGTCGACGAGGGTT
AGGTGGAGCAGGGATTAAAGAGTCACAGGATAGATAGATGAAGCTAGGAGGATATGGTTT
GTGTTACCTTTAGTAGACTGGCCATGGAGTCGAGTCATCGTGATGAGCAGCAAAGCCAAG
ATCCATGTCAGTCTTCTGTTTGCCGAGCAACTGAAGCAGAACACCATGATGCTCTTGGGT
TCTTGCACTGTCGGGAAGCAATCATGCAAATCAAGAAGCTTGGTATCTGCAACAAATGAC
TTGTGTAGGTAGTTATACAGCAGAGAAACACAACTGACACGATTTAGTATTTCTGTATTT
GGATTGAACTGGCCTTGGCGCTCGATTAACAATATTGATGAAACAAAACATTATGTTTGT
CAACAAGCAACCTTTTGGTGAAAGAAATTGCAAACTTGCATCCATCTGAAA
>comp2722_c0_seq1 len=397 path=[2307694:0-174 2307908:175-197 2307931:198-396]
CAAGGATGAGCTGCAGCCAGTCTTTACCAGTACAGAAGCTATGGCGATGGTACTAGAGAC
CTTCATATCCAACTTCCTTGATGTACTCGGTCAGATAGCGGCGAAAGAAGAGTTCACTTT
GGGCACTCATCTCTATGACGAGTTGAGGGCGATGTTGCTTGAGCTCAACAACCTTGCCAC
TGGCATTGACCTGGGGAGGGCTGATGACAATGTCAAGGCTGCCCTTAGTAACGTAAAGGA
TGCCCTGTACCTCGGCGCTGACATAGACTACTTTCAGCTCAAGCAACACGGCGCCTCCAT
GGGCACCGGTTGCTTCATTCCGCACTGTCTGCTAGTGCCAAGGAGTATTGATTTCAGATC
CAGCCGCAGAATCGCCCAGCTCAATTTTAAACTGAAG
>comp2759_c0_seq1 len=231 path=[2337317:0-230]
GCGTCGCACACGGTGCTGTTCCTCATAGTAGAACTCCGGCCCGGCTGTCGCCTCACTCTC
CTTCCACTCCTCGAGCAAAAACGTTTCTTGACCTCGCACGGTACCACCAGAGCGTCTGGT
TCTGGTCAGGCCGCCGTCGCCGTCGTCGTCAAGCTGCAAACAACCTTGATGCTTCTTTGG
GTATGGGAAGAGGGAGCCGTCGTGTTGGAGCTGGGAGGCGGCGGCGGGTAG
>comp2809_c0_seq1 len=243 path=[2375600:0-242]
GCAATTCAACTTAATTCCTTTATTAACTGCCTTAGAAAATGTTGAACTTCCACTGATTTT
TAAATATAGGGGAGCAATGAGCGGAGAAGAGAGGAGGAAGAGAGCTTTAGAATGCTTAAA
GATGGCAGAGTTGGAGGAGAGATTTGCCAATCACAAACCAAATCAGTTGAGTGGAGGGCA
ACAACAGAGAGTTGCTATAGCGAGGGCTTTGGCAAACAACCCACCAAAAAAAAAAAAAAA
AAA
>comp3009_c0_seq1 len=328 path=[2542014:0-180 2542367:181-327]
GTCACCAAGTTCACCTCGTCCTAGTTTCCTCGTCAGATGATTCCTGTGTTCCCTTCCTCG
TCCTTGTCTGACGAATTCTGCAGTTAGCGTGTTCTGACGGTGTCATTGGACAGTGTCATC
TTGTAACAATGTTGCTGCTTGTGGATTTGTGGCTGTTATTTGGTCTGATTAGGTAGTTAA
GTTCACCTCATTAATCTCCTCGTCTAATGTGGTGAACTGTTGTTAGATGTGTTCTGAAAG
TGTCATCTTGTAACCTTGGTGCTGATAGCGGCTGTTATTCAGTCTGAATACATAGTCATG
TTGCTGCTTGAAAAAAAAAAAAAAAAAA
>comp3078_c0_seq1 len=277 path=[2591747:0-51 2591852:52-276]
GGGAATTCTTACAATAGATGCGTTTAGAGTAGCTGGGGGAATTTTGCTCTTTAAAATAGC
TTGGGACATGCTTCACGCAGAAATTCCAAAAACAAAGCACAAACCAGATGAAAGATTAGA
CCTTGAAGATATTGATAGTATAGTTTATGTCCCATTGGCTATTCCTTTAATCTCTGGCCC
TGGAGCTATAACAACAACCATGATTTTGATTAGCAAAACCCAGAGTATCTTAGAGAAAGG
GGTTGTTGTTCTCTCTATAAAAAAAAAAAAAAAAAAA
>comp3243_c0_seq1 len=205 path=[2708371:0-204]
AAAGCCAAGTTGCTTGTACTGGCATTATGTTTACTTGTGTTGTGTGTCATTGCAAATATT
CGGCTCAGCTGCTTAACAGGAGTTCGTAAGATTGGGATGTCCTGCATTTAATCTCCCACC
TGGTACCGTTGATGCATTGTTTGTGAACGGTCTCCTCCAGGGATGTAGATTGTATGCTTA
CCCATGGAAGAAATACAAGTTAGGC
>comp3392_c0_seq1 len=1207 path=[2846065:0-708 2847156:709-1206]
GACTCGGTAGAAAGAAAAGAAAGAGCAAGCAAGGAGCCACAATCAAGTTAATGGAAGAAA
TTAATGGGGCAGCCATAAGGATTATAGATAAAGATGAGCTTTTGAGCTGTGAGATGGTCG
ATGAAAGGATTGTGGAGATACATGGTGCTCCTCTCAAAGTCCTGCATGCTCTAAAGTCAG
CACTTGGACTTCTCATGGAGTTCTTAGTTAATGATGGCGTCTTTCATCTATTTGAAAGAA
AGATTGCCAATGCAAGCAGCAAACCGTGCCATGGAAATGTCGGAACTGGTGGTAGCTATG
GGCAATCAAGTGATGACTGGGGCAGCGAATGGGAAGATGGGGAAGGAGACGAATCAGACG
CCGAAGAGGACGAAGATGATAATCCTAATGAGCCTCGTCCTCATCGGATTGGGGCCAGTG
GTTATGCTATGACTGGTGATTTTGAGAAGAAAATTTTCTTGAACTGCATGTGGTGCAAGG
TTGACACAGCTGAAAGATATCGCACTTGCTGTGATAAATTCTACTGCAGGAAATGCTCAA
TGTCTTGTTGCTCGCATTCCTCAGATGACAACTTTCTTCTATACCTTCGCAGCACACGTA
CAATTTTAGCACAAGATATAGTGGTGCCAGTTCCTCTTGCAACACCCCAGTTCCCTTATT
TCATCCATCAGGCAACAAATTCGGTGCTAGAAGAACAGGATGACACGAAGCCTCCAGATA
TGTTAATTGCTCATATGTTTATAAATTGGCATGATGTCAGGGACAGGAAGGACCAAGTGA
GGGCAGTGGAACATCATTACCACTTTGACAATGAGGGAAGACAGGTTGGCAGTGCTTCCT
TCATACTGAGCTCAGCACACATAAGAAATTGATGACCTCACCATGGGAAATATCAAGGAA
CCAGAGGACAGAAGTTTCTGAGATGAGATCTTGAGGGTAGCTTTTTGAGTCTCGTTACAT
GTTGGCTGGGACGGGCTGATGTTGGATGGTGCTTATAAGTAGGTGTATGACTGAACGATG
CATGTTGAATTGGATACTTGCTATTGTAAATGTGTCCATGTAACGAGAGGACCTTCAGGA
AAAAGTTTAGCTTCCAAATCGCGGTACTGTTCACCGGGGTTGAATTATCTATATTGATAC
CGGTTATGTCTAACATACTCTGTTGTAGCACGTTTTCTCTATTTGGAAGCTTTTCTGCCA
AAAAAAA
>comp3392_c0_seq2 len=767 path=[2846065:0-708 2848041:709-766]
GACTCGGTAGAAAGAAAAGAAAGAGCAAGCAAGGAGCCACAATCAAGTTAATGGAAGAAA
TTAATGGGGCAGCCATAAGGATTATAGATAAAGATGAGCTTTTGAGCTGTGAGATGGTCG
ATGAAAGGATTGTGGAGATACATGGTGCTCCTCTCAAAGTCCTGCATGCTCTAAAGTCAG
CACTTGGACTTCTCATGGAGTTCTTAGTTAATGATGGCGTCTTTCATCTATTTGAAAGAA
AGATTGCCAATGCAAGCAGCAAACCGTGCCATGGAAATGTCGGAACTGGTGGTAGCTATG
GGCAATCAAGTGATGACTGGGGCAGCGAATGGGAAGATGGGGAAGGAGACGAATCAGACG
CCGAAGAGGACGAAGATGATAATCCTAATGAGCCTCGTCCTCATCGGATTGGGGCCAGTG
GTTATGCTATGACTGGTGATTTTGAGAAGAAAATTTTCTTGAACTGCATGTGGTGCAAGG
TTGACACAGCTGAAAGATATCGCACTTGCTGTGATAAATTCTACTGCAGGAAATGCTCAA
TGTCTTGTTGCTCGCATTCCTCAGATGACAACTTTCTTCTATACCTTCGCAGCACACGTA
CAATTTTAGCACAAGATATAGTGGTGCCAGTTCCTCTTGCAACACCCCAGTTCCCTTATT
TCATCCATCAGGCAACAAATTCGGTGCTAGAAGAACAGGATGACACGAAAGCCTCCAGAT
ATGTTAATTGTAAATAGTTAATACACATACCAAGGAAGGCAGCAGGC
>comp3500_c0_seq1 len=476 path=[2947643:0-400 2948417:401-475]
AGGACGAGGATAGACGAACGTACTTGGCAGGTGGTCGGTGTATTGGGTTGGGCCAAATGC
TTATAGTATACTTAATTATGATTTTAAATTCTGAAAGGGTTTGTCGTGGCACCCTTTAGC
CCAGATAAGGCTGTCGTGTATGTTCTGTTAGGTTGCCTTTTGTATACCAGTTAGTCTAGC
TGTACGTTTATTCATTTTTTCTTTTGTTTGTTTGTATTTCTTGAAAGCTAATGCCGTTGC
ATAGATTTTTTTTTAACTTTTCATTTTTGCTGGGAGAAAGATGATGCTCTTTCTTAGGAA
ACTACTTATTAGATGGAACGATAGTCACCTTACAAAGTTCTTCCACCAAATGTTTTTATG
TGTGCAACTATGATCGGTTTTTCTATTCATTTATTGTACAGTTTTTGAGGCTCGGGCTAC
CACAACCAGTCTAACATGTGCGTCGGCTTGAGCAGGGTGGATATAGATCACAGGTT
>comp3605_c0_seq1 len=655 path=[3037856:0-214 3038221:215-215 3038222:216-654]
AGCCCGGATCGAGGAAATAGCCGTCGGCTGACGCGTACGGCGCCGCATCCGGTACCGGTC
CGTCCCCGGGTGCGCCGCCGCCGCCGGCACGATTAGATCTGTAAACGGCGCAGAGCACGA
ACTCGTTGTTGCCCTCCTTTTTGTGGAGACTGATCTCGAGCATGGTCCAGCCACACCTCT
CGGCATAACCATTATTACTGTTGCCACAATAGAGCGGGGTTGCGTACCCGACGGTGACGC
CCTCGTCCTTCACCTCATACTTGTGCCCTTCGTTTATCCAGGTGCAGCACCCATTTGCCC
CGCCGCCGGCGATCACGCGCGATCGCTTTCTCTCGCTGTTGGACCGCCGAGTGCGGAGGT
GACGGGCAGCGGTGAAAAAGTACCACGTCTTACCCCTTCCGCCCCACTGGTCCGTGCCCT
CGCCGTGGGCGTACGACTTGGTTAGGACCGCGGGGCTGGCAGAATATGTGTCCGCCTCGT
GGATCGGCCTCCGAGAGAGGCGTCGAGGCTGAATTGCCCGTCGCTGACCCTCTGCTTCAG
ATGCTTGACCAGGGTTGCGTCGGTGAGCTGGCGCACCTGCAGGTTGAAGGCATCATGGTG
TGGTGGTGTGGTGCGGTGTCGCCGCCAAGGGTTCAGAGATCTGTGGGGGTGGTGT
>comp3849_c0_seq1 len=462 path=[3256918:0-168 3257257:169-169 3257258:170-461]
GAGCTTGCTGGCTTTGTACGTAGTCAAGTCCTCAACATATATCAGAGCTTGCTGGCTTTG
TGCGTGCAAAGAAGAGTTCTCCCTCGCAGAAGAACGCCAACGGCGAAGTGGGTGACGAGT
TCTACCAATCAAACCTCAAGTGCAAGGACGGCCGTATCGAGCGGTTCATGGCGAGTTCAT
TCGCGCCGGCATCAGAGGACCTAGCGACCCACCATGGTCCTTCTTGTGCGGTAGCGACGA
CGGACGCCGGTGTGCCCGTACGCCTGCTCATCCCCTCCCAAGCAGCCCTGAGGAGCACGA
TCCTTCCCCTTGTTTTCGCCGTTCATGGTGTTTCTTGTGCCTTCTCTCCAACATACCACT
GTTACTCCACTTCCCTGGCGGCAAGCGCCGAAGCAGTCGTCGGGTTTTCGGAATACAATC
TGGCACCGGAGCATCCGGTGTTGGCTTTTGAACGTGCGTATG
>comp3895_c0_seq1 len=255 path=[3307791:0-21 3307814:22-254]
AGATGGGAAGGGCAGTATGTGTGGGTGTCCGTTGCAAGCATGCGGTCAGTCGCCGCCCCC
CACCGCCACCGCCGACAAAGTCAAACGCCTTTGTACGTTTCCCACGGTGCACTTATCCAT
CTATCTATCTATCTATCCGAAGAGATCTAGTCGGAGACGGACCACGAGATCTATCTATCT
ATCTATCCTGCCAGCAACCCGGTACCGCGGACTGGGGAGGGATGGAGGGGGTCAGGAGGA
GGAGCGGCATGACGT
>comp4267_c0_seq1 len=268 path=[3608904:0-18 3608936:19-267]
GGTGAGGTGCTCATGGTTGGTTGTGGCAAAAGAGGTAGGTATAGGACGTGAGATTGCTCG
TTGGAGGGTCGCCGAACTGCACGCCGTCCTTAACCGTACTGCAACCCGTCATTGGCCACA
CTTCACTGTGTCGTTGGCCATAATACAGGTGCAGGCAGCGACTGCTCTAGTCCTCTATGA
CTCTGTCCGGATAGCAGGAGTACCGAACTGCATGCATGAGGTGGACTCTGGGTCGCCTTA
TGGCCATCCTCGCCTTGCCGTAGATAGC
>comp4591_c0_seq1 len=358 path=[3867570:0-184 3867813:185-357]
GAGCCCACTGCCTTAGCTTGATTGTCCAACACTCCCTGTTAAGTATTTCTTGTTCATATG
GCACATGGGTACTTGAAGTTCCCAGTAGCAGATCAGTTAAGAAAATAGAAATCATAATTA
GCAATCGCACCTTGTAAACTACTCCAAACCCACCCTCGCCAATTATGTTGTCCTCTGAAA
AATTATTTGTAATCCGTTGTAAGAACTCAAGTGGAAACTCTCTTGGCGGTGGATTTGTAT
CCTGTAAATTGCTCTCCATGGCATCCTACATCACCTTGTTTTGGCTTAAGGTTCTGAGAA
TTTCGGCTCCTGCAAAATACTGAACATTTAGTTCCTGAAAAGGTTGCTAGGATAACGG
>comp4800_c0_seq2 len=559 path=[4038066:0-21 4038088:22-558]
GGGGGCCTGGATCTCAACCAGGTTGGTGAACTTGCAGTCTTCTTTAGGATTAGCGAAGAA
GGGGCAGCGGTAGAACCTTCGCCCCGGGTCTTGTCGGTCCCATGAAGTTTCAATGGTGCA
TGGTTTATCGTGCTTGCAAGCCGGCCAGCTCCCATCATCGGATTCATCTGCGGGATCTTC
GTCTATAGCTGTTGTGACATTGCTATCAGTTGCATTGGAGGCAGAGCTCGTCTTCTTGAC
AGTCCATTTGACGAAGAGCTTGAAGGAGCGAACATGGCGGAATGCCACCTTGAAAAATGC
CCTCCATGATTCCTCCCCTACTATGTCAATCAGCACATTGTAGGCAGGAGAGGAAGGATC
TGTCCTCACATACAGGATGTGCTGCAGAGTGAGTTCATGCGTTGCCTCATTCAACTGAAA
ATCCTTCAGCATCGCGCGCCGCACTTGTTCGAAGGATTTGTTCTTCAGCTCCGCCACCGG
CCTGACCACGAACGGGCAATCGGGACTCACTGCGCCCCATCAGGTCCATTCCAAATCTTC
CCTTCTGCGCGAAATAGCA
>comp4811_c0_seq1 len=679 path=[4045576:0-361 4045938:362-378 4045959:379-678]
GGAGTCTTCGAATTTTTGAGTGAGGAAGACGCTATGGCATACCTGGGGTTCGAGGCAGGG
GCCATGCCCAACCTACAATTCCTCAATCTCATAAACAAGGAGTGGGGCGGCGACACACCA
GTCGGCATGGAGCACCTGTTACGCATCCAGAGGATCTTTCTGCATAGGGTTGACTCTGGT
GATGCCACCATAGTTTCTGCGTTCAGGAACGCCTTATCAGGGCACCCAAACTGCCCTTCT
GTCCATTGGACTAATTGGTGATGGTCATGAAGATCAACTGCAGGGTTTGTGGTTGCAGAT
GTGCTCGACATGCGATTGATCGTTTATGCAGCTTACTGCATACCATTGGAGACTAATGTG
CAGAAGGATTGTAAAAAAGAAAAAAAAAACAGAGTTTCTTGCAGCCGATGGCTCCTTAAA
TCAGTTGGAGAGCGTCTGGGTGCTCCACACTTTGTTCCACGGTCGGTCGTCCTAGATATC
CGTTGTAATGTTTTTGCTAGTTTTTGCACGAGCCTCACCACATTGCTGCTTCTATGATTC
AGTCAGCTACTAATTAAGTTCTGTAAATATTGTGGTGCCCTTGAGATTTGGCATCAATGT
GTTTTGTACGCTGACATAGTAAGCTAAATTGATTCAATCAGCTACTAATTTAGTTTCTAT
AAATTTCCTGGCACTAAAA
>comp4980_c0_seq2 len=204 path=[4182877:0-20 4181674:21-203]
GAAAGGATGGCCGCGGATCATGCTTGTCCCTACGTAGCTATTGAAGAGCTCACCGCATCG
GCCTTGTTACCCCCGGTTCCCAGGAATAGAGAACATAGTAGCCAGATGTATGTTAAATCG
GAGTACATTTTCTGGAATAGTTTGAATTGTTTACTGCATGTACGTAATTCAGATGTATGT
TAAATGTTGTTAACCATATAATCG
>comp5389_c0_seq1 len=273 path=[4505822:0-272]
CCGCCTCCGGCTCCGATTCGTCCGTCCAGGACCTCCTCGCGCTCGTCTACTTCGGCGCCC
TCTTCGACGTCAAGCCGCAGAGCGACTTCATCGCCACCATGGCCGCGCGTGAGCACGAGC
GGAGCAGCTGCATCACCTACGACTGCGTCGGGGACGACACCGTGGACCTGCTCGTGGAGG
GCGACCTCGACGTCGTGTCCGCTGTGGCCGCCCTCGCCGCGGCCTCGCCCTGCTTCCGCC
GGTCGGCGTCTCCCACCGCGCACCGCGCGTCAG
>comp5627_c0_seq1 len=442 path=[4710205:0-47 4710305:48-441]
GAGCATTAGTAAGCCCAAAGGACATGACTAAATACTCATAGTGCCCCAAATGAGTTCAGA
GCAGTGCTGTGTGGATGTCGTCGGGGTGCATTTGGATTTGATGGTCTCCGGAACTGAGAT
CAACCTTGGTAAATACGGTCGCTCCCTGAGGTTCCGCCAACAAGTCTTCGATTGAGGTTA
GGAGGTGTTGCACGAGGTACTAGGTGGATATGATGGTCACAATCCGTATGGGGAGGAAGG
CCAGCAGGTTCTGCAAACACATCCTTGATTTTTTTTTCAACACTTTCTGAATTTCAGGAG
GTGCAGATAATGTGACAGTTCCAATTGGAGGAGCAGGATGTGTGCTTGGTAATGTGAATT
CGAGAACATGACACTGAGCTCCCTTCAACATTCTGTTGCAAGTTTTGGCAGAAACTAAGA
AGTCTGAAGAAGGAGCAGTGTA
>comp5735_c0_seq1 len=299 path=[4807430:0-248 4808053:249-249 4807881:250-263 4808110:264-298]
ATGACTTTCTTGTCAAGCTGAGCGGCGGCCGGCCATCGGCTGGCCGGAGGTGGTTCACCG
TCGGGTGCTAGTTTGCTCATCAATGGACGGATGACCTCGCGCATTTGAGCCCTACTTGAT
GAATTAGAATGTGTCATTGCTCTTTCCCCCTCTGTTTTTTAGTTGCTCTGTTTTGTTTTT
CAGTTATAAGTATATATATATATATATATGTATCGATCGATTTGTAGTATTTTGTAAGCG
TGTGTAGTGCCCATATACTATATGTTTGCCTTGAGAGAGTGCTGATTATTTACAACAAA
>comp5810_c0_seq1 len=270 path=[4874913:0-269]
AACTCGAAGCAAAGATTACCAACAACGGAACAAGTTACCCTAGGGATAACAGCGCAATCC
TATTCTAGAGTCCATATCAACAATAGGGTTTACGACCTCGATGTTGGATCGGGACATCCC
AATGGTGCAGCCGCTATTAAAGGTTCGTTTGTTCAACGATTAAAGTCCTACGTGATCTGA
GTTCAGACCGGAGTAATCCAGGTCGGTTTCTATCTACTTCAAATTCCTCCCTGTACGAAA
GACAAGAGAAATAAGGACCTACTTCACAAA
>comp5925_c0_seq1 len=366 path=[4972799:0-245 4973209:246-246 4973094:247-365]
GCTGCTGCTATAGAGAAGAGAGGGAAGGGGATCTGGGGCGAGATGGGTGGTGAGGTGTTG
GCTGACGTTCCGTTGTTTGAATCCTGCGGAAGACGACACTGTGGAGAGAAGACACATTGT
GGAGACGACGATCTGGTAGCGATTCAAATTAGGGGTAGCAATGTCATTTCATTGCTTTTT
ACCTGGTCGGACGGTCTTGTTCAACGACCTATATTTCAAAACGGAGGGAGTAGCATCTTT
CTGGACTTTTTAATTATAATTACCATTGTCACTTTTTGAAGCATAATTAGCATACTATAC
TTGACATGTAAGACTGGTACACGTGTGTTGATGTGAGTCAAATATTCTGTTGATTTTCCA
AAAAAA
>comp5942_c0_seq1 len=415 path=[4988946:0-320 4989522:321-414]
CTCATATTGGGGCTTAAAGTCACTTTACTATTTATGGCTACAAAGGTTCCAGGTGCCATA
TTGGATGGTGGGTGAGCAGAATAGTGGCCCAGAGGAACTGCAAAAACTTGTATTATATGG
ATGGAGACAACTTGGACCTGCTCCCGAAATTGCGGTTTTCCCTTGTCTTCGTGTACTCTG
TCTTCACAAGTCCAGCTGGGATGCGTTACCAGGCAATATGGAGCACCTCACGTTGCTCGA
TAAACTGGTTATCATTAGATGGGAGAATATCCGGTCTCTTCCAAAACTTCCCAGGTCTCT
TAAGTGGTTTAAGCTTGCTTCCTCAGCGAGATCCGATCCGGTACCAAGGTTGCTGCTGCG
CATCTGCGAGATCCGGCGAGGGGTCGCCGTACTTGGCCCACAAATCCACGTCGAG
>comp5942_c0_seq2 len=241 path=[4989593:0-146 4989522:147-240]
GGGTGTCTCGAGATCCAGATATGAGGAGGCTTCTCACAGACATGCTCTCACAAATCAAGG
CGCCACCAACCTATGCCGTTTCTGATATCCAAGGACTTATTGGCAGTATCACCAAACATT
TCTGCATTACTGTATCTTTTGGGCTGTCTCAGCGAGATCCGATCCGGTACCAAGGTTGCT
GCTGCGCATCTGCGAGATCCGGCGAGGGGTCGCCGTACTTGGCCCACAAATCCACGTCGA
G
>comp6086_c0_seq1 len=436 path=[5115560:0-79 5116150:80-80 5115640:81-435]
TTTTTTTTTTTTTTTAGGCCAACAAGCACATCCAATGGATGGCGGTTATTAAACCCAGGT
TACGGCAAAATAATTCTCAGATCTAGTAGAATAAGAGGCTAAAAAACAGAAATGTAGATA
AAGTTATGAACAAATTTCTGTCATTCATTGTACAAACAGAGTACTAGCTAAGTCTATTGC
CAATGTTCACCCCACGAAGTTAGCATGTCATTCATTGTACAAACTGAGTGCTTGCTCAGT
TGCCGCCTAACTTCTTGTCCAGTTGCTGATTATATTACTGTTTTGATTTCACTCGTGCCA
CTTGATGCTACACCCGACACTTCGTTTTTGGTAGAAAGGCAATTCTTGGCCACTAAGTAC
ACAATCGATTGCCAGGCTTAAATCCCTTCCAGTGACTGGCATATTGTTACTGGGTCTTGA
ATCATCAAACTGCCCG
>comp6178_c0_seq1 len=233 path=[5198658:0-29 5197986:30-232]
GGTATTAGGTCCTATTTTTTCATTTAAAAACTGCTGAAATAGTTATGTTTGCCCCCTCTA
GCCCGTGATCTCTCTCATATTTGGCTGAAGCTCCTCTATTGCTTTGGGTACTGGTCCGCT
GTCATCCAAACCAGAGGCCCTGGTCCGCCTGTCATACAAACCAGAGGCCTTAGGTCAACC
ACCCACTCACCCATGGTAATTAAAGTGATATTTTGACAATGTTTTAAAAGTTG
>comp6241_c0_seq1 len=434 path=[5248861:0-134 5249208:135-433]
GGCAAGACACATAAAAGTTGATAGATGAATGAGCTGTTGAGAGAAGCCGATGTCTGGCTA
TGAGTATTTTCTTGCCTATTTGCTCAATTGTTGATTGAATGGATAATTGTGTCTCCTCAA
TATTGTACCGTATAATTTTTTTAAATCAACCGAAATAGTTCTCTAAATCCGATGTCTGGC
TTTATTTCTTGAGTAGAAATGAATGAGAAAAAAATTTAAAGCAAATGAAAATGAAATGAA
GTTAGTAGTGAAAAATTGTTATTGTCTTTTGTTAAAATTGACTTCATGACATCAATTGTG
TGTGCGGATTCAACATTTATTTCTTGTACGCGACGATAGCAAAGATTAGTGGATTACTGC
CACACCCTGATATGTCATCCATGTCTGCTGAGGACTGAGGTGCCTAGGTTTGTGATCACA
AAGTATGCAGATTT
>comp6266_c0_seq1 len=342 path=[5271300:0-113 5272509:114-114 5271497:115-341]
GTGAAATTGAAGAAAGATTAGAGGTCGATGATGATAAGATACCCAAAAGACACAAGCCTG
GAAGAAAATTTGCAATAAATCGTGCAGTTGTCATTTAAATTTTGTTCGGCGTTCTTTTTG
CAAATATTGATCACTTAGCTATACCCGAATTTTGATATGGCTCCAGAACAAATAAATTCA
CCGCTTCCGAAAATAGCGAGAGGGTATTATGTCACAAATGGGAGCCGTCGTATCTTTCAG
TAGCTCGTTGCAGGTAGTTTACTTCATCTGGAGATTAAAACATCCCTTTACCAGCTATTG
TGTACTTGGATGTTATTTCTTGCTCACTATGCTTCGAAGGCA
>comp6377_c0_seq1 len=253 path=[5355533:0-252]
ACCCTACCTAGGACTATAACCCCATCAGGGGGAGTATAAGATAGTAGAGATTATGGCCAT
GACTCATGAGGAATGCCATTCTGAAGGAAAAAACATTTCCGCTCTATAAACAGAACAAGG
GCTATCCTGTTCCAAATCTAGACCTAAGTTTCTTGTTTCACTTGAGGAATGAAATGTTTG
ATCCATCAGACCATCACTAACTCCTCACAGCATCCCACAAGGTTATAATGCAATTAAAGA
CCAGTCATGAACA
>comp6391_c0_seq1 len=1470 path=[5366860:0-672 5367994:673-1469]
GGTTGTTCGCTGGTGCTCATGTCATACTCATAACCATATGTTGATGCAGCTGTTGTTAGT
TGGCCTGTTGGCATGCAGTCACTGTACACCATGCCATCATCACTTGGTACACAACTCTCA
TATGACGATGTTGATGCACAATCGTCCTCTTCAGCTGGTGGCCTAGCGTCGTCACCTTCG
CCCGATATAGGGTCAGCCCGAACATACTGCAGCTTCACTAGCTTAATAATAGTACGTGGC
ATTGTGACTATTTTAGTATGTTTGACATCAAGAGTCTGTAGCTGCCTCAAGTCACCAATT
GAATCTGGCAGACGGGTAATACCTTTGCATCCTCGCAGAGAAAGAAACTTCAGGCGAGGT
AGAAGCTTCCCGATATGCTTGAGGTCGCCATTTTTTACATCCGACTCCGTGTCCTCAAGA
TCAAGCACCCGAAGCAGTCTCATATTGATACCACGAGAGATGAAGAATGGCATCCACATC
CCAAACACCGTCAATGACCGTAGCCTCGTGAAGTCGAGTTTTCAAATACAATCTTGTTTC
TATTCCAACAGCTTCTTATGGTGAGGTGCTGCCCTGTGCGTTGCGAGTTAAGTCTGTGAC
GCCCCTCCAGTGCAAACACGAGGTTATCTTCCATGGGCCGTGAGATGATGTATTCACGGA
AGAAACCATTGACTTGGTACATGTTGTCATTGATCTTGCTGCTGGTAGTGAGGCTACTTC
TTGTTGTCTGCCGCTGTTGGATTATGCACAACTCAACAAGATCATCAAACAACTTTTCTC
CCTTCTCTTTTGCTGTACCATCACCAAAGGTGTCGCTGGAGTAACCCTCAGCGATCCACC
TTCTCAGCAAACGCTTGCGTCTAATTCTTTTGTGCTCTGTAGGGAAGACCAAGAGATAGA
ATATACATGGTTTGAGTGCGTCGGAGCACGCATACAAAGTAGGACTCAATCCAACTAAAT
AGGCCCTTCAAATTGTGAAATCTTGGATCCCTCCTCCAGCTTCCCCATAAAGTCACGAAG
TATATCGTCTGATATGGTATTCAAGACCGCCTTTGTGAGCACCTGGTCTAGCTTAACTCT
TTCTTCGGCTACATATTTTCCTATAGCAGCTATCACTTTGTGAAGTCCGCCACACTTGGC
CAAGATGTCTGTTGTAAACTTCATCATCACACTAGTCAATCGCGTGCTGCCCCAAGCTAT
CTGAAAAATATAAATTCCAAATATATTAAATGTTCCGTTAGGAACCAATACTAACGTCCT
TGAGGAATCATGTTGATTCTACCACCAAAATCAGATGCAATCTTTACCTACCAAACAGAT
AGCGTATATAACTGAAATCAGTTGTTAAGAAATCCGAGCTCTGATTGAACTAAGAGTACA
AATCCAATTCACAAACATACTCACGGGTCACGCCCCGAAACAGCCCCCACGTCGCCCCTC
CACGGGCGACATGGGAGGTCATCCCGATCT
>comp6619_c0_seq1 len=238 path=[5554032:0-135 5555085:136-136 5554198:137-237]
CGCGAGTTGTTGTGGACAATTTTTTGGGCATTGCAAATAAGAGACATCTCTATATATGGA
GCATACCTACGAAAGATTTCAATCATGACAATATAAGGAAAATAAAGCTTGGTCACACAA
AAGAGTTGAGCACCCTGGCCTTCCATCCAAGTGAGAGAATCGTTGCTGGTGGTGATGTAA
CAGGGAGGATCTTAATCTGGAGAGGTTTTGGAAAGGCCAAGTTTTCTGGAACACATGG
>comp6722_c0_seq1 len=340 path=[5633646:0-116 5633763:117-339]
CTGGAAATTTTGGCTCCGACGCCGCTCCGCCGAATCCGATTGACCTTCGAGGGCGGACGA
GGATGGAACCTGGCTGCCAGAACACGGCGAGGGCCTCCAGATCCAGATCCGCTGCGGTCG
CGTGTTCCGCCGCCGACCGTCGCGACGGCCTTGCCTTGCTGGCCATCGCCGGCTTCTGTT
CCTCCGCCGCCTTCCATGGATGCAGTGCGATGCACACCCTACCGGCGGCAGCTTATATGG
ATCGGCTGCCATTAATCTCTGCATGACCAGCAATGGCCTTGGATTGGATGGTTGACTCTC
TGTGATGTGGGATTGGAGTCGGGAGGGAGAGAGTTTGGGG
>comp6722_c0_seq2 len=244 path=[5634773:0-20 5633763:21-243]
TTCTGTGATCTACTAGCGCCATCGCGTGTTCCGCCGCCGACCGTCGCGACGGCCTTGCCT
TGCTGGCCATCGCCGGCTTCTGTTCCTCCGCCGCCTTCCATGGATGCAGTGCGATGCACA
CCCTACCGGCGGCAGCTTATATGGATCGGCTGCCATTAATCTCTGCATGACCAGCAATGG
CCTTGGATTGGATGGTTGACTCTCTGTGATGTGGGATTGGAGTCGGGAGGGAGAGAGTTT
GGGG
>comp6794_c0_seq1 len=992 path=[5688599:0-368 5689057:369-369 5689060:370-991]
GGGGGAATTCCAATGATAGGCTAGTCTCGCGCAGTACATGGTAGTTCAGCCAATAGATGC
CTAGTACGCTGACGGCATTCAGAGTACGCTGATCGGCTTATGACGTATGTGACGCAGCTC
TTAGCGCAATGTATGTGCTGTTATCGAAGCCTATGGCTGAGTATGTAACGCTATGGCGTG
CTAGTCGTCTCATATACGTCTGATGACCTCGTATCATGTTATAGGGCTGCGAACTGTCGA
TGATGGTCACGACTCTGTCGATAGCTGTGTGACTCATTCAGAAGGTGTGCAGCCTATATG
ATACGCAGTCGCATCCTATCTTACGTGTCAGTACTATGTGTGAGTGCTCCGCCCTAGTGC
TGATGTATGCCCCATAGTGCTCAGTGGAGTCTCTCTTAGCATAGTGTCCGCTCATACATT
AGATGGACGGCTCATTAGTATCATCGTCGGCTGATATAGGTCGTGGCTCCCTGTATATCG
AGGTGAGTCTATCTGGATCAACGTCGCACTATGATGTGCAAAGTGTCGTCCATGTATAGA
CAGTGCGCGTATCATATAGGATGCGGCGATCTCATACAGCGTTACGGTCGCTGCGTACTG
TATAAGGATGCTCTGTGAACTGTCATCGGTCCGATCAATTAGTCTAGTGTGCGTTATTCA
GATCGAGTGAGTACATGATTCGTCAGTGTGGATCAATTACAGTTAGGCCGCTGACACATT
AGTAACGTCGGCAAGCACTTAGTCGTGTCGTAAGCCAGTGTGTCGTGTCTTAGACGACTG
TGTGTGATTCTCGAGCGATTTATACATCCGTGACAGCGCTTATAGTGTGCTGACAGACTG
GTTGGTTATCCAATGATCGACCTGGAGTCTAATATCTGACCACGCCTTGTAATCGTATGA
CACGCGCTTGACACGACTGAATCCAGCTTAAGAGCCCTGCAACGCGATATACAGGCGCTG
CTACCGATAATAAAAAAAAAAAAAAAAAAAAA
>comp7054_c0_seq1 len=524 path=[5922064:0-361 5922701:362-404 5922883:405-405 5922771:406-523]
GTTCGGTGTAGGGGGAATTCCTGGAGATTGTCTCGTACGGTTAAGAGCCTCCGCCCGTCT
CTGGGACTATGGACGGGCACGCTCATATCAGGCTATATTTGGTCCGGGTTATTATCGTCG
CGGTTACCGTAATACTTCAGATCAGTTAAGTAGGGCCATATGCCTCGGGAATAAGCTGAC
GGTGACAAGGTTTCCCCCTAATCGAGACGCTGCAATAACACAGGGGCATACAGTAACCAG
GCAAGAGTTCAATCGCTTAGTTTCGTGGCGGGATTTGAGGAAAACTGCGACTGTTCTTTA
ACCAAACATCCGTGCGATTCGTGCCACTCGTAGACGGCATCTCACAGTCACTGAAGGCTA
TTAAAGAGTTAGCACCCACCATTGGATGAAGCCCAGGATAAGTGACCCCCCCGGACCTTG
GAGTTTCATGCTAATCAAAGAAGAGCTAATCCGACGTAAAGTTGCGGCGTTGATTACGCA
GGATTGCGACCAAAGAACGAGAAAAAAAAAAAAAAAAAAAAAAA
>comp7192_c0_seq1 len=320 path=[6042702:0-17 6042738:18-217 6042527:218-268 6042527:269-319]
TTTTTTTTTTTTTTTTTTAGAAACCACAATCATCGATGGTATTTATTAAGTGGAGACAAC
TGAAACACACAACAGGAGAGGATCGGGTCCTCGAAACCACACAGGCACACACAAGAGAGT
GAGATTGAGGGAAGAATAAGAAACTAGTCACACACACGACACAAGCCTGGACCGACCACA
CACAAGGAAACGAAAAGAAGGCACCACAACAACATGCACACCCGCACACAGTGCTAGCAA
GCCACTCATGGCTTCACTGCTTCCTGAAGCACCCGCACACAGTGCTAGCAAGCCACTCAT
GGCTTCACTGCTTCCTGAAG
>comp7408_c0_seq1 len=1048 path=[6213201:0-544 6214209:545-563 6214243:564-584 6214271:585-1047]
TTTTTTTTTTTTTTTTTTAACCCATCTTGTTTATAAAATCCTAATTACTCTTCCTGGGTC
TTTTGATTTTGTAATTGCTCTACCAACGATTAATATTTGATATTCTTTTAAAAGCTCTTC
AACATTCTCCACACCAACTCCTCCAGCAATTGCTAATAAGCAGTTTTCCTTAAATTTCCA
TTCCTTTTTAATTCCAAATGTCTCCTCATCAATCCCTCTATGCAAGATAACAACATCTGG
CTTTAATTTTAATGAATCATATAATTTTTGAGGTTCAGAGACGTTCATCATATCCAAATA
GCTGATTAAACCACATTTTTGACATTCGTGGATAGCTTTAATTATTGTTGATTTTGGTGC
TACTCCACTTATTGCCACTGCATTAGCTGTTGCTTCAAATGCCAATCTTACCTCAACCCT
TCCAGTGTCTAAGGTTTTTAAATCAGCAACAATAAAGCCATCAAAATATTCTCTCATTAT
TTCAATAACCTCTAAACCAAACTTTTTAATTAGTGGTGTTCCAGCCTCTAAGATGATGTG
GTCGCTATTTGGAATTGTTTGTAACAAAAATTCCAAATTCTCCATAGTTGGGACATCCAA
AGCAATTTGTAGATATGGAGGATACTCCAATCTAACATCCCTAAATCCAACTAATGGATG
CAAAGCTCTATATTTCTCTTTCTTTACCTTCTCTTTTGAAGGATATTCATTTAAAGCTCT
GTTTATAGCTAACTTTGCTGAGGCATAGAAGTATTGGAAGAGTTTTCTTTTATTTAAATT
GGTTATTGGAACCTCTGGGACATTAACAGAGACAACAACCTTTAAATCTTCATCTAAATC
TAAATCAGCAACTGCCTTGGCAACTGCATACTGAATAACTCCCTGAAATAGCTCATCCTG
TATCTCACTCTCTATATTATGCCTTGGAACAACTAAGGTTAATGGTTTAACTATTAAATT
AGGTCTTAAATTGGCAAAAACACAATTTCCTCTTGTTAAAGCATTTGTAAAGGTATTGAA
TTCCCCGACATCCTTCTCGGGGTTCCAT
>comp7492_c0_seq1 len=307 path=[6288722:0-51 6288774:52-173 6288896:174-306]
CTTTCGCTTGTTGCCTTCGCCGTACTGCTTAACCTCGTTCTCCGAAGAGGCATCGTTGAA
CGACATACTCAGGAGCCTTCGCTTGTTGCCTTCACCATATTGTTTAACCTCGTTGTTCTT
GGAAGACGCGTCGTTGAATGACATGCTCAGCAGCCGGCGCCTGACGAAGTCGGCCTCCTT
AGTCAGGTTGGAGACGCCGAAGAACATCGAGGCCGACGAGCCGTCACCGAACGACATGAC
CTTGGACTTGCTCGCGTTTCCGGTGGGGTTGGGCGTGCTCATGCGATTTACTTCCGAAAT
CTTAGTT
>comp7586_c0_seq1 len=291 path=[6367441:0-172 6367614:173-178 6367620:179-290]
TTTTTTTTTTTTTTTTTTATCATGCCAGTGATGTTAAACGATGTATCAGTCTTCAAAGTT
CAATACAGCTAACCGAATAGCATTCCCTCGGTAAAAAAAAAAAGATGATAGTACAAAAAA
AGTATCTGTGGCCAGGTACCGTCAGCAAGAATCATCAAACAGTCTACAAGAGGAAAAGGT
TCTTATTCCATGCCCTTGCATTAAACATGTACATAGGTGCACACGAGGCCTATAGCCAAG
CTCAACGACAATTGGCTGCAAACAGGTAGGTCATCAAGAGAGGGGGGATGG
>comp7692_c0_seq1 len=389 path=[6452785:0-181 6453058:182-184 6453063:185-388]
ACAGAAAAGAAGAAGGTTAGTGGAGCACACCATGCTCCTCAATTCTAGCCTCTTCACCTC
CCGTGTTGGCATCCCTGGTACCGTGGTACGTGAACTTCTTCGGCGCCTCTGATCGACCTC
CACGTCATCTCTTCCTTGAACCTGTAAACACTGTTTTGGAAGAACTCTACTCCTTCAACC
GACAGCAGGAGCAGTATGAGCACCACTAGCGAAGCCCCGAACGCCGTCGTGTTGCAGTAA
AAGAAGACATGGCACCGCCTGGGGTAGCTGTACCTCATCACGATGTCACTGGCGACGTGG
CCGTGCTCGTCTGTTGAATAAGGTAGGGTTAAAACAATGCTCGATACCTTAAACTGGGTA
CAGCTGTCATATATTTATAGGAGGGAACG
>comp8582_c0_seq1 len=544 path=[7455572:0-169 7455742:170-295 7457306:296-296 7455868:297-543]
TTTTTTTTAAATAGGGCGCCTCAACGGTGTGTCAACACGCATAACTCGAACCACAGTTAC
TATCAGTCGACATGGTGTAACCTGATGCGAAGACTCTATCACGGCCGGTTCGGTGATGAG
CCGACAGATAATGGTCGCTCGACACCTGAATCACCGAAACAGGGTGGAAAAGCCTCTTTG
CATGTAGCCGATGACGGAATGTCTTTAATGATCATTGATATAGGCCTTCATCCGTGAACA
GAAATAAATATGATGCTCCAAGTTAACATAGACTGCCACACTTCGTATCATTTAGCGACC
CACGCGTGATAAGCGGGAGTGGAGCCGTGGAGTTCTCGGGGATGATGTATGAAGCACGAA
TTAAGGTTTTTTGCATCGACATATTCTGCCACAAATAAGGATAGCGATCACAGGCGGCAG
AATCAGCCTAACTTTGGGAGATGTCGCGCCAAGGAAAGGAGATAGCGGTACTAATATGCT
ATGAGCGAGTTCCCTAACCTTCCTGCTAACCCGCAGAATTGTTGTGTTCCTCGCCCTCAA
GGTG
>comp8607_c0_seq1 len=434 path=[7483182:0-310 7481837:311-344 7481898:345-433]
GACCCAAAGTCGATACGTCCGATTAAGCGACGTTGGTCTAGGTAACGAATTATACCTCGG
GTTACGAATTATGCTGTGCCTAACGAATCTGGGACGTGCCTAAGTAATCTGGTCCGCGAC
TAAGATGTACGGTGATCGTGGACGCTTGACCGGACTTATGCGTCGCCTTCCGAGTTATTG
GATGGCGTTCCGTCCTATTGGATACTATTCCGTGCGTGTGCGACACGTTCCGAGCATATG
CTAACAGTTCCGTCACTATGTAACGCTTGACGTAGATTGCTATCAGGTTACGATGACTGC
TAAGCCATTACGCGACATTCTGCAAAGTTACGTCGCATTCTCTCACGTTACGGCTGATTC
TCTAGCTTACGCGCATGAGCTCTAGGTTCCGGGTACTATCGAACGTGTCATTGGTACTAA
AAAAAAAAAAAAAA
>comp8673_c0_seq1 len=381 path=[7572074:0-12 7572087:13-248 7572323:249-380]
TTTTATGTCAAATGAACCCAAAACTTAGGGGTAAAATATGAAATTTACTCTTTTGTTAAT
GACTCATTTTACATGAGACTAAATGTAATAATTACCACAACTGTTTACTCATGAAATATT
CATTCAGGTTTTACTGGGCACAAACATCATGATACCTATGAGTTTCTCTTGCCAGTTTTA
TTCAGTTGGCGACATAAGTTTCCAATTTTAGGTCATTTACTGGTTTAATAAGCTACTTCA
TGAACGTTAAACATCATCTGCTTATCTTCCATGCTGACTTGCGGCATTTACCAACTGTTA
GCATCTTAGTTGAGTCTCTGTTCACAATATCATCATAAGGCGGCTTATAGAAACATACCA
TGACACGATGACCTCTCTTTG
>comp8673_c0_seq2 len=209 path=[7574123:0-76 7572323:77-208]
TTGCTCCCATACGTGATGTGGATCTCCAACTGGAGTCCTTTGTTTGTACGGTTTAATAAG
CTGCTTCATGAATGCTGAACATCATCTGCTTATCTTCCATGCTGACTTGCGGCATTTACC
AACTGTTAGCATCTTAGTTGAGTCTCTGTTCACAATATCATCATAAGGCGGCTTATAGAA
ACATACCATGACACGATGACCTCTCTTTG
>comp8784_c0_seq1 len=250 path=[7697238:0-162 7697558:163-185 7697597:186-225 7698030:226-249]
GCGGGGGGCACGAGGACGGCGTGGCCGGGCCATGCGGCATTGATACGCTCGAGGGTCTCG
TAGTCCTTGGCGATGACGAGCACCTGGTTAGCGCGGCCGGCGCGGCGGACGCTGATGAGC
CAGTTGGAGAGGAATGGGAGGTATGGCCCGAAGACGGTGGCGAGATGATGGTGCCGTTGC
CGGAGGCGCGGCGAAGGCCGCAGCGTCTTGGAGCGTGTAGGAGCGCTCTTATCATCAGGA
GCAGCTTCAG
>comp8983_c0_seq1 len=357 path=[7918447:0-81 7918560:82-82 7918562:83-148 7918658:149-356]
GCACTACGCCGCCCTTCTCCTCCAACTCGTCAACAATGCTGATGCCGCGGCCAAGCGACG
GCGCGTACACGGTCATCGCCGCGGCCACCTTGTCCGTGCTGCACGCGAGGTGCTCATGCG
GGAACACCACGGCTTCCAGCGCCATAGGGCCGAGCTTCCGTGCGCCTTGCCACTAGCGAG
AGACCCGGCCTCCAACCATGCTACTCGGCGATGGCGTGCTGGAAGCAAGAATAACAAGAA
GAGACCAGCCTATGGGTACGAGATTGGGAGAAGCTAGGTCGCCCTCAGCACCGTGGGCAA
CTGGGCATGCATGCTGATGCTGGTAGTACTGAACTATGGAGGAGAGGGGGAGGAAGG
>comp9033_c0_seq1 len=578 path=[7969886:0-130 7970017:131-365 7970252:366-366 7970253:367-577]
TCAAATGCCTTTCTAAATACCTTTTCGACCTCTCTGTGTGGAATGGGGTCTAGAACCAAG
GACTAAAGCGGTGCACGAGGCCCTTTGGATATGTCCTTCTTGGGAGGGCCCACAGCCAAA
GCCACCCATCACAGCTGGAATCTAATCTTGTGACCCAGTATTAACCGTGAGATCTACACA
ACCGACAAGCGCTAGCTTCCTCCCCGGTCAAGTAGTAATGCCGGGATGACTTTGCGTGTC
CTATAGCGATCGAGCCCTCGAATTCACGTCGTCAAAGTGGAATGATCAGATTAAAGGGCT
GTCGGGAGGGATGTGTAGGCCACTAACACCCCTCTGCACGAACTATAGATACGTCTTTCA
TCGGTACGCTCGAAAGCGCAGGTGGCTCCCAAATCGTGGGGAGTTAATCGAGCTGCGGAT
TGGTCCCCACGCCTTACGGCAGCGAACATAATCCCGCTGATGTGAAGTCGATCTACAAGG
TAAACAACGGGGAATATAATTCAGTTGAACCGGTGTGGAGCCTGCACTTGGAACGCTGCA
TAAGGGACCCAACAGCCCCAAAAAAAAAAAAAAAAAAA
>comp9033_c0_seq2 len=468 path=[7971833:0-20 7970017:21-255 7970252:256-256 7970253:257-467]
TTGGGAATTGATGTCTGGGAGCAGCTGGAATCTAATCTTGTGACCCAGTATTAACCGTGA
GATCTACACAACCGACAAGCGCTAGCTTCCTCCCCGGTCAAGTAGTAATGCCGGGATGAC
TTTGCGTGTCCTATAGCGATCGAGCCCTCGAATTCACGTCGTCAAAGTGGAATGATCAGA
TTAAAGGGCTGTCGGGAGGGATGTGTAGGCCACTAACACCCCTCTGCACGAACTATAGAT
ACGTCTTTCATCGGTACGCTCGAAAGCGCAGGTGGCTCCCAAATCGTGGGGAGTTAATCG
AGCTGCGGATTGGTCCCCACGCCTTACGGCAGCGAACATAATCCCGCTGATGTGAAGTCG
ATCTACAAGGTAAACAACGGGGAATATAATTCAGTTGAACCGGTGTGGAGCCTGCACTTG
GAACGCTGCATAAGGGACCCAACAGCCCCAAAAAAAAAAAAAAAAAAA
>comp9143_c0_seq1 len=204 path=[8086528:0-104 8086706:105-105 8086707:106-203]
ACTGATTAACCCAACACACATGGGCGCCATTGTTGGGTGGTTTCTTGTATGATTGTATCT
ATACCAGTGTATGTATCTACACCATATACGAGGTCTAGCTAGCTAGGAACCTCCGGAGCA
TTTGCTACTGCTTCCGTGTACTGCAGCGCAGCGGATCAGGTGCTGTGCCCTAGAACCAGC
GGGTTCCACTTCCCCATGTCGTAG
>comp9259_c0_seq1 len=243 path=[8208481:0-72 8208626:73-108 8209759:109-242]
GGCAAAGGCCCTTGCAATAATGTGCGCTGCACCGCGACCTGTCACAAAGAGCACTTCAAG
GGTGGGTTCTGCTACAGTAAAAAAGTCACTTGTTGGCGATGAGCTAAACGAAGACAACGA
CAATCGCATCTTTCGCAAACCACCTAAGAAGGAGAAGGAGAAAAAGAAGTGCATGTGTAC
ATTCCCATGCGGCAAAGGCCCGGCACCGCCGTCGGAACCTGACGTCTTCATGGGCCCGTA
CCA
>comp9509_c0_seq1 len=701 path=[8463434:0-554 8465727:555-555 8465728:556-560 8464111:561-561 8464112:562-700]
TTGGTTTTACTCCCCTCGATTATGCGGAGTTATCAGTAAGAGCGGGTACCGTTCTGCTGA
ATGCACTATGAGGGCGACCCTTGATCTTCATTCGTTCCATAGATGCAAATACCCGGGTAC
TAGTTGGCGAAGTTTGGCTAAAGATTGCCCACTTACTAGGTGACTGTTAACTAGAAAGTT
GCATGAGGCTGGTAAGTGAGGGGCTCAGTGAAACAGGATACACCGTACCGTGACGATTCC
CGTGTGGGCTTGACATTCAGCCAGCCTCCCGCTTGTACAGAGGCAGACTGTCCGATGCCT
AGTATGTTCACTATACGATTTCTTGGGCTAGCTAGGTGTCTTGACCCCATATTCCAAAGC
ATCCGAACCATGCTTGTACTTATTCAGTACGAGTGATGCTCTTGGGGTACCTATTTTTTG
ATCCGATAGTATTGGTTCTGGCGTGTTCTCGTAACCCCGGGCACTAGATTATGGTGAATG
GTGTGTACACACTACTTGACGGGGCGTTACCATTTTCAGGTGGGCACAAATAGCTAAAGC
CTCGTCCGCATTACGCCCCATGGCTCACGTCTCAGAGGAGGCTAGCTCGAGGTCACCCAT
AAGGGATTACGGAGTTACACCCATAGTAACAGACGGAAATTGTTGATAACAGATAGTTAA
TACGCCTTGGCTGAGGAGACCAACGGGACTTTCAAAAAAAA
>comp9693_c0_seq1 len=389 path=[8666756:0-208 8667160:209-308 8667365:309-388]
AGGCTGGTATTAGTTTTGCCTCAAGACGTTCAACATGTCCACCAAACAATCAACTGAGTT
CAGACTGGTAATCTGCTGATGCGCTGCCTTGGTCTGTGTTGCTCTGTGGTGCAATGCAAG
GAGGTTCTGGGTTGTGGCTTACCCGAAGCATCAGTGTGTGGCTGCTACAGTTACTCTTCT
CATGGCTCCGAGATGTTTCTCCAGCTGCATGTGTGTTTGCAAATTAAGTGTGTTTGTGCC
ACCGCTACTGCTGCTTATTGCACCGCGAATAAATGGTGTGTTTCCTTCTCACCAAGCTGC
CTTGATCTTGGGGATATGCTTGATTGGATTGGTATGTTGTGCTGCTACTTTGACTCGAGT
GCTGGCTTTTCCACAGCTGGTGTGGCATT
>comp9713_c0_seq1 len=372 path=[8690746:0-354 8691462:355-371]
ATGGAAGGCGCGGATTGGGTGCGCCACCGTAGGATAATCAACCCTGTTTTCACCATTGAT
AAGCTAAAGATGATGACGAAAACAATGTTGGATTTTGCCAAAAGCATGGCCAAGGAGTTG
GAAGATCAAGCGTCTCAAAATGACAAGGGAGAAACAGAAGTAGATATCAACAAGGTTTTT
AGCGAGCTAACAGTTGATAATATATCGTATGCCATCTTTGGAAGCAGTTATAAATTAGGA
AATGAAGTCTACCAGGCCCAAACTGACCTGTTGGGGATTACTATGGAAACTTTCCTTGAT
GTACCGATACCAGGATTGAAATATCTTCCTACTGAAAGGAATCAGCGCAAATGGATGCTC
GAAAGAAAGCTT
>comp9713_c0_seq2 len=925 path=[8692855:0-18 8691495:19-457 8692283:458-924]
ATGCTCGAAAGAAAGCTTAAAGAGCCTACTTGCACAAATCATACAACCACGATTAGCAAC
TAATGAATATGGCAATGATCTGCTTGGTGTGATGCTTGACTCTTGCATTGATACCAAGAA
AGGAGGGAAGCAAGTGGATCTCAGCTTGAGCATGGAGGAGATCATACATGAGTGCAAGCT
ATTCTTCTTCGCTGGTCATGAAAACACATCTCTTCTCCTCACATGGTCAGTGTATTTGCT
CAGCATATACCCAGAATGGCAAGAAAGGCTACGAAAGGAGGTCTTGAAGGAATTTGGGAT
GCAATCTCCTGACCCCAATGCGCTCAACAAATTGAAAGAGATGACAATGGTGCTCTTCGA
GACCTTGAGGCTCTACTCACCTGCTCTTTTCATGCAAAGGAAGACTGTGGCTGATATGAC
AGTGGGATCATTAAAACTGCCCAAAGGCATAGCAATTGTCATACCTATTCCAATAATGCA
TCGTGACAAGGAGGTTTGGGGTGACGACGCTGATGAATTCAAGCCACTGAGATTTAAGAA
TGGGATCACGGGTGCAGCAAAGGTTCCACACGGCCTCCTAGCATTTTCAATGGGACCAAG
GTCTTGCATTGGTCAGAATTTTTCTATGTTGGAAGCCAAGTCAACACTGGCCCTGATGCT
CCAGAAGTTCTCATTCACGCTTTCCCCTGACTATGTGCATGCGCCCGTGGATATATTTAC
TCTGAAACCTAAGTTTGGTCTTCAAGTATTTGTGAGGCCGCTGGATAAGTGCAATTAGAC
TAGCATCTGCTTTGAAACATTGCAGTACCTCTAAGAACTGATGAACCTGGGTTTGTACTT
GATGATAAACACTGTATGAAGTGAATGTAGGACCAAAATAATAAAGAAAACAAGGGAGTA
CACTCGCAAAAAAAAAAAAAAAAAA
>comp9713_c1_seq1 len=332 path=[8690012:0-331]
TGGAGGCCGTACGCCATGAGCAAGTGGTTCAGAGAACAAGGGATCCATGGACCCTCCTAC
AGGTTCTTGAAAGGCTGCAACGAGGACGTGAGGAGCATCAAGGAGGAGACCGACCGTCTG
GTGCTGGACGTTGGCGACCACAAGTACCTCCCGCGGATCGCGCCCCACTACCTCAAATGG
AGGGCTCAGCACGGAGAACCATTTCTATACTGGCATGGGCCACAGCCACGAATCTGCATA
TTTGAGTACGAAATGGCAAGGCAAATCCTTTCAACCAAGTCCGGACATTTCGTGAAGAAC
GATGCACACCCAACCCTCTTGGCTTTGGTTGG
>comp9807_c0_seq2 len=307 path=[8798266:0-43 8798310:44-306]
TTTTTTTTTAGCTACACTTACTCCCGTTTATTGATCATTGACAGTTTTTATGAGGATACT
CTTGAGGCCAAGAGGCTGAACGTGCCACACATGGCGTTCCTTAGAAAGACCTAGAGCATG
TTTAGCGAGAATATGTGCCTTAACATTAGAATTTCCCCCATTAAAAAATGGAAGTACATG
CCTGAAAATAAGAGGCAGACAAACTGATCTCGCGAATGATATTTCCATAGCTTCCTCTAT
CTCCTTTTGTTAACGTCATCAATAACACCCTTGCAATTGCTGCTTTACACACAACCACCT
TTGAAGT
>comp9878_c0_seq1 len=314 path=[8877176:0-113 8878421:114-153 8878640:154-173 8878509:174-194 8877396:195-313]
ACAGTGTGTTGGATCCCTCGGTGCAAGGCTTTATTTGTTTCAGCTTCAACTTTTGTTGAA
TTAGCTGTGGATTCGTTTCAGCTTTGCCACTGGAGTAGACCGGGCCGTGCTTCACTAAAA
ATGGTCCCAATAAGATCATGGCTTCATTGGCAAAGCTGAGTCGAAATAGATGTCTGTTCC
TTACTTAAGTTGGGCCTCCATTGGAGATATATATAGCTTTGATTAATAACCACATGCATT
TAGTGAACACCCGACGCAGTTGCATAGAATCGAATAAACTTAAACGACACCTGACGCGGT
GACGGACGAACTGG
>comp9878_c0_seq2 len=243 path=[8877176:0-113 8877379:114-123 8877396:124-242]
ACAGTGTGTTGGATCCCTCGGTGCAAGGCTTTATTTGTTTCAGCTTCAACTTTTGTTGAA
TTAGCTGTGGATTCGTTTCAGCTTTGCCACTGGAGTAGACCGGGCCGTGCTTCATTAAGT
TGGGCTCCATTGGAGATATATATAGCTTTGATTAATAACCACATGCATTTAGTGAACACC
CGACGCAGTTGCATAGAATCGAATAAACTTAAACGACACCTGACGCGGTGACGGACGAAC
TGG
>comp9913_c0_seq1 len=348 path=[8919616:0-125 8918339:126-347]
TCAAATTAAATAGCCGATCATACCACACTCCCAAACCACACCAGAAATCCACACAACTGC
TGCTTAGTCAAGCACTCAAGGTGCACACGCATATAGCTAAGATGTTGCAAGCAGGCACAC
ACATAGCAAGCCACACTTGGCACACACGTCGGTGCGAGCAGCCAAGAATCATGCATGCTG
CTTCTTATTTGAAAGCCACAATGCTAGGTGCGAGCCACCACAAGCTCACACCTGACAGAC
ACAACAACACAAAGTAGCAGTAGGAGCCGATGGATCGATGAGCGACACCACCAACAAATC
TCTTTCAAGCAACCCGAAAAGCACACAACAAACCCTGTAGGATCTCCA
>comp9945_c0_seq1 len=266 path=[8950979:0-32 8951058:33-239 8950542:240-241 8950544:242-265]
GAGTAAAGGACAAGTAGTGCAACTTAAACTCAATTTTTTATTGTGTACTAGCAGGAAGTA
GGTATCTATAGCGTATGCCTGAGATCTAACACTGTAACATTTATTGGAGTAATTAAAGAT
ACTTGTTTTAGGCTGACAAGTAAAAAACAAGTAGGAGTACAACTTGATAGAATCTTGAGG
CAATGCAAATGCAGACAGCAATAGATGGCAGTTAAGTGGGTACAGATCACAGGCACTGAG
AGCATACAGCATAGGTACAGATCACA
>comp10100_c0_seq1 len=663 path=[9106710:0-83 9106793:84-530 9107244:531-662]
AGACAACAAAGTCAACAACACAGGAAGTTCAGAGCAACACTTGCTCAAACATGCTAGACT
AATGAAGAAACGGGAACTAGGGGATCACTGCATGGGCGACTTGTCCTTCCTTGGCCTTCA
CAATTGGCACCAAATCATCGAGTTAGTGTTTCCTTAATTCATAGTCATCATCAATCATCC
AAAACCCTTGCTGAGCAACTTCGTCAGGCAGTGCTTTCAAATACCAAATAAAGTCCTTAG
GAGGACCATCATTCCCAGAGCCATGCTTTAATATATATTTCCCTGCAGCATTTATATCTT
GCTCATCTAAGTTGGCAGGTATGTTGGACACACCCCGTGAACTTGCTGAGGTTGAACGTG
AGAGTGAGCTTGAGCCTGAGCATGATGATTGAAGGAAAATCGAACCGTGGTGTGCAATAT
AAAATTCAACGAGTTTGTAAGGCTCGCTTGGAATCTGGGATGCAAAATTTCATTTCAAGT
TAACAAACAAAACATACAGTGTACCAGCAAAGACCAGACGCAGATAAATTTCAGTATACT
GGAAATGATTGGGCTCTGATTCTACTTGGTCAATTAGATGATCAATGAGAGCTAAGGTGC
TATATCCCTGGTGGAGAACTTGGCACGTGCGAAATAATGTAATTTTTTGTGACGGCGGGT
GTG
>comp10100_c0_seq2 len=252 path=[9106710:0-83 9106710:84-167 9106710:168-251]
AGACAACAAAGTCAACAACACAGGAAGTTCAGAGCAACACTTGCTCAAACATGCTAGACT
AATGAAGAAACGGGAACTAGGGGAAGACAACAAAGTCAACAACACAGGAAGTTCAGAGCA
ACACTTGCTCAAACATGCTAGACTAATGAAGAAACGGGAACTAGGGGAAGACAACAAAGT
CAACAACACAGGAAGTTCAGAGCAACACTTGCTCAAACATGCTAGACTAATGAAGAAACG
GGAACTAGGGGA
>comp10177_c0_seq1 len=240 path=[9194870:0-111 9194982:112-239]
GGAAGAGGTGACTACGCGGGGGTGGAAGAGGGTGTGTCCTCGCATTCAGAGACGACACGA
CCGGGCGATTCAGATTTCTCTCCTTCCTCGCCTCAACGACATGCTCTGTTTATTTTGCTT
GCAGCGGCTACATCATTTCGACAAGTGATATGGTTGATCTTTGCCATGTGGACAAATGGT
ATATGTTTTCTTTAAGAAGAACACATGAGAAATCACTGATGCACGACGAAGCAAAATTGA
>comp10185_c0_seq1 len=491 path=[9202104:0-272 9202445:273-287 9202479:288-346 9202590:347-348 9202593:349-371 9202634:372-372 9202636:373-376 9204196:377-490]
ACGGAGGTCTGGACCTTCAAATGCCGGGTTAGTTTGCCGGTTACAGAGCTCACTGCACAG
TTTGGGATCATTAACAGACGTTGTTGTGTGGTGTTTGCCTCTTGGGATGGTGATGTGCTT
GTGCTTGCCAAGTTTGGTGATTGGCTACTTCAGGTCGACAGGGATGGCAAGTTGGTTGCC
ACTTTCCGTCGCAGAGGCATTGGTCCTACTCAAAATCGGCTGAAACAATCTCTTGTTCAG
CACACCTTCTTTCCGACACTAGAGGGTTATGTTGTCAACGCGTCGCCTTTCATCTGACTG
ACCAGAATATTATGTTGTCAACACACAGCCTTTCATCTGTGGGCAGTTGAGTGTGGTAAT
GCTTCTTATTGACCTAGCTATCTGTATCCACCGGAACTGCAGTATGTATTTTAACTGGAT
CCACTATGAGGCCGCTAGCTTCTTTCTTGATGCATAGTAAAATTATTGATCAACAAAAAA
AAAAAAAAAAA
>comp10489_c0_seq1 len=206 path=[9547459:0-19 9546810:20-136 9546725:137-160 9547338:161-205]
CAGGGGCAACACCTCCGCAGCAAGGGAGGCACCTCGACATCCAAGTGTCTGACCTCAGGC
AGCACCTCTGCATCTAAGGGCAGAGCGTCGTGGGTGACATCGGGCTCTGCATCCAAGGGA
GGCGCCTCTGCATCCAAGTGGCTGACCTCGGGCAGCACCTCTGCATGCAAGGGCGGCGCC
TCGGGCCTGCCTCAGCGTTAACATTG
>comp10533_c0_seq1 len=348 path=[9606711:0-48 9605722:49-112 9606967:113-347]
AGGGTCTGTCACGTGCTAAAGAGGTAGCCTTACTACAAAATAGAAGCAAGGCTTGAATCT
GAACTGTACATGAGTCATAAAATTTCTTGTTGGTGTCGTCATGGTAACGGACCAGTTGTA
CTCGTACACCTATAACTTTATATTATGGAGATACTGCAATATCACTTCAGTATCACTTCA
GTATGAGATTTGATCTTCGCTCGGTGTCATCTAGTCATTTGTTTATAACTTTATATTACT
TATTTGCTGCCATGCCTCTTAGAAACAATGCAGTGCATAATATTCTTTTGCTCTTTATCC
TCAGTCCAAGATTTATGTCATCAATGATGGCATTGCAGCCTCAGTGGT
>comp10533_c0_seq2 len=248 path=[9606942:0-12 9606967:13-247]
GGTACACCTATCAAGTTGTACTCGTACACCTATAACTTTATATTATGGAGATACTGCAAT
ATCACTTCAGTATCACTTCAGTATGAGATTTGATCTTCGCTCGGTGTCATCTAGTCATTT
GTTTATAACTTTATATTACTTATTTGCTGCCATGCCTCTTAGAAACAATGCAGTGCATAA
TATTCTTTTGCTCTTTATCCTCAGTCCAAGATTTATGTCATCAATGATGGCATTGCAGCC
TCAGTGGT
>comp10759_c0_seq1 len=492 path=[9894770:0-292 9895155:293-391 9895670:392-392 9895331:393-491]
CCATCATACGGAGCCCTTAATGACTGAGATAATTTCATTGTCTTGTTGTTTGAATCTATG
ATTATTGTATTCATAAACAGTTTTGCACAGACACTGCATGCAACATCTTCATAACTTGTA
GACTCTGTCTTCCAGAAAGAAATATAGTTGAAAGTGAGCATTTACATAAGATCCAGAAAT
ATTGGTTCAGCAGAAAATATTGTATGCCCAACACTCTTCTTGATGGGCTCTGTCTATTAG
TTTTCTACGAAAAGAAACATTTATCTGTTTCTTAGTGCCAATTAAATCATCTGCCATGCA
ACATAATTCAGTTGTTGGGCATTGGCTATTCACTGTTGCAAAGATTACCTATAGTAGTGG
ACCTGCTTTTTTGTGATTTAAATTTCATAAAGTTTATAGTTGTATGTGATAACATATCCA
CTCTTTCACAGTTCACATGGCCACATGGGCGTGGTAAGAAGCTCCAAGAAGGAATGGGCT
GTTCCACTGAAA
>comp10880_c0_seq1 len=844 path=[10063598:0-406 10064139:407-430 10064193:431-454 10064243:455-641 10064527:642-642 10064528:643-719 10064605:720-720 10064606:721-843]
ATCCCGCTCGTTCTTGCATGTCCACATATCATCCAGGACAATTAAGAACTCTTGAAGTCC
AGTCTCTCTGCAATGGCTCTTTGAAGTTGGTCTAAGTTTGTTGGTTCAACTGTGTTGGTG
TCAGTTCCAGGTATGCAGCCAAGTATCTCCCTGGTGAGCCTAATCACATCAAAGCTAGTT
GAGACACATACCCAGACCCTGACAGGGAAGTGCCCCTTGACCCTTTCATCATTATACAGG
TGCTGTGTGAAGGTTGTCTTTCCGATGCCCCCCGGGCCAACGAAAGGCACAACAGAGAGG
GTTTTATCATGGTATGTGCCACTGTTTTGAGCAGGTCAGAGACTAGCAAGCATATGGAGC
TCATCTCCTCTATGACAGACTTGATTTTCTGGGACATGGCTACTCTGTTAAATGGCAGCT
TGATATCAACATGGTCATCAACATCATCATCATCATCATCAAAATCATCACTATCGGTAC
CGGGCATGTCTTCGCTATGTGGCTCACTGGTGGCAGTAGCAGCAGGAGGATCATCACCTT
GAGTGCGCGGAGATGAGAAGCACGGGAGGCAGTTACCGAGGGTGTGGCGAACAAGAGGGC
GCCCATGGATGGACTGACCCTTGATGCCGGCGCCGCTGCCGGCCTCCGAAGCAGCAACTG
CAGGAAGAGGATCATCACCTAGAGTGCGCGGAGATGAAAGGCACGGAAGGCAGTTGCCGA
GGGTGTAGCGAGCAACATGGCGTCCATGGATGGAGTGACCCTTGATGCCGCCGCCCACCT
CCGCAGCAGCTCCTTGGTGCCGTCGATCTCGTCCTGGATGATCCAGAATTTCAAGACGTT
AACA
>comp10889_c0_seq1 len=289 path=[10078103:0-41 10076846:42-63 10076890:64-64 10076893:65-89 10076924:90-90 10076925:91-288]
GTGTGTGTGCCATGGAAACTGTGGATCAGGATCGCCAGCAACGCAAATGCCATCGTCTGA
GAGCTTTGTTCCAAGTTGTAGTCAAGACTGCTATAATATGATGTCAGTGTGTGTGCCATG
AAAACTGTGGATCTTTGTGTTGCTCCATTTTGGTTTGGCACAGATTTCCGGTGAACTGAA
GTTGCGTACATGTGTTGCCAGTGACATTGTGACTTGGTGTTGGTCCTTTGGGCATCCCAT
CTTTGTATTTATCTATGTCTGCCTTCCAAAATTTCCATCCTTGTCGAAA
>comp11272_c0_seq1 len=285 path=[10581383:0-59 10581485:60-66 10581492:67-174 10581666:175-284]
AGCTCGCCGTGGATGCGGAGGCCGGCGATCACCTCGGGGAAGCAGTGGACGCGGCGATCA
GCGGTGAAGTCGATGGGCGGGAACGCCGAGAGGCGGGACACGACGTCGCCGTACTTGGTC
ATCCACCAGTCGTGGTACTCGAGGATGACGAACACCACGCGGCGCCGGAGGTGGCCCGCC
GTCACGAACATGGGGAGGAGGCCGTCGTTGAACTCGTGGTACACGTTTCCCGTGAACCCG
CCCGTGGAGAGCAGCACGGCCGGCATGTCGTGCCGCACGTCGCAG
>comp11346_c0_seq1 len=498 path=[10693396:0-151 10693649:152-175 10693687:176-176 10693688:177-497]
GGGGAATTCCATCTCCATTTGGTCACGTTTACAACCGGAGTAGACGGCCATAGCAGGAGG
GGTGTGCGACAGGCAGGAAGCTCTCGCGGGGTCCAAGCATTGCTGCAATGGGCGTCCTTG
CTCGATGTTGACCCGAAGCTCTAACTGCATTTCAAGTCCGAATCTCTAGATATCTCGAGA
GCCAATGGTTAAGGAAGGGGCGTCAATTTTGCGCGGACACGCTGCAGGATGTAATGATTA
AGCCGTAGTTGAATTTATGGAGCGGTGCCCCGGGAAAGGTATAAATCGGAGGCAGGGGTT
TACGGCGTCAGGATAGTTCATAGCGTACGCAGAACGAGAACAAGTGAGACGTGTATAGTT
GCCATGCTGAGTAGACCTGGCGTCTACCCCTCCAAACGCATTCTTATTGGCAAATGGAAG
TAGCTTCCACAGTTTGTAACAAGCCGTGCCTGCGCATGTTATTTACCAATGGAGAATCGA
AAAAAAAAAAAAAAAAAA
>comp11406_c0_seq1 len=338 path=[10771235:0-255 10771716:256-301 10772717:302-337]
GAGGAGCTCCAGCGCCGGATCCACCGCATTCGCCGGCCCGCCTTCGTCAAGGCCATTACC
CACGCCTGCGCCAGCAGGGCAAAACAGATGATGATCCCGAAGCACTTCAGCGAGTACCTC
CCGGCGCACGATGAGCCAGTCGTCGTGGTGGATGAGGCGGATGACGAATTCCACATGATG
TGCAATGCCAGCAAACAGGGCAGGAACTGCTACCTCAGCAAGGGGTGGAGAGAGTTTGCC
GTCCACCATGACCTTGAAAATGGCGATTGCTTGGTTTTCCAGCTGACAGAGAGCACAAAG
TTCAAGGTCTACACTTTTAGAGCAAGCCCAAACTATGA
>comp11429_c0_seq3 len=218 path=[10807668:0-14 10807670:15-217]
GTACATGAATTATTTAAATACAATACATGAATTATTTCTTGTCTTGTGACATATATTTTT
GTTTTTCTTTTGTCTATATATATACATATATATATTGGTCACATAGCTCTAAATAATGGT
ACGTAATCTTAATACCCTAAACAACCATAATTTCCACACAGTAAGAACAATATCTTTCCC
GACAATGTTAGAATTGAGCATTTTTGCCAAGTCCATCT
>comp11589_c0_seq2 len=251 path=[11026483:0-23 11026163:24-72 11026541:73-79 11026219:80-250]
CATCGGTCAGGTCGGACAGGGAGGATGACTGAATGTGAATATGTGGTGTGTGTTTTCGCA
CCTTGTATTAGTAATATTTGTTTTTGATAAATGTTATTAAGCCACTGTTTGTAATTTAGT
TGAGCGACCAAATGAGCTCCAAACTGGCTGAAATTTTAGGTGAAGCCTCTCTGGTCCATA
ACAAGGTCCCATGAATCATATTTATATTTTATTTGGAAATAAGCCCATTTAAAAAAAAAA
AAAAGAAAAAA
>comp11666_c0_seq3 len=208 path=[11134519:0-25 11135446:26-207]
CACACTTCTACTTTCATGAGCCTTGATCCTAGGCATACAAGCAAGGAGCAAACGGCCTCG
AGCGCAAACTCGAGCGCACGGAACTCAAAGGGGACAGCAAATCATGATGGCCTTGTCGAC
CTCGAGCGTTTGGCGCTCGATGGGAAAGGACAAAGGAGGACGGGGCTCCGCTTGCCGCGC
CCAGCATCGCCTCCCTCTCTTTTCACAG
>comp11695_c0_seq1 len=1127 path=[11180928:0-391 11181603:392-393 11181606:394-965 11182733:966-1126]
GGGAATTCGAGCTCGGAGACCGACCGCGCATTAGTCAATCATATAGTTCGATAAATGAGA
CGTCACGGATTTGAGTATCATTTGCTAGAACTGCTTACCTATCTAAACGCTCAGGTATGC
CTGCGCTGAGACTCAGCATCTCAATGTGACCGAGCTTGTGACTCCGCATCCTCCTGCAAT
ATACCCATCGGCTCACGGGGTAACGTAGCTCTTCTGCGTACACCTGGCTAGAGGGTCCTT
ACCGGCTGTAAGCTCACTACAATCCAGGTACAGAGTGCGTTAACCGGCCATTAGAGGGCC
GCTACACCCGTCAGAATTTAAACGTATGGGCGGCGAAGCGCGATAATGGTTAGACCTTCT
TGCAGGGGCAAATAACGATTTTGCGACTGCCCCTTTAAGATGGAGAATGGACAAACGCTC
ATTCCTAGTGAGGACATCGACATCGTTACGATGCAACGTCGAGTGGCGGCATAACACTTG
GCTCGGTCCTACCCGCGACAGTGCAACAAAAACAGTTGCTCTACATTCGCTATGCATTTT
AACGGATATGCCTTTGCCCCCCGTCCGTCATGGACGAAAAGTTTGGCTATGCGCGGAACA
TTATGCCGGATTACTCGTTATCGCTGGGTAATCGTCCGTTGGGCCCGCTCTTACGCGATC
AGTGCCGTTAGCACATGCGCGAATAGGGCGGATTCCGAAAGCATGTGCCAAATTCCCCAT
GACCCTGTTCCAGGTGAGCTGACACTATCAGTCGAAGTTGTTTCCTTAACCAGGAAAAAC
GCTGTTTCTCCGTTTGCTTGTACCATGGGGGCAGGGAATTCTTCGAGCGCGCGAATGTAT
ACACTATTATCTCATGTGCATGTCCAGAGCGGGCTAACCTAATATACCTGGTCGCATCGT
CCGAGATCAGTTGGGAATAGCGGAGCGGATACGCCTGGAACGCTGGGGCGTGCCAGTAAA
CTTACTGTTCTCCAGTTCCTCCATCATGTTCCGTCTAATCCGGAGATGTGTAGCTGCATT
GTGCTCCGTTGCGGTACTCCTCGACTGGGTGCCATATGGGCTACTGGCGAGAGGAAATTT
GCTTTTGTGTATTTAGGCCCGTGGCACCTAAAAAAAAAAAAAAAAAA
>comp11732_c0_seq1 len=377 path=[11237974:0-24 11237095:25-120 11237290:121-239 11237507:240-376]
TTTTTTTCTTTTTTTTTTTTTCCATTTCAACTCCGGAAGAATCAGTTTTCAAAAGAATCA
TTGATCGTACATTGCCTTTTTTAAGACAAGAAAGAGATAAGCTCCATACACGTGATATCC
ATCGATCGATATCCATTGAACTTTTTGAGCCGCCTAATCAACGTGCATCGCGCAGCATAC
ACGTGATCGACGATGCAGATCGATCGATGCCTACCATCATATCATTCAAGGAAGCCTCAT
AAAACTCGCGCGACCGAAGTATACGGAGTAGCAGAATGGAAGTTAAAAGGGACACGACGA
CGGTTTGGTTCGTGACTGGATTAGGCCATGATGAGGCACGAGTAGTTGGCCGGATCGACG
AGCGGGCCGGCACGAGG
>comp12004_c0_seq1 len=255 path=[11616650:0-85 11616736:86-106 11616757:107-108 11616759:109-146 11616797:147-254]
TCAGTCCCGTGCCACAGTTCGGTTCAGAAGAGCAGAAAAGCAAACAACACTCAGATCATC
TGCGACGTTACTAAATCTCAGCTTGCAAAAGCGGCACCATTCATAATTCAGTTCTTACAG
CGAACGAAGCATTGGGCAAGCATTCAGCAACTCCCATCCAGCACCAGCACTACTTCTACT
TGGCGATGACCAGACTGAACAACCACGTTTACCACATGATACATGCAATGGAATCTAAGA
GGAGGTGAACTTGGT
>comp12084_c0_seq1 len=539 path=[11724428:0-162 11724801:163-414 11725766:415-415 11725330:416-450 11725590:451-451 11725396:452-500 11725481:501-506 11725449:507-538]
GGGGGGGGGAATTCTGGACATTAATTAGGGCTGAAAGCCCTAACTTAATGGACGGGAGGT
ATCCCAATAGGAGGTTTCCTCCTATGGTTTTCAAAACAATCACCATCATGCTATTAATGA
TATTAAAATCCCAACTATACCAAAGAATATCCCAATTATCCATAAAACTGTAACTAAGTG
AGGCTCTCTCATTGGTTTATACTTCAATATAAGCCTTGGTAGGGATAGATAGCCACCTAT
ATAGTATAGCTTCCCATCTTCTTTGAGAGTTGTTGGTTTATGCTCATCCCTACTCATAAC
CCCAGCACTTAGATATTTTAAAGAGGCATCTATCACATAAGGCATCATTATAACTAAAAA
TGGGATATATTCCTTATAAACTACTGCTAAGACAGCTAAGAAAGCTCCAATTGGTAAGAG
TTCCAACATCTCCTGGAAAAACCTTTGCTGGAATATTTGTTAAATATCAATAGCCCTAAA
TAGGATGCAGAGAATATCAAAAGCGGAAAAAAATCCAAAAAAAAAAAAAAAAAAAAAAA
>comp12141_c0_seq1 len=536 path=[11796485:0-152 11799022:153-153 11799023:154-157 11799027:158-170 11798960:171-171 11798268:172-172 11798269:173-183 11799082:184-481 11797015:482-482 11797017:483-535]
GGGGGAATTCATCTCCTCTAACTTTGGAGAGGTAGGAATGGGAGTATTTGCACTTGTGGT
AACGGTATTTGCATTATTGATGGTTTTTACTATGTTGGGTATGCTGTTCGATTTCTTAAA
GGACTGAATATTCGGTGGCAGTATGGGATTTCTAAAAAATAATGTTAAGAATTTTTTTGC
TGGTTTTTTTGCGACGTTGGTGTTGTATTCTATAGCTCCATTATGGCCGTTATATGGAAT
CATTGGAGTGCCAGTAATTCTACCACGCCTTATATTTAAAGACAAAAAGAAGTGTCTAAC
AACAACATCCACACTACTACTCCTTGTCATATTTCTTCCTGAATTGCTGATTCTTATTGG
ATTTCTGATATTTCCTATTGTTATGGGCTATTACATCTCTAAGGAATTGGTGAAGTAAAA
TGGTGAAGCTTATGAATTTGTGGAGTGAGAGGATTAAAGATAGGGAAGTTGTTGAAGTTA
TTGGCTGTGAGAGAGTGCCATTGATGAAAACGTAAAAAAAAAAAAAAAAAAAAAAA
>comp12155_c0_seq1 len=690 path=[11811650:0-88 11811739:89-309 11812040:310-689]
TTTTTTTTTTTTTTTTTGCCGTTTACCGCCCAACTGCTCCTAGATCATAGTGTGAGCTAA
CCAGTGGACCTCTGCGGTACCCTCAGTACAAGAGGCAAACCATAAGATTGGCCTACCAAT
AGGTGCGTCGCACATCTGCCTTATAGACCCAACCGGTTGGGTAGGGCCCCATTCAGCTTA
CATGTGTATCTAACGAGAACCACTATACATGATTCACGAAAATGCGCACGCCGATCGTGA
GCGACCTGCGTTGACGCAGTGTCCGGGACCGGTCACAGCCAATCTCTTAGGACAGTACAT
GGTTAGTAAACAGCTTTGATTTCTACATCCGCCCCCGAGAATACAAGGGTGCCCATGGCG
AGGTCATCATACCCTGTTCGGTCACGGCTTCTAACAGCCTACCAATGCAGCGTGGGCTGA
ACATGAGGAGTAAGTATACGACGCCTGCACTAGTCACTTCGTCGTGATTTTGGCAAAGGG
GAGGCCCACTTAGGCCTATCTATCGCGTCTTTTTACTGGTTTCGAACCTTCTGACGAAGA
TGACAAGCCACGCCGTCCGACTTTTGGATTCCTTGAGGACGAAGTGGGGTTTATATGGGT
GGCGAAATACGACATGCTGGTAGCCGGTTTTGTTCACTTATAAAGACGGTAACCGTAGTC
GCGCAAACCGTTATATTACGGATCTTGATA
>comp12527_c0_seq1 len=448 path=[12334768:0-201 12335099:202-337 12335235:338-398 12335296:399-447]
GGATACATGCCACCAGAATACATTGAGAGACGCGAAATCACATCGAAGTATGATGTATTC
AGTTTGGGTGTTATAATCATGCGGATAATAGCAGGAGACGAGGGCTACTCCAAATGTGCA
GATATGTCTTTGGAAGATTTTCTTGAGCATGTACACGGAAACTGGGGGAAACGGCTAAAG
GAAACAATGGCATTGCATACATCAGAGCAACTTAAGACATGCATCGAAATAGCGTTAAGG
TGTGTGAAGGTTGATCGTCAGAAAAGGCCTACTATAGCTGAGATTGTCGATGAACTAAAC
TTGGTTCATACGGCAGAAAGTTCGACTACAGGCCAGGTCACCAACTTCCGAAGCAAGCAA
AACTCAAACTCAGCTGGGTGCTGAATTTTCATGCTACTGTTTGAGGGCAAAAGTTGGCTA
GGTATGAAAATGATGTTATTCTTGTGGA
>comp12631_c0_seq1 len=374 path=[12506910:0-129 12507079:130-187 12507137:188-197 12507147:198-246 12507232:247-373]
TGGCAAGTTTGAGCTGTCCGGCAGGCGAGGCCGACAGGCAGGGCAGGACGGCGTCGATGG
CGGTGTTGGGCTCGGTGGTGTCCATGGCGTGGGGGATTGGATCCTCTTTGAATCCTCCTT
CCCCTCTGACTTTTTAGATCGATATTGTTGTGTATTGTGCATTGTTGAGGAAATCGTTAA
TTGGCTTGCGAGTACGGTATTCATTGGCTATCACTGTTGGACAACAAAATGGAGATTTCC
AACAAAATGGAGATTGGCGGTGGGTTTTCTTGACCGCGTCGATCATTTTTGCATTCTGTG
AGATAGCTATCTGTTTTTGGCTAGACACTATTTTTTTATTATTTACCTAAATTCTATTCT
GTGAAAAAAAAAAA
>comp12631_c0_seq2 len=271 path=[12506910:0-129 12507079:130-187 12507591:188-188 12507137:189-198 12507147:199-247 12507847:248-270]
TGGCAAGTTTGAGCTGTCCGGCAGGCGAGGCCGACAGGCAGGGCAGGACGGCGTCGATGG
CGGTGTTGGGCTCGGTGGTGTCCATGGCGTGGGGGATTGGATCCTCTTTGAATCCTCCTT
CCCCTCTGACTTTTTAGATCGATATTGTTGTGTATTGTGCATTGTTGAGGAAATCGTTAA
TTGGCTTGTCGAGTACGGTATTCATTGGCTATCACTGTTGGACAACAAAATGGAGATTTC
CAACAAAAATTCAATTTTGAACTTGAATAAG
>comp13138_c0_seq1 len=295 path=[13346090:0-183 13346456:184-207 13346504:208-212 13346512:213-294]
CGATCCGCCGGAATCCGCCGCAAAGGCGGCGCCTTTCCGGCTCTCCCCCGATGTACAGCA
ACTTCAAGGAGCAGGCGATCGAGTACGTGAAGCAGGCCGTCCAGGAGGACAATGCCGGCA
ACTACGTCAAGGCGTTCCCGCTCTACATGAACGCGCTCGAGTACTTCAAGACCCACCTCA
AGTACGAGAAGAACCCCAAGATCAAGGAGCCATCACCGCCAAGTTCACCGAGTACCTCCG
CCGCGCCGAGGAGATCCGGGCCGTCCTCGACTTGAGAGAAGGCTACGGCTTGGCG
>comp13166_c0_seq1 len=507 path=[13389074:0-1 13387412:2-290 13387701:291-291 13387702:292-352 13387792:353-353 13387794:354-506]
CATAACCATATACTCCAGTTCCTTGTTTTTTTTTTTGCGAGGACAACAGTTCCTTGTTTT
TTTTCAGGACAGGTGTAGAGTACTTTGAATTGTCGGTAAACTATTCACAGTTCCTTGTTT
TTGTTTTGCGAGGACAACAGTTCCTTTTCAGCTGCACGAGTAGCAGAAGGACCGTGTTTG
CAGCATCAACTGCTTCATCCTGGATGTCCTGAGCCTCTGGTGCACCTTCTTGCTAGCCGC
ATCCTCTGCCGCTCCACATACTCCATCGACAACCTCTACATCTTCGATTCCGGCATTGCC
TGGGCCCACAATGCTGCTGTTATTTGGGGCGGACACCGAGTTGCTCATCCATGCCCTGAT
GTGCTGTGCAGCTGTTGGATGAATGACTTGACGGACATGGACGCGGATAATCATCTTCCT
TGTAAAAGTAGGCGCGATGATGATTCTGTTAAATGTGTATAGTATTTTTACTGTACATCT
CAATTGTATAAGGGGTTTCTATGTTTG
>comp13567_c0_seq1 len=327 path=[14052220:0-76 14052318:77-113 14052396:114-191 14052525:192-285 14053332:286-326]
GGCGGGTACAATGGCCACGGCGACGGGCAGCAGAACAACGGCTACTACAGCATCACGGCA
TCGGCAAAAGCGAACATGGGTCGGTGGACATGGACACAAGCATGTGCGGCTGCCCTGTTG
ATGATGATGGCATTCTGATTCTGAGAAACTTCCAAGTTTCTTGAGGGAAAAACTATTTTG
TCCTTCCTCTCCAATCTTCCATGTTGTTTCAGTTGATGTGCTCCTGTAATTGATGGCAGG
CTAATGAGTTAGTCAGTATTATTATTAAACCAGGCACTCCTTTTTTGTTTACTGATAATC
ATGTCTATTGCAAGGTCATGGATGACA
>comp13593_c0_seq1 len=496 path=[14099281:0-472 14103450:473-495]
GGGAATTCGGGAGAAGTACCAATATCAGACTCCCGAGACATAAGGGGTGTGCACGGCATG
GATGTGTCGCTAACCTCCTGGTCCTATAAAGCAACACTCATGGCACCGTGTGCTGAAGGC
TCCAAACGGGTCGATACCAGAAGGGTCGATTCTTTCTTCCAATACATTGTCGGTGTCAAT
GCTGGAGGCCCAGGAGACGAAATCCTCGGTCAGGTTGTTACTTGAAGGGTTCAACACGAG
CTCAAATTTGTCCAGGGGTGGTCACCAGCGGGTCTCGAACAGAGGTGAAACGGGATAAAT
ACCCGAAACATTCATAACCCTGCCAGTCATTATAAGCAAGCCGCTGACTTGGACACCACA
ACGTGTGGAACCTCAGGTAAGCTGGTCCGGGAATCTTGGTCGCGAAGCGACCCCATTGAG
TAGGCAATCCAAACCCTGCAAACAATAGGTGGCCATCCGGTCAAATAATGTGGAGGCTGC
TCAGGATATTGCTTTG
>comp13593_c0_seq2 len=1106 path=[14099281:0-472 14099972:473-946 14103482:947-1105]
GGGAATTCGGGAGAAGTACCAATATCAGACTCCCGAGACATAAGGGGTGTGCACGGCATG
GATGTGTCGCTAACCTCCTGGTCCTATAAAGCAACACTCATGGCACCGTGTGCTGAAGGC
TCCAAACGGGTCGATACCAGAAGGGTCGATTCTTTCTTCCAATACATTGTCGGTGTCAAT
GCTGGAGGCCCAGGAGACGAAATCCTCGGTCAGGTTGTTACTTGAAGGGTTCAACACGAG
CTCAAATTTGTCCAGGGGTGGTCACCAGCGGGTCTCGAACAGAGGTGAAACGGGATAAAT
ACCCGAAACATTCATAACCCTGCCAGTCATTATAAGCAAGCCGCTGACTTGGACACCACA
ACGTGTGGAACCTCAGGTAAGCTGGTCCGGGAATCTTGGTCGCGAAGCGACCCCATTGAG
TAGGCAATCCAAACCCTGCAAACAATAGGTGGCCATCCGGTCAAATAATGTGGGAGATGC
GCACATCATGAGAGCGACGTATTGAACTCAAGGGACGGTGGTCCCAGGAGAGGGATTACC
ACATGTTGAAGCTCTTTCAAATCGATTATCCCAATCTGCGCACTGTAAGGTAACCAACCG
CAATAATCCCCAGAACACTGCCCTGGTATCTATCGATTTGGAAGTCCAGACTCTAGTGAT
GCCGGCTGGTCGCGACAAGAAAACATAATTCGCAAAGGGCCCCTGTCTCATTTGGCGTCT
GTACCCAAACACCATACTTGGGAGGGTGTTGGCGGCCGCATATCAACGACTAGAGGCCGT
CAGAATGAGTCTCAACACATATCGCTGAAAGAAATGTCACTCCCATGGTGGCTGATATAG
AAACATATCCTCGCGGACTTCATCGCCGGGCACAAGGCTACAAGATGGACTGGAACGCCG
TGTCAACCTCGTAACAACTCCCCATGCAATTCACTCACCGAGTAGCCTATAATGGGGAAT
GTAGACGGGGCCCTATCTCAAATGTGTGCACCTCTATCCCCACCAAGTATAGTCGACTTA
AGGGCGGATCAAATGGCGCGCTGCCATACAAATCCGGTTCCAAGCATGACTCATGGGCAG
TACGCCGGTTAGTGGGAAATACGGCT
>comp13636_c0_seq1 len=256 path=[14172389:0-61 14172651:62-255]
AAGTTGTTCGAATTTGTGGAAGTAGGACACGGCGGTGTCTTGCGGGTTGTGCGGGCCACA
AATATCCGCACAGCTAGGATTCGCTGAGACTGATCATCCGTAATGTCTGGGAGATGCCTC
TCCAGAGAGGTTTGATATGTCAAGTTTCGCTCCTACTAGAGTTTAATACCCAAGGCAAAT
GTGCGTAGACAACTTGTATAGTACCGAAGAAGCCTTTATCCGGCGGAATTCCCCTTTGAT
TAGCATGAAACTCCAA
>comp13636_c0_seq2 len=795 path=[14169267:0-42 14169310:43-103 14169371:104-495 14169781:496-600 14172651:601-794]
TTTTTTTTTTTTTTTTTTCGGATGTTTGCATGTTTGGGGGCGGAAAACCCGACCATGTGG
ACAGGAGCCAATACTAGTTGGTGCACTTACACCTGTTGCGGTCATCACGCATTATACGTT
TGTCATGTTTTCCAATAGTGTACCGATAGGGGAATGACTTTCGCAAGCGTCCGGTTGTTA
CGCAGGAGGTTCCCAACATGAGCACATGGCGGCTTGTACCGGAGCAGGTGAAGTACGCTC
ACATTACTTCACATGGTTGCGAATTTGCGTACCACCCGCAATAAGTATTCCTTACGAGAC
ATCCAATCCGAGCTTCACTGCAAGGGCAAATTTGCCGAGACGGGCCGACCCAAATTACAA
CGAGGTCGTTTTACGCATGTTCTTTAATTCCACCATTACCCAGCGGACAAATTCATACTT
AGATTGAACGAGGTACATCTTACGCCACCTCGTCTGTTAAGATTAGATCGCGAATCGGGC
GACCTCAAGCCCCTTAGGACGCACTGCCTGTCCCCCTACTTAACGTTGTTACTGCGTTAT
TGATATGTCGAAGTTTGTGGAATAGACACGGCGGTGTCTTGCGGTTGTGCGGGCCACAAA
TTATCCGCACAGCTAGGATTCGCTGAGACTGATCATCCGTAATGTCTGGGAGATGCCTCT
CCAGAGAGGTTTGATATGTCAAGTTTCGCTCCTACTAGAGTTTAATACCCAAGGCAAATG
TGCGTAGACAACTTGTATAGTACCGAAGAAGCCTTTATCCGGCGGAATTCCCCTTTGATT
AGCATGAAACTCCAA
>comp14052_c0_seq1 len=528 path=[14897164:0-181 14897437:182-527]
AGCTAAGGCTAAGGCAGACTTCAGAGAGAAGGAAAATCTCAGGCTAGACAAAAAATCCTC
TGGGCGATGTAGAGGTCTGGTTGGCCATTCAAAGCATGGAAAAACAACAGTGCGAAATGG
GCTGAGTGGTCTTCAGGTCGCCCCTGCTACCACACATGAAATTGGATTTGATAATGTCGC
AATTTACATGTGTGAGAACGAGTACTGCCCCTCCTCGACCCGCTACATGTATGCATGCAG
GGATATCAAGATGTAGACTCTGATTTCTGTGGGCATGAAAAATGCAAAATGAAGCTCATG
AGGCGTCTATCGCTTATAGATTGCCCGGGACATCCTAACTTTCTATCCACAACACTATGT
GCAGTCGGCTTTATGGATGCTGCTATTTTACTGATATCAGCGAAAGAAAGTTGTGGTCAA
CCTCAGACCAGTGAACATCTGGTTGCACTGGAGATAAAGCCGGTAAATGACATCATTATC
GTACAAAGTAAAACAGATTCTCTATCTAAGAAGAAGAAGGAGAAACAC
>comp14052_c0_seq2 len=250 path=[14898082:0-54 14898183:55-227 14901872:228-249]
ACTGTTATCGTAGGAGAAAGATGGAAATTAATATCGACAATGGTCTGTAAGACTGTTGTC
GAGAATATCCAAAATCCTCCACGGAGCACAAGATCACCGCCTGTTATGATTATTGTACGA
TCAAATGGTGGCAACAGTGTTCACAAAAGCAGCGATGTGAAGAGACAATTTATGATACAT
GGTGTACTCCTGAAGGGAATTCTAGCACCAAACCAGTTAATGGAAATTGTTTTGGAGATC
TGTTTTAATT
>comp14052_c0_seq3 len=1012 path=[14898469:0-287 14895383:288-623 14895896:624-624 14895897:625-1011]
AGACCTGGCATTGTCTTTCAGGAGGATGGCATGCTAAAGCATAGGCCTTTGATTGTGGAG
ACAGGCCACATATATGCTGATAACATAAAGCTTGAGCGTGCCCTACCAGGTGGTATAATT
AAGTTATGCCTGAGCACTGATTCAACTGAGTCAGTTGACTCGCTATCCGGCCATTTTTTA
GGTGAAAAAGGAAAATTACCCAATGTTTTTACTGCTTTTAGGATCAGTTACAGCCTTCTG
AAGTATACTTTGGGTCTGGGCAAAAAAAGTATTAAAAAGAACTGCGCAAAAAATGAAGAG
GAACTTAGTGCTGGCGAGATGTTATTAATTGTCATAGGAGCTATGTCAACAGGGGCGATT
GTGCTTGTTGCCAGAAAAAATAAGCAAGCCGATCTACATCTAACATTTCCCGTTTGTGCC
GGGAAAGGTCAAACAATCATGTTATGCCGTCGCGTTGGTTTGTCCTGGCGCCTTGCTGGT
AGAGCTTCTTTGAGTTCCGGGGTAACAAATCAAGATAAAGGCAGAAACAAGAAGAAGGTA
CGCTTGTAGTCATTGCTGACTCTAGCAGTTCTGATCAATAGATATACATGTATCTTCGAG
GGAGCGCACCCAGAGTGCAGCGACTTTATTGGAACAAGCTGCTCCAGGTCGATCAATAGA
AGCTAGCGAGTGCCCAAACGCCAAGGAGCCTACCACTGTACTAGCAGCTTCTTGACCTGC
CATAGTGCTGTGTTTAGATGTAGGATTTTGGCTTTGCTTTTGGCTTTCTTCTTCCTCGTT
GATGATAGTTTTTTGGCTTTGCTAGCTTAGGCATTTGGTTCATTTAGGTTTCGCAGGTTT
ACCTTGTAAACTTTTGCGCCGTCTTGGCGTGTTCCCCTTACAATACCAAACGATGCGTGT
GGCCTCTGTTTGAGAGAAGTATCTGTAATCACTAAGGTGCCCATTTGTGACCAACCAACT
AATACTGAGGCCAGAGTAAGGACTATGATATCTTCTTTGAGAGTTGTTGGTT
>comp14079_c0_seq1 len=703 path=[14946768:0-43 14949008:44-44 14946836:45-82 14949185:83-85 14946876:86-180 14949229:181-181 14946971:182-330 14947122:331-331 14947124:332-398 14947266:399-416 14947309:417-541 14947266:542-559 14947309:560-684 14947266:685-702]
CTTCCCAGCAGGGCAACAGTTATATATTACATAATGATGAAGGTACTTCCCAGCAGGGCA
ACAGTTGTACGAGCGGAGCAAAAAGAAAAACATGTCTACTTAGTTTCATGACACGTTTAA
TCACACAACACAACACAACACAACATATAGGTCTACTTCAAGTTAGATTACACAAGACAA
CAAAAGTTCTAAGCTTGATCAACTCCGCAAAGTTGTCCAACTAGCCACACAGAGAGGGGT
AAGTGAAGGCATACCCCTCTGCCATGTTGTCAAGCTTATCCCTCACAAGTAAGGACCAAG
CAATGACAACCTGCACCGTAGAATCACCAATAACACTTACCTGACTGCTTATCTGACAAT
GCTTGGCACCGAATTCAAGCTGAGCCTGGTGAGCAACCAGATGAGATTCTGTGTAACTTT
TTATGATGATCCTCAGTGAGCCTTTTGATTCCACAGTAACAACATTCCTTACCAAAGGAA
AGCAACCTCCCGGATTTTCACTAGAATCAAACAACACAACTTGCCGGCCTGGTGAGCAAC
CGGATGAGATTCTGTGTAACTTTTTATGATGATCCTCAGTGAGCCTTTTGATTCCACAGT
AACAACATTCCTTACCAAAGGAAAGCAACCTCCCGGATTTTCACTAGAATCAAACAACAC
AACTTGCCGGCCTGGTGAGCAACCGGATGAGATTCTGTGTAAC
>comp14122_c0_seq1 len=208 path=[15021370:0-121 15021197:122-137 15021213:138-158 15022179:159-170 15022191:171-173 15022195:174-207]
AAACAATGTGTTCCAGTCTTCTTTCCACTTTTTTTAACATCCTTAATCCATACAACATAT
AACACATCCATAATCCATAAATCATATATATAACATTCATAATCCATGTCATAATATTTG
GAATTACTACATATATATACATCATATATATAATCCATGTCATAATATTTGACATTACTA
CATAAAAATTTGGCATTACGATAAATGT
>comp14132_c0_seq1 len=534 path=[15035857:0-127 15037749:128-128 15036105:129-155 15037653:156-156 15036147:157-207 15037711:208-208 15036226:209-354 15036526:355-458 15037886:459-459 15036734:460-533]
GGGGGGAATTCATCGACAATAAACAAAGAAATAGAACTTTTAACACCAGAAGGAAAAATA
TTTTTGAAGAAAATTGGTTATGTTGATTACTATGAGGCAGGTAGTTTAAAATTAGCTGAA
GAAACAGCAAAAAAGAGATGAGGACGTTATTATATTAAAAAAATCATGGAGTAGTTTGTT
TAGGTAAAGATTTGATAGATGCATATATAAAAAGTGGAGGTTTTAGAAGAACAAGCTAAA
CTTACACTTTTAAACCTTCTTGTAAAGAAATAGTGGGGATTTTTAAATTTATTTAACTCT
TTCTAATTCACTAACAATACTCCAAATTTGTGTTCTTGTGTGAAGTGGCATGTTTGGGTC
GTTGCTAATCTCATCTAAGATGTGGATTGCTGTTGCACTTCTAACGATTGGCTCCTCCCC
CTCTTTTAAAACAGCTTCTTTAGCCTTTTCAGCAGCAGCTTCTAATGTTTCTTGGAACGG
TTGTATCGTTAATTATCTCATCCAAATCAAAGCAAAAAAAAAAAAAAAAAAAAA
>comp14197_c0_seq1 len=269 path=[15147546:0-22 15147569:23-45 15147592:46-46 15147593:47-67 15149153:68-69 15147616:70-76 15147623:77-130 15147677:131-131 15147678:132-203 15147750:204-204 15147751:205-268]
TTTTTTTTTTTTTTTTTTGGAAATACAATATTGGATAAGATAGTATCCTTTTTATTCTCA
ACAATAAATTTAAGAGATTTGTTGTTCAAATTTTAGCTGTATATCAGTATAAGTTAAGTC
TGCTCAATACAGGGGTCTGTCCAACATGACGTTATAGGCATAACTCCATGTTGGACTTGG
GAATCATCAACCTTAACTCCCTCTGGGTTCATTGGGAGCAAACCATCTGTCTTTCGTATG
GAGTGAGAAGTCATAAGGTGAAAAAAACT
>comp14283_c0_seq1 len=398 path=[15308124:0-397]
GGCACCCGTCCGCTTGCTGTACAGTGAGCGGCTCTACCTGGATTTAATGAATGCGCTACC
CATCTGTAAGGGCCTCTACCTAGAGCAGTTGGGTGGTGACCGAACGATGCGGTGGTGGAA
AGCATGGGGTACCTCCTTGGCCACTACCTCGGCTTCCCTGAAGCACGATGTTTTGGGTGC
AACCGTGGCGGTGGTTGCCGTCTCTTCCCCTGTTCTAGTGAGTTCCTGCTCTTCTCCCCT
TATCTTTGCTGAGATGGTCCGACCATCAAGTGATCGCTGATTCTGGTGGCGAATCTGTAC
TGGTTCGGTCTTCGTGGTACTGCATATGATATTTATTTCCCTGCATCCAACTATGTCGTC
TTGTCCAGGTTTGGATGGCGAAGCAGCACTGGCCGATG
>comp14415_c0_seq2 len=762 path=[15563722:0-635 15569751:636-761]
AAATTAGAAATGGATCTTGTTATCCAGCTGACCCGTGCAACATCGGATTTGCTTGCTGTA
GTAGCATCCTCAGGATTAAATGGCGGGCTTTGCCTAACTACATCTCCACAGTTGGGTTTT
ATATGTTCAAGGTCCCTTGTTGGGTGTGTCCTATGTCATGATAGCCCAAGACTTCCAGTA
TTAAGTTTAATCTACTGCACACTTGGAATATGGAAGGACGATAAAGCAAAGATTACATCG
GTGCCATTTTGTCATAGGCTAATACAAGTTGCTAAGGCTAGTCGTTGTGAGGAACTCATA
TTTTTTGTCCAAGACAATATAATTCTTTGTGTCATTCGATGTTTAACTCTCGAGCCAAAT
TTTGACAACACTCTACTTACTGGTCTTTGCCAAGAGGCATATCGCTGTGTTCAAAATCAG
GATTTAGAGTGTGAAGGAAAATACAATGGAAGCACTGAAGAAGTCTTTCAAAGTTGGTTG
AGAAATTAAATGGTGGCTGTTCGTTGTAGAAACACACCATTTCATGAACTAGAAGAATTT
GTGTGGACATGGGAGATTGAAGAAGAGTTTAGGGATTATATTCCAGCTTATATCGACATG
TTGCATGAAGTGGATAAAATGGGTGACTGCTTAGAGTGTAGTTATTCTGGGGATCTCTTT
GAGAAATTGAAGCCCGAATTTGTATCCAGATATGCTATTTATAGCGCTTCTCATGATTAC
GTCTGGACCATGTCATCTATGTTGTCGGTCATTGAAATGGGT
>comp14444_c0_seq6 len=263 path=[15629522:0-23 15623228:24-156 15622447:157-170 15630631:171-180 15623384:181-262]
AGCATTGGATGCCTGGATGGATGAATGCGTCAGTCCGTTTGAGATGCTAAATCCTTTAGC
TTCTGCACGTCATTACGAGCATTCATGAAGAATTGCAACGACATTGATCGGGACTTTCGC
CTTCCTTTCCCTTTCGATGCAAATCCTTTAGCTTCTGCACATCATTACGAGCATCCACCT
CAAACTGCTACGACATTGATCGGGACTTTTGCATTCCTTTCCCTTTTGATGCAAATCCTT
TAGCTTCTACACATCATTACAAC
>comp14450_c0_seq1 len=221 path=[15634802:0-58 15634861:59-90 15634893:91-91 15634894:92-140 15634943:141-175 15634978:176-220]
ACTCCCGTCCCCTCCCGTCCCCAGTTCCCGTCTCCCTCCATTCCCACCACCACCACTCCG
ATCAAATCGGAAGCACCAGGAAGAACGGGAGAAAAAAATAATCCTGCGGACGAATCACGA
GCTCTCTCCCTCTCTCTCCCGATCGGATCCGGCCACGGTGCCATGGATCGCATGTCTCGC
GTCCGCGCGAGCCGCAGCACGCAGACGTCGCCGACGCCGGT
>comp14672_c0_seq1 len=407 path=[16071997:0-139 16072137:140-225 16072806:226-226 16072807:227-227 16072808:228-232 16072230:233-406]
GCGACGGCCCTGGCGCCACGACGCTCTTCGTTGGGGACCTCCACTGGTGGACGACGGACG
CGGATCTGGAGGCGGAGCTGGTCAAGTACGGCCATGTCAAGGAAGTCAGGTTCTTTGATG
AGAAGGCGAGCGGGAAATCCAAGGGTTATTGCCAGGTCGATTTCTTCGACCCTGGCGCCG
CTGCCGCCTGCAAGGAGGGCATGAACGGACACCCCTTCAATGGTCGCCCCTGTGTCGTGG
CCTTTGCTTCGCCCAACACCGTACGCCGCATGGGTGAAGCTCAGCTCAAGAACAACCAAC
CGATGGGTCAGCAGAATTCAGGTATGCAGAAGAGTGGTGGTAGAGGTGGTGGTGGTCCAC
CTGGAGGCCCGCCTGGGCCTCAGGTTGGAGGAAACTATGGTGGCAGG
>comp14812_c0_seq1 len=396 path=[16344099:0-219 16344395:220-249 16344425:250-309 16344554:310-395]
TAGCAGCGACGGTAGCGTCCTAGCCGGAAGGTACGTCGGCAAGAGGCAGCAGCGGCAACG
TCCTAGCAGGTAGCAACGTCGGCGACATAGCAGGCATAGACGACGAACCAGGAGGGTGTC
GCAGCAGATGCAAGTTCATGCTGATGCTCACATTGGATTGATGGGCAGATTTATTTTTCC
GTGGATGCAGTTCTTTCTCAATTTTTGATAGTATGTATAATTATAGATGGATGGTCAAGA
TGAAGAAAAGAAAAATTATGGCTAGGGAAGCACTATTTTTGTTCTATTGCTGAAAAATGT
GGTCTATATGTCAATATATATTGTTATGTTGTTTCTCTTCAAAATACAAACAAAATGATG
CCTAAATTTTAATTTTTTTGTCAAAAAAAAAAAAAA
>comp14812_c0_seq2 len=242 path=[16344099:0-219 16345149:220-241]
TAGCAGCGACGGTAGCGTCCTAGCCGGAAGGTACGTCGGCAAGAGGCAGCAGCGGCAACG
TCCTAGCAGGTAGCAACGTCGGCGACATAGCAGGCATAGACGACGAACCAGGAGGGTGTC
GCAGCAGATGCAAGTTCATGCTGATGCTCACATTGGATTGATGGGCAGATTTATTTTTCC
GTGGATGCAGTTCTTTCTCAATTTTTGATAGTATGTATAAGTTTCGTGGCGGGATTGAGG
AA
>comp14988_c0_seq1 len=871 path=[16698466:0-253 16698720:254-254 16698721:255-409 16698876:410-410 16698877:411-520 16698987:521-521 16698988:522-671 16700899:672-672 16699139:673-686 16699153:687-870]
TCTATCACATAAGGCATCATTATGGGGAATTCACACCGGCGCACGCCACAGGCGTCATAC
TTCCCAAGAAGCGGCCATAGCCCAGATGCGAGGTGGAAAAGTCACACTAGAGCGACACCA
ACATCGTTACGCTTACACACCGGACGCTTGGATCAGTGGGAAGTGCTCACGCGCGGAGCC
CACTGGGCGAACAGCAACGTTATAACGGCCACTCAGTGGTTCGTCACGCGCAGCCCCGGG
TTCGTCCCCTATAAGGGCCTAGTACCTTTCGAGCCCCGCGCGTACTAGGCAGATAAGAAC
CCTCCAGCTCGGGGCCTCAAACCGATATTCCATGTGGCCAACTGCCATGTTGTGTCCAGT
CGCTATCGGAGTAGCCGCGCTGGTGCCACACGACTACAACCCTCGTAATAGGGCTGCGTG
CGTCCTAAATACACTCGCTGTTGAGATACTAAAATTATCTGTGGATTGCCGGCATTGAGC
CCACGGTAAACCCCAAATACATAAGTGTATAATGTCTCGGACCCGTCGCAACGGTTGTTA
ATATGACAGGCCGCTAAAGACGTTCTACTCCGCCATATGAGATAATATCCTTATCTTGAG
ACGCATAGCAAATGTAGGAGAGAGAGGTTAATAAGGCCTAGCCTAAAGGTTCTTGCAGAG
CAACATCATATACCTGTAGAACCCGACTTTTGGGTTTAGGGGCCTGCCGTCAGCTACAAT
TCATGCTTGAAGGTTTCACTAGATCGTGTTATGGACGATGACTATAGTGTAACAGGTGCA
GAGCTTAACTTTGGACACATGACACTCAGTTCTGTACCAACTAGGAAGAGCGCCGGGGTA
GAAGAAATAAAAAAAAAAAAAAAAAAAAAAA
>comp15080_c0_seq1 len=1115 path=[16887548:0-600 16888168:601-706 16888274:707-750 16891642:751-751 16888318:752-900 16888467:901-1051 16888618:1052-1114]
GGAGATAACAACAACAATAATGCGCGCTCGCCTTCCTCGCATGGCTTTGGCCCTTGCTCC
TGCTCGCTTGGAACACCATGTGGGACCTTGCAAGCTTCTTGGCCATCATACTGTTCCGGA
AAGACACGCATACCATCTTCACGGCCACCATCAACCACGACCACTGCACTCAGCGGAAGC
GCATCGTGCACACCAGTCTCAGCCTTGACGACGTCAAGTTCGTCAAGGATGCAATCAGCT
GTACAGTTAACGATGTCTTGGTTGGAGTCACTGACGCTGCCCTATCACGATACTACTATC
GAAAGTCAGGTGACACTGAAACTTGCAAGCGTATCCGTTTCCGATCAATCCTTCCCGTGA
ATTTGAGGGCACCTACAGCATTGCATGCATGTGTCAATATGATAGAGTCTGGAAAGGGAA
GTGCCGTAAAATGGGGAAATCAAGTTGGCTTCATCATCCTTCCAGTACATATAGCCATGC
ACAATGATCCACTAGATTACATTCGCAAGGCCAAGAATATCATGAATATGAAGAAGAACT
CATTAGAAGCGCTATCCACGTATATGGTTGCAGAATTGTTCCACAAAATATTTGGATGGA
AGGCTGGCGCAGCTATCATCCATCGTATGGTCTCCCATACAACCATGTTATTGTCCAACA
TGATTGGCCCAGTTGAACAGGTGGAGTTGTTTGGCCATCCACTTGCCTTCATTGCACCCA
GCCAACATGGGATAGCACAAGCCATAAATGTAAACTATCAGAGTTACGTCAACACAGTGA
GGCTAGTTCTAGCGGTGGACGAGGCACAGTTTCCAGATTGTTATCATCTTCTCGACGACT
TTGCTGAATCCCTCAGACGTATTAAAGATGCAGCTACGAGCATTGTACAACATAACTCCA
AGCATAGCCGCCATATCAGATTCTTAATAAATTTGTAATGATAATGAATTATATTTCTCT
GCAACATCGAGAAATTAATTATGCACGATTTACCTTACCATGGAACTTCAACTCCAAAAT
TTCGCAAGGACAAATCCTTATGTCAATAGTGCAAAAAATGACTCAAGGTGGGATTTGTCC
CTTTTCATCGTTCCATGCATGAAATTAATTTGGAT
>comp15266_c0_seq1 len=780 path=[17275766:0-30 17273078:31-177 17275647:178-178 17273285:179-241 17275242:242-242 17273370:243-342 17273515:343-779]
TTTTTTTTTTTTTTAAAAAGAAGCGGCAAAGTACATACTTTGCAGAATTTCCAAGTTCCA
ACTCTAATTAGTTGAGCTATCCAGCACATAGCCAGTCCAACAGCAGCATTCATCCTCTCT
ACATTGCGGTTGAGCACACATTGGATTTGACAGTTGGGGAGTAAACGGGAACATCACCAA
AGTAAAGTAAATCTCCAAATGAAACTAACATCCCTCAAAGCTATCTAGCCATTTCAAAGC
TATCGCCATCTACTTGTTCGATTTCACAAGTGGCAAACATCATCTGTTTCGGAGCACGGA
AAGAACACAGACAACAGTTCGAATCCCATGAAGCCATTCATTGAAAAAATAAATCTTCTA
GGCCTGGCGTCGTCTTGGTGCACCATATTATTCAAGGAAACTCACAGCACCAGCTGATAT
TGCCCCGTCGCTGACATGAATGGGCCCATCATCTTTTCCCCGTGCTTGATCAGCTCTATG
TTCTTCAATATGCTCTTCTGATAACATAATCTTTACTTCCTTTCCACAGACAGAACATAT
CTTCTCCTTCTCATACATGGCCCTATAATTCTTATATGCTCTGATTGCATATAAGAACCC
TCCTGCTGCTGATGCAGCTCCAAAGAGATAAGAACCAACTGCCACAACTACAGCTTCAGC
CGCCATTGATCACTGCAGATGAGGAACAGCGGTGGAACAGAGCTCGGGCCGACGAGTGGC
TGCTCGGGGGCGGGGAAGAGAGCAGAGACGGCGGGAGTAGCGCCGGGATAGGGGTAGGCA
>comp15321_c0_seq1 len=235 path=[17388715:0-33 17388754:34-61 17388806:62-74 17388819:75-94 17388852:95-174 17388966:175-181 17388978:182-211 17390901:212-234]
TTAGAAACGGAGGGAGTATAATGAAACACAGGCGACTGATATTATAGGCATGTTCTGACC
ATAAAAGTGATCCTGATTCTAGTAAGCACGACCGGAAAACAACTCACCATATAAGGAGCA
TCACTTCACACCAACAATGTATGCTTGATGCATAGTTTGTCGGAAGTGAGGAAAAGTATC
AGAAAGAGCTAAGAGAGCTAAGAGAGAATCTGTTCTCTCTCTTTTATCTCTCCCT
>comp15321_c0_seq2 len=490 path=[17388715:0-33 17388754:34-61 17388806:62-74 17388819:75-94 17388852:95-174 17388966:175-181 17388978:182-211 17389020:212-421 17389333:422-489]
TTAGAAACGGAGGGAGTATAATGAAACACAGGCGACTGATATTATAGGCATGTTCTGACC
ATAAAAGTGATCCTGATTCTAGTAAGCACGACCGGAAAACAACTCACCATATAAGGAGCA
TCACTTCACACCAACAATGTATGCTTGATGCATAGTTTGTCGGAAGTGAGGAAAAGTATC
AGAAAGAGCTAAGAGAGCTAAGAGAGAATCTGGAGCAGATCCAAAAAATAAGAAAGGAAA
ATGTGTGCTATCGACTATTGTGTCTCATTGCTACCATGTAGCAGCTCGGTGCTTGCTCTG
GGTCCGATGGGGTACAATTCTTCTGGAAACCATACTGCCCTTTATTATCTTTCCAGACTG
CCGATGACCGTTGCTGTCCTCCTCCTGATGTTTCCGCACGGCCAGACCCTTGTTCTTGAT
TGTTATTGAATCATTTGTCATAGAATGCCTCATATCCCTCATCACATCATTCGGTGGCGA
CAACGACAAT
>comp15357_c0_seq1 len=480 path=[17458774:0-111 17458886:112-139 17458914:140-140 17458915:141-250 17459025:251-251 17459026:252-269 17459044:270-292 17459067:293-391 17459166:392-392 17459167:393-431 17459206:432-479]
TTTTTTTTTTTTTTTTGAAACTTTGAAATATAATGATTTTATCTGTTGAGCACCCACCGG
AGCATGTGCTCGCGGAAGAGAAAACCCATCCCATCTGTGACAGAGACAAAGACATCTCAA
ACAAACAGGAACAGTCACGGAAAAAATGCACTCGAGACCATCATCAGGCTAGAAGCATTG
AGTTCATTGTTCAACCCACACAAGGTCTGCACCACGATCCGGATCTATTACCTACTACTC
CTATCTAGGTTAAAAATCCTGTTACACTGAGACCGAGAGTGCGACGACTCTACATGCAAC
CAGCACGAAACTGCATTAGCCGAGTCTCCAGCATCATTGAAGAAATTGTTTCTCTAACAA
ACTGCGCTCCGATCGAACATTGTATTGGAAGGACACATCTTCACTTCTGTTCATCCTCAG
AGTCATCAGAAGTTTGGTCGCTTTCATAGTTTGGGCTTGCTCTAAAAATGTAGACCTTGA
>comp15412_c0_seq1 len=435 path=[17596291:0-154 17595457:155-293 17595720:294-300 17597072:301-319 17595771:320-334 17595803:335-434]
GCCCCCCCCACCCTCGCTCCGCGACGCGGGCAGCTAGACACCAAGCAAGAATCATTGCGC
GGTGACCACCATCCGGAACGCGAACGTGCAGCGGGGCATGCAGCGGCAGCTTATCCCGAT
AGGGATGTGGGTGCAGCGAAGCTGGCTGAGGGCTCGGTGGAGGGCAGGGCAGGGCAGCGC
AGACGGCAGAGCACACACGCGCACGCACAGGCGACGAGCCAGCCAGCCAGCGAGCAGCAA
GACAAGAAAGATGGCGCCAAGGGACTGGGAGGCAGTAGTCAGTACATGCTCGCAGAGGCA
AGTGCGGCAGGTGTGTGGCATGGAGCAGGGACAGCCATGGATGGAGGAGCTACTCTCGCT
ACTCGCTAGCTAGTGCGGGTGTGGGCAGCAGGAGACTAGTCTCTTCTCTTCCTTCTACTC
CTCCTAGCAGGGGGT
>comp15412_c0_seq2 len=363 path=[17595275:0-82 17595457:83-221 17595720:222-228 17597072:229-247 17595771:248-262 17595803:263-362]
GCCAAAGCATTCACGCATGCGTTTTGTATGTATGTACACGAATGTTCGACCGAGAAGAGG
GAGCGAAGCTGGCTGAGGGCTCGGGTGGAGGGCAGGGCAGGGCAGCGCAGACGGCAGAGC
ACACACGCGCACGCACAGGCGACGAGCCAGCCAGCCAGCGAGCAGCAAGACAAGAAAGAT
GGCGCCAAGGGACTGGGAGGCAGTAGTCAGTACATGCTCGCAGAGGCAAGTGCGGCAGGT
GTGTGGCATGGAGCAGGGACAGCCATGGATGGAGGAGCTACTCTCGCTACTCGCTAGCTA
GTGCGGGTGTGGGCAGCAGGAGACTAGTCTCTTCTCTTCCTTCTACTCCTCCTAGCAGGG
GGT
>comp15956_c0_seq1 len=1131 path=[18786713:0-409 18787386:410-433 18787417:434-580 18787653:581-581 18787654:582-766 18788693:767-767 18787929:768-850 18789664:851-956 18788139:957-987 18788170:988-988 18788171:989-1012 18788195:1013-1021 18788204:1022-1064 18789775:1065-1065 18789776:1066-1083 18788930:1084-1084 18788266:1085-1130]
GGGGAATTCAGATGTATATATGATGTCCTTGGACGGGGTGGCGCAGTATTACTGCAAGAG
AGCGGACAGATTAGTGTGTTGGAGCCGACACATCAAAGGTTCGTCCGGGGACCGATCTGC
AGCCTACGGGACATTTATCCGTAAAAGCATGGCGCTGTTTCGTACTTATCGGAGGCCAGG
TATCGTCGCGGCGAGTCTCCCCGACGACGGAGATGGGCGTTACTATCTGGGCCGTCTCGT
ACTCTGTTACTTGGCACAGATGCGAGCCCTCGTAATGTGCATCAGCTAAGGGCGATATTA
TAATGCGACGTTTGTACGGATTCGTTACTAACGTGTTGGACGCTAGTGGAATATGTGTCG
TTGGTTAGCCTACCCATGCTTTCGCGGCGACACATGCTTAGACTCTTTCAAAACTTCGGT
GAAGTTCACTCAAGCCGCGGAGCGCCGTCGTAATTCACTAGGGATGGCGGTACCCGTGCC
CGTCCGATTCGTAGCAACCTGCATCACGATTTTGTCTTCGGGCGACTTATCAGATACGGT
AATGTAAATACCTGGCATTTGGGCACTTCTTGCGTTTAAGCGGGAAAGATCGCGAGGGCC
CGCTATTTGCGATACTTCCCATGTCGGTGCCGTCGCCTCTATGTACTCGGAGACGTTAAT
GCAGAGGCTAAGGACAATTTACCATGACTCGGTAATCCGTTCGTCAAGCAGGTAGCTCGA
GTCTCCCCACGGACACGTAGTGGGTTTGTAACGATCGATACCGAGTCTTTTTTGTCTAGT
AGAACCAACCAACCATTAAGGAGTTCACTAGCACATCTTTGCGACCCGATCGTCCGTGTG
TCGCGTAATACTTTTGTTATGACGAGACATACGCTCAAGCCCTGGGTAGCTAGTCGCGGA
GGCACGTTACCGCGCACAACCCCTATTCGTTTACATGTACATCGCATCTGAGGTAGTACA
CTTCCGGCGTACGTGAGTATTTGCGCGTAATAAGCGCGTGTTTAGCTGATCCCCTCTCGT
ATCGAGGTTAAGGCAGATTAGTGCCCAGTAATTGCGTTTTTTTTGTCGTTGTCGCAGAAC
GCGATTTTGCTCCGAAAGCTTTAAGCCGTGGAAAAAAAAAAAAAAAAAAAA
>comp16699_c0_seq1 len=540 path=[20600857:0-250 20601319:251-447 20602284:448-448 20601602:449-487 20602308:488-489 20602310:490-505 20601692:506-539]
GGGGGAATTCAGCTAGGATAAATTGACCCGTATGAACTGTTGCCGGCTCGGAAATGTTAA
GGCTCTGCGCACGCACTTTATCATTCGCAGCCTGTTCTGTCAGCGGGTCAGCCTAGGTTA
CGGTGGAACCACTCGGTATCGTGCAGACAGGGATCGTAAGGCGATCCAGCCGGTATACCT
TAGTCACATATACTATCGTAATATTGGCGGTTGCTGACAAGTAAATACGGCTAAACCGGT
CGTTGACCAACCACTCTCGCGGGGGTCATAAATATCACTGAGCCCGGGAAGTACCCCGTG
ACAGACATACGAAAAGCGTGATAACGTATTCGTAGGTATTATTTCCGTTAGCTGGAGGTA
AAGGGGTTCTGGTCCTAGCCGTGTTATGTCTATTTATGAGATGGTAAGCTCGTCACCAAC
TCGTCACGCGATCGAAATAGCTTGGACTAATGTCCGGCACATAATCAAGTCTACATCAAT
CATGAATGGTTTCTGATTTGCTACCATCAGATATCATGTGAGCAAAAAAAAAAAAAAAAA
>comp16928_c1_seq1 len=288 path=[21201605:0-150 21200867:151-287]
CAAAATACAAGAATCGTTTATCCATTACCAGCCTGATGAACATATAAATTAGAGTAACAG
ATCATAATAAAGTTGGTACTGTAGAAAAGAATGATTGTACGGTTGTCGTTATAGCTATGT
CGCTGTAGGCCGGGGCTATGCCTCCTTTTCTAAAAAAAAATAGCTATGTCGCTGTAAGAT
AGTGTCGATCGCCATAGTTTAGAAGCCTGATGTAGGATGTACTTGCGTACATACAATTGA
TGTCGGCTTTGGCAGTTTTGCCTGTTTTCCTGTTTTTCTTTTCTGAGA
>comp17159_c0_seq1 len=1024 path=[21856723:0-142 21858128:143-143 21856922:144-215 21857029:216-335 21857214:336-336 21857215:337-679 21857558:680-891 21858353:892-892 21857771:893-911 21857790:912-948 21857991:949-949 21857827:950-1023]
GGGAATTCGGTCTTTGTCACCTCCGTCAATTTGTATTAGAACCCGTGAAGGCCCAAGTAA
CAGGCCCAGGGTTAACATGTACGGAACATACTCCTTCCACGGAAGATTGGGGATGAAAGT
TGATACCCAAACTTCATTAACACAAAAGGCGATGTGGGCCGAGTACTGTGCTTACACCAA
CAGGGCGGCTCAACTGGGTTGGTAGCCAGCACTAGCTTATTCACAATTAAGGCCGTATGC
ATTCTACTGCTTATCCGGTGGTGATTGCAGCCAGGGCGGAAGTGAACACGCTTGTACGAT
GTGTTTGCATAAGCGGTTACCACAGGCGCTACTCTCGTCGATAGCCGACTACTAATATTC
AGCCGGCGCCGGTAGATAGCGAGGCTTTGGGGGTAGCTTTAAGTGCGGTCTAGGCTCAGT
TGACGATACTTACTTAGGCAGGGTTACAACCCTTATGATGGGGTATGAGGCACGTGGCCA
TTCATCCGGACCCGATGCTGTCGTGCTTCTCGTTGGCAATAGCGCGGATTAGTACAGGTG
ACTAGTTCAGCTGTTGTTCGGATTCCAAGTAAGCTCGCATAGAGCTGGACTTCTCGGAAC
GGTCCTGACGCATTCCTGCATCAATACGCGGCACCGGGGGTCCGATAGCATCTCCGCCTT
AGATCCGGCGGGGGATACTTGGTCAAAGCTCACTACGGGACTAGAGTGGCTAGTGCAGAT
GCGCAGCGCAGATATGCTATACGAGATGAGCTTCAAATTCATGGAGTTATGACGATATAA
CGCTAGGATCTGACGCAGTGACACCGGTCGTGTGACAACTGGGCTTTAAGTGAGGCATCA
GAAGTATACTTTTAATGGTGCCGCTCCCAAATCCCCGATCTTGCCACGATTGCCTAAGCC
GTCATGTTAGAGGCGGTCACAGCAAACCCTCAGTTTACCGGTTCGATGACTTATACGATG
CCGGAGCGAACGACTACGCTCGAAGTTTGGTTATCTAGAGCACGTCAAAAAAAAAAAAAA
AAAA
>comp17159_c0_seq2 len=831 path=[21858194:0-23 21857029:24-143 21857214:144-144 21857215:145-487 21857558:488-699 21858353:700-700 21857771:701-719 21857790:720-756 21857827:757-830]
TTTGTCGGTTGGTGATGTGTCGAATTATTCACAATTAAGGCCGTATGCATTCTACTGCTT
ATCCGGTGGTGATTGCAGCCAGGGCGGAAGTGAACACGCTTGTACGATGTGTTTGCATAA
GCGGTTACCACAGGCGCTACTCTCGTCGATAGCCGACTACTAATATTCAGCCGGCGCCGG
TAGATAGCGAGGCTTTGGGGGTAGCTTTAAGTGCGGTCTAGGCTCAGTTGACGATACTTA
CTTAGGCAGGGTTACAACCCTTATGATGGGGTATGAGGCACGTGGCCATTCATCCGGACC
CGATGCTGTCGTGCTTCTCGTTGGCAATAGCGCGGATTAGTACAGGTGACTAGTTCAGCT
GTTGTTCGGATTCCAAGTAAGCTCGCATAGAGCTGGACTTCTCGGAACGGTCCTGACGCA
TTCCTGCATCAATACGCGGCACCGGGGGTCCGATAGCATCTCCGCCTTAGATCCGGCGGG
GGATACTTGGTCAAAGCTCACTACGGGACTAGAGTGGCTAGTGCAGATGCGCAGCGCAGA
TATGCTATACGAGATGAGCTTCAAATTCATGGAGTTATGACGATATAACGCTAGGATCTG
ACGCAGTGACACCGGTCGTGTGACAACTGGGCTTTAAGTGAGGCATCAGAAGTATACTTT
TAATGGTGCCGCTCCCAAATCCCCGATCTTGCCACGATTGCCTAAGCCGTCATGTTAGAG
GCGGTCACAGCAAACCCTCAGTTTACCGGTTCGATGATTATACGATGCCGGAGCGAACGA
CTACGCTCGAAGTTTGGTTATCTAGAGCACGTCAAAAAAAAAAAAAAAAAA
>comp17162_c0_seq1 len=696 path=[21863308:0-243 21865401:244-244 21863790:245-338 21863932:339-373 21865445:374-374 21865446:375-382 21865454:383-383 21865455:384-391 21864017:392-453 21864134:454-468 21864151:469-494 21864177:495-495 21864178:496-695]
GCGAGGATGGTGGTGGCGATGCAGTGCCTCGGGCTCACCGTGCTCCACCTCAACGCCACC
GCCACCGCCGACCAGCTGGTCTTCTACTCCTTCAGCCTCAGGATGGAGGACGAGTGCCGG
CTGTCGTCGGTGGAGGAGATCGCGGCGGCGGTGCACCAGATGGTCGCCGAGGTGCACGCC
GGAGGACCGTGCTAGCTAGCTGGTTGAGCTGGAAACGGAAGCGTCTCTGTAACATTAGTC
CGATCCTATCCTAGTAGTTGCGTGCATGGGTAACTCCCGTGACACGCGCCATTGTCAGGG
TAGTGTGGTGAGTAGTAAGTACTACTTACTCATTGTTTGCGTGTAAGCTACTGGCAAACA
TGTAGCTAGCTATGTTTTCTGCCTTTCCGGCGCCAATTATTTGCGACAGCTTGCATGGCT
GCGTCTGCGTGTCTCCATACGAGCCTGCGGGTCTTCCTCGGCGGGTCACCCGTCGCCGTT
GTTCGCCGGATAGGAGGAACCATGGATGGATGTGGTACCGGTTTGACAATCCAATTGGTC
CGGCCGCCTCAATAATCTCGTGATGCGATCGCCTCAACGATCATATATGCACAGCAGCAC
AGTGCTTTATGTGCCCGGTTTCAGAGCCTGGAGTATCACGGAGAGAACAATTAATTAAAG
AAATTAATCAACTGACTGACTGTGCTGGTCTGTGAG
>comp17210_c0_seq1 len=1140 path=[21976181:0-401 21976583:402-499 21979174:500-500 21976681:501-512 21976693:513-532 21976713:533-535 21976716:536-551 21976732:552-552 21976733:553-1018 21979204:1019-1019 21977370:1020-1043 21977425:1044-1113 21978599:1114-1114 21977565:1115-1139]
GGGGAATTCAGATGCCTGGATAGGTTCAAGTTACGTTTACACCGTTCCACCCCACTAACA
CGACCTTTCTCGCCTTTGTTTTACCAACGCCGGCTAACAGGTCGGGCCCAACTAATATTG
TTAAGGCAGGCGTTCTGTACTTACTCGATCGTTCATAGCCCCACGACATAGTTTTTAGTC
ATTACGTAGCCGTTATAGAAACTCACCTGTTGTAGAAGGTTACAACCAGATCGTCTTACT
TATGGCATGCTGGCGTAGACAGGTGCCAATTTGCGGCCAGTACTCGGATGTTCGTGGACT
GATCTGGTCCTCTGTTCCCCTGGTGAAAACGTCGCTTCACTCCGGTAAGGGCGAATGTAA
TGACCGTATTCTAAGGTACGGATCTACACTATGTGCGGGCGAATAGACTCGGGCCCGTAG
CGGGGAGCAAATACTTGATCGCAATCTCTGACGTCAACTGATGTCGCGGAGACTGCTGCG
CACCCAATAGGTACCACTAACCGTCCGTGTGATTTTAACCGGTAGGAATAAACACCGTCT
TATACAGCTACGTTTTTCGATTTACTACCGAGCCGTTTGCGAGAACATATGGATTGGGAA
ATAGGCTCGAGTCCACATACAGCCTACGGTAAGTTGCTAGGCTCGCAATTCTATCCGGGT
TTGTGAGTCTTAGTTGTGCTCCGGCTTTTGAATGAGCATACTCATGAAAGCGCTGCTACT
ATGATAAGAGTACACGTACAGGTCTCGCCCGATTGGATTATGGCGAGCTGCCGCATTGAC
GGACATACCTTTGAACGTAATCGCGCACGAGTGCGGATTAAGATTCTCCGCTTCAATCAT
GCAATGTGGTACAGCTGACTATCATTGACACCAAGCCGCTTGCAGGTATCGCCTGTCGGA
TAAGTTAAGAGTGAGACGAAGAGTATTCATCGAGCGCCAGGTAAGATAGTGCCACTCTAA
GCATCGGTATCTAGCTTTAGTAACCTTCTCGATGGGGAATACACCTCTGCTTAACGGTCT
TAATAATTGACGCGTCTTGGACGTAGTACTCTGCAGTGCCTAAACTCATAGTAAACGATC
TGGTAGGTCCTTTTACACACGGTTTTTATCGCTTAAAGTGCTAAAAAAAAAAAAAAAAAA
>comp17239_c0_seq1 len=873 path=[22065271:0-200 22067802:201-201 22067803:202-217 22065760:218-218 22065762:219-778 22067870:779-779 22067872:780-781 22066972:782-797 22067012:798-872]
GGAATTCGATATGCGTTACGTGAGTCTGATAGCAGTTCACTACCTGGATATCTGATCCAC
TAGCTCGATCATGCTCACCCATAGTTTATCTGCATCACTCGTACTGAAATGCTCACATCG
CAGGTAGAGCAGCATCGTAGAGCGTCAAGCTGCATCCTAGCGTCATGAGTCATAGTACCT
CATGCTCACGTGATCTACCCTAGCTGACCGCTAATGACGGCAGTGCAACCTGAGATACCG
ACGGCATACTGTCGTCAACGTCAGGCAATGTGTCCGAACGGCGAGCTACGTCGCCTCACG
GAGTAATCGCGTCCCTCTAGGTATAGTGCCGTCGGTTCAGGTCATATGTCGCGGGTTCTG
CACATATCACGGACGTATCGCTATCAGACGGACGCTCTCGGACCTAAACCGTAGCTCTCG
GCAAGATCGTCCTCGTCTCGAATATAGCGCCCTAGTGCTGCAAATGTCACCGCTATCTCG
TAAGGGGTCCGTCTGTTGAGTTAGGCCTCCTCTCGTTGGATGTGAGCTCGGTTGCTTGGA
TGGTGCAGCTTACTTCGCGTACCTGCTGTTTGCATCAGTCCTCTGCATCTATAATCGCGT
ATCTCTCTCTAGTAGACCATATAGCCATCTAAGCGCTCGATATTCCACCTAAGTGGCGCC
TATTGAACTAAGTGGCAGCCGAATGGACTATCGCTCCTCGATATGTACGGATAGGCCACG
GCATGTACGAGCATAAGCCGAACTGCACGAGCATACCCGACACTGATCTGAGAGTCGCTT
AAATCATCTGCGTGTCTTAGAGCTTATCGCCATGTCTGTCAACTGTACTGTCATCCTGTA
ACTGTAGCGTATGTGAAAAAAAAAAAAAAAAAA
>comp17421_c1_seq1 len=253 path=[22564343:0-247 22564825:248-252]
AATGACACTAAAGAAAAGAAATTAAAAAATGTAATAGAAACAAAAGAAGAAAAAAAGGAA
AATGAGAGAAAATAAAAAAAATTAAAAAAATATTATGAAGAAACAAAAATTAGTGCAGGA
AAAATGTAATAGGAACATTTTAGAAGTTTCTCAAAATCAGGGTCCCAAAAATCGGGAAGG
TTGAAACGCTGAAACAGGCTGGACAATAACCACTACAAAACGATTGCTATCTTGTCTCCA
AAAAAAAAGCTAC
>comp17421_c1_seq2 len=315 path=[22569181:0-6 22564839:7-72 22568213:73-314]
AGCTACTTTTTACTTCTTCTAGTACAACACTATCATAAATTCTGTACCAAAGAAACCATT
TCAAACAAGAAAACGTAAAAGTGAAAGAGAAAATAAAATAATTTGTAATTAAAAAATCAC
CAGTGCGGAAGGTATATTTTTAATTATTTTTCATGGAAATAGGAAAAAGTTCATCGAATG
TTTAAAAAAACACGAAATTTGAAAAAAAATACATCTAATTGAAAAAAAAATCATCGAATT
TGAAAAATAGTTCATTTATTCTGAAAATAGTTCACAAATTTTCAAAAAGATCATTGACTT
TGAAAAAAAAATTAA
>comp17641_c0_seq1 len=543 path=[23218921:0-183 23219236:184-184 23219238:185-426 23221161:427-427 23221162:428-429 23221164:430-442 23219545:443-443 23219546:444-460 23219563:461-508 23219611:509-542]
GAATTCATAGACTAGCCTGCCGGTCAATAACTGATGACGCGGAGTCAACCTGATAACCCA
TAGCGGAACAGTCTAACCTACGCGAGATACGTCTTACCGCACATAGGTAACCTATTCGTG
ACTAGCAGGCCTTATTCCGGTGCTATGAGTATCTTACCTGGTCTAGGTATCTAATTCGTG
GGTCGGGTACTACATTCGTGCGATGGGTCCTCGCTTCGTCTATGAGGTCTCGTCTTCGTG
AGTGCAATGTATCCGAAGTCGTAGTGATAATATGGAACTAGGCGCGATTTGACGAACGTA
TGCCGCATATTCGGAACGTCGCCTGGAAATTCGCCACCTAGATCGAAATTATCGGAACTC
GTCGCTTATTTACGAACCTTGGGAGCCGTTCCTAAAGCTGAGTCTGGTTTCTTATTAGCG
AGGAGCATTTCGTGAATACTGAGCCGAATATCGTAAGACACCCGCGAGCGACTGTAAACT
AATCGGGGAACTTATTATAGGGCCGGTCCAGTCTTGAACGACGTAAAAAAAAAAAAAAAA
AAA
>comp17728_c0_seq1 len=1121 path=[23494756:0-192 23495041:193-326 23495244:327-349 23495288:350-350 23495290:351-491 23497270:492-492 23497271:493-502 23497191:503-503 23495538:504-550 23497303:551-551 23496968:552-553 23495609:554-756 23495908:757-757 23495910:758-1023 23496251:1024-1024 23496252:1025-1120]
GCGGGGGGAATTCAGATAAAACGAATAGCTCGTAACCAAACATGCACAGCGGTCAAACAG
TATGTCCCAAGGGGACTTAAGCGCGGTGGCCTCCCCTATCCCCTACGAGGCTACCCGGAT
CGATGACGCGAATTGGGGACATTCAAATGAGCATCCTAGTCACCGCGTTTAAAATGAACC
TGCCGGCTGATCGTTTTTAGGATATTGTGAGTAATATAGATTGGCGCTAGTAGATCACAG
AACAACCGCCGCATACGGCCGATTGTCGCAGCCCGGGTCGATTATAACAACGGTGCAATC
TCAGCTAAACCGACGCAGTTTTGCTCCTTGGATTCTGAGCCCGGGCATCGCCCCTCGTTT
ATGAACTAGCCTATCGCAGACGGTATCAACAGGAACATCCTCGTGTTAGATATTGAGGCT
GCTTCGTGTCGGCACGAAGTGTCTTCCGATGCAGTGTCCAGTCATGACCTCGATCCATCG
CGTATAGGGACGCCCCCTGCTCGCCGTTACTGCCAAGCGAGCGTGGTGTGGTGCCCCCGA
CCTACAACTTGCGCCCAATTATCGAGCTGGTAGACGACCAGCGCTGACGAGCTGGCGCAA
TGACGACCTAATTGGCGCACAGTACTAGGCATCGTCATCCAATGCGACGAGTCCTACACT
ATCTTGGATATGATATGGCGCACTACACATGCTAGCCGCTGGGGAGATTAGCTCGAGTTG
CCCCTTTGCCCGATCCCGGAAGATACGCTCTAAGCTCGGCAATCGCTCTTGCCGTGCGAG
ATGCTAGCAAAAAGGTGTACTTCTCAGCGGAGCAGAAAGATCATGTTTATTGGAAGCATC
AACCTGCGCCGTCTTGTTAACTTGTCATATCGCGCACGTAGTAGCCTAGAGCGCCAGGGG
CGGAAATTCGCCTGAAAAGTTTTGCCGGCGCACAAGCACGATCGGCTCCTAATAGGAGGT
GAATTAGATAGGGAAAAGATCGGGATGCTACTAGTTTACTGCGTCACGCTGAGGGACTCA
TCCTGGGCTACAATCCTATTGCCGAGATAGTATTTCTTAGCTTCCTGAGGGAGGTCAATT
TGAATGTGGTTATATGCGAAAAAAAAAAAAAAAAAAAAAAA
>comp17882_c0_seq1 len=346 path=[23959051:0-278 23959651:279-345]
GCTCTGCCGATGCCGCTGACGACGAGGCGGTGGTGCCGGACGGACCCGGACACGATCCTC
CGCGTGCTCTGCCACCGCGACGACGAGGTGGCCAGCAACTTCCTGAAGCGCGCGTTCCAG
CTCCCCAAGAGGCGGTGACATGCGCTACCATTTTGCAGCCAGTTTCAGACTCTAATCTAA
TTTGTAAATTAAATTAATCGACAAGCGGGAGTTTGGATAAGTGGATTATGTGTGTGTTGG
AAAATAATATTTGATCGCTTGAAGCGTTTGCAAACAAAAATGCTACACATGTGAGCTACT
ACTAGTAATGTTCAGATTTTCATGACTCAAAAAAAAAAAAAAAAAA
>comp18012_c0_seq1 len=1180 path=[24387188:0-590 24391044:591-591 24391045:592-592 24388268:593-726 24388519:727-727 24388521:728-901 24388862:902-902 24388864:903-942 24391111:943-972 24388972:973-1123 24391202:1124-1124 24389124:1125-1153 24389658:1154-1154 24389153:1155-1179]
GGATTAGATACTTGGCTATATTTCCATATTGCTAGTGAATTGTTGAGACGGGAATTCGGG
AGAGGTATCGTAAAGGTGAATCCTGTGGCTGTAGGAAGCAGTTCATATGACCAACGGGCG
CCCTAGGGTATACTCCAGAATCGAATGTTACCAGAAAATAGGGGAACTGGTCGCTCCTAG
GTAAGGTTGCCTGTCCCCGCACTGTACGAAGGTCCGGTCAACGGAAGCAGGCACACGCGC
TATCTGAGTCCAAATACTTGATCCGGCCGGAAAATTAGAGGTGACGGCTTCCCACTACTG
ATCTCACTGACGTGCAATCATCCTGTGTCCGGAGCAATGACAGTGTCCAGTCTGTTATGG
ACGAGCTGGACGATTCACAGATAAGGACAGTCGCCCGGATACCGCAAACTAAATCTTGCC
TGCCTCCGAGGGTGTGTGAAGGATAACTGTCGCCCTTAAGTAAAGATCTACCATTCGCCG
GGGCAACGCGGCTCTCTGATGCTACGACCAAAGTGGTTGACATTACGCCAGTAATGGACT
AAGGTTGAATTTGAGCGGATGGGCTCAACTGCGTCGTAACCGGTAGATACAGGGCATACG
AGCCTCCCTATTTAACGGCATCATCCGCGTAGTGCTGGTCAACCGACTGTCTATTGAAGT
CAGGTTTCGGCTACATCAGCTGGAACGTTCCCGTAGCTACTATAATCAGGCAATCTGTCC
CGAAGAGCCCACACCCTGACTTGGCCGTAAGGGAGCCCTAAATCAGTTAAATACGGGGAA
GGAGTCTCGCCCTCCGGGTGATCCATCTTATTTACCAAAGAACATGTCCACGCCTGTGGG
CTCTGAAGATGGGCGACACATGTCTACCCTGCATAACGCCCAGCTTGATAAGAGTGAAAC
GACCCATCTGACACAGGCCGGCATAGAAGACCAGCGCAATGCGAGGGCCACACATAGGAG
TGTGAAAATCTACATCAACATACTTCGGCCGTGGCTGAACGAGGGAGTGCTTGTACAATC
CCGTTGTTTGGTGTGGCAGATTCCGGGAAATGAGCAAACGCTTCTCCCATGAACACACTC
ACAGCCATAAGTCCTACCTTGCTAACATCGCCCCGAATGCAGAGCCACCTACTGGGGTTG
TCTGAGAACACTCCAATGGGTCAAAAAAAAAAAAAAAAAA
>comp18073_c0_seq5 len=219 path=[24588159:0-44 24588234:45-45 24588236:46-70 24588272:71-194 24590039:195-218]
GCGGTGTGTACAAAGGGCAGGGACTTAATCAACGCAAGCTTATGACCCGCACTTACTGGG
AATTCCTCGTTCATGGGGAATAATTGCAATCCCCGATCCCCATCACGAATGGGGTTCAAC
GGGTTACCCGCGCCTGCCGGCGTAGGGTAGGCACACGCTGAGCCAGTCAGTGTAGCGCGC
GTGCAGCCCCGGACACTCTAAGGGCATCACAGACCTGTT
>comp18121_c0_seq1 len=1055 path=[24731666:0-229 24732112:230-331 24732290:332-352 24732327:353-374 24732369:375-398 24732415:399-489 24730487:490-658 24730656:659-760 24735139:761-761 24735140:762-765 24734013:766-782 24730779:783-939 24735167:940-940 24735168:941-955 24735183:956-956 24735184:957-971 24731040:972-1054]
ATAACCAGGTCAGTGTCCAAACGGTTAAGCTTACCATTAGTACCAAAAACGTCCTACATT
ATAGAACGGATGAAGTTGTTGTTTAACCTATATGAAACACGATTTCAGTATCTATGGGGA
TGGCTTGTTACAAGTGCTACTCCCCAAACTACCGCACCGTGCTTAGAATTTGGACTGCTG
ATCATATCCATGTAGAAACAGCAACCAGCTTGAGGAACCTGGCAACAACAGGAAAGGCTA
GTAATCTATAATTTATATTCTATCCCATTTGTTCCGATCTTGATTGATCATGTCACCCTA
TTTACAGTAGCTTTGCCTTTTAGTCATGGGAGGACAAGAGCCTCGCAGCGTCATTTTTCC
TCCAAAGAAGTATTCTTTATTGGCCTGACAGTCGATGGCAAAGGAGAAGCAGTTACAATT
GTGAACCTGTTTACAATTCGCTTGACAAATATTAATGGCTGTTTTGGGAGCTCACTATCG
CCTCTTTTGTTCAGCACCGAGGGATCCAACACACTGTTTAGGCATTGAGGCGACACAACG
TGCTGGCTGGATGAAGATGAATTTTGGTACATCTATATGCTACACAGTTGGTTAACTGAA
CTTGTCATGGTCCATGGATCAGCAAATGATGAAATATTGGTGCATCCTGAGTTTACGAGT
TTACTCATGATAATGAAGCATTGCGAAGCAGAGTGGATGCTCAAGAGTCGTAATCTTCTG
AATGGGGATAGGATTGCAAGGGCGATGTGACACGTACAACCAAAAATTTACAAGCATAAC
ACAATGAAAACATATATGAAAAATAAAACAAGAACACCACATGAGTCATGACGATGCTTT
GAGAATGACTATGAAGTATGAAGCATGGTTTGTAGTATTATAAGCATGGCTTTCATATGA
TGTGAGCAGATTGAGCACATTGTATTTCCTGGAATCACGTCCCTATTCTGCTTGAACCAT
GTGTTATGCAGACTCATGTTAATGGTCTTTTTGATTAAAGACTGCCTTATTTGTTTACTA
GCGATTCTCTAGTCGATGAAAAAAAAAAAAAAAAA
>comp18121_c0_seq2 len=788 path=[24730264:0-222 24730487:223-391 24730656:392-493 24735139:494-494 24735140:495-498 24730762:499-515 24730779:516-672 24735167:673-673 24735168:674-688 24735183:689-689 24735184:690-704 24731040:705-787]
TTATAAAGTACTTTTAGTAGATTGCCTCCCTCCTTTCCTCTCTCGCCGCTCGAGTAGATC
TCGCCTCGACGGATCTCGCTACCCACCCGGCGGCGGGGAACACGGCGCTGCGTGCGCTGG
TTCAGCACGGCGACCCTCCGCTCGGCTCCGCCTGCAGGCAGGCAGGCATGGCCCTCTCTC
ACGGCGAAGCTGCAGGTTAATTTCCAGTTCGTCCGTCACCGCGTCAGCACCGAGGGATCC
AACACACTGTTTAGGCATTGAGGCGACACAACGTGCTGGCTGGATGAAGATGAATTTTGG
TACATCTATATGCTACACAGTTGGTTAACTGAACTTGTCATGGTCCATGGATCAGCAAAT
GATGAAATATTGGTGCATCCTGAGTTTACGAGTTTACTCATGATAATGAAGCATTGCGAA
GCAGAGTGGATGCTCAAGAGTCGTAATCTTCTGAATGGGGATAGGATTGCAAGGGCGATG
TGACACGTACAACCAAAAAATTTACAAGCATAACACATGAAAACATATATGAAAAATAAA
ACAAGAACACCACATGAGTCATGACGATGCTTTGAGAATGACTATGAAGTATGAAGCATG
GTTTGTAGTATTATAAGCATGGCTTTCATATGATGTGAGCAGATTGAGCACATTGTATTT
CCTGGAATCACGTCCCTATTCTGCTTGAACCATGTGTTATGCAGACTCATGTTAATGGTC
TTTTTGATTAAAGACTGCCTTATTTGTTTACTAGCGATTCTCTAGTCGATGAAAAAAAAA
AAAAAAAA
>comp18121_c0_seq3 len=216 path=[24734963:0-23 24732112:24-125 24732290:126-146 24732327:147-168 24732369:169-192 24735077:193-215]
ATGACAAAGCAGCAATGATTGGACGGAAAGGCTAGTAATCTATAATTTATATTCTATCCC
ATTTGTTCCGATCTTGATTGATCATGTCACCCTATTTACAGTAGCTTTGCCTTTTAGTCA
TGGGAGGACAAGAGCCTCGCAGCGTCATTTTTCCTCCAAAGAAGTATTCTTTATTGGCCT
GACAGTCGATGGCTCTATCTCTTTTATGTTTGTTTG
>comp18121_c0_seq4 len=422 path=[24731666:0-229 24732112:230-331 24732290:332-352 24732327:353-374 24732369:375-398 24735077:399-421]
ATAACCAGGTCAGTGTCCAAACGGTTAAGCTTACCATTAGTACCAAAAACGTCCTACATT
ATAGAACGGATGAAGTTGTTGTTTAACCTATATGAAACACGATTTCAGTATCTATGGGGA
TGGCTTGTTACAAGTGCTACTCCCCAAACTACCGCACCGTGCTTAGAATTTGGACTGCTG
ATCATATCCATGTAGAAACAGCAACCAGCTTGAGGAACCTGGCAACAACAGGAAAGGCTA
GTAATCTATAATTTATATTCTATCCCATTTGTTCCGATCTTGATTGATCATGTCACCCTA
TTTACAGTAGCTTTGCCTTTTAGTCATGGGAGGACAAGAGCCTCGCAGCGTCATTTTTCC
TCCAAAGAAGTATTCTTTATTGGCCTGACAGTCGATGGCTCTATCTCTTTTATGTTTGTT
TG
>comp18172_c0_seq1 len=324 path=[24918917:0-50 24920217:51-51 24915794:52-135 24915897:136-136 24915899:137-240 24920303:241-257 24919195:258-323]
CGTAGTTTCAAGCAACGCAAGAAGGAAGATAGCTCAAGTTCAAGTGCTTTACATTCGGTG
GCGACAACGACAATGAGGAACACTGCAAGATGTTGCTGATGCTCTTGATCTCTTCCCTGT
GATCACAATCGCTCGTAACTGATATTGTGGCATACTATCTTCCAATATTCCTTATTTATT
GTCAATATAAATTCCATACATTGAATGTCTAGATCATTTGAAATGGCCCTGAAATTATAA
AAATGTCACAATTTGTCGATGTGACAACAGGCTCGCCTTATTGATATTGTGGCATATTCA
TTATGAAGAGAGGTTAGTAAATGA
>comp18172_c0_seq2 len=459 path=[24918917:0-50 24920217:51-51 24915794:52-135 24915897:136-136 24915899:137-240 24916063:241-278 24916102:279-279 24916103:280-356 24916247:357-401 24920303:402-418 24916339:419-458]
CGTAGTTTCAAGCAACGCAAGAAGGAAGATAGCTCAAGTTCAAGTGCTTTACATTCGGTG
GCGACAACGACAATGAGGAACACTGCAAGATGTTGCTGATGCTCTTGATCTCTTCCCTGT
GATCACAATCGCTCGTAACTGATATTGTGGCATACTATCTTCCAATATTCCTTATTTATT
GTCAATATAAATTCCATACATTGAATGTCTAGATCATTTGAAATGGCCCTGAAATTATAA
ACTGGAAAGGTGGAACAACATTTACACAAGTATAGCATGAAAAAATCAGCAACTTATGTA
TGGTCTACGGCTTCATAAGGGCTAGTAAAAAACCAGTCCGACCTATAAGCTATACATAAA
AAAATTGAAGTTGTACCAACGGACAATTGAAATGGTGCCTACAATGTCACAATTTGTCGC
TGTGACAACAGGCTCGCCAGCAAGGTTGCACTTGTAGAT
>comp18172_c0_seq5 len=298 path=[24918917:0-50 24920217:51-51 24915794:52-135 24915897:136-136 24915899:137-240 24920303:241-257 24916339:258-297]
CGTAGTTTCAAGCAACGCAAGAAGGAAGATAGCTCAAGTTCAAGTGCTTTACATTCGGTG
GCGACAACGACAATGAGGAACACTGCAAGATGTTGCTGATGCTCTTGATCTCTTCCCTGT
GATCACAATCGCTCGTAACTGATATTGTGGCATACTATCTTCCAATATTCCTTATTTATT
GTCAATATAAATTCCATACATTGAATGTCTAGATCATTTGAAATGGCCCTGAAATTATAA
AAATGTCACAATTTGTCGCTGTGACAACAGGCTCGCCAGCAAGGTTGCACTTGTAGAT
>comp18218_c0_seq1 len=256 path=[25060828:0-91 25060920:92-255]
CTGATTCCTGACATTTTATTTGGCATGTAGTCTGCTCCCTGATCTAAGTTTGGAGTCGCA
GGCGTGTAACATCAAAGTGCTGACATTTCGAAAATGGACTTCCCGCAGGACAATCAACAT
ATATAATTAATGATCTAGTATTTGTTTGGTCATAGTGTACTTATAAAGGACGTTGCAGAA
AAAGAATAAGAGGTACGATAAGTACTCCTCTTTGTTTACAAGAGAAAACCATTTCATGCT
GTTATTTTGCACAAGT
>comp18326_c0_seq1 len=458 path=[25406763:0-24 25404993:25-35 25408200:36-102 25405143:103-290 25405470:291-297 25405477:298-305 25405485:306-329 25405509:330-350 25408347:351-352 25405532:353-353 25405533:354-371 25405551:372-403 25405583:404-457]
AAATAACAAAACACAAACTACAACAATAAAAATTCCAAACAGAAACATACTTATTCATGT
GCATATCATGCATATACATCATGAATATGCATAAAAGGAACAGATTGAGCAGCTGCACCA
TGCAGTACCACTCATACATAATGCTCTCGTCACGAAGTAGAGTAGTGCGGGCTCTAACGA
CATGTACAACACACGCGCGCATGTATAGTATGGGTTTGATAATACTTAGATAACGGACAC
TGTGCGGTTGTAGCTACTCCGATCATGGCTTGGCCTGTGGCTCAGGAAAACGGAACACGG
GCTTCGGGGGCAATGGCAACTCGGCTTTGGGAAACGGCGGCATTTCGTGCTTCGGGACCT
CTGGCACAGCAGGGTGCGGCAACTCGTGCTCCTTCGGCACCTCTGGCACCTCGGGGTGCG
GCACATGGGGCTCCTTCATTAACATCACTTTCCGCCAA
>comp18326_c0_seq2 len=491 path=[25404914:0-38 25404993:39-49 25408200:50-116 25405143:117-304 25405470:305-311 25405477:312-319 25405485:320-343 25405509:344-364 25408347:365-366 25405532:367-367 25405533:368-385 25405551:386-417 25407353:418-490]
TTTTTTTTTTTGCGGATGAAATACAAACACAACTGCAACATAAAAATTCCAAACAGAAAC
ATACTTATTCATGTGCATATCATGCATATACATCATGAATATGCATAAAAGGAACAGATT
GAGCAGCTGCACCATGCAGTACCACTCATACATAATGCTCTCGTCACGAAGTAGAGTAGT
GCGGGCTCTAACGACATGTACAACACACGCGCGCATGTATAGTATGGGTTTGATAATACT
TAGATAACGGACACTGTGCGGTTGTAGCTACTCCGATCATGGCTTGGCCTGTGGCTCAGG
AAAACGGAACACGGGCTTCGGGGGCAATGGCAACTCGGCTTTGGGAAACGGCGGCATTTC
GTGCTTCGGGACCTCTGGCACAGCAGGGTGCGGCAACTCGTGCTCCTTCGGCACCTCTAG
CACCTCGGGGTGCGGAACATGGGGCTCCTTTGGCACCTCTGGCACGGCATGGTGTGGCAT
TTCAGGCTTCG
>comp18877_c0_seq1 len=262 path=[27234639:0-79 27234799:80-109 27234859:110-126 27234891:127-151 27234939:152-152 27234941:153-261]
GGGATGGCGTTGCCGGCGGGCGCTGCTTGGCGGCCTGGGGCGACGACGCGGCGAAGGCGT
CGAGATGCATCCTGTTGTTGAGCGCGTCGTGGGATCTGAGCACCGCCGTCGCCATAGGCT
CGCCGCAGGGCTACCCGTAGATCGACGACTGACTGGATCCCGCAGAGATCTGCTCGCCGG
ACTCGTGGATTGCGTGGGGTTGCCGCCGCGCCGCGAGACCTAACCCTAACGAGAAAGAGA
GAGAGGGGCGGAGATTTGCGAG
>comp18958_c0_seq1 len=654 path=[27500479:0-98 27503906:99-99 27503907:100-112 27503884:113-113 27500611:114-161 27502605:162-162 27500659:163-231 27502856:232-232 27500728:233-426 27503986:427-427 27503987:428-432 27500927:433-436 27500931:437-461 27500956:462-462 27500957:463-549 27501044:550-550 27501045:551-587 27501082:588-653]
GGGGGAATTCGATGTTGGAGTTAACGGAGACCCGCCATCGTTTACGAAACAGGTCGCAGA
TAAATGTGGAGCAGATTTACGTTGAGGGCCTTCTGGGGACCCAAAGGATGAACGGGGGTG
TTGTTTCAGAGCGAATAGAGCGATCACCAACGCGCACGTCTCTTTTTTAAGATTGAGCGG
CTAGGTGTTTCCTACAGTAACTCAATTAGCGTGAGCCAAAGGGCGGAGCCACGGGGCCAG
TAAGCTATTTAGGGTTTACATGGCTCGATACCGAAACGTGACCGGTACGACGTTCATTTC
CTCTGCTTTGGAGTTATCAATTCGTGACCCCGATCATCCAGTCCAGAAGTCGCGGCCCGA
AGATCAAAGACGCTACTGACTTGGACTGGTACGAGAGCCCGAGAGTTTAGTGTGCGCACC
CCACGTATTTTTTTCGCGTCGATCATGCTTAGATTTTAACAACCCGCGGGCCGAAGTTTG
ATAAGCGTGTTCTAGATTGGAACTTACCACTGTTAAATACACGACGCCCATCTCCAAATC
GCACGCAACAGGGGGCTTCCACCAGATACTCCCCAGGACAGGTGGAGATACCAACCACGA
AGGAGGTCTCGTGCTGAGCCTTCGTCGATATACCAAAAAAAAAAAAAAAAAAAA
>comp18962_c0_seq1 len=377 path=[27511570:0-125 27517910:126-376]
GCCGACGCGAAGGCCATCTTGAAGAAAGCCATCAGCATCTCTCTAGGACACCCGAGCACC
AAGTTCAGCCTTGAAGAGAACAAAAAATATTTAAACTTTCCATTGGCATTTCTGACGGGG
GCGAAGGAAACTACCGAGCGATGCAGGTACCCTCCTAGTCAAACTTCTGTTTACTTGGAT
TCCTGCAGTACTTTAATTTCGTTCATCCTTGGAAACCAGTGCGTCTTACGTTCGTTTGTT
GGTCCATGCAAGCGCACTAAATAAGTTACTCCTGAAACTCCCTTTGTTCATGTCATCAAA
TATATGTCAATGGATGAAGCCTAACACAACTTTGCTCCTACTGTTTTTGATACTGTCAAT
TGATCGAATCTGCCGAG
>comp18962_c0_seq4 len=245 path=[27516067:0-237 27520949:238-244]
TTACAGTAGTCATGTTACTCTTTCCTATTGTTGACCATTTTGATGACAGCATAGAGATTG
ATGTTGTGCCTAGCAGTTCGTGACAGCAGTCGCCTGACGAAACTGAAGAGGAAAACAGAG
TATCGTGTAACAGGACCGTCTCAGTCTAATCTGGTCATTAATAGTAACTCCATTTTACCA
GGGAGATGAAATGCCGATGTATTGAGGCGTTAATGTTCTAGTGTGAAGAATCTTCTACTA
CTAAC
>comp19112_c0_seq1 len=582 path=[28043171:0-34 28042267:35-35 28042268:36-53 28042286:54-77 28042310:78-80 28042313:81-111 28042344:112-157 28042390:158-301 28042534:302-324 28042557:325-342 28045043:343-364 28044834:365-365 28042597:366-388 28042629:389-581]
TTTTTTTTTTTTTTTTTGGAACTAACAAATTCGATTCGAACATTTCACTAACATAAAAAT
GTCTGCTACTTAATAAACCCGATCTAACATTTCAGCGATCGAGTTGCTATTAAAACATAT
ACGTCGGAGCAGACCAGTGAATTCGAACATACGATGCTCCCCATGTTGACATACATGCAC
GAGCACGATAACCAGAACTGTTACATCATTACTACGACGACTTAGTGTGGATCCATCTTG
TCTGTTCTTCACCTTAGTGGATGCTTCCTGGTGGAGATTTCAGCAGGTTTTCGCGCGACG
GCGGGAGGCGGGGCGGAAGGGTGAAGCCTCGAACTGGGAACAGGGCCTTCTCTTCTGCGG
CAGCTCGGAGCGAGCGCTACCACCGCATCCACCTGCTCCTGCAGCAGATACCATGCTCGA
TTCGCCAGTGGATGCACAACGGACCGCCGGAGCGACGCGCCCTGCCGAGACGCGAGGGAA
TGCAAAGCCAATGGCTCCTAGTAGTAACACGACGCAGATGAGAGCTTTGGGAGCAGCCAT
TGTTCTTTCTTCGTTTCGTCCTCCACTCCATAATCTGCTGCG
>comp19112_c0_seq2 len=631 path=[28042183:0-83 28042267:84-84 28042268:85-102 28042286:103-126 28042310:127-129 28042313:130-160 28042344:161-206 28042390:207-350 28042534:351-373 28042557:374-391 28045043:392-413 28044834:414-414 28042597:415-437 28042629:438-630]
TTTTTTTTTTTTTTTACCATTCAAAAATTCTTTCAGTGCTATATTTGAAGCATATATAAG
AATTTTTGGAACTAACAAATTCGATCGAACATTTCACTAACATAAAAATGTCTGCTACTT
AATAAACCCGATCTAACATTTCAGCGATCGAGTTGCTATTAAAACATATACGTCGGAGCA
GACCAGTGAATTCGAACATACGATGCTCCCCATGTTGACATACATGCACGAGCACGATAA
CCAGAACTGTTACATCATTACTACGACGACTTAGTGTGGATCCATCTTGTCTGTTCTTCA
CCTTAGTGGATGCTTCCTGGTGGAGATTTCAGCAGGTTTTCGCGCGACGGCGGGAGGCGG
GGCGGAAGGGTGAAGCCTCGAACTGGGAACAGGGCCTTCTCTTCTGCGGCAGCTCGGAGC
GAGCGCTACCACCGCATCCACCTGCTCCTGCAGCAGATACCATGCTCGATTCGCCAGTGG
ATGCACAACGGACCGCCGGAGCGACGCGCCCTGCCGAGACGCGAGGGAATGCAAAGCCAA
TGGCTCCTAGTAGTAACACGACGCAGATGAGAGCTTTGGGAGCAGCCATTGTTCTTTCTT
CGTTTCGTCCTCCACTCCATAATCTGCTGCG
>comp19112_c0_seq3 len=328 path=[28043527:0-15 28045043:16-37 28042597:38-60 28044061:61-134 28042629:135-327]
GCCTCGAACTGGAACAGGCCTTCTCTTCTGCGGCAGCTGGAGCGAGCGCTACCACCGCAT
CCACCTATTCACAGCGGATAGATAGGGGACACGCACGAGCTCCATCGTGCACAGAAACTA
AGTAGCAATAATACTCACCTGCTCCTGCAGCAGATACCATGCTCGATTCGCCAGTGGATG
CACAACGGACCGCCGGAGCGACGCGCCCTGCCGAGACGCGAGGGAATGCAAAGCCAATGG
CTCCTAGTAGTAACACGACGCAGATGAGAGCTTTGGGAGCAGCCATTGTTCTTTCTTCGT
TTCGTCCTCCACTCCATAATCTGCTGCG
>comp19112_c0_seq4 len=569 path=[28044736:0-22 28042268:23-40 28042286:41-64 28042310:65-67 28042313:68-98 28042344:99-144 28042390:145-288 28042534:289-311 28042557:312-329 28045043:330-351 28044834:352-352 28042597:353-375 28042629:376-568]
CCTTCGGCTGTCATATGTGAGCACGAACATTTCACTAACATAAAAATGTCTGCTACTTAA
TAAACCCGATCTAACATTTCAGCGATCGAGTTGCTATTAAAACATATACGTCGGAGCAGA
CCAGTGAATTCGAACATACGATGCTCCCCATGTTGACATACATGCACGAGCACGATAACC
AGAACTGTTACATCATTACTACGACGACTTAGTGTGGATCCATCTTGTCTGTTCTTCACC
TTAGTGGATGCTTCCTGGTGGAGATTTCAGCAGGTTTTCGCGCGACGGCGGGAGGCGGGG
CGGAAGGGTGAAGCCTCGAACTGGGAACAGGGCCTTCTCTTCTGCGGCAGCTCGGAGCGA
GCGCTACCACCGCATCCACCTGCTCCTGCAGCAGATACCATGCTCGATTCGCCAGTGGAT
GCACAACGGACCGCCGGAGCGACGCGCCCTGCCGAGACGCGAGGGAATGCAAAGCCAATG
GCTCCTAGTAGTAACACGACGCAGATGAGAGCTTTGGGAGCAGCCATTGTTCTTTCTTCG
TTTCGTCCTCCACTCCATAATCTGCTGCG
>comp19334_c0_seq1 len=514 path=[28842400:0-148 28842697:149-149 28842699:150-290 28842990:291-351 28844540:352-352 28843109:353-363 28843128:364-429 28844667:430-430 28843261:431-489 28843380:490-493 28845830:494-513]
GGGAATTCGAGCTCTTGATGATGATACTTAACCAAACCTACCACTAATGTAGTCATCTGT
CTCCTTCTTCTGTGGATTTAGGAATATCTGCTCTGTCTCTCCAAACTCAATTAATTTCCC
CATTAAGAAAAAGGCAGTGTAATCAGAAACCCTACTTGCCTGCTGCATGTTGTGGGTAAC
AACAACAATCGTATAATCTTTAGCTAACTCAACCATTAACTCCTCTATCTTTAATGTGGA
GATAGGGTCTAAGGCAGATGTTGGTTCATCCGTCAATAAAACCTCTGGCTTAACCGCTAT
CGCTCTCGCTATACATAACCTCTGCTGTTGTCCTCCAGAGAGAGATAGAGCGTTTTTTAT
GCAGTTCATCTTTAACCTCATCCCACAAAGCCGCTTTCTTTAAAGCCCACTCAACAATCT
TATCCAATTCTTTTTTTATCCTTAATTCCATGAATTCTTGGGCCAAATGCAACATTATCA
TAGATGCTCATAGCAAAAGGATTTGGTTTTGAAA
>comp19420_c0_seq1 len=262 path=[29132972:0-16 29133056:17-120 29129470:121-121 29129472:122-181 29133015:182-188 29133022:189-196 29132002:197-261]
CGATGAAGACTGAGGATTTCCCGATGAAGACTGAGGATGCTCAACCCTTCCTGACACGTA
GATTCTGCGCATGCCATGATGCGACGACATGACTTAGTGATAGCATGTACTAAGTTGGAA
CTTTTGCAATTGTTGATCGTTTGATGTAGGACTAACGGATTTTCGAGCTTGTCGGCATTT
TTACACAATTGATCAACTATGTAAGTGCAAATGTACACTCGTGGTGCCGTGGATGCTGCC
AGGCTGGAGGGTGCTCTCCCCA
>comp19665_c0_seq1 len=384 path=[30070435:0-360 30074577:361-383]
GGGGAGCCCCCGTTGAAGACCGTGCGCCCCTCTCGTGCTTGGAGCAGAGGCCACGGTCTC
GGATGGGCAGCTACGACGCTCCAAGCATCACGCCCATGGAGCTTGGGTCAAGCAAGCACC
AGGATCTCGATTTTGGGCCACTGCGTGCTCGGCGGTGCGGCGCTAGCTCCACCGACGGCC
CTTAGCCTGTATGCCGTTCGGTCCACCGAGAGCTAGTAACGGAACTATGGAGAGTGAATA
ACTCTTGAGTGAGCACGGAGCAACAATGGGATATCTGGTGAGCGCATCCACGGGAGCAAT
GGGTTCCCTCCTGACAAAGTTTGGAACCATGCTAGGTGGCGGATGCATGCCGCTCAAGGG
TACCCAGACCCACTCATCAAGGCC
>comp19665_c0_seq3 len=569 path=[30070435:0-360 30070796:361-456 30070892:457-528 30073682:529-568]
GGGGAGCCCCCGTTGAAGACCGTGCGCCCCTCTCGTGCTTGGAGCAGAGGCCACGGTCTC
GGATGGGCAGCTACGACGCTCCAAGCATCACGCCCATGGAGCTTGGGTCAAGCAAGCACC
AGGATCTCGATTTTGGGCCACTGCGTGCTCGGCGGTGCGGCGCTAGCTCCACCGACGGCC
CTTAGCCTGTATGCCGTTCGGTCCACCGAGAGCTAGTAACGGAACTATGGAGAGTGAATA
ACTCTTGAGTGAGCACGGAGCAACAATGGGATATCTGGTGAGCGCATCCACGGGAGCAAT
GGGTTCCCTCCTGACAAAGTTTGGAACCATGCTAGGTGGCGGATGCATGCCGCTCAAGGG
TGTTCGTCACGACATTGGGTTCATCATGACTGAGCTTGAGGACATACAAACATCCCTCCT
TGAGGTGGCAGCCACGGACGAACCTGAACTACATGTCAAAAGTCTTGCTGACTATGTGCG
GGAGCTGTCATATGATATTGAGGACAAGATTGACAACTGCATGTCACTTTCCTCATGGGC
GGCATCTCTCGTTTTGGACATGACAGCCT
>comp19984_c0_seq1 len=555 path=[31351541:0-124 31351793:125-125 31351795:126-148 31354627:149-169 31354648:170-171 31354650:172-173 31354652:174-174 31354653:175-225 31354681:226-226 31354682:227-236 31352011:237-250 31354705:251-259 31352051:260-260 31352053:261-420 31352373:421-450 31352432:451-453 31354856:454-479 31352491:480-554]
GGGCAGCCGATCGAATCCAGACTCGGCAGACGCTCTTCGTCGCTACCGTGTCTCCTGAGG
TGGGAGACCGATTTGCTGAGGAGTGAGGTCAGGTCCCGGGGCCTCGAGACGATTGCTGGA
AAGAAGGCTTATCTACAGCAGCATTCTGATGGAAGATCACTAAGTTCCGCAGCACCCCTA
CTGGACGAGCTGTTGTCCACCGCTGATGTCGGGAGTGTGCCTCTGGTTCGTTGGCCTTAT
CTTGTTCCTCATCATGAGGAGGCCGTCGATCTACTCCTGCACGAGGCACACAGATTGACC
TACCGCATCCAATCTCTGGTGGAACTCGGTGTGCCAATCCAATTGGACAAGTTCAGATTA
CTGTGTTACTTGTCCAATACATGCGCGAGACTCTCTAGAAGCATCAGGAGTCATGCATCG
CCAACTGCAAGCAAATCTTCTCAGGATGCTGCAATTTCTCCTTACAAGGAGCGCCGTAAG
AGCTGGGAGTCAATTTGGGGCAGTCCAGTATTAAGATGTGGCGGCTTCTATGACATAACC
ACACTGTCTCCTATG
>comp19984_c0_seq2 len=429 path=[31353455:0-22 31354627:23-43 31354648:44-45 31354650:46-47 31354652:48-48 31354653:49-99 31354681:100-100 31354682:101-110 31352011:111-124 31354705:125-133 31352051:134-134 31352053:135-294 31352373:295-324 31352432:325-327 31354856:328-353 31352491:354-428]
CCAGGGGTGTTAATCTGCGCAACTGGAAGATCACTAAGTTCCGCAGCACCCCTACTGGAC
GAGCTGTTGTCCACCGCTGATGTCGGGAGTGTGCCTCTGGTTCGTTGGCCTTATCTTGTT
CCTCATCATGAGGAGGCCGTCGATCTACTCCTGCACGAGGCACACAGATTGACCTACCGC
ATCCAATCTCTGGTGGAACTCGGTGTGCCAATCCAATTGGACAAGTTCAGATTACTGTGT
TACTTGTCCAATACATGCGCGAGACTCTCTAGAAGCATCAGGAGTCATGCATCGCCAACT
GCAAGCAAATCTTCTCAGGATGCTGCAATTTCTCCTTACAAGGAGCGCCGTAAGAGCTGG
GAGTCAATTTGGGGCAGTCCAGTATTAAGATGTGGCGGCTTCTATGACATAACCACACTG
TCTCCTATG
>comp20148_c0_seq1 len=821 path=[32050542:0-522 32051186:523-523 32051187:524-797 32054567:798-820]
GGAGATCAACGGTGGGGGCAAGAGGCGCCGATGAGTAGCGGGTCGATCTTGTCGGACAGG
GAGATGCTGATGGAGGAGATCATCTCCCTGCGGAGAGAGCGGAAAGACCTTATGGAGTCT
CTTACTCCCAAGATTTCTTTTTGGAGGAATCAGATCCCTGGAGCAGCAATCAGCGAGTCC
ATCAGGTCCTTCCATAAGATGGACTCCAGTTTCCAGTCCTACTCACAGCAGCAGCAGCAG
GCGGACGAGCTGGTTAGCACAGCATCCAAATTACACAAAATCTCGCTGGATTTCTACAAC
TCTACCGAGGCGGCAATGGATGAGGAGGCAGCGGAGGAGGAGAGGAGGAAACAGAGCATG
GAGGAGAGGGATAGTATGATGGCGATTTGGAATAAAGAAGGAGAAGGTACTGCTGAGGAG
TTGAATGAAGATATGATGATGAAGAAGCAGATCATGTGTGATGATGAGCTGATGCATTTC
TTGCAACTCTCCAGGGATGTCCAGGGTATACCTCACGATTACCAAAATGAGTTGGCCATG
CTGTTTACGGTGGCTGATGAGGTGGAGTATGAGAAGGTGCTGGGGCTAGAGGAGTATGAT
AGGATGCGTGAGTCAGAGAGGCAGAGGGAGAAGAGTAAGCCGAGGAGGCAGAGGGAGAAG
AGCAAGCAGCAGATTGTGCTGAGGAAGGAGCACGCCACCAAGCAGGAAACAAAATCCTTA
GCAGAGCAACTCAAAGAGGGGATGGATGACGAGCTTGGATTTTTCGCAGACTACCGTAGA
GTCTGGGGATACTCAAGTAGGTGAACCGAATGGAGCAGAGG
>comp20170_c0_seq2 len=359 path=[32141480:0-195 32148013:196-196 32145802:197-209 32141893:210-210 32141895:211-293 32142061:294-294 32142063:295-320 32142096:321-358]
TTTTTTTTTTTTTTTTTTTGCTACGACATGGATCCATTTGCTCCATCAACAAATTCTACA
TGGACAACTGTTACTATACAAGCAAAAAATGAGCGTAGCTAGGCGATTTACAGGGCCAAA
GCCAACAGCTTCATCATATCTGACGAAGATGCTAGACTACTAGTACTAGTTAAACAGAAA
AAATAAATCCGGCAAGCAGTTTCAAGACAGAAAAAAAAAATCAGCTGCCAATATGGCGAG
ATTGGGCCAGGGTGCTCATCTCCTAGTCCGACCTGTCAAGTTCCTTGCTACAGTGGGCGT
CGACGATGAGGAAGATGAAAGGGTTGTCGACCTGGCAATCTCCTCCTTGTCCTCGCTGA
>comp20176_c0_seq1 len=1048 path=[32168977:0-589 32169567:590-590 32169568:591-672 32172922:673-673 32169674:674-720 32174634:721-721 32173974:722-728 32169778:729-738 32174643:739-783 32169886:784-784 32169888:785-805 32169932:806-849 32174703:850-854 32174708:855-873 32174728:874-876 32170071:877-893 32170108:894-975 32174754:976-979 32170284:980-996 32170316:997-1022 32170369:1023-1047]
GGGGAATTCACTGTCCTTTCATCCATAAGCGGAGAAAGAGGGAATGACATTGTTCTTACA
CGGCACAAGCAGACAAAATCAACATGGTCATTTAGAAATCGGAGGTGTGGATGCTCTCTA
TTTAGCGGAGAAATATGGTACACCTCTTTACGTATATGATGTGGCTTTAATACGTGAGCG
TGCTAAAAGCTTTAAGCAGGCGTTTATTTCTGCAGGGCTGAAAGCACAGGTGGCATATGC
GAGCAAAGCATTCTCATCAGTCGCAATGATTCAGCTCGCTGAGGAAGAGGGACTTTCTTT
AGATGTCGTATCCGGAGGAGAGCTATATACGGCTGTTGCAGCAGGCTTTCCGGCAGAACG
CATCCACTTTCATGGAAACAATAAGAGCAGGGAAGAACTGCGGATGGCGCTTGAGCACCG
CATCGGCTGCATTGTGGTGGATAATTTCTATGAAATCGCGCTTCTTGAAGACCTATGTAA
AGAAACGGGTCACTCCATCGATGTTCTTCTTCGGATCACGCCCGGAGTAGAAGCGCATAC
GCATGACTACATTACAACGGGCCAGGAAGATTCAAAGTTTGGTTTCGATCTTCATAACGG
ACAAACTGAACGGGCCATTGAACAAGTATTACAATCGGAACACATTCAGCTGCTGGGTGT
CCATTGCCATATCGGCTCGCAAATCTTTGATACGGCCGGTTTTGTGTTAGCAGCGGAAAA
AAATCTTCAAAAAAACTAGACGAATGGAGAGATTCATATTCATTTGTATCCAAGGTGCTG
AATCTTGGAGGAGGTTTCGGCATTCGTTATACGGAAGATGATGAACCGCTTCATGCCACT
GAATACGTTGAAAAAATTATCGAAGCTGTGAAAGAAAATGCTTCCCGTTACGGTTTTGAC
ATTCCGGAAATTTGGATCGAACCGGGCCGTTCTCTCGTGGGAGACGCAGGCACAACTCTT
TATACGGTTGGCTCTCAAAAAGAAGTGGATAAGCTGTACAATCGTTTCATCATTCGGCGT
GCGAATTAAAAAAAAAAAAAAAAAAAAA
>comp20222_c0_seq1 len=575 path=[32367824:0-155 32368096:156-156 32368098:157-249 32368260:250-250 32368261:251-551 32372654:552-574]
CGGGGAATTGGATTTGCAGAGCATATTAGCAAGTTAACGCCGATCACTCTCCGGCAGTTG
CTCCATTAAATACGGGCCTTCGCAATCGCGTGTTGTTACACATAATGCCGGTATCCATCT
ACTATCGCCGCCAGGTGCAAGAAATGCATATCCCGGCCTACCCCCTTAGCAATCGACATT
TGTCTTTGCTGGACGCGCATGATTGAGTTATACGGAACTTCGCAAAAGTATTCCCTTTGT
GGTCCGTGCGCCATGCTCCTCTGGGCGTAGCTTACAAGGACTAGGCCGTAGCCTGTAATT
AGGGAACCGAGCACCAGAGAATCAGGGTCACAGTGTGTGGTAGACGAAATGATCGTGGGC
TGAGGGAATTAGGAGGCGCCGGTCCAATAGTCGATAACACCTGACGGAAGTACGGCTGCA
GGATCTAATCATATAGTTCAGAATTGCACGCGCGTCTAAGAACGGACCAGTGTAGACACA
ATACAACTTAAGCGCAGATCTGAGAGAGGGGTGCACAATCCAGGCAAAGTCCGTTAGAAG
GTCAACCTTGTGATGCGTGCGAGTCGACGGGTTTT
>comp20222_c0_seq2 len=990 path=[32367824:0-155 32368096:156-156 32368098:157-249 32368260:250-250 32368261:251-551 32368816:552-613 32368918:614-614 32368920:615-638 32368963:639-639 32368964:640-701 32372424:702-702 32369040:703-732 32371450:733-733 32369070:734-855 32369192:856-889 32369226:890-890 32369227:891-989]
CGGGGAATTGGATTTGCAGAGCATATTAGCAAGTTAACGCCGATCACTCTCCGGCAGTTG
CTCCATTAAATACGGGCCTTCGCAATCGCGTGTTGTTACACATAATGCCGGTATCCATCT
ACTATCGCCGCCAGGTGCAAGAAATGCATATCCCGGCCTACCCCCTTAGCAATCGACATT
TGTCTTTGCTGGACGCGCATGATTGAGTTATACGGAACTTCGCAAAAGTATTCCCTTTGT
GGTCCGTGCGCCATGCTCCTCTGGGCGTAGCTTACAAGGACTAGGCCGTAGCCTGTAATT
AGGGAACCGAGCACCAGAGAATCAGGGTCACAGTGTGTGGTAGACGAAATGATCGTGGGC
TGAGGGAATTAGGAGGCGCCGGTCCAATAGTCGATAACACCTGACGGAAGTACGGCTGCA
GGATCTAATCATATAGTTCAGAATTGCACGCGCGTCTAAGAACGGACCAGTGTAGACACA
ATACAACTTAAGCGCAGATCTGAGAGAGGGGTGCACAATCCAGGCAAAGTCCGTTAGAAG
GTCAACCTTGTGGGTGCAGCGCTTTGCTCCTAAAGATTCGCTCCTCGGGAGCGACGCGAC
TGCTAGGGACTGGTAAAACGTTGGGCGCTGTCCAAGGTACCCTCAGTCTGTATTTCATGC
CCTCAAATATGCAATCCCGACCCGGAGCCGGCTTTAGATTTACTAGCAGAGGGTCTCCGA
GGACTGTAATGTCTTTTTGCGAGACAGGAAAGGTTGGGCGGTGTACGTCACCTCTACGGT
CGAGGCTTGGGTGTATCATGGAGTAATCTATATTCCTTACACGCTTGCTTGCTCCTACCA
TACAACCACGCAGTCATTACGCGTACATATACCAGCAATTCTTCTACGGACCGTTAGGAA
GAAAATGAACGGAGTGGCTGGCCCATAATTTCGCACCCGAAGCTACTGGTCGGACCCATC
AGCGCGTGTCGTAAAAAAAAAAAAAAAAAA
>comp20223_c0_seq1 len=293 path=[32379170:0-22 32374974:23-292]
GGAAGCACTGCCTGCAGCACATCCTTCATGTTTCCAATCTCATCAGGCAGTTTAGCTTCA
TCTGAAACAAACAGACGCTTCAGTTGTCCTAAACGAGTAATGGATCCGGGCATCTCAACT
AATTCCGTAAATGATGCATCAAGTGTTTCTAGGAGCACCAAATCTCCAATTTGTATGGGA
AGTTCAATTATATCTGTTCCAGAGATGTTCAAGTACCTTAATAGAGAATTTCTTCCAATA
TCTTTGACATGATGATTCCCCAACTCTGAAGAATGAACATGAGGATGCCCTCG
>comp20223_c0_seq2 len=1361 path=[32373331:0-140 32378053:141-141 32373472:142-163 32378433:164-164 32373494:165-359 32373689:360-382 32373712:383-383 32373713:384-419 32373776:420-420 32373778:421-443 32373812:444-475 32373867:476-518 32373951:519-519 32373953:520-534 32373979:535-737 32379362:738-739 32379146:740-740 32374337:741-743 32374341:744-769 32374387:770-770 32374389:771-1090 32374974:1091-1360]
TTTTTTTTTTTTTTTTTAACATCACCAAATACTCTGCACTATACAAAATACTTCAGCAAT
ACTACCAGTACATTTTACCATGAAACGGCGTCAAATCAAATGGTTTTCATCAGGTACTAC
ATAACAGACCACCCACGATTTAATTAAGACTGTAAAGAAAGGTGAAAAATACAGAATACC
AAAACAAACTGGAAACAGATCACTCAATAACTCCAATTATTACAGAGAACTGAGGAAGGG
AAATGTAGACAGGAACATGATTATTCTCTGGAACGCCGACCAGCGCCATTTTGTCACTCA
ACCTGTGACATGAAGTCCGCAGATTCTCGAGTCATTTCCAGTATGGGTCGTGGGTTGGGT
GGTGTGCATTGACCATGCTCTCGAAAGCTCCCTCCGCTGTCTCCACATACTCGGCACTGA
CCCCCTCGCAAAATATGACGATAGAAACCGAAGCAAGGCTGGAGAGATGCTGGATGCCAA
AATCAAAACCAGTACCAGCAGATTTGAACTTTGATAGGTAAATATGGAGGTCAAGTTTCT
TCAGATTCGGCATAGACCCCAATTCAAACATCAGCTGCGAAAAACTGAACTTCAACTCAA
GCCTCTCTAACTTTTGAAATCCTCCGCTAATGATGATAGGTCCTAAGCAGCCAGAGTAAA
GCTTGAATTCAACCAGAGTTGGTATGCTTCCAACTGTACGCAGATCATCCTGCTCTATCT
CATCCCCACCACTGATATATAAATTTTTCTAGGTTGGCAAGTGAAAGCAGCCATTTGTTA
ATCCAACACATGCGTCCGCGGCGGAGATAAATCTCTCGGATGCTATTGAGAGCAGGCAAG
AACGGATGTCCTATGAATCCATCTTTTTCTCTCAAATAAAATGTAACACGGAGGGTGTAA
AGTCTGCATGCATCCAGTGTGCAGAGGGAGGACACCAACTTCTTTTCCTTGTAACTTCCT
TTATCAGATTTGAGAATACCATTGGTGTCCCAAATAATGCCCAGCTTATAAAGACCTGTT
AGTTTGCCAAGCTCATTCAGAAAGTTAACGGATTGCTTGAGGGCGTTTATATCCCCAAGC
TCTTGCAAGCTCTTCATGTTTCCAATCTCATCAGGCAGTTTAGCTTCATCTGAAACAAAC
AGACGCTTCAGTTGTCCTAAACGAGTAATGGATCCGGGCATCTCAACTAATTCCGTAAAT
GATGCATCAAGTGTTTCTAGGAGCACCAAATCTCCAATTTGTATGGGAAGTTCAATTATA
TCTGTTCCAGAGATGTTCAAGTACCTTAATAGAGAATTTCTTCCAATATCTTTGACATGA
TGATTCCCCAACTCTGAAGAATGAACATGAGGATGCCCTCG
>comp20294_c0_seq2 len=1933 path=[32726188:0-23 32713760:24-126 32713957:127-150 32714004:151-157 32714015:158-1002 32715807:1003-1218 32716226:1219-1579 32716587:1580-1580 32716588:1581-1932]
GCCTGAAGGTGAATGGGATCTGCAGTGGATAATCTTTTGAAGGTTCGCAGCCTCCTCTTC
AAAGACCGCCAATGCAGAAACGGCAGCTCTCTCAACATCGTAATCAATATCTGACATCCT
TTCATGTAAAATTCTTAGGATATCCTCAAATTGTGAGAGGCCATTTGGATGGCCAAGGCT
CTGCACAATAAAGTTGCTATAATGATATAGGCTCATGCACGTAGCAGTTGATACAGCACA
AGCTTCATCTTTAAGAAGTCCAATCATTAAATTGATAACCTCTGGAAGACGGGGATGCGC
TCCATCGATATGGACCTCTGCTATAGAGCCGATAAACTTAGCAACAGCTTCCCTCTCCTT
CCATCTGGTTTCTCGCATTCCAGCCCCATTTTCCTTCAGAAGGTAGAATAAGCCCCTAAG
GTAGGAGTCATCAACGTACATGCGCAATAGTGTTGGTATCACTATAATATAGCAATTAAC
AGAGTCCAACGCCAGTTTTCGAAGACTTGCATTCGTCGACCCAAACATCTCCAGGCAACT
TGTGAAGAAAATATTGATTGTTCGTTCAAACAGGCCAGGATTATTACAGTCAACCTGTAG
AGGAACTCCCTCACAAATCTCTAGCATCATCAGCATGGCGCCTTCCATCTGATTTAAAAC
ACCATTCTTCATACAATCTTGTAAAGCTTTGAATAGATCTTTCCATTGGGAAGCACCAAT
TATCTTAAGAATTGCTATTGATACTGCTCTGGCAGTGGACTGAATCCGCTTGTTACCTTC
ACATATGCAATGAACCAGCTCAGATTTGGCGTATTCTTGAGAAGCAATAACCATTCGCCT
GAAATCCTTACGTAGACTGTTCTTCAAAAGAAGACCAGCAGCCACCCTTACTCGAACAGA
GATTTCCTCTCCGCGGGTGAGAATGAAGACAAGATAGGTAGGGACATTTGGACGCAGGCT
TGGGTGTAAATGATTCTTCCAACCTCTTCTTGGAGACGGATGCTTTTTAAGAAGTTCACA
GATTTTACCTAGTGCTGCGTCCTGCTGAATTTTAATAATATGTAGCACCAGCATTTCATC
ATATTTGAACACCAAAATCTCTCCCTTGGCCCCAACAATAGGCAAGGTACAAGCTTCTCT
TTCTTCTCGCAGAAAAGGTTATAGTTTGTATGCGTATGAAGCACATGCATGGAGTGGATA
TATTCTGGCTTCATTTTATAGCGGAAGCCTACTTTGCTCAGGGTCTTCCAGGTATGAATT
CCTTCTTCAGCACTGCCAATATCTCCATCCTCTCCACTCGCGATCAATGATCCAATCATT
GTTTTATGAGAGCGCAGTCTCGGAGGCTCAGCAAATAGCAAAATAGACCATTTAAGGACC
TTGAGTCTCTGAACATCGTGCTTCTCAAAGTTTTGGGATGTACATTTCATATACGTGTAG
AGAATTTGGTTCCACCAATGCAGTCCGAAAATAGTGTTAAGTATTTCGCCATGCTCAGAC
CCATATGGCAAATGTAAGTGTTCTATCCAAGATGGCAATTTAATATCTCGAAACACAAAG
TACTTGGCCTGATGAGCTGGCTTGAAACCCAGGTAGTACATGTCGGAGGATCTGAATAAC
TGATCGACGTAATCATTTGGCAGATCACCCATCAGTCGTACGATGTAGAATACCTCCTCG
GTGATATCTACCATTGGAGGCGTAACTGGTTTGCCATACAATCGAATTGACTGCACTGTG
CTGATGTGCTGTTGGATTTGCTGCATCAGTCTATCAAATTCACGTTCATTCGCCATTACT
GGTATCTCGAAGGGAGGAGGAATATCCTCGACACGAGTTTGAAGATTAGACCTGATCAAG
CGGGCTGCCTCCAAAAAAAGCCAGCGTCCGCCGATGCGGGTCGAGCTGAGGCACATCCCA
CTCACATCCTATT
>comp20294_c0_seq3 len=738 path=[32725203:0-23 32716226:24-384 32716587:385-385 32716588:386-737]
TCCGTGAGGGCGAGCACCTCGTCGAGCGGAAGCCTACTTTGCTCAGGGTCTTCCAGGTAT
GAATTCCTTCTTCAGCACTGCCAATATCTCCATCCTCTCCACTCGCGATCAATGATCCAA
TCATTGTTTTATGAGAGCGCAGTCTCGGAGGCTCAGCAAATAGCAAAATAGACCATTTAA
GGACCTTGAGTCTCTGAACATCGTGCTTCTCAAAGTTTTGGGATGTACATTTCATATACG
TGTAGAGAATTTGGTTCCACCAATGCAGTCCGAAAATAGTGTTAAGTATTTCGCCATGCT
CAGACCCATATGGCAAATGTAAGTGTTCTATCCAAGATGGCAATTTAATATCTCGAAACA
CAAAGTACTTGGCCTGATGAGCTGGCTTGAAACCCAGGTAGTACATGTCGGAGGATCTGA
ATAACTGATCGACGTAATCATTTGGCAGATCACCCATCAGTCGTACGATGTAGAATACCT
CCTCGGTGATATCTACCATTGGAGGCGTAACTGGTTTGCCATACAATCGAATTGACTGCA
CTGTGCTGATGTGCTGTTGGATTTGCTGCATCAGTCTATCAAATTCACGTTCATTCGCCA
TTACTGGTATCTCGAAGGGAGGAGGAATATCCTCGACACGAGTTTGAAGATTAGACCTGA
TCAAGCGGGCTGCCTCCAAAAAAAGCCAGCGTCCGCCGATGCGGGTCGAGCTGAGGCACA
TCCCACTCACATCCTATT
>comp20308_c0_seq1 len=1272 path=[32773889:0-23 32766996:24-136 32767109:137-749 32768103:750-1271]
GCCAGCAGCGTAATGCAGTGGGGTACTGTGCTCCCCGTACTTGATGTTTGGTTATGTTGT
ATTTTGGTACAGGTCTTCTGCCTCCTGGCTTGTTTCCTCTTGCCAGAATGGACATTTGCT
GCCGCTGCTGGTGCTGCTTGAGGACCTGCTGCTGCCGCCTCCTCCTTCGCCTTTGCCTTC
TTTTTGCTTCTTCTTTTGGATTTTTTCCGTGATTTATTCATCTGTGAATTCAGCAGCTCA
TGCAGCGCCGCAAGACCAAACAATGCTTTGAACTTTGCTAATTTCTGAAGTATCTTGATG
AGGTAAAGCTGATTACCCACAGCAAACTCCTTACGTAATGCCTGGTCCAGCGCGACATGG
AAGTGAAAACGGCATCTCAAGGATAAGAAGACTGGATGGTACATCATCAACCGTATTTTT
GGCTCTGGCCTTTCAAGCACCGACAGCCAATGAGCAAGATCCGATGGTATAGTGATCTCA
GGGTACAGGATGTCAATTATCTCTCGGACAAGATCTCCTAAACCTTTCAGATCTTCAGAA
CGGTTCACAGCAGAAAGTTCCTGCACCATTTCTCGTTCCATGTCGAGGAAAACAAACTTC
CCGCTAGGCCTATGGATCCGGACATGGTACAAGGGAATTCTTCCACCAAGAGAAAACCCT
TTTAAGTGATTATCTAGATATAACTCAGGCAACGACCGGAAAGCAACCCTGGCAGCTTTA
GACACCATCAGAAGATTCACCTCAGATATTGCCTCCAGAAAAGGATTCTTATGGGGTGCC
GTGCTCGAAGTGGATTTAGCCGCTGATTGGCTGGACCTGGAAATAGCTTTGCCAACCAAC
CTGTTGGACAAAATTGAATCAAAAATTGGATTCGCTCTGAAGTAGTCAATGACGTCAACC
AATTCCGCCGGATTCATCTTTCTCGAAAAGTAGACTCTGTTATCAATAGGACGTGAATCC
CACTCAGGCAAGCTGGACATCCGCCTAGTTGCGCATGCTAAAAGAGGTTCAACTGAAGAA
CATGAGGCCCCGTGTCCAACCAACAGACTGACCTTCCTAAACAATCCCAGTAGCTTCATT
GTCGAGAACAGTGACAGATGACCGCCCAGATGAGATCCGCCGTCAGGGCCGAGCTGACCT
CACACGCCAACCACTCCTTACTCACGGATTCTTGAGGAAGCAGCGCTCGACCTTTCGAAT
TACTCTGATACTGCCGACAGAGAACGGGAGGGGGGGATGTGGCGGACGCGTAAACCCTAG
TTCCCGTATGTT
>comp20308_c0_seq2 len=1920 path=[32765931:0-106 32774056:107-118 32766164:119-169 32774218:170-205 32774085:206-209 32766291:210-440 32774111:441-441 32766616:442-453 32766635:454-460 32766647:461-464 32766653:465-638 32766963:639-639 32766964:640-671 32766996:672-784 32767109:785-1397 32768103:1398-1919]
TTTTTTTTGTTAGATATTCATCACACTGAGAACAGAGATAATCAATACAGCGAAGTACAA
AACGAGCTGAAGGTTAATACAATAAAGGGGCGAAGGTTATATCAATAAAGCATAAGGGCT
CAATGTATGTGCGGCAACATGGAAGCAATATCATACCCCAGCAGTACACGGCACGTCACA
TTAACAACACATCACAGGATTCATCGAGACAAAAGTGGAGAAGGCAGTTAAGGTATGAAC
ATATCGTTTTGCACACGTACTTCCAGCTTGATTGATCTTTGCATTCCTTTTCAATAACTT
CCTTTCAAGGACGTTTTTCTCTTTCTCGCGGATGCTGCTGATTTCGTATGCGTCCTTCAG
CTTCTGGTCATCATGGCCTCCGCCCTCCGCCAGGTATTAGAATCCTCACCAAACAAACAT
TCTATATCCACCTCCTTACACAGGCCATACTCAGAAAATGCCTCCAGTGCTTTATGGCTA
TAATCACGAAATATGAAATGTAGGAGTTGAACAATCGATTGTTGACTGAGCATATCGATA
TCCACAAACTCAAAGTGCAAGCAGTTGTTCTCACAGCCATGAACCGCACAGTCGCGAATG
AAGGACACAACATCTCGTCCGTGAGTAACCTCCTCCCTGTTTTCATCAGATATGATCTCT
TCTGCCGACTGAACTGTGCTCCCCGTACTTGATGTTTGGTTATGTTGTATTTTGGTACAG
GTCTTCTGCCTCCTGGCTTGTTTCCTCTTGCCAGAATGGACATTTGCTGCCGCTGCTGGT
GCTGCTTGAGGACCTGCTGCTGCCGCCTCCTCCTTCGCCTTTGCCTTCTTTTTGCTTCTT
CTTTTGGATTTTTTCCGTGATTTATTCATCTGTGAATTCAGCAGCTCATGCAGCGCCGCA
AGACCAAACAATGCTTTGAACTTTGCTAATTTCTGAAGTATCTTGATGAGGTAAAGCTGA
TTACCCACAGCAAACTCCTTACGTAATGCCTGGTCCAGCGCGACATGGAAGTGAAAACGG
CATCTCAAGGATAAGAAGACTGGATGGTACATCATCAACCGTATTTTTGGCTCTGGCCTT
TCAAGCACCGACAGCCAATGAGCAAGATCCGATGGTATAGTGATCTCAGGGTACAGGATG
TCAATTATCTCTCGGACAAGATCTCCTAAACCTTTCAGATCTTCAGAACGGTTCACAGCA
GAAAGTTCCTGCACCATTTCTCGTTCCATGTCGAGGAAAACAAACTTCCCGCTAGGCCTA
TGGATCCGGACATGGTACAAGGGAATTCTTCCACCAAGAGAAAACCCTTTTAAGTGATTA
TCTAGATATAACTCAGGCAACGACCGGAAAGCAACCCTGGCAGCTTTAGACACCATCAGA
AGATTCACCTCAGATATTGCCTCCAGAAAAGGATTCTTATGGGGTGCCGTGCTCGAAGTG
GATTTAGCCGCTGATTGGCTGGACCTGGAAATAGCTTTGCCAACCAACCTGTTGGACAAA
ATTGAATCAAAAATTGGATTCGCTCTGAAGTAGTCAATGACGTCAACCAATTCCGCCGGA
TTCATCTTTCTCGAAAAGTAGACTCTGTTATCAATAGGACGTGAATCCCACTCAGGCAAG
CTGGACATCCGCCTAGTTGCGCATGCTAAAAGAGGTTCAACTGAAGAACATGAGGCCCCG
TGTCCAACCAACAGACTGACCTTCCTAAACAATCCCAGTAGCTTCATTGTCGAGAACAGT
GACAGATGACCGCCCAGATGAGATCCGCCGTCAGGGCCGAGCTGACCTCACACGCCAACC
ACTCCTTACTCACGGATTCTTGAGGAAGCAGCGCTCGACCTTTCGAATTACTCTGATACT
GCCGACAGAGAACGGGAGGGGGGGATGTGGCGGACGCGTAAACCCTAGTTCCCGTATGTT
>comp20512_c0_seq1 len=780 path=[33691872:0-72 33695801:73-73 33695802:74-75 33691948:76-123 33691996:124-146 33692019:147-181 33692054:182-182 33692055:183-193 33692066:194-216 33692089:217-252 33692125:253-253 33692126:254-301 33696009:302-317 33692190:318-328 33692201:329-345 33692218:346-364 33692237:365-415 33695948:416-422 33692295:423-423 33692296:424-432 33692305:433-482 33692355:483-591 33692464:592-592 33692465:593-779]
TTTTTTTTTTTTTTTTTTTTTATCCATGTAGCGCAGTCAGCAAACGCGTATCTAGGGAGA
AAGTCACAAACCCAAGCGCTATGGTTCTATTCCCCAATGACCTTAACTCCGCGATCGACG
CTACAAAAAACTCGTCGCCGTCAGTAGAGCATAAAATAGAATGCAGGTGTGTCAGTCGAT
GCGATGGCACTCGCGAGGGGTAACCCATAAGGACGGCCAGAAGTGATATAGCAACGTCCT
GCAGGAACCAGTTGGGAGGGAGGTCTGTACCTTGGCACTCCATCTGGTAAGTCACTTATG
GATAACCTCTGAGCAGAAGGGGGACTATGTTTTGCTAGATATGTCGCCGGCTTACTTACG
AGTTCTTTTTAAATGAGCTTCCGGCGGCACGGGCCTTTAGTAGAACGACGTCTGAACACA
GTAGGGGTGATAGGGTCAACTAGTCACAATCGGTGACAATGGGTGCGTTTTCATCCGTCA
CGCTTTATATATTCTGTACTCAGTGCCTATCCACCTAATAGGGGCAAACTGGCCACGTGG
CCCCATGGTTGTCGGTAACGAAACGATAATTCCCGTACATTTACTTGGGAAAGGGGAGTA
GGTTGCACATCACGTCCTTCTGCTTATGACATTCCGTGCATTCCGTAGAATTACTACACC
GCGGGATCATTATATTTATTACGGCTAAGTGCGAAAAAATCGCTTTAATGGTGGGCTCAG
CTCTAGTTATAGAGGCAATTGGCCCGGGGAATTCCCTAACTTCAACAACTTCCCTATCTT
>comp20537_c0_seq1 len=1093 path=[33800529:0-28 33804537:29-29 33804538:30-30 33803920:31-34 33803927:35-48 33804548:49-62 33804562:63-63 33802321:64-64 33800592:65-79 33800607:80-145 33804678:146-146 33804679:147-213 33804589:214-231 33800759:232-234 33800762:235-235 33800763:236-285 33800822:286-408 33801048:409-409 33801050:410-539 33801310:540-688 33801599:689-689 33801600:690-1092]
TTTTTTTTTTTTTTTTTTTTTTTCCAGAATTCAAGACGTTAACAGTTCATTGGCGCAAAT
AGCGACTGAATCGCTTCTTTAAAGGCTGCAGCGTCGTCCTCAAATTTCGCACTGACCATA
ATGTGATCCCTTCCGGCGGTCGGTATAAAATCAGGCAGTTTTTGATCACGTTTATTGTAA
GCCGTCAGCATCGGGATATCATCTGCTTCAAGCTCCTCAAGCAGCCGAAGCACTGTTTTT
TCATGTCCCGCATAATCCTCATTTGAAGAATCAATTAAATGCAGAATTAAATCCGCTTCT
TTTACTTCCTCAAGCGTTGAGCGGAATGCAGCAATCAATGTCGTCGGAAGATCCTGAATA
AATCCTACTGTATCTGAAAGAAGAACACTGTAGCCGCTTGGCAGGACCATTTTTCTGGTC
ATCGGGTCCAGCGTGGCAAACAGGAGGTCTTCTTCATAGCTGTCAGCACTCGTCAGGCGG
TTGAACCATGTTGATTTCCCTGCGTTTGTATAGCCGACAAGCGCAATTTGAAGCACACCG
TTTTTCTTTCTTCTTTCACGGTATCGGCTTCTATGGCGAATGACAGTGGAAAGCTGTGTG
TTGATTTCATGAATGCGATTTCTGATATGGCGGCGGTCGGTTTCCAGTTTCGTTTCCCCG
GGACCTCTTGCCCCAATTCCTCCGCCTTGCCGGGAAAGGTTGATCCCTTGTCCCGTCAGA
CGCGGCAGTGCATATTGCAGCTGAGCCAGCTCAATTTGAAGTTTGCCTTCTCTCGTTCTC
GCCCGCTTTGCAAAAATATCTAATATCAATTGCGTGCGGTCAATCATCTTCACTTCAATT
GCTGTTGCCAATGACTTCAGCTGACTTGGCGACAGTTCATCATTAAAGATGAGGAGATCA
GCTTCAAGCTCTTCCACGAGTGCCTTCAGCTCTTCTACCTTCCCTTTTCCTATATATGTA
GCGGCGTCAGCCTGTTCCGTTTTTGTGTGACGCTGGTCAGTACTTTTCCGTCTGCTGTTT
TCGTCAGAGATGCTAGCTCTTCCATAGAATTTTCAAAATGCGAGCTCGAATTCCCCCCCA
AGCACGCTTAACT
>comp20554_c0_seq2 len=461 path=[33906243:0-28 33904894:29-41 33902202:42-74 33902264:75-75 33902265:76-99 33902313:100-100 33902314:101-137 33902384:138-162 33906640:163-163 33906641:164-165 33902432:166-166 33902434:167-204 33906652:205-214 33906662:215-215 33906663:216-218 33902524:219-235 33902557:236-460]
AAGCATACCGATTCGCCGAGCATCGTCACGCGGGCAGGTCTTCCGACCTGCACTAAGCAG
GAGACGCAGGCAGCCGGGCACAGCTTGGACTTCATGATGTCCTCCAGAAGAGCTAGAACC
TCCAGGCTCAGCTCATCGGATGGCAAGATGTCATCATCGCTGGCCTGGGCCAGCATCATC
AGCTGGCTGCTCGAAAGAAGCAGCAGAAAGAGCAGCCCCATCGCCTTACGAGCAGCCATC
TTACAGCGAGCTTGTGTGATGTGTGTGTTTTGGTTTGAGTTTGTGCGCCGTGTGTTGTTG
TGTGGCACCGGGTACACTATTTATAGAATCTCAGGTAGAGAAGGGAGGAAATTACATCCC
CTTGCAACGTACGATTGCAGAACGTGACATGTTTCTAACTGAATGTTAGAGCCTATATAA
GGTTCACCTTTGCTCTCGCTTATCAGAAACAAACAGCAGTA
>comp20564_c0_seq1 len=1351 path=[33941241:0-82 33941324:83-83 33941325:84-107 33941349:108-154 33948088:155-171 33948105:172-175 33941417:176-202 33941444:203-229 33945862:230-230 33941471:231-257 33941498:258-271 33941512:272-272 33946275:273-319 33941557:320-389 33948190:390-393 33941631:394-402 33941640:403-462 33941700:463-528 33941767:529-552 33941791:553-645 33941884:646-646 33941885:647-908 33942147:909-1127 33942366:1128-1160 33942399:1161-1350]
TTTTTTTTTTTTTTTTTTATAATTGGTAAGACTGTATGCACCCAGAAGCCTCACTTTGCA
GCCGAGTGCTTCGAGCTCCTGCATGGCCCCTGGAATCAATACATCATCAAACGCTTTCTC
AATATCAATAATAAAGAAATAATGGCCTAATCCGGTTTTAGTCGGACGTGACTCAATTTT
TGACAGGTTTAAATTTCTCCAAGAAAATGCAGACAGCACTCTATGCAGCGCCCCCGGACT
GATCATCCTGCGGCAGCATGACCATTAAGGTCGTTTTGGGCCTAGAGCTCAATTTTTGAA
TTCACTTCAAAAAGATATGTTTTTCATCGGGAGACAGGATAACAAATCTTGTATGATTGT
CCCTATAATCCTGTATATCCCGTTTCACGATTTTTAATTCGTATGTAGAAGCTGCCATAT
CATTGGCAATGACCCCGATATTCAGCTCGGGATGGTCACTGACAAACTTTGCTGCCGCCC
CGGTAGAATTGGCGTATTCATATGGAACGGAAGGAAAGTGTCGATGAAGAATTTATGGCA
TTGCGCAATCGCGTGTGAATGTGAGTAAATTTTGTCGAGCTCTTTCCATGCATTCTCTCT
TGAGGGATGGACGAGCAAGTGCTGGTGAATCGGCAACGTCATTTCACCCACGATTGGCAA
AGGCTGTTCATGTATTAAATAGTCTATTGTTAGATTAACAGATCCTTCTAAAGCATTTTC
CAAAGGAACAAAAGCGAAATCAACTTCGCCTGCAACGGCTGCATCTATACACTCCGGAAT
GGTGCGGTAAGCAACATGTTCGGCGCCGTTTTGAAAACAAGAACTGACTGCTAGATGTGT
AAATGTAGCTGCTGGACCTAAATAACCGACTTTCATGACGATTTTCTCTCCCTTATGCAC
CTGAACCTAATATTTCAACCTTTTCTACAAAATCAAACTTCCTGAGCTTATTCATTAATG
TATGAATGTCTTCTTCCATGCCGACGTACTGATAGACAGTGTCACATTTGCTCTGCCTTG
AAGCGGAATGGTCTGGTGAATGGAAAGAACGTTGCTTCCAGAATCAGCTACCGCCTGAAG
AAGCTGAGATAACGCACCTGACCTATCCTCCAAATGAAAGAAAAGTGTGATAATTTGTTC
TTTTACCATGGTGTAGAATGGAAAAACAGCATCCCTGTATTTATAAAACGCACTTCTACT
TAAATCGACCTTTTGAACGGCATCTGCTACTGAATCTGCTTTTTTTCGATCAAGCAGCTT
TTTGACTTCTAATGTTTTTCTCATTGCATCGGGCAATACATCTTCACGGACAAGATAAAA
TGTCTCCTCTTTCATTTGCATCCCCGGTACC
>comp20564_c0_seq2 len=242 path=[33947895:0-22 33942147:23-241]
GGGTTCCTCATCTGCTAGCGACCATATTTCAACCTTTTCTACAAAATCAAACTTCCTGAG
CTTATTCATTAATGTATGAATGTCTTCTTCCATGCCGACGTACTGATAGACAGTGTCACA
TTTGCTCTGCCTTGAAGCGGAATGGTCTGGTGAATGGAAAGAACGTTGCTTCCAGAATCA
GCTACCGCCTGAAGAAGCTGAGATAACGCACCTGACCTATCCTCCAAATGAAAGAAAAGT
GT
>comp20639_c0_seq3 len=266 path=[34278087:0-43 34278131:44-136 34278341:137-265]
TGTGGTAACTTTTCTGACACCTCCTGCTTAAAACCCAAAAGGTCAGAAGGATCGTGAGGC
CCCGCTTTCACGGTCTGTATTCGTACTGAAAATCAAGATCAAGCGAGCTTTTGCCCTTCT
GCTCCACGGGAGGTTTCTGTCCTCCCTGAGCTCGCCTTAGGACACCTGCGTTACCGTTTG
ACAGGTGTACCGCCCCAGTCAAACTCCCCACCTGGCAGTGTCCTTGAATTGGATCATATT
TGAACTGACACTAGTGTAGCCTTGCG
>comp20648_c0_seq1 len=988 path=[34326018:0-103 34326236:104-115 34326258:116-150 34330008:151-154 34326328:155-163 34326346:164-387 34326750:388-566 34327041:567-590 34327085:591-741 34327320:742-744 34327324:745-987]
TTTTTTTTTTTTTTTTTTTATATTGCTACGCGGACAGCGAATCCATTGTATATGCCTTCG
CGGTTAACCGAGGCCAGCATACTTAGCTATGATATCAGTTCGGCGACCGGGAGGAGCAAC
CACTATCGCTTACGAATGTTCCGGATTAGTCTGGCTCGTTACTCGGTTTGTGATTAGGAT
CAACTTTATGATACAACGATATGAGTGAGGGAGCAAATTGCGACATGGTGTCTATCATTT
CATAGTGATCAGTCTAAGTCTGTCTTAACGCCGCTGCGTACGTAGCCCTTTATTCATGTG
ATGCAATGCTCCTGTGTCTAGCACGCCCATCCTCGCCTATCCTCGGGAAAGCTAGCTATC
AGGATATTAGGTCGATATCTAATGTTCTCCGTAGACCCGCTTCCGAGCCAACAGTGCATA
ATTATTGGTCGTGGCCAGAGAAACGTATGTTTCTATACGGATACGGGCTTGCCATCTGAT
TCACACAGTGGCCTGACCCCTTTTATAAAGGTTGTGACGAAAAGGGCTATGGCGAGATGT
ACAATCGGTCAACCTAAAGATCCGCATTTGGGCCGCCTACAGTACGATCGTGGTCCGGAC
CGCTACCCACCATCGCCAGACGCAGACGCACGCACAGGTGTTGTATAAGGTCTAGACCAT
ACGTGATCGATCCGAGTTTCAATCCACCAAGACGGCCCTACATCTGGGCCAATGTCGTTG
ATTGCATACCTGGTTGAGAGACGGCCAGGGTTGAACACGGTCGTTGGGTTATTCGCTTTC
TAAGTGGGAGGTACTTGCGTGCGGCCGAACAGCTTCGTGTCCACGTACGACGAGGCGGTG
CTCTTACCAATAGTCCGCAGACATGACTACTTCCCCTCCATAGGCTATTACATCGTTATC
CGGACGGCAGCTCGTGTATTCAAGGGGTCTTTCTCGCGAAGTGATACAATCAAGAGCAAC
ATATGCTCCTGCTGATACAACGATGGGG
>comp20670_c0_seq1 len=1996 path=[34421209:0-326 34421667:327-438 34421804:439-455 34421821:456-543 34421909:544-544 34421910:545-1124 34422491:1125-1262 34422629:1263-1263 34422630:1264-1621 34422988:1622-1622 34422989:1623-1665 34423033:1666-1864 34423232:1865-1903 34423271:1904-1904 34423272:1905-1954 34430778:1955-1955 34430779:1956-1956 34429132:1957-1957 34423324:1958-1995]
GGGGGAATTCAAGCGTTCACAGCTCGGCAATACCTGTGACGAGCTGCTCGCAAGATTTAC
GCAGTGTGGCTATACTTGACAGTGATGGCGCTTACTTCAGATGTATGGGTGATACTTCGC
TATATGGGTGGTCACTTCTCTATGGCGCGTGACAATGTACTATGGAGCGGTCAATGTCAG
TACGGATCGCGTCGATCTAGGTGACTACGCACGCCTCTGGAGTAAATCGAGTGCTCCGTG
CGAAATACGCGGTCATCGTGCGAATAACCGAGTCATCGTGAGTAGTATGAACGTGTCGTG
TTATGCAGCGGTATGTCGTGCTATAATGCGTCTGTCGTGCTCATAAGGTTCCTCTGATGT
GCTAGACGTGTCCATCGAGCTGCATAGCTATACTTCGAGTCACTTGGGATACTTCGATAG
CGTTGTGAATAGTGTCGTAGCTCCCGGGCACGTTGTTAAACTGTTGCCGCCAATTCAAGA
TTAGTCCAGCTCGTACTATCGAATACACCATCGTCGTATCGAATAATCGCACCTCGTAGG
AGTCGGTTGCCACTCGTTGATAGTCAACCAGGCTCGTTAGATAGTAGCCCAGATCCTACG
AGATGAGCTACGTAACTACAGTGATAGCATATAGGGTACGCTAGAATGCCAGGTCGTAGT
CGAATTAGTCAGGTTGGATGTCTACTAGTTGACTTGGAGTATGCCATGAAGACTCGTCCC
TCGATATCAATACTCGTCCGCAGGTGAACACTGTAGTCGGTGCTAGTGCCCACTTCTCGG
TATGTGTCCTCAATTATCGAGTAGGATTCTAATCAATCGTCGCGGCTCACTAATTGTCTG
CGGTGGCTACTAATGGTTACGGTGCCTGACTAATCGTGTAGGTGTCTAATACATCGTGAT
ACGGGCGATATAATGCTCGATACGGCAAATATAGCTCCGTCCGGTGGATCCAGATCGCAG
GGTATCGCATCGACAGACCTGGTATCGTCGTGACGAACGTGCTACTCGCTTATCGGGCCT
GCTACATCAGTGGCGATGTTCGTAACCCTTAGCCGATCTTCTTACTTACGAGGCTACTAT
TCGATCAAACTCGCCTATCTGGTAATAACTGCGGTGATCTGGTAGCACTACGTGCGCCTG
GTAGCAAATACGGCGAGCTGGTATCACTATCGGCTCAGTGGTCCGACATAGTGCCCAGTG
GTTCGCATAACTGCCGCTGGGTCCAATATAACACGCAGTCGTCAATCATACGAGCCGATG
GTCGGCAATAGCGCCTGTGGTGACACTATGCCACCTCTGGTCTAATATAGCGCCCTGTGG
TCGTATAATCGAGCGCGTAATCGTATATCCGACTGTAGGTGCGTAACTCGCGACTAGGTG
GCTCTAATCTGCGTTGGTTGTCGCTCACAGTGTCTGGTGTTCGATACCCGGATCGGGTTC
CGTAATCTTGGCATCGAGGTTTCGTACATGTCACGCGGTCTCGTTCATTCTCGGTGGTGC
TCAGTACATCCAGTGGTGAGTCGCTACATCACACGGTGATCCGGCTAAACCTCTGGGCAT
CCGTATTAAGCGACATTCCTACGACTTATCAGCACGTCCTACGGTATAACAAGGCGTGCT
ACGGTCTAACGACGCTGGTAGCAGTCTATCAGATCGCTAGTACGAGTAGAGATGCTTAGT
ACGCCTTCGAATCTATGATGCTCGTGCTCACGCGATGCACTCGGATTATGGCACATGCAC
TCGCGTAATGACGCTGCATCGCTCAGTATGATCCATGAGCGCCGTGAATGACGCATGAGC
CTCGTATCGAGTGCATGAGCTGTCTTTCACATGATACATCGCTCTAAATCATCATGCGAC
AGTCTCGACAGCAGCTCAGCATCTATGCATCATGTGCCTCACTAGGACATCATGCTCGAC
TCTGAGACACTGATCGAGCATTAAGACTCTAGAGCGGACCGCCGACTAGTGAGCTCAAAA
AAAAAAAAAAAAAAAA
>comp20693_c0_seq1 len=260 path=[34536032:0-22 34532725:23-136 34532839:137-143 34532846:144-208 34532911:209-259]
AACACACCAGCGGCCATTGACGTGTGTAGAAATTGGCCCTCCATGTAGTCAGAATGAATT
TGTATCCGCTTTCGATAACGGCTACTGCTGTTATTTCAGTAACCTGCGTGGAACTAGTCA
AATCAACACTGCTCGCATTTGTGCTGTGTAGTGTCTACTGTTGACTCTTGTACGTATTTG
ATTCGAACTAATGTTGTTGTCCGGCACATCATGTTATCAGGTAGTGTATTTGGGAAGTCG
TCAAAAAAAAAAAAAAAAAA
>comp20736_c0_seq1 len=768 path=[34744200:0-276 34748877:277-292 34744831:293-312 34744876:313-334 34744923:335-339 34744931:340-420 34747572:421-568 34747904:569-767]
TGCGGTGGCGATGCGATCCGGCGCTTCCTGGTGCCCCTCCTCGACGCCCGTGGTGTTGGC
GTGATGCGGTGAACTCCTCCTCGCCGTCCAGGGACGGCGGCGGCGCTCTCTCTGCCGCAA
CCGCGACAGACCTGTGTTCTGCATCGGCTACAACAACTGTTGGTTCGGGTCAGGCCTCCT
TTCCCTTCCGATCTAGTAGTAGTGTATCTCTCCTGAGGACCTAGTAAGATCAAAGGCTGA
AGAAGACCACTGTTGTGTTTCCCCGACGGCCACTTTTTGTGTTTCCTTTGCGTTTTCCGT
GATGGACTCTGTTGTGTTGTGTGAATCTAATTGCCGGTCAGGCAAGGTTATCCTTGTGCT
GACATAGACACAAGTAGAACCATTGCAGCAAGACTTTCGCCATCGACAACAAGTAGTTCA
AGTATACAAAGGCCATTCATGACTCTTAAGGGCATTTCTGGACTCTGAGCGGCGACACTG
GTGAAGGCCATTTCTAAAGCTCCCAACGGACGCCAAATCTACTCTGAACTTGCAATAGCT
TTGTCATTTCTTATGCAAACCATTTGTGGTGAAGTTAATGTAATCCCAATTATTACAGAA
TATGTACAGAATTGTAATAGTTTCTCTAAATTTATTCCGCGTGAACATTGTACAGCCTAG
CCGCTGGCACCTTAGTAACGCATAAGCGAGGATTCAGTTTGGAATATGTGGATTATTGTT
TTTGAATCAACAAGTACATTTGGGTTGCTTAAAAAAAAAAAAAAAAAA
>comp20736_c0_seq2 len=2508 path=[34744200:0-276 34748877:277-292 34744831:293-312 34744876:313-334 34744923:335-339 34744931:340-420 34745110:421-521 34750437:522-522 34745327:523-1326 34750547:1327-1329 34746314:1330-1345 34746330:1346-1430 34746415:1431-1431 34746416:1432-1578 34746563:1579-2055 34750588:2056-2056 34750589:2057-2059 34749961:2060-2077 34747403:2078-2103 34747459:2104-2104 34747462:2105-2159 34747572:2160-2307 34748492:2308-2308 34747904:2309-2507]
TGCGGTGGCGATGCGATCCGGCGCTTCCTGGTGCCCCTCCTCGACGCCCGTGGTGTTGGC
GTGATGCGGTGAACTCCTCCTCGCCGTCCAGGGACGGCGGCGGCGCTCTCTCTGCCGCAA
CCGCGACAGACCTGTGTTCTGCATCGGCTACAACAACTGTTGGTTCGGGTCAGGCCTCCT
TTCCCTTCCGATCTAGTAGTAGTGTATCTCTCCTGAGGACCTAGTAAGATCAAAGGCTGA
AGAAGACCACTGTTGTGTTTCCCCGACGGCCACTTTTTGTGTTTCCTTTGCGTTTTCCGT
GATGGACTCTGTTGTGTTGTGTGAATCTAATTGCCGGTCAGGCAAGGTTATCCTTGTGCT
GACATAGACACAAGTAGAACCATTGCAGCAAGACTTTCGCCATCGACAACAAGTAGTTCA
AGAGTTATTTACAACATTTCAAAGTATGAAGCAAAAGACTCCAGGTGCATCACGCACCAA
CACCAGGTTACAGTTTAAACGAAGGACCTAAAGAAGAGCTGCAAACAACTGGCGACCAGA
GCGCCTCCAGGGTGGAAGTGGGCTTTGCACCCATTCTTTACCACAACAAGAGCTATAATT
TTCTCATGCCAGACACTGGGGGGCACTCTAATTCGTACACATTCGGTTGTAGTAGGCGTA
CCATGTCTTGCACAACAGGTATTTCCTTCTCTTCCTCAGCATCTAGTAGAATTATTTTGT
GTGTATGATCATTGTAATACCCTTGCAGCAAGATAGTATTGCTTCTAGTACCGCATCCTA
GTATTGACAGTCTTGATGAGAATCTGATAATCTGAGGGGCCCATTTGGACATCTTTTCCC
AGCCATCTTGCTTCTGCGCCCAAATGTGAACAGTCCTTGAAAACCCCACCGCTAACAAAA
GCTCAGTTCCTTGAGAGCTGTCCTGGAGATCGAATGGATACAGTTTCTTTCCTCACTGGG
CAATTCTGGAAGCTCAAGTTCAGTGATCATTGGTCGGCCAGAAAGTTCTATTTCGATCAC
CCTTGTGGCGTACTGGAGAATATATATTTTGCGTCCTACTCGGACATTTGGCTGCCGCAG
TAGTTCTGCTGGTGGCATTTGAAATCCTGTTTGGACCCAAGCAGAAGACCATGCTTGGGT
CCCTGAACTGTATCTCCTGAGTTTTACTCTTGTGGAGTCTGGTCCACCCTCTAGAAAGAC
CAATAGGACAGAGAAGCACAATTCTTCTGCAGTCATGCAAATGCCCCGCAGGAAGTATTG
CCCTGTGTGGGGCGATCTTCCTAGATGAGTATAGGTTTGCCGCAGTGGATTCACTACATA
CCAGTCCTTTTGGTGACCTCTACTCATATGACACAGCAATCTCCCATCCTCAGAATCATC
AACGAAGAAAGCTTGATTGCCAGTCAAGTGGTACATGAAGTCCAGAGAGCGCCCCCTTGG
TATAGATGACTCCATGCCCTGATAGAAAAATTCACCCTTATTGCTGTGCATGCCTATGTA
TTCAGACCGGTTCCTTAGTTGGCGATATTCCATCCTAAAGTTAACAGTGTGTTCAGCAAC
TATGAAAGCAAAGAAATGCTAATAGTAAGAAAACCCTTATTAGTTGTGTTGGTACCTGAA
TTCTTGGGAGACCATCATTTTTAGTAGGCTCTTGCAGGTACTTGCGCACTTTATCAAGTC
ACGTGCTTCCGTCTTGTCCATTATGAGCAACAGTACATCATTTGGAAGCCGGTTTAAGAA
ATCCTGAAGAGTAACATAAGAATGTATGTTAAAACACATGGATTTGAACTGTTACTGTAG
AACAATCAATTTTAATCTGTCGTGTTTATATATCACAATGTACATGTCAATAAAAGCCAA
GTTAAGCATGAATTTCACCAATGATTTCTGTTTGCAAATTTATATAGGCAAGATTAGAAA
GAACATTGAACTTCTGAGTTTAGTGACTGCCCTTTCATGATTGCTCTTCTATTTGCATTG
GCGTCCTGACATATTAAGTTTTGGGCATGTGTACCCTAGACTCTTCTGGTGTCTCAAACA
CAATCTATTAGGCTGTAAAAGCAATACTGTAGGTAATAAATGCGCAACAATGCAGTTTAC
TTGGTTTTAGTTGTGTATGTATGGTTTTGTCATTTCTACATCAGTGTTGAAAGCTTGCAG
GTATACAAAGGCCATTCATGACTCTTAAGGGCATTTCTGGACTCTGAGCGGCGACACTGG
TGAAGGCCATTTCTAAAGCTCCCAACGGACGCCAAATCTACTCTGAACTTGCAATAGCTT
TGTCATTTCTTATGCAAACCATTTGTGGTTGAAGTTAATGTAATCCCAATTATTACAGAA
TATGTACAGAATTGTAATAGTTTCTCTAAATTTATTCCGCGTGAACATTGTACAGCCTAG
CCGCTGGCACCTTAGTAACGCATAAGCGAGGATTCAGTTTGGAATATGTGGATTATTGTT
TTTGAATCAACAAGTACATTTGGGTTGCTTAAAAAAAAAAAAAAAAAA
>comp20736_c0_seq3 len=951 path=[34749039:0-22 34746563:23-499 34750588:500-500 34750589:501-503 34749961:504-521 34747403:522-547 34747459:548-548 34747462:549-603 34747572:604-751 34747904:752-950]
TCTTAAGGAAGAAATGGAAGAATTAATAGTAAGAAAACCCTTATTAGTTGTGTTGGTACC
TGAATTCTTGGGAGACCATCATTTTTAGTAGGCTCTTGCAGGTACTTGCGCACTTTATCA
AGTCACGTGCTTCCGTCTTGTCCATTATGAGCAACAGTACATCATTTGGAAGCCGGTTTA
AGAAATCCTGAAGAGTAACATAAGAATGTATGTTAAAACACATGGATTTGAACTGTTACT
GTAGAACAATCAATTTTAATCTGTCGTGTTTATATATCACAATGTACATGTCAATAAAAG
CCAAGTTAAGCATGAATTTCACCAATGATTTCTGTTTGCAAATTTATATAGGCAAGATTA
GAAAGAACATTGAACTTCTGAGTTTAGTGACTGCCCTTTCATGATTGCTCTTCTATTTGC
ATTGGCGTCCTGACATATTAAGTTTTGGGCATGTGTACCCTAGACTCTTCTGGTGTCTCA
AACACAATCTATTAGGCTGTAAAAGCAATACTGTAGGTAATAAATGCGCAACAATGCAGT
TTACTTGGTTTTAGTTGTGTATGTATGGTTTTGTCATTTCTACATCAGTGTTGAAAGCTT
GCAGGTATACAAAGGCCATTCATGACTCTTAAGGGCATTTCTGGACTCTGAGCGGCGACA
CTGGTGAAGGCCATTTCTAAAGCTCCCAACGGACGCCAAATCTACTCTGAACTTGCAATA
GCTTTGTCATTTCTTATGCAAACCATTTGTGGTGAAGTTAATGTAATCCCAATTATTACA
GAATATGTACAGAATTGTAATAGTTTCTCTAAATTTATTCCGCGTGAACATTGTACAGCC
TAGCCGCTGGCACCTTAGTAACGCATAAGCGAGGATTCAGTTTGGAATATGTGGATTATT
GTTTTTGAATCAACAAGTACATTTGGGTTGCTTAAAAAAAAAAAAAAAAAA
>comp20759_c0_seq1 len=1053 path=[34841794:0-64 34847381:65-76 34847394:77-77 34841936:78-81 34847399:82-101 34841985:102-102 34841987:103-108 34841998:109-143 34842080:144-161 34847459:162-167 34847465:168-177 34847475:178-183 34847481:184-184 34847482:185-196 34842182:197-251 34844490:252-252 34842286:253-333 34842447:334-457 34842708:458-469 34842732:470-492 34842781:493-738 34843301:739-795 34847581:796-796 34843417:797-1052]
TTTTTTTTTTTTTTTTTTTTAGATTGTTTTAGATGCATGCAAGTTACAAACCCATCCATC
GACCCATTGAGAGAGCCAATGGAATTAAGAACTTACATTGGTAAAAAACCAAAGCAGTTA
GAGTTTGAATTTGTTGAAGAAGAGATTGATGGCAAGAAGATTAAAAAAAGCTAAGTTAAA
AAACAAAAAATAGCTCCAAACTTAAAGTTAGATACCCCAATAATGATTGCCCATATGTCT
TATGGAGCTTTGTTCTTTAAACGCTCACCTATCATTTGCTAAGGCAGTTAAAGAATGTGG
AACATTCATGGGAACTGGTGAAGGAGGATTGCCAAAAGCTCTCTACCCTTATGCAGACCA
CATAATTACCCAAGTTGCAAGTGGAAGATTTGGAGTTAATGAAGAGTATCTTATGAAAGG
TTCTGCAATAGAGATTAAAATAGGGCAGGGAGCTAAGCCTGGAATTGGAGGGCACTTACC
TGGAGAGAAGGTTACAGCAGAAATTTCAGCAACAAGAATGATTCCTGAGGGAAGTGATGC
TATCTCACCAGCTCCTCACCATGACATTTACTCAATTGAGGATTTAGCTCAATTAGTTAG
AAGTTTGAAAGAAGCAACAAGATGGAAAAAGCCAGTGTTTGTTAAAATTGCAGCTGTCCA
TAATGCTCCAGCTATTGCTGTTGGAATAGCAACAAGTGATGCTGACGCAGTTGTTATAGA
TGGATATAAAGGAGGGACAGGGCAGCACCAAAGGTATTCAGAGACCATGTTGGAATCCCA
ATAGAAATGGCTATTGCCGCAGTAGATCAAAGATTGAGAGAGGAAGGTTTGAGAAACGAA
ATTAGCATCATAGCAAGTGGAGGAATCAGATGTTCAGCAGATGTATTTAAGGCTATAGCT
TTAGGAGCAGATGCTGTCTATATTGGAACTGCTGCAATGGTTGCTCTTGGCTGTAGAGTT
TGTGGAAGATGTTATACTGGATTGTGTGCTTGGGGAATAGCAACACAAAGGCCAGAGTTG
GTGAATTCCCACAAAATCCATTTATTACAAGCA
>comp21049_c0_seq1 len=1065 path=[36298079:0-134 36298218:135-135 36298219:136-456 36298540:457-526 36298610:527-527 36298611:528-662 36298746:663-689 36298805:690-699 36305552:700-844 36298960:845-847 36298963:848-1064]
ATTATGATGCCAGAACTGTTGTTGGTGAGCTGCAAATCTGGACACTTGACAACACGGTAG
AGCAACAAAGGTGGAGCCGGAAGTACAACATTAAGAACCCACCTAATTACATTCTGGGTC
CACCTTTTGTTCACAGGGATAGGATCCTCACTCAACTTGGTAGCAGTGATGTATATTCGT
ACGAGTTGCTTAGTGAGAACTTTGAGGTTGATTCGAGCAAGATGGTGAAGCTGTTAGATT
TCAGTCCCCACAGGCAGAAATTGCAATCCCACAGCTGTGTGAAGTCACTTGTATGTTTAG
AAGTATTCAGTAAGGCTGGCATCGTGCGCCGGCCAAAACAGCGGGATGGCTGGGGACTGA
AGAAGTGGGAATCTTGGGAGCAGAATCTTGCCAAGGTGGAAACAATGTGGTCCAATCTTT
ATCAAAATGAGAATAAGGAAATTGCATCGACACAATCTTTTCACGCTCAAATTAATCATG
TACTGCCTCAAATCTTGGATGATGTGATGCGACAGAAGATATGCATGAAAAACAATCAAA
TATGTGCAGCCTTTGCAGATCAGCAACCAAGGTCGCTCCGACGGCTTAACTGGGTGGAGC
AAAAGCGGGATGAGGAAGCATTATTTGCTCGTATGGATAAGCTTATCGACGTTACCAGGG
CTACAATTCAGGCGATTGAAAGCGTCAGTGAAGCGTATTTCAACTTCAAAAGCTGGCATT
GCTTCACAGAATCACAGTGACTACCGTGACATTCTTCTTGGCTCGCTCAGGCTGAGCCTG
TTGTTGGACTCTTGCGTCTTGTTTAGTCTCGAATGATTTGTTAGCGTTTCGGGTAAACCG
GTGACTTGTGCTTCAACATCTATGCGATGTTATGTTTGAGCATCCCGACTAACTATTGGC
ACTGTGAACATCTATTTAAGTTTTAGAGGACATTTCGCAGTGCAAATCCTCGTTTGTGGA
TTATATATAATCTTCTCCATGGTTAGGTAGTACACATTTCAAGCAGATTCCGGTTACAAA
AGATAGCAAGTTCAGAGCTTGTGAATCCTGAACTGACAAACTGGC
>comp21049_c0_seq2 len=939 path=[36295241:0-225 36305516:226-473 36297240:474-496 36297289:497-538 36297367:539-576 36304246:577-577 36297435:578-782 36297790:783-783 36297791:784-926 36305538:927-938]
GGCGACCGCGGAGCTCGTCTGATCCGAATCGTGCTTAAGGGTTGGTAGTTCAGCCGCTTC
AGCATTGGCGTTCACTATGATTACTGAAGGAACCAAACCAAAGAAGTGAATAATTGAGGA
ATGCATCATAAACCGCCTCCCGGGAGACCTCATTGAACGGATATTTCTGAGGCTTCCAGT
GAGCACTCTGTTGATGTGCGTCAGAGTCTGCAAGCACTGGCACAGCTTCATCTGGGATCC
ACAGTTTGTTGCATTACATCTCCAGTGTGCGCCAAGTTATGCTCTTCTGTTCTTCCCGCG
AGGTTTGGTTTCAGGCGAGCCCCACCCTAGTGATGCTGTCCTAATTGATGAAGCCTGGTC
GCCGTCAACATATGCAGTGCCAGTGATTGGGCCTGATGATTTCCTCTTTGGTTCATGCAA
TGGCCTTCTTGGCTTATACACAAAGACATCAACAATCAAGATAGCAAACCTTGCAACTGG
TGAATGTCTACATCTTGAGAAACCTGCCAAGAATGTGAAAGGTGATCATTAATGTTTCTA
CAGCTTTGGATTTCAGCCAGTGCCAAAAGAATACAAGAATTACACACTTCCTTGGTGATT
GTGTTAATGGTCGCCCCCATAGTAAGGACAGGTTCAACATCATCCAAGTTTACCCGCTCG
GTGTTGAGAAATGGAAAGATATCCAAACTCCAAAAGCTCTTAGCTTAATCAGCGTGAAAA
ACTCTGGAGTTGTCAATGTTGATGGCAAAATGTATTGGTTAACTGAAGACATGTTGGCTA
GCTGGCAGCATGCAGTTATATCCTTTGATCTATCGGAAGAAAGTTTTGCAATGATACAAC
TGCCTGCAGCATATGAAGATCAGGATTATTATGGTCCTCGTAAGTTCTGGATCAGAGATA
TAGATGGGAAGATATGCATAGTAACTGCTCAAACCAGTC
>comp21049_c0_seq3 len=831 path=[36298079:0-134 36298218:135-135 36298219:136-456 36298540:457-526 36298610:527-527 36298611:528-662 36298746:663-689 36298773:690-721 36303909:722-830]
ATTATGATGCCAGAACTGTTGTTGGTGAGCTGCAAATCTGGACACTTGACAACACGGTAG
AGCAACAAAGGTGGAGCCGGAAGTACAACATTAAGAACCCACCTAATTACATTCTGGGTC
CACCTTTTGTTCACAGGGATAGGATCCTCACTCAACTTGGTAGCAGTGATGTATATTCGT
ACGAGTTGCTTAGTGAGAACTTTGAGGTTGATTCGAGCAAGATGGTGAAGCTGTTAGATT
TCAGTCCCCACAGGCAGAAATTGCAATCCCACAGCTGTGTGAAGTCACTTGTATGTTTAG
AAGTATTCAGTAAGGCTGGCATCGTGCGCCGGCCAAAACAGCGGGATGGCTGGGGACTGA
AGAAGTGGGAATCTTGGGAGCAGAATCTTGCCAAGGTGGAAACAATGTGGTCCAATCTTT
ATCAAAATGAGAATAAGGAAATTGCATCGACACAATCTTTTCACGCTCAAATTAATCATG
TACTGCCTCAAATCTTGGATGATGTGATGCGACAGAAGATATGCATGAAAAACAATCAAA
TATGTGCAGCCTTTGCAGATCAGCAACCAAGGTCGCTCCGACGGCTTAACTGGGTGGAGC
AAAAGCGGGATGAGGAAGCATTATTTGCTCGTATGGATAAGCTTATCGACGTTACCAGGG
CTACAATTCAGGCGATTGAAAGCGTCAGTGGTATGATCAGAATTGTTAAACAGGATCTCA
TTGTAATGTTTTCTCCCTTTCCGCTCTTGCTTCGTATTTTTTGTTACCTGTGTTCAATCC
TAGTTTCCTCTAACTTATATAAATTAAGCAATTAGCTTAATCTTAAATATA
>comp21049_c0_seq4 len=685 path=[36298079:0-134 36298218:135-135 36298219:136-456 36298540:457-526 36298610:527-527 36298611:528-662 36305441:663-684]
ATTATGATGCCAGAACTGTTGTTGGTGAGCTGCAAATCTGGACACTTGACAACACGGTAG
AGCAACAAAGGTGGAGCCGGAAGTACAACATTAAGAACCCACCTAATTACATTCTGGGTC
CACCTTTTGTTCACAGGGATAGGATCCTCACTCAACTTGGTAGCAGTGATGTATATTCGT
ACGAGTTGCTTAGTGAGAACTTTGAGGTTGATTCGAGCAAGATGGTGAAGCTGTTAGATT
TCAGTCCCCACAGGCAGAAATTGCAATCCCACAGCTGTGTGAAGTCACTTGTATGTTTAG
AAGTATTCAGTAAGGCTGGCATCGTGCGCCGGCCAAAACAGCGGGATGGCTGGGGACTGA
AGAAGTGGGAATCTTGGGAGCAGAATCTTGCCAAGGTGGAAACAATGTGGTCCAATCTTT
ATCAAAATGAGAATAAGGAAATTGCATCGACACAATCTTTTCACGCTCAAATTAATCATG
TACTGCCTCAAATCTTGGATGATGTGATGCGACAGAAGATATGCATGAAAAACAATCAAA
TATGTGCAGCCTTTGCAGATCAGCAACCAAGGTCGCTCCGACGGCTTAACTGGGTGGAGC
AAAAGCGGGATGAGGAAGCATTATTTGCTCGTATGGATAAGCTTATCGACGTTACCAGGG
CTAATAAAATAAAAGAGTATGCCTA
>comp21049_c0_seq5 len=1097 path=[36298079:0-134 36298218:135-135 36298219:136-456 36298540:457-526 36298610:527-527 36298611:528-662 36298746:663-689 36298773:690-721 36298805:722-731 36305552:732-876 36298960:877-879 36298963:880-1096]
ATTATGATGCCAGAACTGTTGTTGGTGAGCTGCAAATCTGGACACTTGACAACACGGTAG
AGCAACAAAGGTGGAGCCGGAAGTACAACATTAAGAACCCACCTAATTACATTCTGGGTC
CACCTTTTGTTCACAGGGATAGGATCCTCACTCAACTTGGTAGCAGTGATGTATATTCGT
ACGAGTTGCTTAGTGAGAACTTTGAGGTTGATTCGAGCAAGATGGTGAAGCTGTTAGATT
TCAGTCCCCACAGGCAGAAATTGCAATCCCACAGCTGTGTGAAGTCACTTGTATGTTTAG
AAGTATTCAGTAAGGCTGGCATCGTGCGCCGGCCAAAACAGCGGGATGGCTGGGGACTGA
AGAAGTGGGAATCTTGGGAGCAGAATCTTGCCAAGGTGGAAACAATGTGGTCCAATCTTT
ATCAAAATGAGAATAAGGAAATTGCATCGACACAATCTTTTCACGCTCAAATTAATCATG
TACTGCCTCAAATCTTGGATGATGTGATGCGACAGAAGATATGCATGAAAAACAATCAAA
TATGTGCAGCCTTTGCAGATCAGCAACCAAGGTCGCTCCGACGGCTTAACTGGGTGGAGC
AAAAGCGGGATGAGGAAGCATTATTTGCTCGTATGGATAAGCTTATCGACGTTACCAGGG
CTACAATTCAGGCGATTGAAAGCGTCAGTGGTATGATCAGAATTGTTAAACAGGATCTCA
TTAAGCGTATTTCAACTTCAAAAGCTGGCATTGCTTCACAGAATCACAGTGACTACCGTG
ACATTCTTCTTGGCTCGCTCAGGCTGAGCCTGTTGTTGGACTCTTGCGTCTTGTTTAGTC
TCGAATGATTTGTTAGCGTTTCGGGTAAACCGGTGACTTGTGCTTCAACATCTATGCGAT
GTTATGTTTGAGCATCCCGACTAACTATTGGCACTGTGAACATCTATTTAAGTTTTAGAG
GACATTTCGCAGTGCAAATCCTCGTTTGTGGATTATATATAATCTTCTCCATGGTTAGGT
AGTACACATTTCAAGCAGATTCCGGTTACAAAAGATAGCAAGTTCAGAGCTTGTGAATCC
TGAACTGACAAACTGGC
>comp21136_c0_seq2 len=216 path=[36746690:0-75 36750157:76-82 36738529:83-83 36738531:84-146 36750198:147-169 36749202:170-215]
CGTCGTCGTGATGGTTCGACCTCGATCGATCCACCCATGTGCTCCCACCAAGATAGATGT
CAATGTGAGGGTCATTGATGGGTCGCTGTCCGGCGTGGTGACCATTGAGTCGTGGAGAAC
ACATGCAAAATTGGTCATACTCAACAAAGGTTGTTAGGGCTATGGGTGGACGACGATCCT
CTCTTGAGCTATTAAAAACCTTTGCTGGATATTTGT
>comp21136_c0_seq4 len=297 path=[36746690:0-75 36750157:76-82 36738529:83-83 36738531:84-146 36738617:147-205 36738707:206-296]
CGTCGTCGTGATGGTTCGACCTCGATCGATCCACCCATGTGCTCCCACCAAGATAGATGT
CAATGTGAGGGTCATTGATGGGTCGCTGTCCGGCGTGGTGACCATTGAGTCGTGGAGAAC
ACATGCAAAATTGGTCATACTCAACAAGTAATGTTACAAGAGCTCATTTCTGCAGAATTG
GCATATGTAGTCATGTACTTATGCGTTGACATTTTCTAGAGTTAGCCCCTAAACAAATAA
ATGTTTGGTGTCTGATTCATCATAGAATATTTGTGCTTGGTGCAATAAATTTCACAC
>comp21136_c0_seq5 len=295 path=[36749710:0-0 36738288:1-146 36750149:147-147 36750150:148-154 36750157:155-161 36738529:162-162 36738531:163-225 36750198:226-248 36749202:249-294]
TTCGTGATGGTTCGATCTCGATCGATCCACCCATGTCCTCCCACCAAGGTAACTGACGAT
TCTCTCCTGCGATCTGACCATTAGTTTAGTTGATGCCACTAACCTCTACCCACCATGTTG
ATTGGCTACATATAGATGTCAATGTGAGGGTCATCGATGGGTCGCTGTCCGGCGTGGTGA
CCATTGAGTCGTGGAGAACACATGCAAAATTGGTCATACTCAACAAAGGTTGTTAGGGCT
ATGGGTGGACGACGATCCTCTCTTGAGCTATTAAAAACCTTTGCTGGATATTTGT
>comp21188_c0_seq1 len=3089 path=[37015729:0-14 37005077:15-146 37005270:147-189 37017258:190-194 37005341:195-200 37005347:201-252 37005422:253-271 37005441:272-294 37005486:295-346 37016400:347-347 37005559:348-385 37005607:386-404 37005636:405-469 37005721:470-558 37005854:559-907 37006359:908-996 37006484:997-1516 37007252:1517-1651 37007459:1652-1652 37007460:1653-1906 37007820:1907-2620 37015673:2621-2621 37008534:2622-3088]
TTTTTTTTAATCAGTTAGATTAGAATGGCTTGATAATTGATTGGTCCATTAACTTATTCA
TATGATGATTTGACAGACATCACAAATAAGAGACGGTAATTATGTACCTCCACATCTGTT
TTCCACAGAGTCGTGTCAAAAACCTAATAGCTTTCGCCATGGTGCCTTGTTTCCAACACA
ATCGATCCACTTTTTTGTGTACAACTTCCTTATATTAGAAATTCCATTCCCGTCGAAGTT
TAGCATCTTCTGGCCATCCCAACATTCGATGAATTTCAGCATGAAGTAGCCGCAGTCACA
TGTGGTATGCTGCTTTGGAACAGTCACGTAGAAAGTATCATAGTCAATTTTTGACCTCTG
ATTGGTTGCAGTACTTCTTCCACAAATATTTGATTGATGCAATTATTTTATCGGCATCTT
CCGTCATGCTCTTCTTCCCCTTATTTCTCAATGAATCCATAACTTCAAACCTCGTTTCCT
TAAGGTTTAAGTTAATGAGGTAGAAGTGTCCGGTGTGGGTTTCCGTGGGTGTAAGGTCCT
GGAGCACAGGGAACATGAGCAGTTCCTTGTCATGTAACCAGTTTTCTGGGAAGGATGTAA
AAATTTTCTTAATTTCCTTGTCATCAACTAGTTTTTTGACATCCCACCTGAGTTTGTTAG
CTATGTTGAGACGCATGACCAATTTCTTCTGGTCAACCATTTCTTTAGCAAGTAAGTCTA
GTGCAATCCCACACGTTAAATTGCATAGCCATCCCCCTTTCCGGACTGAATTTGCTAGTT
CAAACAGGGTGACGTGGTTGCTGTCGAAGTCAATTATTTTTTCTGTGTTCTTATTTGAAT
TTGTTCCGGTAGCACAATGACAGACAGCATTATATAGCTCGTCATTGGTGGGCTTTGACA
GGACTAGCTTTTTTTCCCTCTCATATACTACAAATGGTGACCCGTGCCACACAGAACCTC
TGGTGTGATTTTTAAAATAGGATGATGGTGTTCTAACCTGCTTTGTTGCCATACTTCTTT
TAGCTAATTCTGCCGCATTCTGTGATGTACCACTTAAAAGTCCTCCTTGTGCTTGTTCAT
CCCTGGCGATGCCAATGCTTGACTGGGAATCGGTTTCATTCATCCTAAGATGATCCAGTG
ATTCATTGGGAGTAGGAAGACCGATGGTCTCTTTGCTGCTTACCTCGATCAAATTTCCTT
GATCTGCAACAGTGGAATTTGTGGCCAATGGAGTCTTAGATATAATTACTGGTGTGTGTG
CATGTGTAAACAGCAAAGCCTCTCTATTTTCAGCTTGGGTAGATTCTCTCTGCGGGATAT
TGTGTGGTTGTTTTGATTTTCTTATGTGAGCACTGATCTCTGATGTTGTACTACGTCGAC
TTCGTGCAGCATGACTTTCTGTTGCCTCCTTGGGTATCAAGACTGCGGTGGGGCTTTTGT
TTTCTTTGATTGTCATGCAATTTTTGACCTTCCTCTTCCATGTTTCTGTACTCCTAGAGC
CACTTATATCATTCCTGGGTTCCGCTGCCTCTCTGGTAATGTGCATCTCCGAAGTGTCTG
CTGGTGGATGTGAAATGATCCTCCTATTGCCAGTCGTTAATTTTTCCATCTGTGTATGTG
TTTCTTCATTCGTTTGTCTGAGCTGGTCGGGCGGGGTCTGGACATGACAGCTTATTCGGT
CTCCCTGTTGATCTCTTCCGACCCGTGTCCTCTTCCTGGTCTGAGTGCGAGTACATTTCC
TGTATGCAGTGGCGTCGTTTACATTCCCGCTCCAATCTTTTCCCACTTGTGTTTGCTTAG
AACAAAAACATGGCTTTGGATGTGCCTTCTGGTCACGTGGGATCTGGAAGTCATGCTCTT
GATTAGCACCTTGATAATCATCATCTGATGTCTCTGTGTCTTCATCTGAATCTGCTGGAG
AAATAGCATTCTGAGGCATTTTGCTTGTACTTCTCCTAGCGTGTGTAGGTCTGGGTGCCA
TTGAAATGGGATGGTGCTGCAGTGAAGATTGATCAGGTGCGTCTATCCCTGACGCTTCCC
TCAGATATTCTCTTACATTTCTGTCATTACGCCTGATCATCTTGCTTACAGCTTTCCTGT
ACTTTGACATTTCTAGCTGTCCACAGTTTCCCGGTACATTGGCACTAATGAACTGTTCGA
TTTTGTCAGGATCACTGAGTGAGATGTTGTTCTGCTTCTGGTAACATGCCAAAGAGTCGT
CTGCTCTTGTGTCCTGGGTAACTGCTGCATTCACCATCTTATTTGTCCATACACATATGC
GTGTCCCCTTTTCCCGTACTCGTATGTCTTGAGTTTCCAACGAGTCAATATAGAGTATCA
TTATGAAAGGCATGCAAGCGTTGAACATGTTTTTTCTGGCCAAGGCTGCCTGAATTAGGA
TGTCGATGACGAATCTGCACCAATTGAGCTGCCCTATCTTTGCTGCCTTCATTAGTGATG
GGTAGCACTTTGAGCTGATCCTTGTCGATGTAGTCGGTGCGATGATAGAGCAGACTGTAT
ACAACACCCACAGCTTAAGATATCTACCAGATGCAAGTTTTGTGGTTTCTAACATTTTTC
CTACTTGTGACAGCTTTGGCGGCTTGCCTTCCATGTTTTGGAAAAAAACTCTTGAAAAGG
CTGGAAGCAGCAGCATCTTTGTGGTATAGGACGGGTGATGGACCCATAGGTACCCCCAAC
ACTCTGTGTACTGATTCTTCAGTGACTGGTATACATCCTCTTTCACCGAATTCTAACTGG
CAACTATGTGGGTTGAAGCTGTCCATCAAGAATTTGCAAAGTTTTGGGTCCAACTTGGAA
CACTTAATGTCCAACAAGCCTGGGAAGCCCGAATCTGATATAAGTTTGCGCTGGTTGTAG
TTCATCTTCTTGCCAAGCCTTACAAGCTTCATTGGTGATGAGCGGTTTGAATACTTTAGC
TTCTGGATGTGTGTCCCTGATGTAGAAGTTGGCGGCGATGTCCTGGTGGAGGCCATCGTT
GGCGAGATCCGACAGCCACCAAGACGGTGCGGAGTCTGTCGAGTGGATACGGAGGGTGAG
AAGGAGGGCTGCGGGGAGGAAATAAGGCG
>comp21188_c0_seq2 len=2651 path=[37015729:0-14 37005077:15-146 37015825:147-147 37005270:148-190 37017258:191-195 37005341:196-201 37005347:202-253 37005422:254-272 37005441:273-295 37005486:296-347 37005559:348-385 37005607:386-404 37005636:405-469 37005721:470-558 37006484:559-1078 37007252:1079-1213 37007459:1214-1214 37007460:1215-1468 37007820:1469-2182 37015673:2183-2183 37008534:2184-2650]
TTTTTTTTAATCAGTTAGATTAGAATGGCTTGATAATTGATTGGTCCATTAACTTATTCA
TATGATGATTTGACAGACATCACAAATAAGAGACGGTAATTATGTACCTCCACATCTGTT
TTCCACAGAGTCGTGTCAAAAACCTAATTAGCTTTCGCCATGGTGCCTTGTTTCCAACAC
AATCGATCCACTTTTTTGTGTACAACTTCCTTATATTAGAAATTCCATTCCCGTCGAAGT
TTAGCATCTTCTGGCCATCCCAACATTCGATGAATTTCAGCATGAAGTAGCCGCAGTCAC
ATGTGGTATGCTGCTTTGGAACAGTCACGTAGAAAGTATCATAGTCAATTTTGACCTCTG
ATTGGTTGCAGTACTTCTTCCACAAATATTTGATTGATGCAATTATTTTATCGGCATCTT
CCGTCATGCTCTTCTTCCCCTTATTTCTCAATGAATCCATAACTTCAAACCTCGTTTCCT
TAAGGTTTAAGTTAATGAGGTAGAAGTGTCCGGTGTGGGTTTCCGTGGGTGTAAGGTCCT
GGAGCACAGGGAACATGAGCTGCTTTGTTGCCATACTTCTTTTAGCTAATTCTGCCGCAT
TCTGTGATGTACCACTTAAAAGTCCTCCTTGTGCTTGTTCATCCCTGGCGATGCCAATGC
TTGACTGGGAATCGGTTTCATTCATCCTAAGATGATCCAGTGATTCATTGGGAGTAGGAA
GACCGATGGTCTCTTTGCTGCTTACCTCGATCAAATTTCCTTGATCTGCAACAGTGGAAT
TTGTGGCCAATGGAGTCTTAGATATAATTACTGGTGTGTGTGCATGTGTAAACAGCAAAG
CCTCTCTATTTTCAGCTTGGGTAGATTCTCTCTGCGGGATATTGTGTGGTTGTTTTGATT
TTCTTATGTGAGCACTGATCTCTGATGTTGTACTACGTCGACTTCGTGCAGCATGACTTT
CTGTTGCCTCCTTGGGTATCAAGACTGCGGTGGGGCTTTTGTTTTCTTTGATTGTCATGC
AATTTTTGACCTTCCTCTTCCATGTTTCTGTACTCCTAGAGCCACTTATATCATTCCTGG
GTTCCGCTGCCTCTCTGGTAATGTGCATCTCCGAAGTGTCTGCTGGTGGATGTGAAATGA
TCCTCCTATTGCCAGTCGTTAATTTTTCCATCTGTGTATGTGTTTCTTCATTCGTTTGTC
TGAGCTGGTCGGGCGGGGTCTGGACATGACAGCTTATTCGGTCTCCCTGTTGATCTCTTC
CGACCCGTGTCCTCTTCCTGGTCTGAGTGCGAGTACATTTCCTGTATGCAGTGGCGTCGT
TTACATTCCCGCTCCAATCTTTTCCCACTTGTGTTTGCTTAGAACAAAAACATGGCTTTG
GATGTGCCTTCTGGTCACGTGGGATCTGGAAGTCATGCTCTTGATTAGCACCTTGATAAT
CATCATCTGATGTCTCTGTGTCTTCATCTGAATCTGCTGGAGAAATAGCATTCTGAGGCA
TTTTGCTTGTACTTCTCCTAGCGTGTGTAGGTCTGGGTGCCATTGAAATGGGATGGTGCT
GCAGTGAAGATTGATCAGGTGCGTCTATCCCTGACGCTTCCCTCAGATATTCTCTTACAT
TTCTGTCATTACGCCTGATCATCTTGCTTACAGCTTTCCTGTACTTTGACATTTCTAGCT
GTCCACAGTTTCCCGGTACATTGGCACTAATGAACTGTTCGATTTTGTCAGGATCACTGA
GTGAGATGTTGTTCTGCTTCTGGTAACATGCCAAAGAGTCGTCTGCTCTTGTGTCCTGGG
TAACTGCTGCATTCACCATCTTATTTGTCCATACACATATGCGTGTCCCCTTTTCCCGTA
CTCGTATGTCTTGAGTTTCCAACGAGTCAATATAGAGTATCATTATGAAAGGCATGCAAG
CGTTGAACATGTTTTTTCTGGCCAAGGCTGCCTGAATTAGGATGTCGATGACGAATCTGC
ACCAATTGAGCTGCCCTATCTTTGCTGCCTTCATTAGTGATGGGTAGCACTTTGAGCTGA
TCCTTGTCGATGTAGTCGGTGCGATGATAGAGCAGACTGTATACAACACCCACAGCTTAA
GATATCTACCAGATGCAAGTTTTGTGGTTTCTAACATTTTTCCTACTTGTGACAGCTTTG
GCGGCTTGCCTTCCATGTTTTGGAAAAAAACTCTTGAAAAGGCTGGAAGCAGCAGCATCT
TTGTGGTATAGGACGGGTGATGGACCCATAGGTACCCCCAACACTCTGTGTACTGATTCT
TCAGTGACTGGTATACATCCTCTTTCACCGAATTCTAACTGGCAACTATGTGGGTTGAAG
CTGTCCATCAAGAATTTGCAAAGTTTTGGGTCCAACTTGGAACACTTAATGTCCAACAAG
CCTGGGAAGCCCGAATCTGATATAAGTTTGCGCTGGTTGTAGTTCATCTTCTTGCCAAGC
CTTACAAGCTTCATTGGTGATGAGCGGTTTGAATACTTTAGCTTCTGGATGTGTGTCCCT
GATGTAGAAGTTGGCGGCGATGTCCTGGTGGAGGCCATCGTTGGCGAGATCCGACAGCCA
CCAAGACGGTGCGGAGTCTGTCGAGTGGATACGGAGGGTGAGAAGGAGGGCTGCGGGGAG
GAAATAAGGCG
>comp21188_c0_seq3 len=2856 path=[37015890:0-40 37005441:41-63 37005486:64-115 37005559:116-153 37005607:154-172 37005636:173-237 37005721:238-326 37005854:327-675 37006359:676-764 37006484:765-1284 37007252:1285-1419 37007459:1420-1420 37007460:1421-1674 37007820:1675-2388 37008534:2389-2855]
CCAGTGCAGTAAGCATGAAGTGTGTAATAGATCATTCGATGATTTCAGCATGAAGTAGCC
GCAGTCACATGTGGTATGCTGCTTTGGAACAGTCACGTAGAAAGTATCATAGTCAATTTT
GACCTCTGATTGGTTGCAGTACTTCTTCCACAAATATTTGATTGATGCAATTATTTTATC
GGCATCTTCCGTCATGCTCTTCTTCCCCTTATTTCTCAATGAATCCATAACTTCAAACCT
CGTTTCCTTAAGGTTTAAGTTAATGAGGTAGAAGTGTCCGGTGTGGGTTTCCGTGGGTGT
AAGGTCCTGGAGCACAGGGAACATGAGCAGTTCCTTGTCATGTAACCAGTTTTCTGGGAA
GGATGTAAAAATTTTCTTAATTTCCTTGTCATCAACTAGTTTTTTGACATCCCACCTGAG
TTTGTTAGCTATGTTGAGACGCATGACCAATTTCTTCTGGTCAACCATTTCTTTAGCAAG
TAAGTCTAGTGCAATCCCACACGTTAAATTGCATAGCCATCCCCCTTTCCGGACTGAATT
TGCTAGTTCAAACAGGGTGACGTGGTTGCTGTCGAAGTCAATTATTTTTTCTGTGTTCTT
ATTTGAATTTGTTCCGGTAGCACAATGACAGACAGCATTATATAGCTCGTCATTGGTGGG
CTTTGACAGGACTAGCTTTTTTTCCCTCTCATATACTACAAATGGTGACCCGTGCCACAC
AGAACCTCTGGTGTGATTTTTAAAATAGGATGATGGTGTTCTAACCTGCTTTGTTGCCAT
ACTTCTTTTAGCTAATTCTGCCGCATTCTGTGATGTACCACTTAAAAGTCCTCCTTGTGC
TTGTTCATCCCTGGCGATGCCAATGCTTGACTGGGAATCGGTTTCATTCATCCTAAGATG
ATCCAGTGATTCATTGGGAGTAGGAAGACCGATGGTCTCTTTGCTGCTTACCTCGATCAA
ATTTCCTTGATCTGCAACAGTGGAATTTGTGGCCAATGGAGTCTTAGATATAATTACTGG
TGTGTGTGCATGTGTAAACAGCAAAGCCTCTCTATTTTCAGCTTGGGTAGATTCTCTCTG
CGGGATATTGTGTGGTTGTTTTGATTTTCTTATGTGAGCACTGATCTCTGATGTTGTACT
ACGTCGACTTCGTGCAGCATGACTTTCTGTTGCCTCCTTGGGTATCAAGACTGCGGTGGG
GCTTTTGTTTTCTTTGATTGTCATGCAATTTTTGACCTTCCTCTTCCATGTTTCTGTACT
CCTAGAGCCACTTATATCATTCCTGGGTTCCGCTGCCTCTCTGGTAATGTGCATCTCCGA
AGTGTCTGCTGGTGGATGTGAAATGATCCTCCTATTGCCAGTCGTTAATTTTTCCATCTG
TGTATGTGTTTCTTCATTCGTTTGTCTGAGCTGGTCGGGCGGGGTCTGGACATGACAGCT
TATTCGGTCTCCCTGTTGATCTCTTCCGACCCGTGTCCTCTTCCTGGTCTGAGTGCGAGT
ACATTTCCTGTATGCAGTGGCGTCGTTTACATTCCCGCTCCAATCTTTTCCCACTTGTGT
TTGCTTAGAACAAAAACATGGCTTTGGATGTGCCTTCTGGTCACGTGGGATCTGGAAGTC
ATGCTCTTGATTAGCACCTTGATAATCATCATCTGATGTCTCTGTGTCTTCATCTGAATC
TGCTGGAGAAATAGCATTCTGAGGCATTTTGCTTGTACTTCTCCTAGCGTGTGTAGGTCT
GGGTGCCATTGAAATGGGATGGTGCTGCAGTGAAGATTGATCAGGTGCGTCTATCCCTGA
CGCTTCCCTCAGATATTCTCTTACATTTCTGTCATTACGCCTGATCATCTTGCTTACAGC
TTTCCTGTACTTTGACATTTCTAGCTGTCCACAGTTTCCCGGTACATTGGCACTAATGAA
CTGTTCGATTTTGTCAGGATCACTGAGTGAGATGTTGTTCTGCTTCTGGTAACATGCCAA
AGAGTCGTCTGCTCTTGTGTCCTGGGTAACTGCTGCATTCACCATCTTATTTGTCCATAC
ACATATGCGTGTCCCCTTTTCCCGTACTCGTATGTCTTGAGTTTCCAACGAGTCAATATA
GAGTATCATTATGAAAGGCATGCAAGCGTTGAACATGTTTTTTCTGGCCAAGGCTGCCTG
AATTAGGATGTCGATGACGAATCTGCACCAATTGAGCTGCCCTATCTTTGCTGCCTTCAT
TAGTGATGGGTAGCACTTTGAGCTGATCCTTGTCGATGTAGTCGGTGCGATGATAGAGCA
GACTGTATACAACACCCACAGCTTAAGATATCTACCAGATGCAAGTTTTGTGGTTTCTAA
CATTTTTCCTACTTGTGACAGCTTTGGCGGCTTGCCTTCCATGTTTTGGAAAAAACTCTT
GAAAAGGCTGGAAGCAGCAGCATCTTTGTGGTATAGGACGGGTGATGGACCCATAGGTAC
CCCCAACACTCTGTGTACTGATTCTTCAGTGACTGGTATACATCCTCTTTCACCGAATTC
TAACTGGCAACTATGTGGGTTGAAGCTGTCCATCAAGAATTTGCAAAGTTTTGGGTCCAA
CTTGGAACACTTAATGTCCAACAAGCCTGGGAAGCCCGAATCTGATATAAGTTTGCGCTG
GTTGTAGTTCATCTTCTTGCCAAGCCTTACAAGCTTCATTGGTGATGAGCGGTTTGAATA
CTTTAGCTTCTGGATGTGTGTCCCTGATGTAGAAGTTGGCGGCGATGTCCTGGTGGAGGC
CATCGTTGGCGAGATCCGACAGCCACCAAGACGGTGCGGAGTCTGTCGAGTGGATACGGA
GGGTGAGAAGGAGGGCTGCGGGGAGGAAATAAGGCG
>comp21188_c0_seq4 len=2763 path=[37004902:0-126 37005077:127-258 37015825:259-259 37005270:260-302 37017258:303-307 37005341:308-313 37005347:314-365 37005422:366-384 37005441:385-407 37005486:408-459 37005559:460-497 37005607:498-516 37005636:517-581 37005721:582-670 37006484:671-1190 37007252:1191-1325 37007459:1326-1326 37007460:1327-1580 37007820:1581-2294 37015673:2295-2295 37008534:2296-2762]
TGGCGTGTTTTTTTTTTTTTTTTCCCAATTAGGATTTTTCCACGGGATTGACCCAACACC
CAAGTACACTTGCAGTGATATATAATTCCTTGTAAAGTCAAGTATTAAATTACAAGAAAT
TAATCAGTAGATTAGAATGGCTTGATAATTGATTGGTCCATTAACTTATTCATATGATGA
TTTGACAGACATCACAAATAAGAGACGGTAATTATGTACCTCCACATCTGTTTTCCACAG
AGTCGTGTCAAAAACCTAATTAGCTTTCGCCATGGTGCCTTGTTTCCAACACAATCGATC
CACTTTTTTGTGTACAACTTCCTTATATTAGAAATTCCATTCCCGTCGAAGTTTAGCATC
TTCTGGCCATCCCAACATTCGATGAATTTCAGCATGAAGTAGCCGCAGTCACATGTGGTA
TGCTGCTTTGGAACAGTCACGTAGAAAGTATCATAGTCAATTTTGACCTCTGATTGGTTG
CAGTACTTCTTCCACAAATATTTGATTGATGCAATTATTTTATCGGCATCTTCCGTCATG
CTCTTCTTCCCCTTATTTCTCAATGAATCCATAACTTCAAACCTCGTTTCCTTAAGGTTT
AAGTTAATGAGGTAGAAGTGTCCGGTGTGGGTTTCCGTGGGTGTAAGGTCCTGGAGCACA
GGGAACATGAGCTGCTTTGTTGCCATACTTCTTTTAGCTAATTCTGCCGCATTCTGTGAT
GTACCACTTAAAAGTCCTCCTTGTGCTTGTTCATCCCTGGCGATGCCAATGCTTGACTGG
GAATCGGTTTCATTCATCCTAAGATGATCCAGTGATTCATTGGGAGTAGGAAGACCGATG
GTCTCTTTGCTGCTTACCTCGATCAAATTTCCTTGATCTGCAACAGTGGAATTTGTGGCC
AATGGAGTCTTAGATATAATTACTGGTGTGTGTGCATGTGTAAACAGCAAAGCCTCTCTA
TTTTCAGCTTGGGTAGATTCTCTCTGCGGGATATTGTGTGGTTGTTTTGATTTTCTTATG
TGAGCACTGATCTCTGATGTTGTACTACGTCGACTTCGTGCAGCATGACTTTCTGTTGCC
TCCTTGGGTATCAAGACTGCGGTGGGGCTTTTGTTTTCTTTGATTGTCATGCAATTTTTG
ACCTTCCTCTTCCATGTTTCTGTACTCCTAGAGCCACTTATATCATTCCTGGGTTCCGCT
GCCTCTCTGGTAATGTGCATCTCCGAAGTGTCTGCTGGTGGATGTGAAATGATCCTCCTA
TTGCCAGTCGTTAATTTTTCCATCTGTGTATGTGTTTCTTCATTCGTTTGTCTGAGCTGG
TCGGGCGGGGTCTGGACATGACAGCTTATTCGGTCTCCCTGTTGATCTCTTCCGACCCGT
GTCCTCTTCCTGGTCTGAGTGCGAGTACATTTCCTGTATGCAGTGGCGTCGTTTACATTC
CCGCTCCAATCTTTTCCCACTTGTGTTTGCTTAGAACAAAAACATGGCTTTGGATGTGCC
TTCTGGTCACGTGGGATCTGGAAGTCATGCTCTTGATTAGCACCTTGATAATCATCATCT
GATGTCTCTGTGTCTTCATCTGAATCTGCTGGAGAAATAGCATTCTGAGGCATTTTGCTT
GTACTTCTCCTAGCGTGTGTAGGTCTGGGTGCCATTGAAATGGGATGGTGCTGCAGTGAA
GATTGATCAGGTGCGTCTATCCCTGACGCTTCCCTCAGATATTCTCTTACATTTCTGTCA
TTACGCCTGATCATCTTGCTTACAGCTTTCCTGTACTTTGACATTTCTAGCTGTCCACAG
TTTCCCGGTACATTGGCACTAATGAACTGTTCGATTTTGTCAGGATCACTGAGTGAGATG
TTGTTCTGCTTCTGGTAACATGCCAAAGAGTCGTCTGCTCTTGTGTCCTGGGTAACTGCT
GCATTCACCATCTTATTTGTCCATACACATATGCGTGTCCCCTTTTCCCGTACTCGTATG
TCTTGAGTTTCCAACGAGTCAATATAGAGTATCATTATGAAAGGCATGCAAGCGTTGAAC
ATGTTTTTTCTGGCCAAGGCTGCCTGAATTAGGATGTCGATGACGAATCTGCACCAATTG
AGCTGCCCTATCTTTGCTGCCTTCATTAGTGATGGGTAGCACTTTGAGCTGATCCTTGTC
GATGTAGTCGGTGCGATGATAGAGCAGACTGTATACAACACCCACAGCTTAAGATATCTA
CCAGATGCAAGTTTTGTGGTTTCTAACATTTTTCCTACTTGTGACAGCTTTGGCGGCTTG
CCTTCCATGTTTTGGAAAAAAACTCTTGAAAAGGCTGGAAGCAGCAGCATCTTTGTGGTA
TAGGACGGGTGATGGACCCATAGGTACCCCCAACACTCTGTGTACTGATTCTTCAGTGAC
TGGTATACATCCTCTTTCACCGAATTCTAACTGGCAACTATGTGGGTTGAAGCTGTCCAT
CAAGAATTTGCAAAGTTTTGGGTCCAACTTGGAACACTTAATGTCCAACAAGCCTGGGAA
GCCCGAATCTGATATAAGTTTGCGCTGGTTGTAGTTCATCTTCTTGCCAAGCCTTACAAG
CTTCATTGGTGATGAGCGGTTTGAATACTTTAGCTTCTGGATGTGTGTCCCTGATGTAGA
AGTTGGCGGCGATGTCCTGGTGGAGGCCATCGTTGGCGAGATCCGACAGCCACCAAGACG
GTGCGGAGTCTGTCGAGTGGATACGGAGGGTGAGAAGGAGGGCTGCGGGGAGGAAATAAG
GCG
>comp21188_c0_seq5 len=2418 path=[37015890:0-40 37005441:41-63 37005486:64-115 37005559:116-153 37005607:154-172 37005636:173-237 37005721:238-326 37006484:327-846 37007252:847-981 37007459:982-982 37007460:983-1236 37007820:1237-1950 37008534:1951-2417]
CCAGTGCAGTAAGCATGAAGTGTGTAATAGATCATTCGATGATTTCAGCATGAAGTAGCC
GCAGTCACATGTGGTATGCTGCTTTGGAACAGTCACGTAGAAAGTATCATAGTCAATTTT
GACCTCTGATTGGTTGCAGTACTTCTTCCACAAATATTTGATTGATGCAATTATTTTATC
GGCATCTTCCGTCATGCTCTTCTTCCCCTTATTTCTCAATGAATCCATAACTTCAAACCT
CGTTTCCTTAAGGTTTAAGTTAATGAGGTAGAAGTGTCCGGTGTGGGTTTCCGTGGGTGT
AAGGTCCTGGAGCACAGGGAACATGAGCTGCTTTGTTGCCATACTTCTTTTAGCTAATTC
TGCCGCATTCTGTGATGTACCACTTAAAAGTCCTCCTTGTGCTTGTTCATCCCTGGCGAT
GCCAATGCTTGACTGGGAATCGGTTTCATTCATCCTAAGATGATCCAGTGATTCATTGGG
AGTAGGAAGACCGATGGTCTCTTTGCTGCTTACCTCGATCAAATTTCCTTGATCTGCAAC
AGTGGAATTTGTGGCCAATGGAGTCTTAGATATAATTACTGGTGTGTGTGCATGTGTAAA
CAGCAAAGCCTCTCTATTTTCAGCTTGGGTAGATTCTCTCTGCGGGATATTGTGTGGTTG
TTTTGATTTTCTTATGTGAGCACTGATCTCTGATGTTGTACTACGTCGACTTCGTGCAGC
ATGACTTTCTGTTGCCTCCTTGGGTATCAAGACTGCGGTGGGGCTTTTGTTTTCTTTGAT
TGTCATGCAATTTTTGACCTTCCTCTTCCATGTTTCTGTACTCCTAGAGCCACTTATATC
ATTCCTGGGTTCCGCTGCCTCTCTGGTAATGTGCATCTCCGAAGTGTCTGCTGGTGGATG
TGAAATGATCCTCCTATTGCCAGTCGTTAATTTTTCCATCTGTGTATGTGTTTCTTCATT
CGTTTGTCTGAGCTGGTCGGGCGGGGTCTGGACATGACAGCTTATTCGGTCTCCCTGTTG
ATCTCTTCCGACCCGTGTCCTCTTCCTGGTCTGAGTGCGAGTACATTTCCTGTATGCAGT
GGCGTCGTTTACATTCCCGCTCCAATCTTTTCCCACTTGTGTTTGCTTAGAACAAAAACA
TGGCTTTGGATGTGCCTTCTGGTCACGTGGGATCTGGAAGTCATGCTCTTGATTAGCACC
TTGATAATCATCATCTGATGTCTCTGTGTCTTCATCTGAATCTGCTGGAGAAATAGCATT
CTGAGGCATTTTGCTTGTACTTCTCCTAGCGTGTGTAGGTCTGGGTGCCATTGAAATGGG
ATGGTGCTGCAGTGAAGATTGATCAGGTGCGTCTATCCCTGACGCTTCCCTCAGATATTC
TCTTACATTTCTGTCATTACGCCTGATCATCTTGCTTACAGCTTTCCTGTACTTTGACAT
TTCTAGCTGTCCACAGTTTCCCGGTACATTGGCACTAATGAACTGTTCGATTTTGTCAGG
ATCACTGAGTGAGATGTTGTTCTGCTTCTGGTAACATGCCAAAGAGTCGTCTGCTCTTGT
GTCCTGGGTAACTGCTGCATTCACCATCTTATTTGTCCATACACATATGCGTGTCCCCTT
TTCCCGTACTCGTATGTCTTGAGTTTCCAACGAGTCAATATAGAGTATCATTATGAAAGG
CATGCAAGCGTTGAACATGTTTTTTCTGGCCAAGGCTGCCTGAATTAGGATGTCGATGAC
GAATCTGCACCAATTGAGCTGCCCTATCTTTGCTGCCTTCATTAGTGATGGGTAGCACTT
TGAGCTGATCCTTGTCGATGTAGTCGGTGCGATGATAGAGCAGACTGTATACAACACCCA
CAGCTTAAGATATCTACCAGATGCAAGTTTTGTGGTTTCTAACATTTTTCCTACTTGTGA
CAGCTTTGGCGGCTTGCCTTCCATGTTTTGGAAAAAACTCTTGAAAAGGCTGGAAGCAGC
AGCATCTTTGTGGTATAGGACGGGTGATGGACCCATAGGTACCCCCAACACTCTGTGTAC
TGATTCTTCAGTGACTGGTATACATCCTCTTTCACCGAATTCTAACTGGCAACTATGTGG
GTTGAAGCTGTCCATCAAGAATTTGCAAAGTTTTGGGTCCAACTTGGAACACTTAATGTC
CAACAAGCCTGGGAAGCCCGAATCTGATATAAGTTTGCGCTGGTTGTAGTTCATCTTCTT
GCCAAGCCTTACAAGCTTCATTGGTGATGAGCGGTTTGAATACTTTAGCTTCTGGATGTG
TGTCCCTGATGTAGAAGTTGGCGGCGATGTCCTGGTGGAGGCCATCGTTGGCGAGATCCG
ACAGCCACCAAGACGGTGCGGAGTCTGTCGAGTGGATACGGAGGGTGAGAAGGAGGGCTG
CGGGGAGGAAATAAGGCG
>comp21188_c0_seq6 len=1205 path=[37016484:0-23 37007820:24-737 37008534:738-1204]
ACAATTGCTCGATTATTGCTGCTAGAATCTGCTGGAGAAATAGCATTCTGAGGCATTTTG
CTTGTACTTCTCCTAGCGTGTGTAGGTCTGGGTGCCATTGAAATGGGATGGTGCTGCAGT
GAAGATTGATCAGGTGCGTCTATCCCTGACGCTTCCCTCAGATATTCTCTTACATTTCTG
TCATTACGCCTGATCATCTTGCTTACAGCTTTCCTGTACTTTGACATTTCTAGCTGTCCA
CAGTTTCCCGGTACATTGGCACTAATGAACTGTTCGATTTTGTCAGGATCACTGAGTGAG
ATGTTGTTCTGCTTCTGGTAACATGCCAAAGAGTCGTCTGCTCTTGTGTCCTGGGTAACT
GCTGCATTCACCATCTTATTTGTCCATACACATATGCGTGTCCCCTTTTCCCGTACTCGT
ATGTCTTGAGTTTCCAACGAGTCAATATAGAGTATCATTATGAAAGGCATGCAAGCGTTG
AACATGTTTTTTCTGGCCAAGGCTGCCTGAATTAGGATGTCGATGACGAATCTGCACCAA
TTGAGCTGCCCTATCTTTGCTGCCTTCATTAGTGATGGGTAGCACTTTGAGCTGATCCTT
GTCGATGTAGTCGGTGCGATGATAGAGCAGACTGTATACAACACCCACAGCTTAAGATAT
CTACCAGATGCAAGTTTTGTGGTTTCTAACATTTTTCCTACTTGTGACAGCTTTGGCGGC
TTGCCTTCCATGTTTTGGAAAAAACTCTTGAAAAGGCTGGAAGCAGCAGCATCTTTGTGG
TATAGGACGGGTGATGGACCCATAGGTACCCCCAACACTCTGTGTACTGATTCTTCAGTG
ACTGGTATACATCCTCTTTCACCGAATTCTAACTGGCAACTATGTGGGTTGAAGCTGTCC
ATCAAGAATTTGCAAAGTTTTGGGTCCAACTTGGAACACTTAATGTCCAACAAGCCTGGG
AAGCCCGAATCTGATATAAGTTTGCGCTGGTTGTAGTTCATCTTCTTGCCAAGCCTTACA
AGCTTCATTGGTGATGAGCGGTTTGAATACTTTAGCTTCTGGATGTGTGTCCCTGATGTA
GAAGTTGGCGGCGATGTCCTGGTGGAGGCCATCGTTGGCGAGATCCGACAGCCACCAAGA
CGGTGCGGAGTCTGTCGAGTGGATACGGAGGGTGAGAAGGAGGGCTGCGGGGAGGAAATA
AGGCG
>comp21188_c0_seq7 len=3201 path=[37004902:0-126 37005077:127-258 37005270:259-301 37017257:302-302 37017258:303-307 37005341:308-313 37005347:314-365 37005422:366-384 37005441:385-407 37005486:408-459 37005559:460-497 37005607:498-516 37005636:517-581 37005721:582-670 37005854:671-1019 37006359:1020-1108 37006484:1109-1628 37007252:1629-1763 37007459:1764-1764 37007460:1765-2018 37007820:2019-2732 37015673:2733-2733 37008534:2734-3200]
TGGCGTGTTTTTTTTTTTTTTTTCCCAATTAGGATTTTTCCACGGGATTGACCCAACACC
CAAGTACACTTGCAGTGATATATAATTCCTTGTAAAGTCAAGTATTAAATTACAAGAAAT
TAATCAGTAGATTAGAATGGCTTGATAATTGATTGGTCCATTAACTTATTCATATGATGA
TTTGACAGACATCACAAATAAGAGACGGTAATTATGTACCTCCACATCTGTTTTCCACAG
AGTCGTGTCAAAAACCTAATAGCTTTCGCCATGGTGCCTTGTTTCCAACACAATCGATCC
ACTTTTTTTGTGTACAACTTCCTTATATTAGAAATTCCATTCCCGTCGAAGTTTAGCATC
TTCTGGCCATCCCAACATTCGATGAATTTCAGCATGAAGTAGCCGCAGTCACATGTGGTA
TGCTGCTTTGGAACAGTCACGTAGAAAGTATCATAGTCAATTTTGACCTCTGATTGGTTG
CAGTACTTCTTCCACAAATATTTGATTGATGCAATTATTTTATCGGCATCTTCCGTCATG
CTCTTCTTCCCCTTATTTCTCAATGAATCCATAACTTCAAACCTCGTTTCCTTAAGGTTT
AAGTTAATGAGGTAGAAGTGTCCGGTGTGGGTTTCCGTGGGTGTAAGGTCCTGGAGCACA
GGGAACATGAGCAGTTCCTTGTCATGTAACCAGTTTTCTGGGAAGGATGTAAAAATTTTC
TTAATTTCCTTGTCATCAACTAGTTTTTTGACATCCCACCTGAGTTTGTTAGCTATGTTG
AGACGCATGACCAATTTCTTCTGGTCAACCATTTCTTTAGCAAGTAAGTCTAGTGCAATC
CCACACGTTAAATTGCATAGCCATCCCCCTTTCCGGACTGAATTTGCTAGTTCAAACAGG
GTGACGTGGTTGCTGTCGAAGTCAATTATTTTTTCTGTGTTCTTATTTGAATTTGTTCCG
GTAGCACAATGACAGACAGCATTATATAGCTCGTCATTGGTGGGCTTTGACAGGACTAGC
TTTTTTTCCCTCTCATATACTACAAATGGTGACCCGTGCCACACAGAACCTCTGGTGTGA
TTTTTAAAATAGGATGATGGTGTTCTAACCTGCTTTGTTGCCATACTTCTTTTAGCTAAT
TCTGCCGCATTCTGTGATGTACCACTTAAAAGTCCTCCTTGTGCTTGTTCATCCCTGGCG
ATGCCAATGCTTGACTGGGAATCGGTTTCATTCATCCTAAGATGATCCAGTGATTCATTG
GGAGTAGGAAGACCGATGGTCTCTTTGCTGCTTACCTCGATCAAATTTCCTTGATCTGCA
ACAGTGGAATTTGTGGCCAATGGAGTCTTAGATATAATTACTGGTGTGTGTGCATGTGTA
AACAGCAAAGCCTCTCTATTTTCAGCTTGGGTAGATTCTCTCTGCGGGATATTGTGTGGT
TGTTTTGATTTTCTTATGTGAGCACTGATCTCTGATGTTGTACTACGTCGACTTCGTGCA
GCATGACTTTCTGTTGCCTCCTTGGGTATCAAGACTGCGGTGGGGCTTTTGTTTTCTTTG
ATTGTCATGCAATTTTTGACCTTCCTCTTCCATGTTTCTGTACTCCTAGAGCCACTTATA
TCATTCCTGGGTTCCGCTGCCTCTCTGGTAATGTGCATCTCCGAAGTGTCTGCTGGTGGA
TGTGAAATGATCCTCCTATTGCCAGTCGTTAATTTTTCCATCTGTGTATGTGTTTCTTCA
TTCGTTTGTCTGAGCTGGTCGGGCGGGGTCTGGACATGACAGCTTATTCGGTCTCCCTGT
TGATCTCTTCCGACCCGTGTCCTCTTCCTGGTCTGAGTGCGAGTACATTTCCTGTATGCA
GTGGCGTCGTTTACATTCCCGCTCCAATCTTTTCCCACTTGTGTTTGCTTAGAACAAAAA
CATGGCTTTGGATGTGCCTTCTGGTCACGTGGGATCTGGAAGTCATGCTCTTGATTAGCA
CCTTGATAATCATCATCTGATGTCTCTGTGTCTTCATCTGAATCTGCTGGAGAAATAGCA
TTCTGAGGCATTTTGCTTGTACTTCTCCTAGCGTGTGTAGGTCTGGGTGCCATTGAAATG
GGATGGTGCTGCAGTGAAGATTGATCAGGTGCGTCTATCCCTGACGCTTCCCTCAGATAT
TCTCTTACATTTCTGTCATTACGCCTGATCATCTTGCTTACAGCTTTCCTGTACTTTGAC
ATTTCTAGCTGTCCACAGTTTCCCGGTACATTGGCACTAATGAACTGTTCGATTTTGTCA
GGATCACTGAGTGAGATGTTGTTCTGCTTCTGGTAACATGCCAAAGAGTCGTCTGCTCTT
GTGTCCTGGGTAACTGCTGCATTCACCATCTTATTTGTCCATACACATATGCGTGTCCCC
TTTTCCCGTACTCGTATGTCTTGAGTTTCCAACGAGTCAATATAGAGTATCATTATGAAA
GGCATGCAAGCGTTGAACATGTTTTTTCTGGCCAAGGCTGCCTGAATTAGGATGTCGATG
ACGAATCTGCACCAATTGAGCTGCCCTATCTTTGCTGCCTTCATTAGTGATGGGTAGCAC
TTTGAGCTGATCCTTGTCGATGTAGTCGGTGCGATGATAGAGCAGACTGTATACAACACC
CACAGCTTAAGATATCTACCAGATGCAAGTTTTGTGGTTTCTAACATTTTTCCTACTTGT
GACAGCTTTGGCGGCTTGCCTTCCATGTTTTGGAAAAAAACTCTTGAAAAGGCTGGAAGC
AGCAGCATCTTTGTGGTATAGGACGGGTGATGGACCCATAGGTACCCCCAACACTCTGTG
TACTGATTCTTCAGTGACTGGTATACATCCTCTTTCACCGAATTCTAACTGGCAACTATG
TGGGTTGAAGCTGTCCATCAAGAATTTGCAAAGTTTTGGGTCCAACTTGGAACACTTAAT
GTCCAACAAGCCTGGGAAGCCCGAATCTGATATAAGTTTGCGCTGGTTGTAGTTCATCTT
CTTGCCAAGCCTTACAAGCTTCATTGGTGATGAGCGGTTTGAATACTTTAGCTTCTGGAT
GTGTGTCCCTGATGTAGAAGTTGGCGGCGATGTCCTGGTGGAGGCCATCGTTGGCGAGAT
CCGACAGCCACCAAGACGGTGCGGAGTCTGTCGAGTGGATACGGAGGGTGAGAAGGAGGG
CTGCGGGGAGGAAATAAGGCG
>comp21205_c0_seq4 len=497 path=[37095527:0-15 37095836:16-83 37088667:84-280 37088979:281-422 37089211:423-423 37089213:424-445 37095898:446-496]
TCGCCTCGCTACAACAACCAACCTTCGCCCTCGTTAACCAAGTTCACCGGCAAGGCCCAT
CAAGCCCATCCTCCAAGGCGAGGGTTACCCTGTGGAGCTGGTGAAGTACAAGTACATCCC
CAATCACCCGGACGAGTCGGTGCAGTGGACTGTAGGCCGCGACATGGGCGGCGGCTTCGG
GTGCATCCGCATGGCCACCAACATCCGCCTCAAATTCAACGCTCTCAACGGCAAGATGAA
GAAGGGCAAGGCAACCGAGCACTCCCAATGCTACGGTCACCCTATAAGCAACCACTACTG
CTCGTCGTGCTTGCAGAAGCGTCTCTGCAACCTGCGTCTCGCCATGTCCAAGAAGTGAAA
TCCTGTGGGTTTAGTACAGATGATGGCTTCGTGATACTGTGTTTAATGTTTAATAAGTGT
TCTGGGCCACGGTGAGCAAAACATCTCATGAAATCATATGCCACTTGTGCTTGTTTATGA
AAAAAAAAAAAAAAAAA
>comp21205_c0_seq5 len=607 path=[37093378:0-125 37095836:126-193 37088667:194-390 37088979:391-532 37089211:533-533 37089213:534-555 37095898:556-606]
GACGAGGGCTTCAGCGCCACCGTTCGCGACGGCGCCGTCGTGCTCGAGCCCACCAACCAT
CGCGACGAGTGCCAGCACTGGTTCATGGACATGAGGCACGGCAACCACGTCAAGGATGCA
GAAGCTACCAACCTTCGCCCTCGTTAACCAAGTTCACCGGCAAGGCCCATCAAGCCCATC
CTCCAAGGCGAGGGTTACCCTGTGGAGCTGGTGAAGTACAAGTACATCCCCAATCACCCG
GACGAGTCGGTGCAGTGGACTGTAGGCCGCGACATGGGCGGCGGCTTCGGGTGCATCCGC
ATGGCCACCAACATCCGCCTCAAATTCAACGCTCTCAACGGCAAGATGAAGAAGGGCAAG
GCAACCGAGCACTCCCAATGCTACGGTCACCCTATAAGCAACCACTACTGCTCGTCGTGC
TTGCAGAAGCGTCTCTGCAACCTGCGTCTCGCCATGTCCAAGAAGTGAAATCCTGTGGGT
TTAGTACAGATGATGGCTTCGTGATACTGTGTTTAATGTTTAATAAGTGTTCTGGGCCAC
GGTGAGCAAAACATCTCATGAAATCATATGCCACTTGTGCTTGTTTATGAAAAAAAAAAA
AAAAAAA
>comp21405_c0_seq5 len=214 path=[38169963:0-22 38159359:23-213]
GGGGATTTAAGCGCGGTGGCCTCCACAGAGTTGACAAATTGAATCCCGAAGTTGCATGGT
CCTTTCTACAGAAAATGGTAGCTTCGGGTGACAGAGATGACCACCAATTTTGCAAGCTGA
GAGAAATTGGCATGGAGATTGTCAAGAAATGTGATTGTTCACCCCTTGCCATCAAAATTG
TAGCTGAAGATTTGAAAAAGAGAAACAAAACTAG
>comp21405_c0_seq9 len=525 path=[38158606:0-333 38159359:334-524]
GAAGGGCTGCTAGCTTCAACATCCAGCGTCACTGGAAGCTTCAACGATGCTGATGTGCTC
AACACTATCTTGACGTCCTTCTGGATAGCCCGTCATGGATCTCACGAGATAGCCCGTCAT
GGATCTCAAGAGATAACCACCATGGCGTACAAGCTTGAGGAGCTATTAGAGAACAAAAAA
ATTCCTGCTGGTGCTGGATGATATTTGGGCTTTTAGACTATGGGATTGCCTGCTGAGAGG
TGTCTTGTGTAATAAGGTTAATACATATGGTAGCATTATTTTAGTCACCACCAGAAACGA
AGAGGTTGCCATCGCAATGCAACCTGAACACGTGCACAGAGTTGACAAATTGAATCCCGA
AGTTGCATGGTCCTTTCTACAGAAAATGGTAGCTTCGGGTGACAGAGATGACCACCAATT
TTGCAAGCTGAGAGAAATTGGCATGGAGATTGTCAAGAAATGTGATTGTTCACCCCTTGC
CATCAAAATTGTAGCTGAAGATTTGAAAAAGAGAAACAAAACTAG
>comp21447_c1_seq1 len=537 path=[38380846:0-56 38376524:57-71 38369403:72-79 38369411:80-81 38369413:82-91 38369423:92-138 38369494:139-192 38369581:193-244 38369642:245-377 38378148:378-378 38369862:379-460 38376881:461-461 38369985:462-536]
TTTTTTTTTTTTCTTTTTTTTTTATTGTGCCTGATTTTAAAATTGCCTTACGGTTGAATT
TAACCTTTTATACCCTTATTAGAAAAAGTGGCAAAAACAGGCAAGCCGGTGATTTTATCT
ACAGGAATGTCTGATATTGGGGAAATTTGGGAAGCAGTTAAAGTTTTAGAAAATAATGGA
TGCAGGGATATTATTTTATTGCATTGTATTTCATCTTACCCAACCCCTTATGAAGATGTC
AATTTAAACGCTATTAAAACCTTGAAAAGTATATTCAATATCCCTGTGGGATATTCTGAC
CATACATTGGGAATACTCGCCCCAGTAGTTTCTGTTGCCTTAGGAGCGGATGTTATTGAG
AAGCACTTTACCTTAGATAAAAAATATGGAAGGTCCTGATCATGCTTTGTCAGCAGACCC
AGAAGAATTTAAGGAAATGGTTAATAACATAAGATTAGTTGAAAAAAATGCTTGGAAGTG
GGGAAAAGATACCAATGCCTTCTGAAAGAGACGTTATTGTTGAAGCAAGAGAATTCC
>comp21494_c0_seq4 len=326 path=[38629642:0-47 38624356:48-160 38624552:161-277 38624771:278-325]
AGTTACTCTAATCTAGTTTTGGAACCGTCGCAATGGTACTTCTGAATATGCATTGTAGTT
TCTTCTAAATATCTAGTCTCCTTCAGAACAATAAATAACACAGCAATGGAGAGCTAAATA
ATTCACAACAGTATCAGGTAGAGTTTTCGAGTTCAATGCACATTGCAAAATGGTTTAGCT
CAACTTAGAGACCAGCAATTAAGGGGTCAATAATCTCATCTCTACCACGTAAATGATGGG
TTTTATCTCCATGAAAACATCGAAAGACTTTAAGTATGTTAATTTTTTAAAACACTTAGT
TAGTATGTTTATTTTTCAAAACCAGC
>comp21678_c0_seq1 len=1165 path=[39666692:0-182 39667056:183-236 39674498:237-237 39674499:238-384 39667438:385-428 39667506:429-429 39667508:430-486 39674566:487-487 39674567:488-491 39667631:492-492 39667633:493-543 39667724:544-544 39667726:545-571 39667777:572-572 39667779:573-679 39674637:680-682 39674640:683-748 39668109:749-808 39668223:809-809 39668226:810-853 39668327:854-943 39668478:944-1033 39668656:1034-1034 39668657:1035-1077 39668735:1078-1112 39674847:1113-1113 39674848:1114-1117 39672483:1118-1123 39674858:1124-1164]
GGGAATTCGAGCTCAGATAGTGACTAGGGTAAATGCCAAGCCGTCTTATAAAAGCGGTAG
CGAGAGATCTTAGAACTCCCGGCGAACGCCCCAACTTATGCGATGTCCAGCCCCAAACGG
TTGATTAGATCGGTAGCTCCCGAACTAAGAGACCCTAAACGCTATCCGTGGACTGTGTAG
GTAGCCGTCGTCCTAAGTGGCCTCGTGAACTAACGCCTGCTGCTATGTCCCAATGAAGGG
TACATGCCCTCTTCCCGTACTACGCCGATACAAAGTCCCGAACGAGCTTACGAAATATAG
CGCTTAACCATGGGGCCACCATAGGTGCCTGGTACAGACGTGTCAGACGAGCCCTCGGCT
AGCTCATAATTGCGGCCGTTCATATAACCTCAGCGTCTGGTCATGTCTGTACCACAACGC
TCCCGGTTCTTCGACGCTCAGTTCGGTACCCAAGATAGCGGACTCTCAAAGAACGATTCA
GTAGTCGCCGTACCCATGTAGGCCTTAAGAGGTCTAATTAGCTCTAGGAAACACAACCCC
GGGATTTGGGATACGCCACCAACACGAATCCAGCCGCATCGCACGCGTCGAAGTCCTCCG
TGCTTGTGTGAGTCGACACATAGGATCGGGCACGGAGAGATCGGCGGTTGAAGTATGGAG
CGTAGGTCTCGATCTCGTACAAAACGACTATGACCATTGGGCGTTGTACTCATTATCGTT
ACGATTTTACGGTGGCAAACGAAGCTACCAAGTAGATGCCGACGTCGAGTGGATCCACGC
AGTCCGAGACAGCGCACACTCGCTGTAGAGGGTTTCAATCCGACTAAGACGGCGGGATCT
ACTACTTCTGCGAGTTAGATTAACTGTATCTCCCGAATGCGCGTTCTAAAACCCTGACGT
GATGGGACGGGTGAAGCACCGGGTTTTCGCCGGTTAGGTAAGGTAAAAATATGACCTTAC
CCTACGTTGATTGTGGTCATTACAGCAAGAGGTGGGTTATAACGCAATCTATGTTCGCAT
GCTATGTTATTTGACCCCTGCGGTAAGATTATTCACTCGTCATGGATAACCGGATAATCC
GTATAACCTGTGGGTATTATAGGCGACAATTCGAAAAAGGGCGAAATTCAGGCCTGAATT
CTGCAGAAAAAAAAAAAAAAAAAAA
>comp21728_c0_seq1 len=301 path=[39930799:0-64 39924055:65-83 39923971:84-92 39933860:93-106 39933874:107-107 39924120:108-183 39924264:184-184 39924265:185-300]
ACAACCTCCCCATGAAATTCTTTACATAAACAAGCACATTTAACTAAGGGCATAGCCGGA
GTATGAACAGAATACAGTTCAATATTTTACAAATATCTCAGATATACATTTAACTAAGGG
CATAACCGGGCATGCGTGAGTATGCACCTTCGTAGTATATCAGCTCGCGTGGCAGGATCC
AGGAGGGTTCACATAGCATGCCATGCACTGTCAATTCGCCATAGGAACATTACATGTGAA
TAACTTAAGAAGCTATTTCTGGATGAACCTACCAGGATGCGGACCACGGTAGGTACCACA
G
>comp21728_c0_seq2 len=230 path=[39933675:0-21 39933860:22-35 39933874:36-36 39924120:37-112 39924264:113-113 39924265:114-229]
AGCCAGTGCTGGGTCTCGTCCTTATCTCAGATATACATTTAACTAAGGGCATAACCGGGC
ATGCGTGAGTATGCACCTTCGTAGTATATCAGCTCGCGTGGCAGGATCCAGGAGGGTTCA
CATAGCATGCCATGCACTGTCAATTCGCCATAGGAACATTACATGTGAATAACTTAAGAA
GCTATTTCTGGATGAACCTACCAGGATGCGGACCACGGTAGGTACCACAG
>comp21728_c0_seq3 len=263 path=[39933875:0-12 39924028:13-14 39924031:15-25 39923916:26-26 39924055:27-45 39923971:46-54 39933860:55-68 39933874:69-69 39924120:70-145 39924264:146-146 39924265:147-262]
AATGTATCAATATTATACAAATGTATCAACAGAATACAGTTCAATATTTTACAAATATCT
CAGATATACATTTAACTAAGGGCATAACCGGGCATGCGTGAGTATGCACCTTCGTAGTAT
ATCAGCTCGCGTGGCAGGATCCAGGAGGGTTCACATAGCATGCCATGCACTGTCAATTCG
CCATAGGAACATTACATGTGAATAACTTAAGAAGCTATTTCTGGATGAACCTACCAGGAT
GCGGACCACGGTAGGTACCACAG
>comp21728_c0_seq4 len=1731 path=[39924625:0-91 39924772:92-104 39924792:105-140 39924844:141-354 39925160:355-374 39930949:375-375 39925188:376-433 39925272:434-667 39925625:668-688 39932446:689-689 39925661:690-1188 39926392:1189-1209 39926427:1210-1730]
TATAATACACTGCATCTCTTAGTCTGCTCATATCCGTCTGCATAGGCCTCCACTTGTTCG
ATATGTCTAACATTGTCCCACTCTAAAGCAGCATCTTTAAGAGAGATGAAATGTAGAAGC
CTCAAGTTGCAGTCAATCTGCAGCCGACTGAGCTGTAAAACCTGCAGATAAGCTGGGAGT
GTTCTCATTTCATGATCTTTCAGTTCGATGCTTGACAATGCCTTCACCTCCTCTAATACC
TTCAGCTTGGGGCATTTGGATACCCTAAGCTTTTTCAAATTTGGAAGATTAGCAATCTTC
TCTAAACTGGAGTTGGAAAGCAAATAAAGCTCCACGACTGAACTAAAATTCTCTATGGAG
ATGAGATCCTTAGCCTTTTTCTATTGTGATCACTCTCAGTGCAATCGTCTGAGTTGCAAG
GCCAGGAGTAGATGGCTCAATCTGCATCTGCTGATTTGTAGACTTCTCAGCGCATGCATT
GCTTCCAACTGCGCATCCCAGTCCCACTCTTTCCATTGCAACATTCCGTAGAAAACCAGC
TTCCTCAGCTTGGGGAACACAATAGTAGAGGTAGCCATGGACGCAAAATGACGACCAATG
AGGCTATCCATTTCTTCATCAGAATCACTTACTAAGGTCGAAGTAGGGTCGAGGAATTCT
ACTCCAATGTGCCTGATGGATAGCGCATGTTTTAATGCAGAGCGACTCCAAATTGGGAAG
CTGGCCAAAACTACATGGGAGCTGTGTGCATGAACGCAAATTCTCAAGCTTGAGTAGCCT
CAAGTTCTCAAGATCTGATGACAACAGCCATACTGGGAGTTGCCTTCCAAAATATCCTGT
GATGGTTAGATCTTCCAATGAGGGCGAAGGGCAGAGCTCGTCATATACCTCTTGGCTGTG
CCGCTCATATGCATCACTGCTTGTGCAATATAACCACATAGATCTCAGATTCCTCTTCTC
AGAAAGCTTCGCACATGTAGCCGATGAGCTGGAAGATATATTCTCCGGTCCTCTTATTGT
AAGATGCATAAGCTGGTAAAGTGTGTCAAGCTCTTGCACAGTGCACCAACTTTTTGCAGT
ATCAGTATATGCTGGAAATCCCTTCAGCGACACCAAATTGATAAGCCTTCCGAAGTCTCT
TGGTACTGCCATCACCTGTGTTCCAGAGAGGTCGAGAAACCTCAACCTCTCTAGATTGAC
AATGCTCCTGGGAAGATGTGGCAGATTTTGACAACCTTGGAGGCAGATATACTGCAAGCT
TTTCATCTCGCCAATGTAGTCTGGCAATTCAGACACGTCTGTGTTGCTTAGATCCAAGTA
TCTCAGAAGTTTGAGGTAGCGCAGTGAGTGAACCAGTGCACAAACTTTTGCCTTGTTGAC
GTGTAGTATCCGTAGGAGCGGAAGTGTACTCAAAGAATCACCGGGTTTGATCACCATGTT
CCCAAAAGATATTAATGCTCTTATTGACTTGTGTGTCTGTAAATCACTGTACTCAGCCCC
TTTGTTTGACACAGATACTCTACGAAACTTTGATGATGCTGTAGTGGTAATTTTTCCGTC
TTCAACCAGCAACACTTCATCTCTTGAGATATGCTGAGCAAATGAACGGAGTACAGTCGG
GATTATTGCACAATGACTTTGATCATAATTTGCATCACTTGGTTCGAGGAGATTCCTTGT
TACTAACTCTCTGTAATACTTTAACCCCAAAGCTTCTGGACTTTCTGAACT
>comp21881_c0_seq2 len=392 path=[40852343:0-23 40848610:24-93 40848716:94-94 40848718:95-391]
CTTTCATCTTTTGCGAGGCCTCACGAAGCTGCTTTCAAGGTGGGCCACACCCCAGCCAAC
GCAGAGAGGAGCTTGTCAAGTATCCCACCAGATTGGCGACCAGGATCTTGGGTTCTGTAG
CATTCAGCTGGGTCTTCTTCCTCCTGGACCTCGTGGTCTAGAGTTCTGCGTCCTTTCTCT
TCCGTCCCTGTACTTGTACCTTCGTCCCCATACTTGATTCTAGGATTGTAAACGGCAGTC
AAGGCAGGCTCTGCATCAGCAGCACCTGAACTCGCAGATTGGTTGGACATCCTCATGCTT
CCTAAGTTAGTGACCTGGTCAATAAGTGACCTTTTTGCAATATCAATCTTATTAAGTTCA
TCGACAATCTCGGCTATAGTAGGCCTTTTCAC
>comp21988_c0_seq3 len=1028 path=[41533418:0-129 41533674:130-220 41533847:221-431 41537903:432-449 41537921:450-450 41534180:451-527 41534342:528-567 41535334:568-568 41534420:569-620 41534472:621-632 41534484:633-725 41534599:726-726 41534601:727-810 41534765:811-840 41534826:841-883 41536643:884-892 41534930:893-962 41538095:963-970 41538103:971-971 41538104:972-984 41538117:985-988 41535057:989-991 41535063:992-1027]
GGAATTCACTATTGGAGAGAAAGATATCAGCCAGACCTATTTAGTAGCTCCACAGGCGCT
AATAAAAGAGGCAGTATCATTAATTGGAAAGAGTGCTGTTGAGGGGATGATTAGAAGAAG
TTCAAATAAATTATTCAAATAATCATAATAAAGTAATACTTATACTGAATATTCGAAATT
ATTATTTTGGAATTTTACAATATAGGTGATATTATGGCATTAAAATTCACCATTGAAGAG
TTATCAAATCAAAAAAGAGATACATTAGGAAGAAATATTGACGTAACTGTTTTTAGATTA
ATAAGATTTATGGATTTGGAAAGATATTTAGGAAGAGGGGCTCATGGAGTTATTTACGAA
TGTGGAAGAGAGCTTGGACTGGCATTAAATCCAAAAACTATTGAAGATGTAGTTAAGTTT
TGTGAGGAATATAAAATTGGAAAGGTGGAGATAGTTAATAAAGAGCCATTGTAAATTAGG
GTTTATGAATGTATCTCTTGTTCTGGACTTCCTGAGGTTGGAGAGACATTATGTTGGTTT
GAAGGAGGCTTTATTGCTGGATGCTTAGAAAAAAATATTAAACAAGAGAGTTAGAGTGAA
AGAAACTCACTGTGCAGGTTTGGGGCATGATTTCTGTCAGTTTGAGGTAAAAGTCCTTTA
ATGATATTTTTTCATCTCATTTATTATATATTCTAAAGCTTCAAAACCCTCTTTTCTATG
TCTTGCAAAAACGGCTATTGAAGCAATCCTCTCCCCAATACTTAAAAATCCAGTGTTGTG
GTAAAATAAGATATCAATAACATCAAACTTATTTTTTGCCTCCTCAATAACTAACTTCAA
CTTTTCTAAGATGTCTTCATCTATCTTCATTCCTTTTGATGGAATCTTTTTCTTCCATCT
TTTAAATCATACTCCCTAACAAATCCATTGAAAGTTACAATACATCCAAATTTCCCTTTG
TATTTTTCAATACATTCATCCATCTTTTTTGAAAACTCTTCATACTCGTTAAAAAAAAAA
AAAAAAAA
>comp22090_c1_seq2 len=296 path=[42218349:0-23 42213642:24-295]
ACTACTTTCCCTTCTCCAGTTTAGAATAGCCGTCCACCGGTCAGCATCATCGTCGGTGAT
TCCAAATGACGGCACAGATGGAGTGGGTGGAGTGCCAGCAACGTTTAGTGTGAGGATGAA
GATTGCATAAATGACGAGCAGTGAGAAGGAAAGAGAGATGAATCGCCCAACATGCCGACT
GCAGTTTTTCTCAAGTCTGGAGGTGCCGAAAATTCCAACGGGCAAGCCCACGCTGCCCGC
CCCCCCAAATTATAGCAAAATGCAGCCAATATGACGGTCATAAGCTCTAGGCAGCC
>comp22090_c1_seq3 len=729 path=[42212603:0-135 42218804:136-139 42212929:140-156 42212976:157-179 42218853:180-180 42213025:181-433 42213594:434-456 42213642:457-728]
GTTTGTCTTCTTCAACTCCACAAGCGCATGTCAACTCTGCAAAAAAAACCTTCCTAGTAT
TTCCAAAAAAATATTATATTCTATTTAATGACCTATCAACACTTCAACAACATAAGCACC
ACATATACAAAGGCCCAAAAAGACCTGGAGCACTTGCCTCAGCAACTCACCGTATCCGCA
TTCCTGTACCAGCCAAACGATAGCAAAGGCAAAATCTATATTGGTCATCACAGTGATGTA
TCATAACCATCAAAATCTATATCTCACTACAGTAGACGAAACAAAGTCTTCTTGCTTTAT
CGCCTCGGGGCCCGGAAAAAGAGAGCTGACATGGCCAGGGATATACCAGACTGTCAACAT
TCTAAGGCAAAATGTCTCTATCACCACCTGTACAACATCCCCTTATCCAAGAACTAAGGT
GTCCTAAGGATACTAAAACCGCAATCACAATGAAGCCAATAGCCGTCCACCGGTCAGCAT
CATCGTCGGTGATTCCAAATGACGGCACAGATGGAGTGGGTGGAGTGCCAGCAACGTTTA
GTGTGAGGATGAAGATTGCATAAATGACGAGCAGTGAGAAGGAAAGAGAGATGAATCGCC
CAACATGCCGACTGCAGTTTTTCTCAAGTCTGGAGGTGCCGAAAATTCCAACGGGCAAGC
CCACGCTGCCCGCCCCCCCAAATTATAGCAAAATGCAGCCAATATGACGGTCATAAGCTC
TAGGCAGCC
>comp22173_c0_seq5 len=483 path=[42734246:0-22 42739813:23-40 42723904:41-112 42723976:113-113 42723977:114-164 42734384:165-171 42724120:172-280 42724229:281-482]
TTGTGCAAACCATGGTCCCTGTAAGTCTTTACTCCTGGAGGAAAATTCTTAGGTACCCTA
GCAGATGAAGTTGGACTTACTGCACTTGTAGTCTTGACTAGTGGGTAGAAATTCCTAGGT
ACCCTACCAGATGAAGTTGGGGGTCCAATTTTAGGTGACCTGTTATTATGGAAACCAAAC
AAACAATGGGAATGGTGGTTTATGGAAAGCCTAGTCAGAAATGGAAATTCAATTCCGCGC
CATGGATGAAGGAGCTGCTGCTGCTGCGTGGTGGGTGGCGCTCCCCTTCTCGCCGGAGGT
GAATCGATCAGTGGTAGTCTTGGCTGGAGACGCAGCTCCCTCGGCTAGATTCAAGGTGCA
GGGCGTGTGGGGGTGCTCGGTGGCGCACCACCACGCCGGCATGGAGCTTCTCCCATCTGG
TCGTCGCGGCGGCGTGGTCGGTGAGGAGGGAGCAGGACAGCTGATCCCACAAACACACTG
ACA
>comp22173_c0_seq9 len=568 path=[42734246:0-22 42739813:23-40 42723904:41-112 42723976:113-113 42723977:114-164 42724028:165-256 42724120:257-365 42724229:366-567]
TTGTGCAAACCATGGTCCCTGTAAGTCTTTACTCCTGGAGGAAAATTCTTAGGTACCCTA
GCAGATGAAGTTGGACTTACTGCACTTGTAGTCTTGACTAGTGGGTAGAAATTCCTAGGT
ACCCTACCAGATGAAGTTGGGGGTCCAATTTTAGGTGACCTGTTACATGCCATCAGTAGA
AACAATGCTATGTAAGAGAAAGGTACATTTGAAATTGGAGTACTGGCTTATTGAAATTCA
GCCCGACTAATCCCTAGAACCAAACAAACAATGGGAATGGTGGTTTATGGAAAGCCTAGT
CAGAAATGGAAATTCAATTCCGCGCCATGGATGAAGGAGCTGCTGCTGCTGCGTGGTGGG
TGGCGCTCCCCTTCTCGCCGGAGGTGAATCGATCAGTGGTAGTCTTGGCTGGAGACGCAG
CTCCCTCGGCTAGATTCAAGGTGCAGGGCGTGTGGGGGTGCTCGGTGGCGCACCACCACG
CCGGCATGGAGCTTCTCCCATCTGGTCGTCGCGGCGGCGTGGTCGGTGAGGAGGGAGCAG
GACAGCTGATCCCACAAACACACTGACA
>comp22173_c0_seq11 len=221 path=[42735617:0-18 42724229:19-220]
AATAGGATAAGAGCACAATTCCCCTTCTCGCCGGAGGTGAATCGATCAGTGGTAGTCTTG
GCTGGAGACGCAGCTCCCTCGGCTAGATTCAAGGTGCAGGGCGTGTGGGGGTGCTCGGTG
GCGCACCACCACGCCGGCATGGAGCTTCTCCCATCTGGTCGTCGCGGCGGCGTGGTCGGT
GAGGAGGGAGCAGGACAGCTGATCCCACAAACACACTGACA
>comp22336_c0_seq3 len=932 path=[43826890:0-217 43832710:218-218 43827108:219-290 43827180:291-367 43827257:368-368 43827258:369-428 43837751:429-429 43837752:430-461 43837430:462-464 43831842:465-931]
TGCCTCCCCCAAGGACATCGCCGTCGACCAGGCATCGCGCTTCGCACTCCAGGCCGCAGT
TTACATACAGTTTGATGCTGGTCACTTCTATCCTCACATTGAATACGTAGTCTGTTCTAC
AACTCATTCAAATAACCACAAAACCTATTGTAGATGCCCATCTATTATACCAGCTCGTGA
CTAGATCATGCACTCTAGGGAATGAGGGGAACCAACATGGGTCGTCTCCATCGTCTCAAG
TGGAAGCAGACAATTATTGTTGTAGCTTTTTATCCTTTGAATCTTCCTACCTTGCAAGGT
CTGAACATGCATCAGTTCAACGTCTTAAGTTAATGAATTTATTACACGCTGGTAGATGCA
GTGCAGGAGGTGTGCCAACAACAGTTTCAAGTAGATTGGGTGGCTTCCACCATTGGTGAC
GCTGCAACGAAAAATGCTGCGGCCAGCTGTCGACTGTCGGCAAGGTTGTTGACCTCCTTG
CTACCATTTGATTTGTCGCTGGTCACATCTACTCCCACACAACAGGAAACTAGCTCTGTA
TCCTTGAAATGTCCTAAAAATAATTTTTACGCATATACTTCTCTCCAAGTCGTTCATGTT
TGGTCACTACTTTAATGCTGAATTCTTCCATTGATTTTATAACTTGAACAAAAAATGGTC
CAGATGCATTGGGTAGTCTGGTACAGTTGGTATAGCTATTGATGACTTAGTTACTTCAGG
GTGTGTACGTAGCCCATGTTTTACATACCCCTCTAATGTTTATAGAAGTGAGCTAGCAGA
AGAAAATAGACAAATATTTTCTGTTATTTCCTGCAGATGCTTAATTATGTGATTCAACTC
CAGGTTCGTGTTAGATCAGTTATTTGATGGGTTAATAATACCTATTAGGCTATGAGTATA
TGTTTCAGTTATGTCTCTCATGTTGGTCTATG
>comp22336_c0_seq5 len=705 path=[43826890:0-217 43827108:218-289 43835240:290-290 43827180:291-367 43827257:368-368 43827258:369-428 43837751:429-429 43837752:430-461 43837430:462-464 43827353:465-500 43827418:501-542 43837487:543-543 43827487:544-545 43827492:546-573 43837511:574-588 43827565:589-589 43827567:590-599 43827584:600-623 43837549:624-639 43837056:640-640 43827648:641-680 43837126:681-704]
TGCCTCCCCCAAGGACATCGCCGTCGACCAGGCATCGCGCTTCGCACTCCAGGCCGCAGT
TTACATACAGTTTGATGCTGGTCACTTCTATCCTCACATTGAATACGTAGTCTGTTCTAC
AACTCATTCAAATAACCACAAAACCTATTGTAGATGCCCATCTATTATACCAGCTCGTGA
CTAGATCATGCACTCTAGGGAATGAGGGGAACCAACATGGTCGTCTCCATCGTCTCAAGT
GGAAGCAGACAATTATTGTTGTAGCTTTTTATCCTTTGAATCTTCCTACCTTTGCAAGGT
CTGAACATGCATCAGTTCAACGTCTTAAGTTAATGAATTTATTACACGCTGGTAGATGCA
GTGCAGGAGGTGTGCCAACAACAGTTTCAAGTAGATTGGGTGGCTTCCACCATTGGTGAC
GCTGCAACGAAAAATGCTGCGGCCAGCTGTCGACTGTCGGCAAGGGTCTGCGCTTTGCTG
TTCGTATTGCTTTGGTTCACACTGGAAGGATCATCACATGTACTTCCATTTGATTGGCGA
CAATGGTTCAGTACGGCCACTGCCTTCCTGCTTTCACTGATCCGCCCACTTTGCATATGA
TGGCACCTAATAGCTAACATGAGGGTCAAGTTTATATTTGTTTGGTGGACTCGTGTGTTG
CACGTGCACGGTTACTAGTTCATGCGCAAGTGTATGTGCGCGCTC
>comp22336_c0_seq7 len=353 path=[43836160:0-109 43837430:110-112 43827353:113-148 43827418:149-190 43837487:191-191 43827487:192-193 43827492:194-221 43837511:222-236 43827565:237-237 43827567:238-247 43827584:248-271 43837549:272-287 43837056:288-288 43827648:289-328 43837126:329-352]
CCCTCGCCATGTCCTCCTATTTTCTGCTGTAGGTGTTTCCAACACGCTACACACCCAAGG
CCCAAACCCCCAACTACATGATGGATGATGTTGCATCGTTTATGTACTGCAGGGTCTGCG
CTTTGCTGTTCGTATTGCTTTGGTTCACACTGGAAGGATCATCACATGTACTTCCATTTG
ATTGGCGACAATGGTTCAGTACGGCCACTGCCTTCCTGCTTTCACTGATCCGCCCACTTT
GCATATGATGGCACCTAATAGCTAACATGAGGGTCAAGTTTATATTTGTTTGGTGGACTC
GTGTGTTGCACGTGCACGGTTACTAGTTCATGCGCAAGTGTATGTGCGCGCTC
>comp22336_c0_seq12 len=580 path=[43836160:0-109 43837430:110-112 43831842:113-579]
CCCTCGCCATGTCCTCCTATTTTCTGCTGTAGGTGTTTCCAACACGCTACACACCCAAGG
CCCAAACCCCCAACTACATGATGGATGATGTTGCATCGTTTATGTACTGCAGGTTGTTGA
CCTCCTTGCTACCATTTGATTTGTCGCTGGTCACATCTACTCCCACACAACAGGAAACTA
GCTCTGTATCCTTGAAATGTCCTAAAAATAATTTTTACGCATATACTTCTCTCCAAGTCG
TTCATGTTTGGTCACTACTTTAATGCTGAATTCTTCCATTGATTTTATAACTTGAACAAA
AAATGGTCCAGATGCATTGGGTAGTCTGGTACAGTTGGTATAGCTATTGATGACTTAGTT
ACTTCAGGGTGTGTACGTAGCCCATGTTTTACATACCCCTCTAATGTTTATAGAAGTGAG
CTAGCAGAAGAAAATAGACAAATATTTTCTGTTATTTCCTGCAGATGCTTAATTATGTGA
TTCAACTCCAGGTTCGTGTTAGATCAGTTATTTGATGGGTTAATAATACCTATTAGGCTA
TGAGTATATGTTTCAGTTATGTCTCTCATGTTGGTCTATG
>comp22336_c1_seq1 len=292 path=[43834349:0-291]
ATTTAGTGATATCATTGGAGGTGGTTTTCAATTTTCACATTTGGCAGCAGGAGAATCAAT
TGTTTGGGATAAAAATTCTAAAGAAGATCTACAATATCCAGTTGTAAAGCGTGCATCATG
CTTATATTTATGTTTCTCTTCTTTCCTTCCGCCCTATAAATGTTTTGTTCTACTAAATAA
TGCATGTGTTCAGTCTGTAATTTTCACAGCTTAAAGTCTACGGCTATATATATTATTCCT
GTTAACTCAGATTTGTTTACTTGTGTGGCCTCTAATTTAGGTATTGTCATGT
>comp22578_c0_seq1 len=766 path=[45604438:0-84 45604576:85-95 45607946:96-96 45604598:97-100 45604607:101-106 45607951:107-124 45604654:125-136 45607970:137-144 45604684:145-157 45604704:158-184 45608001:185-194 45608011:195-197 45608014:198-198 45608015:199-202 45605511:203-203 45604779:204-204 45605514:205-224 45604817:225-279 45604911:280-501 45605152:502-604 45608073:605-605 45608074:606-609 45605260:610-610 45605261:611-640 45605291:641-641 45605292:642-741 45607911:742-765]
TTTTTTTTGTCACACAAAATAGATCAAAAAAAAGGATTGCAGGTAAACCATAGAACTTAG
TCACTACAGATCACAAGTAATATCATCATAGTATAGTTCAATTTGACCTCCCAGAACCTT
CATCATAGTATAGTTCAAGACAACCTTTGACATAGCGGTAGCATATTTCAACTCAAGCTA
ACAGAGTTTGTATTATTGAATTGAAAAAAAAAAACTTCCCAGCATTTTTCGCCTTCAGAA
CTCGCTGTCAACTTAACAGATGAAGAGTTGCCCTACTTCCAAAATTCTACGACATCCTCA
TAAGCCAAACTTATATACTATTGATAGGCTTGCCGTTGAAGTCACCCTTGAACTCAACGT
CCTCTAGCGAAGCTAGGTATTCATCAGGTGAAACCATATTAAAGGTGACTTCCTCCTGAA
AGAGCATTGCCAGATCGCCTTCAGAAAGCTCAAAGGGCTGGCCCTTTCCCCTGGGCTGAA
ACAGTTTCTCAAGTTCGCCTTCAAAAAAAACGAACCCCTTCCCTTGGAACACGACCCTCC
TTGCTGGTCGACGAGCACGATAGTTCCTGTTATACTTCTTGGCTGTAGTAAACCTAGGGA
CCAATGGGGCGGGCAGATCGAACATTGAGTCAGGGAGGTCCGGGTAGAACATCGAGGTCC
CGCACCGATTGTCTTGCACCAGCTTCATCTTCGCAAAGGCCCCGTTCGCGGACGAGGTTG
ACGCCGTCGGTGGCGGAGGCGGGCCATTTCCGAGACCCCCACCATT
>comp22578_c0_seq2 len=799 path=[45604438:0-84 45604576:85-95 45607946:96-96 45604598:97-100 45604607:101-106 45607951:107-124 45604654:125-136 45607970:137-144 45604684:145-157 45604704:158-184 45608001:185-194 45608011:195-197 45608014:198-198 45608015:199-202 45605511:203-203 45604779:204-204 45605514:205-224 45604817:225-279 45604911:280-501 45605152:502-604 45608073:605-605 45608074:606-609 45605260:610-610 45605261:611-640 45605291:641-641 45605292:642-741 45605400:742-798]
TTTTTTTTGTCACACAAAATAGATCAAAAAAAAGGATTGCAGGTAAACCATAGAACTTAG
TCACTACAGATCACAAGTAATATCATCATAGTATAGTTCAATTTGACCTCCCAGAACCTT
CATCATAGTATAGTTCAAGACAACCTTTGACATAGCGGTAGCATATTTCAACTCAAGCTA
ACAGAGTTTGTATTATTGAATTGAAAAAAAAAAACTTCCCAGCATTTTTCGCCTTCAGAA
CTCGCTGTCAACTTAACAGATGAAGAGTTGCCCTACTTCCAAAATTCTACGACATCCTCA
TAAGCCAAACTTATATACTATTGATAGGCTTGCCGTTGAAGTCACCCTTGAACTCAACGT
CCTCTAGCGAAGCTAGGTATTCATCAGGTGAAACCATATTAAAGGTGACTTCCTCCTGAA
AGAGCATTGCCAGATCGCCTTCAGAAAGCTCAAAGGGCTGGCCCTTTCCCCTGGGCTGAA
ACAGTTTCTCAAGTTCGCCTTCAAAAAAAACGAACCCCTTCCCTTGGAACACGACCCTCC
TTGCTGGTCGACGAGCACGATAGTTCCTGTTATACTTCTTGGCTGTAGTAAACCTAGGGA
CCAATGGGGCGGGCAGATCGAACATTGAGTCAGGGAGGTCCGGGTAGAACATCGAGGTCC
CGCACCGATTGTCTTGCACCAGCTTCATCTTCGCAAAGGCCCCGTTCGCGGACGAGGTTG
ACGCCGTCGGTGGCGGAGGCGGACCGATCGACTGGGGCGAAGAGGAAGGAGGTCGCCGGC
GTCCCGGGGATGAAGGAGT
>comp22687_c1_seq5 len=430 path=[46506208:0-23 46506330:24-279 46506745:280-382 46530730:383-386 46530734:387-401 46529667:402-429]
AGGATTACATTCCCTCACAGTTCTTTCCCAGTTCTCAAGTATTTCAAGTTTAGGTGTGGT
GTACTTTGCATGAGTTTCATGATAGGAGCCATGCCCAATCTTCGTAGGCTCAAGCTGGTT
TTCAACATTCATACTGGGGAGAGGTACGGCAACATGCTTGTGGGAATTGAGCACCTTTTA
AGTCTCCAGGACATTGTTGGAAAAATTGGAGCTGCTACTGAGTCCGACTGGAGAGCTGCA
GAATTTGTGATTAACGACGCCATTGACAAGCACCCTATGCTCCTAGACGGAACTTACAAT
GGGTGGATCTAGTTGAGGAAGAATGCCGTCCTTTAGAGAGACATCATTGGAGCCAAGAAA
AAGGCTCATTAAGTGAAAAACATGGGGTCCTAGAGAAATCCGCCATCTTCTCCAAGGGTT
CCAGCCAGGT
>comp22844_c0_seq1 len=675 path=[47762393:0-33 47762427:34-57 47762481:58-58 47762483:59-115 47786276:116-116 47786277:117-119 47762606:120-128 47762625:129-166 47762675:167-304 47762898:305-328 47762945:329-431 47763089:432-437 47763101:438-475 47786825:476-476 47763163:477-477 47763164:478-674]
TTTTTTTTTTTTTTTTTAAGTAGCCCAAGGTCCGGGGCGTACACCTGCTCGCTGATCTAA
GTCTTAACTCTGTTATGTAGTGAATGGGCCAGGTCGCGAAGAATCTCCTTGCTTCGTTTT
TCGCGGGACCCACGCAGGAAGCGTGGTAGTTCATCTCCGGGTTATGAAAAGAGTTAGCAC
CTTTGCTCACGCATCCGTAGGCCAGCTCGAGACGGGACATTGGCTGATGCAGGTTAGCAG
GTCATGCTGCTCCGTGAAGAGGCGCACCGAGACCGAGAGAGATAACGACCCTCTGTCGTA
AGCACTTAAGGACGGCGGTGCATGTCGTCTTTTTATAGTATGAGATAATCTTGGAAGTTG
TTTGACGCCAAACCAGGAGGTAGCCGAGTATGACACACCACAGCAGTTAATCCTTATGTC
AACAACCTCAGCATAGCGAAAGGTGCAAAATACAGATCGTGGTATGGACTACGAAGGCCT
GGCGCAGACGCCCGAGCCCAATTAACATGTTTCTGATAACTAGGAAGATCCGAAATACCT
AGAATCTAGCGATTATGACGATGGGGATTAATAAGTGTTACCTTGATGCAATAGTCTCTG
TATGCGATCGGCCAACGGCTCAAGGCCTCTCGCATGGAATTCCCTATAGTGTAGTCGTAT
TAAATTCGTAATCAT
>comp22898_c0_seq1 len=935 path=[48168983:0-93 48177914:94-96 48169080:97-108 48169092:109-264 48177919:265-281 48169361:282-315 48169430:316-356 48178270:357-394 48169591:395-552 48169891:553-576 48169937:577-601 48175623:602-602 48169986:603-775 48170332:776-843 48175833:844-844 48170471:845-868 48178104:869-871 48170526:872-877 48170538:878-911 48178130:912-934]
TTTTTTTTTTTTTTTTGCGCCAATTTCAAAAAATATTAAATAGATCCAAGTGAATTTGCA
GGGAAGATCAACAAAACTGATAGAATACATTTATCCCCAAACCGACTCGGGTGCAGGACC
CGTAAATACAAATTCCATATGTGACTTTTATACATGAGTAAAAATGGAGAAAACAAGTGC
CTTGCCAGTTGGCGCGCAAAATCCAGACAGAAGCATCTGTCAAGCTACATGATTGAATTG
ACTGGACAGCCTGAGAAGAGGGATATCCAGGGCACCTCTTTCTTTTGTCGGACCTTACCA
ATCGTACCGACATGTTGGGCTGCTCAATGGAAGATGAATGCTATGGAGAGAGTCCAGTTT
CACATCTAATGTGGTAAATTCTGTATCTTCGGCATCTGGTCCATTGCAAACTTCAACTTG
ATCAAACAGAGAGAGGGGTGGTGGAGATTGCTCGTGGGCAGCTGTGACTTGGCAAGACTT
CTGCAAGCTCGGTTGCGCAGTGCCGGTGTAACAATTCTTGTAGACTTTGCAGGAGGCAAC
ATATTTCCCGGACATAGTTTTGGTTGGATCAACCACCTTTTTGAGCAAGATAACCCTTGG
CCTTCTTGGGGTGCTTCTTCAATTCATTTTCCCAGAGCTGTATGGTTTGTTGGTTGAGCA
TAGAATCCAGAGCGACTTCCTCAAGAGCTTCAAACCGTTCCACTTTGATGCCATCACAAA
GACCCACTAGATCTTTACAGAGCAACTGGAGTGAAACAAGACGTGGCAAAGCACCATGTT
TAATTGTGAGGAATCTGGGTTTTTCCACCACAAGGCATAGGCGTTGAAGGCTTGGGAAAT
CCCCAAATGTTTATATCCAAATCAGCGAGATCGACTTCAACCAGTTTGAGACAAACTAAG
AGCTGTAGGTTGAAGCACCAGAGTGCATCAGCCTT
>comp22898_c0_seq2 len=987 path=[48174997:0-132 48169591:133-290 48169891:291-314 48169937:315-339 48169986:340-512 48170332:513-580 48175833:581-581 48170471:582-605 48178104:606-608 48170526:609-614 48170538:615-648 48178131:649-654 48170590:655-744 48170680:745-876 48170812:877-877 48170813:878-986]
CTGAGGCACTTGACAAGATAACAAAGTTAGAATTCAAAAAATAGAAATATGATTTTTCTT
TAGTCATGCAGAACATGAATAGCGTTACTGAGAGCTAAACAACGATCGTCAACATAATGA
GAAATGTGCAAACCTGGTCCATTGCAAACTTCAACTTGATCAAACAGAGAGAGGGGTGGT
GGAGATTGCTCGTGGGCAGCTGTGACTTGGCAAGACTTCTGCAAGCTCGGTTGCGCAGTG
CCGGTGTAACAATTCTTGTAGACTTTGCAGGAGGCAACATATTTCCCGGACATAGTTTTG
GTTGGATCAACCACCTTTTTGAGCAAGATAACCCTTGGCCTCTTGGGGTGCTTCTTCAAT
TCATTTTCCCAGAGCTGTATGGTTTGTTGGTTGAGCATAGAATCCAGAGCGACTTCCTCA
AGAGCTTCAAACCGTTCCACTTTGATGCCATCACAAAGACCCACTAGATCTTTACAGAGC
AACTGGAGTGAAACAAGACGTGGCAAAGCACCATGTTTAATTGTGAGGAATCTGGGTTTT
TCCACCACAAGGCATAGGCGTTGAAGGCTTGGGAAATCCCCAAATGTTTATATCCAAATC
AGCGAGATCGACTTCAACCAGTTTGAGACAAACTAAGAGCTGTAGGTTGCACAAACCTGC
TAGAAGTTCAGCCCCCTTCAGATTAGTATATGTAAGGCACAGCTCCTTCAGACCACGCAG
GTACATAACAAACTGGGGGGACTGACTCAGGCTGCCTTGCACTTTCAGTGAGCTAAGATA
ACCATACTTTCTTGATGTTGCAATTGTGTTGTCGCCTTGATGGTGATGAAGCAAACTTTT
GGAAAAATCATTCAGATGAAGTGATACGGCACGGGCGCCTACTGGAGTGGCCATACCAGC
CTGAGCAAATTTGTGAATGGCCTCTGAAAGTATGGCATAATTGCTATCTGTGTTAGGGAT
CTCACACCATATCTTGACCTTTGTCAG
>comp22898_c0_seq3 len=1250 path=[48168983:0-93 48177914:94-96 48169080:97-108 48169092:109-264 48177919:265-281 48169361:282-315 48169430:316-356 48178270:357-394 48169591:395-552 48169891:553-576 48169937:577-601 48175623:602-602 48169986:603-775 48170332:776-843 48175833:844-844 48170471:845-868 48178104:869-871 48170526:872-877 48170538:878-911 48178131:912-917 48170590:918-1007 48170680:1008-1139 48170812:1140-1140 48170813:1141-1249]
TTTTTTTTTTTTTTTTGCGCCAATTTCAAAAAATATTAAATAGATCCAAGTGAATTTGCA
GGGAAGATCAACAAAACTGATAGAATACATTTATCCCCAAACCGACTCGGGTGCAGGACC
CGTAAATACAAATTCCATATGTGACTTTTATACATGAGTAAAAATGGAGAAAACAAGTGC
CTTGCCAGTTGGCGCGCAAAATCCAGACAGAAGCATCTGTCAAGCTACATGATTGAATTG
ACTGGACAGCCTGAGAAGAGGGATATCCAGGGCACCTCTTTCTTTTGTCGGACCTTACCA
ATCGTACCGACATGTTGGGCTGCTCAATGGAAGATGAATGCTATGGAGAGAGTCCAGTTT
CACATCTAATGTGGTAAATTCTGTATCTTCGGCATCTGGTCCATTGCAAACTTCAACTTG
ATCAAACAGAGAGAGGGGTGGTGGAGATTGCTCGTGGGCAGCTGTGACTTGGCAAGACTT
CTGCAAGCTCGGTTGCGCAGTGCCGGTGTAACAATTCTTGTAGACTTTGCAGGAGGCAAC
ATATTTCCCGGACATAGTTTTGGTTGGATCAACCACCTTTTTGAGCAAGATAACCCTTGG
CCTTCTTGGGGTGCTTCTTCAATTCATTTTCCCAGAGCTGTATGGTTTGTTGGTTGAGCA
TAGAATCCAGAGCGACTTCCTCAAGAGCTTCAAACCGTTCCACTTTGATGCCATCACAAA
GACCCACTAGATCTTTACAGAGCAACTGGAGTGAAACAAGACGTGGCAAAGCACCATGTT
TAATTGTGAGGAATCTGGGTTTTTCCACCACAAGGCATAGGCGTTGAAGGCTTGGGAAAT
CCCCAAATGTTTATATCCAAATCAGCGAGATCGACTTCAACCAGTTTGAGACAAACTAAG
AGCTGTAGGTTGCACAAACCTGCTAGAAGTTCAGCCCCCTTCAGATTAGTATATGTAAGG
CACAGCTCCTTCAGACCACGCAGGTACATAACAAACTGGGGGGACTGACTCAGGCTGCCT
TGCACTTTCAGTGAGCTAAGATAACCATACTTTCTTGATGTTGCAATTGTGTTGTCGCCT
TGATGGTGATGAAGCAAACTTTTGGAAAAATCATTCAGATGAAGTGATACGGCACGGGCG
CCTACTGGAGTGGCCATACCAGCCTGAGCAAATTTGTGAATGGCCTCTGAAAGTATGGCA
TAATTGCTATCTGTGTTAGGGATCTCACACCATATCTTGACCTTTGTCAG
>comp22898_c0_seq5 len=673 path=[48174997:0-132 48169591:133-290 48169891:291-314 48169937:315-339 48175623:340-340 48169986:341-513 48170332:514-581 48175833:582-582 48170471:583-606 48178104:607-609 48170526:610-615 48170538:616-649 48178130:650-672]
CTGAGGCACTTGACAAGATAACAAAGTTAGAATTCAAAAAATAGAAATATGATTTTTCTT
TAGTCATGCAGAACATGAATAGCGTTACTGAGAGCTAAACAACGATCGTCAACATAATGA
GAAATGTGCAAACCTGGTCCATTGCAAACTTCAACTTGATCAAACAGAGAGAGGGGTGGT
GGAGATTGCTCGTGGGCAGCTGTGACTTGGCAAGACTTCTGCAAGCTCGGTTGCGCAGTG
CCGGTGTAACAATTCTTGTAGACTTTGCAGGAGGCAACATATTTCCCGGACATAGTTTTG
GTTGGATCAACCACCTTTTTGAGCAAGATAACCCTTGGCCTTCTTGGGGTGCTTCTTCAA
TTCATTTTCCCAGAGCTGTATGGTTTGTTGGTTGAGCATAGAATCCAGAGCGACTTCCTC
AAGAGCTTCAAACCGTTCCACTTTGATGCCATCACAAAGACCCACTAGATCTTTACAGAG
CAACTGGAGTGAAACAAGACGTGGCAAAGCACCATGTTTAATTGTGAGGAATCTGGGTTT
TTCCACCACAAGGCATAGGCGTTGAAGGCTTGGGAAATCCCCAAATGTTTATATCCAAAT
CAGCGAGATCGACTTCAACCAGTTTGAGACAAACTAAGAGCTGTAGGTTGAAGCACCAGA
GTGCATCAGCCTT
>comp22898_c0_seq6 len=1163 path=[48177697:0-22 48172222:23-1066 48173885:1067-1087 48173917:1088-1088 48173919:1089-1138 48177442:1139-1162]
AGGCACAACACACCCACCATGACGTGCAGCATGAACTGGTGCATGATACTGTGAGGTTTG
CACGTCTTGGCTTTCCCATTGTTGCTCGGATCGACAGGCTGAATGATATTTCTGTCGATT
AGCTCATCCAATTTCTTATCGGCAATCTCTTGGTCACCATCAATGTATCCTTCTGCTAAC
CATCGGCTGGTAAGAGTCTTCCTGCTGACTGGACGATCATTTGGGAATGCACTTGAGTAT
AGTAAGCAGGTCTTGAGAGAATTGCCAGGCAGGCTGCTGTAAGTATTCATAAGAACTTGC
CCTAGTTTTGTGAAGTGACCATTCTTGTTCTCATCCATACGAAAACATAGGTTCTGGGTC
ATTTCTTCACAGAGATCCCCTGTCAACTTGTGACCTTGCAAGGCTTTGGCAACGCTAACT
AGAGCGAGTGGGTGACCATCACATCTGTTCACGATTGCAGTCGAACCCCTCTCCAAGTCA
GGTGAGCATCCATTGACGAAAACCTTCTTGTCTAGATAAGCGTTGGACTGTTCCTCACTA
AGAGATCTCATACTGTAAACATAACCATCAGGCAAGCTGCAGGCATTAGCTACTGAGGTC
ACAGTCGTGGTCACTAGTATTTTGCTCTCTGTTTCATTTGGGAAGATAGGTTTTATTGCG
TCCCAGATCTCCATCTTGAGGTTATCAATTACAATTAAACACCTCTTAGTCTGGAGAAGA
CGACTGATATGCTGCTGGAGTTGTCGGAGTTTCTGCGGCACGGGCTCCTCTGCTTCGTCT
CCGAGAAGCCCCTCAAGTATGGCCCTCAAGAGCGCCTCCTTGGCAGCAACGTCGTGTTTG
TGCCTGGACGCCACAGTCACCCAGGCACGGCAACTGAATTTCTCGGCGACTTGAGGGCAG
TTGTACACTTCCCATGCGAGTGCCGTCTTGCCCGAGCCCCCAAATCCGACGATGGAGACC
ACCTTCAGCTTCCTGCGGCTAGCTTCGCCTCCGCCGCCGTCAAGTAAGGACTTGCAAAGC
TCCTGCTTTGCTTCCTCGATGCCCACCGCAGGGGAAGCCCCGTACGCGCCCGGATTCTCT
GGGTCAACGGGGTTGTCGCCCAGGTCCGATTCGGCTGCGGCGGAGCCAAAGTCTGCATTC
ATGCTGCTCCACTTGGAATTACC
>comp22898_c0_seq7 len=896 path=[48168983:0-93 48177914:94-96 48169080:97-108 48169092:109-264 48177919:265-281 48169361:282-315 48169430:316-356 48178270:357-394 48169591:395-552 48169891:553-576 48169937:577-601 48175623:602-602 48169986:603-775 48170332:776-843 48175833:844-844 48170471:845-868 48178104:869-871 48177138:872-895]
TTTTTTTTTTTTTTTTGCGCCAATTTCAAAAAATATTAAATAGATCCAAGTGAATTTGCA
GGGAAGATCAACAAAACTGATAGAATACATTTATCCCCAAACCGACTCGGGTGCAGGACC
CGTAAATACAAATTCCATATGTGACTTTTATACATGAGTAAAAATGGAGAAAACAAGTGC
CTTGCCAGTTGGCGCGCAAAATCCAGACAGAAGCATCTGTCAAGCTACATGATTGAATTG
ACTGGACAGCCTGAGAAGAGGGATATCCAGGGCACCTCTTTCTTTTGTCGGACCTTACCA
ATCGTACCGACATGTTGGGCTGCTCAATGGAAGATGAATGCTATGGAGAGAGTCCAGTTT
CACATCTAATGTGGTAAATTCTGTATCTTCGGCATCTGGTCCATTGCAAACTTCAACTTG
ATCAAACAGAGAGAGGGGTGGTGGAGATTGCTCGTGGGCAGCTGTGACTTGGCAAGACTT
CTGCAAGCTCGGTTGCGCAGTGCCGGTGTAACAATTCTTGTAGACTTTGCAGGAGGCAAC
ATATTTCCCGGACATAGTTTTGGTTGGATCAACCACCTTTTTGAGCAAGATAACCCTTGG
CCTTCTTGGGGTGCTTCTTCAATTCATTTTCCCAGAGCTGTATGGTTTGTTGGTTGAGCA
TAGAATCCAGAGCGACTTCCTCAAGAGCTTCAAACCGTTCCACTTTGATGCCATCACAAA
GACCCACTAGATCTTTACAGAGCAACTGGAGTGAAACAAGACGTGGCAAAGCACCATGTT
TAATTGTGAGGAATCTGGGTTTTTCCACCACAAGGCATAGGCGTTGAAGGCTTGGGAAAT
CCCCAAATGTTTATATCCAAATCAGCGAGATCTCGCAGCCCTGAGGGTGCTCGAGA
>comp22898_c0_seq9 len=633 path=[48174997:0-132 48169591:133-290 48169891:291-314 48169937:315-339 48169986:340-512 48170332:513-580 48175833:581-581 48170471:582-605 48178104:606-608 48177138:609-632]
CTGAGGCACTTGACAAGATAACAAAGTTAGAATTCAAAAAATAGAAATATGATTTTTCTT
TAGTCATGCAGAACATGAATAGCGTTACTGAGAGCTAAACAACGATCGTCAACATAATGA
GAAATGTGCAAACCTGGTCCATTGCAAACTTCAACTTGATCAAACAGAGAGAGGGGTGGT
GGAGATTGCTCGTGGGCAGCTGTGACTTGGCAAGACTTCTGCAAGCTCGGTTGCGCAGTG
CCGGTGTAACAATTCTTGTAGACTTTGCAGGAGGCAACATATTTCCCGGACATAGTTTTG
GTTGGATCAACCACCTTTTTGAGCAAGATAACCCTTGGCCTCTTGGGGTGCTTCTTCAAT
TCATTTTCCCAGAGCTGTATGGTTTGTTGGTTGAGCATAGAATCCAGAGCGACTTCCTCA
AGAGCTTCAAACCGTTCCACTTTGATGCCATCACAAAGACCCACTAGATCTTTACAGAGC
AACTGGAGTGAAACAAGACGTGGCAAAGCACCATGTTTAATTGTGAGGAATCTGGGTTTT
TCCACCACAAGGCATAGGCGTTGAAGGCTTGGGAAATCCCCAAATGTTTATATCCAAATC
AGCGAGATCTCGCAGCCCTGAGGGTGCTCGAGA
>comp22898_c0_seq10 len=1629 path=[48177697:0-22 48172222:23-1066 48173885:1067-1087 48173917:1088-1088 48173919:1089-1138 48173979:1139-1628]
AGGCACAACACACCCACCATGACGTGCAGCATGAACTGGTGCATGATACTGTGAGGTTTG
CACGTCTTGGCTTTCCCATTGTTGCTCGGATCGACAGGCTGAATGATATTTCTGTCGATT
AGCTCATCCAATTTCTTATCGGCAATCTCTTGGTCACCATCAATGTATCCTTCTGCTAAC
CATCGGCTGGTAAGAGTCTTCCTGCTGACTGGACGATCATTTGGGAATGCACTTGAGTAT
AGTAAGCAGGTCTTGAGAGAATTGCCAGGCAGGCTGCTGTAAGTATTCATAAGAACTTGC
CCTAGTTTTGTGAAGTGACCATTCTTGTTCTCATCCATACGAAAACATAGGTTCTGGGTC
ATTTCTTCACAGAGATCCCCTGTCAACTTGTGACCTTGCAAGGCTTTGGCAACGCTAACT
AGAGCGAGTGGGTGACCATCACATCTGTTCACGATTGCAGTCGAACCCCTCTCCAAGTCA
GGTGAGCATCCATTGACGAAAACCTTCTTGTCTAGATAAGCGTTGGACTGTTCCTCACTA
AGAGATCTCATACTGTAAACATAACCATCAGGCAAGCTGCAGGCATTAGCTACTGAGGTC
ACAGTCGTGGTCACTAGTATTTTGCTCTCTGTTTCATTTGGGAAGATAGGTTTTATTGCG
TCCCAGATCTCCATCTTGAGGTTATCAATTACAATTAAACACCTCTTAGTCTGGAGAAGA
CGACTGATATGCTGCTGGAGTTGTCGGAGTTTCTGCGGCACGGGCTCCTCTGCTTCGTCT
CCGAGAAGCCCCTCAAGTATGGCCCTCAAGAGCGCCTCCTTGGCAGCAACGTCGTGTTTG
TGCCTGGACGCCACAGTCACCCAGGCACGGCAACTGAATTTCTCGGCGACTTGAGGGCAG
TTGTACACTTCCCATGCGAGTGCCGTCTTGCCCGAGCCCCCAAATCCGACGATGGAGACC
ACCTTCAGCTTCCTGCGGCTAGCTTCGCCTCCGCCGCCGTCAAGTAAGGACTTGCAAAGC
TCCTGCTTTGCTTCCTCGATGCCCACCGCAGGGGAAGCCCCGTACGCGCCCGGATTCTCT
GGGTCAACGGGGTTGTCGCCCAGGTCCGATTCGGCTGCGGCGGAGCCAAAGTCTGCATTG
TATCTGACCTTCCGCTCATGCGCCGCATCCAGCTCCCGCTTGAGCCTCGCGATCTCATGG
CAGAACTTTCTTGGGTCGCGGATCTGGAGCTCTCCCTCGCACGCCGCGCAGGGAAGGAAC
CGGTCCAGGCAGTCCTCGATGCTGTGTGCCAGAGCGCGGAACTCCTCCATGGATAAGATC
TCTACCGCACTGGGCTGCCCCTTGTGCGAGATCTGGACCTCCATGGACCCGCAGATCATG
GCGAGCTCTCGATGCAGGAAGCCGATGTCGCCCTCCAGGTCCTTCAACTCCTTGTACCTC
TTCTCCATGACGGTGAGCAGCTTCGACACCACGCTCTTCGTCACGGCGCTCACTACCGCC
ACCGCCACCTCCATACCTTGGCTCGCCTGTGATCCGCTCGCTCCTCCGAACTCGTGGCGT
CGTGACTATGGCTATGATTGTGGTGTGTTCGTCATGTTGCTGCAGTGGCCACACCAAGTA
GAGCCAAAC
>comp22947_c2_seq4 len=208 path=[48574950:0-38 48560828:39-101 48560891:102-102 48560892:103-149 48560939:150-174 48567190:175-182 48560939:183-207]
AGCAAATCTGTGAATGGCGACTGTCATTTACGGTGGTGTTTGAAGCTTTCCGGGCAGATT
CGACAGTTCACCTCACCAATCAGATTCTATATATCACTCAAGAAAAAAAAGGGGGAAACC
CAGTCACAATGCAAGAAAAAGATGACAAGGCACTTATTATTCTTCCTTCAAAATCAGATT
CGACACTTATTATTCTTCCTTCAAAATC
>comp23004_c1_seq2 len=746 path=[49002069:0-15 48989688:16-203 48989876:204-204 48989877:205-400 49002157:401-745]
GAGCTTTGAACCAGAGAAGTCATTTACTCAGCAAAGATTACTGGCAGCTGTCGCGGTCGG
AGGTGCAAGCGGCGGGAGAGAGAACGGCGCCGCCGCCGCCGAAGAAGAAGAAGCCTAGCG
GAGGAGGGTGAGGGTTTGAAGAGACTGGGCGCTAGGGTTACTTGAGCTTTTATAGAGAAC
CCCGCCCCGCTGCACTCATCTTGTGGGGGTGGAGGGATGCGAGCTCTATCCGCCGGCCCA
ACAGAGGTCCGCAACGGACTTGTGAGGCTGCGGCGCACGGAAGCTATGGCTATGGTGGAA
CACGCAGCAGCGAGCATTCGTCTGCAGCCTGTGCGACGCACGCTACCTTGGCGTTCCGAA
TGAGCCTGAGCACCAGCGGTACTGGTGGTGCACCGACGCCGACGCCGACGCGCTGGTGTG
ATGATTTCTTCAGCCGGTGGTGCGCCTGCCGTGCGACGCAACGCAGCCAAGGAATGGTCA
TGACGGGTGGCGTCACCGTCACGTTGGCTCGGTTGAGCACCAGCCACCGGCGCGTCGTTG
CAAAACACCACCAGTGGAGCCATCGATGCGCCTAACCGGTGGTGATGTCGCCGGCCGCTG
CTATTTCGCCTCTGCTCAGGAAGAGATGGAATTGTGACCGAGCCCTGGTCGGAGCGTCGA
TGCACCGGGCCGGCGGTGCCGTGGCCGGAGCGTCGATGAACCGAGCCGGCGGTGACGTTG
CTGGAGCGTCGATGCACCGGTGCTGC
>comp23004_c1_seq5 len=363 path=[49002152:0-17 49002157:18-362]
GACGCGCTGGTGTGATGAACGCCGACGCGCTGGTGTGATGATTTCTTCAGCCGGTGGTGC
GCCTGCCGTGCGACGCAACGCAGCCAAGGAATGGTCATGACGGGTGGCGTCACCGTCACG
TTGGCTCGGTTGAGCACCAGCCACCGGCGCGTCGTTGCAAAACACCACCAGTGGAGCCAT
CGATGCGCCTAACCGGTGGTGATGTCGCCGGCCGCTGCTATTTCGCCTCTGCTCAGGAAG
AGATGGAATTGTGACCGAGCCCTGGTCGGAGCGTCGATGCACCGGGCCGGCGGTGCCGTG
GCCGGAGCGTCGATGAACCGAGCCGGCGGTGACGTTGCTGGAGCGTCGATGCACCGGTGC
TGC
>comp23113_c2_seq1 len=1379 path=[49934308:0-25 49934334:26-69 49934378:70-105 49934414:106-106 49934415:107-476 49935023:477-520 49933393:521-537 49933410:538-626 49933499:627-627 49933500:628-653 49933526:654-682 49933555:683-728 49933601:729-844 49939811:845-845 49933717:846-856 49933728:857-1023 49941676:1024-1024 49933895:1025-1079 49943635:1080-1080 49941045:1081-1081 49933951:1082-1082 49933952:1083-1105 49933975:1106-1198 49934068:1199-1299 49942484:1300-1300 49934169:1301-1378]
GCGACTGATGAGAATGCTTTGCTCTGATGAATCCCCTAATGATTTTGGTAAAAATCATTA
AGTTAAGGTGGATACACATCTTGTCATATGATCAAATGGTTTCGCGAAAAATCAATAATC
AGACAACAAGATGTGCGAACTCGATATTTTACACGACTCTCTTTACCAATTCTGCCCCGA
ATTACACTTAAAACGACTCAACAGCTTAACGTTGGCTTGCCACGCATTACTTGACTGTAA
AACTCTCACTCTTACCGAACTTGGCCGTAACCTGCCAACCAAAGCGAGAACAAAACATAA
CATCAAACGAATCGACCGATTGTTAGGTAATCGTCACCTCCACAAAGAGCGACTCGCTGT
ATACCGTTGGCATGCTAGCTTTATCTGTTCGGGCAATACGATGCCCATTGTACTTGTTGA
CTGGTCTGATATTCGTGAGCAAAAACGACTTATGGTATTGCGAGTTCAGTCGCACTACAC
GGTCGTTCTGTTACTCTTTATGAGAAAGCGTTCCCGCTTTCAGAGCAATGTTCAAAGAAA
GCTCATGACCAATTTCTAGCCGACCTTGCGAGCATTCTACCGAGTAACACCACACCGCTC
ATTGTCAGTGATGCTGGCTTTAAAGTGCCATGGTATAAATCCGTTGAGAAGCTGGGTTGG
TACTGGTTAAGTCGAGTAAGAGGAAAAGTACAATATGCAGACCTAGGAGCGGAAAACTGG
AAACCTATCAGCAACTTACATGATATGTCATCTAGTCACTCAAAGACTTTAGGCTATAAG
AGGCTGACTAAAAGCAATCCAATCTCATGCCAAATTCTATTGTATAAATCTCGCTCTAAA
GGCCGAAAAAAATCAGCGCTCGACACGGACTCATTGTCACCACCCGTCACCTAAAATCTA
CTCAGCGTCGGCAAAGGAGCCATGGGTTCTAGCAACTAACTTACCTGTTGAAATTCGAAC
ACCCAAACAACTTGTTAATATCTATTCGAAGCGAATGCAGATTGAAGAAACCTTCCGAGA
CTTGAAAAAGTCCTGCCTACGGACTAGGCCTACGCCATAGCCGAACGAGCAGCTCAGAGC
GTTTTTGATATCATGCTGCTAATCGCCCTGATGCTTCAACTAACATGTTGGCTTGCGGGC
GTTCATGCTCAGAAACAAGGTTGGGACAAGCACTTCCAGGCTAACACAGTCAGAAATCGA
AACGTACTCTCAACAGTTCGCTTAGGCATGGAAGTTTTGCGGCATTCTGGCTACACAATA
ACAAGGGAAGACTTACTCGTGGCTGCAACCCTACTAGCTCAAAAATTTATTCACACATGG
TTACGCTTTGGGGAAATTATGAGGGGATCTCTCAGTGCTTTGCTCGCATATGCCACCTG
>comp23113_c2_seq4 len=271 path=[49941997:0-23 49933728:24-190 49933895:191-245 49943151:246-247 49933952:248-270]
ACGGCCTTTGCAGCACCAGTGCTGGCTCGACACGGACTCATTGTCACCACCCGTCACCTA
AAATCTACTCAGCGTCGGCAAAGGAGCCATGGGTTCTAGCAACTAACTTACCTGTTGAAA
TTCGAACACCCAAACAACTTGTTAATATCTATTCGAAGCGAATGCAGATTGAAGAAACCT
TCCGAGACTTGAAAAGTCCTGCCTACGGACTAGGCCTACGCCATAGCCGAACGAGCAGCT
CAGAGCTGTTTGATATCATGCTGCTAATCGC
>comp23144_c0_seq1 len=1004 path=[50204246:0-108 50204355:109-109 50204356:110-148 50211983:149-149 50204396:150-160 50204407:161-227 50204474:228-234 50204481:235-257 50204504:258-289 50204536:290-321 50204568:322-644 50204990:645-743 50205202:744-778 50212327:779-781 50212330:782-782 50205275:783-795 50205302:796-879 50205459:880-903 50205505:904-941 50205579:942-1003]
TTTTTTTTTTTTTTTTTTTAACCTAAGACATTATCTAAAGAATGAGTTCTTCAATATTCT
CTGCTGTAATCTCAGCTCCACTTGTTTCTAAGTTTGTAGCTGGAACACAGGAAGGAAGCA
TAACATAGACATCTAAAATTTTGGCATCATTCAACATAAACAAAATTCCTTCTTTTCCAG
CAATATTTGCTATTTCATGCGGGTCTATAACTACTTTGCTAACTCCGCTTTTTAATACAA
ATTTCTCAAACTCTGATGGGATGAGATGGGAAGATTCTATATGTATATGCCCATCTATAA
ATGTTGGAGATAAATATTTTCCTTTTAAGTCAATAACTTTAACATCCTCCTTTATTTTTT
CAATTATCTTATCAATTTCATCATTTAAATCCACAAAGGATATTTTATCCCTCTCAACTG
CAACATTTCCTTTAACAACCTCTCCAGTATATACATCAATAATCTTTGTATTTTTGAAGA
CAATCATAGAGCTCTCCCTTTAACCTTATTTATGTTAAAGAAACTTTTTAGGAGAAAATT
AATAGGAAAAAATTAAATGAAAATCATGGAGTTTCATAACCCAAAGCTAACGCTTCGGTT
TCATCAAAAATTATTAAATTATCTTTATAGCACCCTACCTTTAACCTTATTTATATCAAA
TTTTGCTGTTTCAGCAATAGCCATAACAGCTAAAACCCCTGCCTGCAATGGGTCTCCAAC
AACCAAATCAGCAACCTTAGGAACAGAGCCAAACATCTTTAAGCTTATCACGGGAATGCC
AGTTCTTTTCCTTTAATTCTTTAACTGCTTCAGTTATCTTCCCTCCCATTAAAGAGCCAG
CTAAAACTAAAATTCCTACTCGTGGAAGAGTTGCTACAGCTTTAACAGCCTCATATAAAT
TTTCTTCACCAACTATTGGAAGAGTATCTACGCTAATTCTCTCCCCTCTTATATTATGCC
TGTCTGCCTCACTTATCGCCCCTCTCGCAACTTCAGCAACTTGT
>comp23149_c0_seq2 len=1003 path=[50234520:0-190 50252227:191-191 50252228:192-192 50234712:193-195 50234715:196-289 50234809:290-375 50234895:376-376 50234896:377-508 50235028:509-814 50235334:815-815 50235335:816-876 50235396:877-877 50235397:878-902 50235422:903-980 50252400:981-1002]
TCCTGACCAGCTCCCAGACCAGAGTTTTTTTTTCAGTCAAAACTTGTTAAGTTTCTATAG
TATCACGGCAAACATAAAATGTGTTACCAGAATGCACAAGTCGCAATCAGTCGAAATGGT
GCACAATTAAAATGCGGTCAAACAAGGTATCGCACAGCATCATTGTCATTCAGTCAGGCT
GGTACAAGCAGAAACGAAATTGTTGGTTGAACATCAAATAAATACTCCTCCATGAACACA
ACACTAATTTAGTCAGACTGGTACAAGTTTACTTACTTCTCATTTGAATCTCATTTTAAC
CCGTCGTAGTACTCATCAACTACTACCCTGGGCGCATTGGCAAACTTCCTTGCCTGCTTC
GTCAGGCGAGCTAGCGCCGACCTGGTGAATTTGCCAGCCTTGTCACTCACCTGCAGATGC
ACCTCTTGGAGTCCCACGAGGTTGTCCATGCCGAAGACACCTTCCAGCACCTTGAAACTC
ATCTCAAGCCGCTCCACCACCGGCATGGCCTTCTCAGAGAAGATCAGCAGGGGCAGGACA
GGTGTGGCGAAGCGGAGCAGCTTCAGGCCTTCGAACCCTCCGTCTGGAACGACGATCTCA
CCTTCGGAGTCTGACTTGTTCTTGTGAAGAATGTCACCGAAGTATGGAACCTCCTTTGCT
GCGCTGAAGGAGAAGGTGAGAGAAAATAGCGATGGTAGCTTGCTCAGAAGCTCGAGAGTG
TCAGTCCGGAGGACCGTCATCGAAAGAGTTAACTTCCTGAGGTCGCTCAGTTTCTGGATC
CACTGAGGAAATTTCGTCAGCATGCCATGCAGCTCAAGCCCGGTGAGGTACTTGGGAGGT
GAAGTCAGAGAATCTAGTGAGTTGATCAAGTCTGAGGCCTCATCATCAATGGAAAGGGTC
TTTAGTGAGCAGCCACCAAGGTATTCGATGGAGGAAACAAATGTTTTGAAGCTTGGATCA
TTCTCTTGGATGTTCAGCTTGCATGATACACGGGAAACAAGAG
>comp23149_c0_seq3 len=267 path=[50252158:0-23 50236018:24-266]
CAGCAGCTTCTCACTAATGGCAAGAACCTCCGGACCTTGTTCCTTGGCGTTGGCATCAGC
CAGTGCCCACCAACTACAGTGATGAAATTCTCTTCACTTGACTTGGATATGATATACTCA
AGAACCATGTCATGAACTTGGCAGGTCTTCACTTTCCCATTGCTGCTGTGCTCCACAGCT
CGTACTATTTTCCTTCTAATAAGCTGATTGAAATACGTCTCTGCAAGTTCCTCAATACTC
TGCCCATGCTTCTCACTCACAAAACCT
>comp23149_c0_seq5 len=1156 path=[50234520:0-190 50252227:191-191 50252228:192-192 50250430:193-195 50234715:196-289 50234809:290-375 50234895:376-376 50234896:377-508 50235028:509-814 50235334:815-815 50235335:816-876 50235396:877-877 50235397:878-902 50235422:903-980 50252618:981-1000 50235520:1001-1001 50235521:1002-1061 50252445:1062-1071 50235591:1072-1072 50235592:1073-1075 50235595:1076-1132 50252478:1133-1155]
TCCTGACCAGCTCCCAGACCAGAGTTTTTTTTTCAGTCAAAACTTGTTAAGTTTCTATAG
TATCACGGCAAACATAAAATGTGTTACCAGAATGCACAAGTCGCAATCAGTCGAAATGGT
GCACAATTAAAATGCGGTCAAACAAGGTATCGCACAGCATCATTGTCATTCAGTCAGGCT
GGTACAAGCAGAACGAAAATTGTTGGTTGAACATCAAATAAATACTCCTCCATGAACACA
ACACTAATTTAGTCAGACTGGTACAAGTTTACTTACTTCTCATTTGAATCTCATTTTAAC
CCGTCGTAGTACTCATCAACTACTACCCTGGGCGCATTGGCAAACTTCCTTGCCTGCTTC
GTCAGGCGAGCTAGCGCCGACCTGGTGAATTTGCCAGCCTTGTCACTCACCTGCAGATGC
ACCTCTTGGAGTCCCACGAGGTTGTCCATGCCGAAGACACCTTCCAGCACCTTGAAACTC
ATCTCAAGCCGCTCCACCACCGGCATGGCCTTCTCAGAGAAGATCAGCAGGGGCAGGACA
GGTGTGGCGAAGCGGAGCAGCTTCAGGCCTTCGAACCCTCCGTCTGGAACGACGATCTCA
CCTTCGGAGTCTGACTTGTTCTTGTGAAGAATGTCACCGAAGTATGGAACCTCCTTTGCT
GCGCTGAAGGAGAAGGTGAGAGAAAATAGCGATGGTAGCTTGCTCAGAAGCTCGAGAGTG
TCAGTCCGGAGGACCGTCATCGAAAGAGTTAACTTCCTGAGGTCGCTCAGTTTCTGGATC
CACTGAGGAAATTTCGTCAGCATGCCATGCAGCTCAAGCCCGGTGAGGTACTTGGGAGGT
GAAGTCAGAGAATCTAGTGAGTTGATCAAGTCTGAGGCCTCATCATCAATGGAAAGGGTC
TTTAGTGAGCAGCCACCAAGGTATTCGATGGAGGAAACAAATGTTTTGAAGCTTGGATCA
TTCTCTTGGATGTTCAGCTTGTAAATGGTAAGTTTCTTTAACCCGGTGTATTCATGGAGG
TCCAGCATACCACCAGGTCCTCCAACAATCTCAATCCCCGAAAGTATACTGAGGGATTTC
ATTGGTTTCTTGCCGATTTCTTTAGGAACTTGAGGGTTTCTCGTGTGTGTTTGGGCACGG
CGGGCTCCAATCACAT
>comp23149_c0_seq6 len=2443 path=[50234520:0-190 50252228:191-191 50234712:192-194 50234715:195-288 50234809:289-374 50234895:375-375 50234896:376-507 50235028:508-813 50235334:814-814 50235335:815-875 50235396:876-876 50235397:877-901 50235422:902-979 50252618:980-999 50235520:1000-1000 50235521:1001-1060 50252445:1061-1070 50235591:1071-1071 50235592:1072-1074 50235595:1075-1131 50252479:1132-1134 50249589:1135-1135 50235655:1136-1301 50252502:1302-1304 50235824:1305-1306 50235826:1307-1353 50235873:1354-1493 50236013:1494-1498 50236018:1499-1741 50236261:1742-1764 50236284:1765-1903 50236423:1904-2442]
TCCTGACCAGCTCCCAGACCAGAGTTTTTTTTTCAGTCAAAACTTGTTAAGTTTCTATAG
TATCACGGCAAACATAAAATGTGTTACCAGAATGCACAAGTCGCAATCAGTCGAAATGGT
GCACAATTAAAATGCGGTCAAACAAGGTATCGCACAGCATCATTGTCATTCAGTCAGGCT
GGTACAAGCAGAACGAAATTGTTGGTTGAACATCAAATAAATACTCCTCCATGAACACAA
CACTAATTTAGTCAGACTGGTACAAGTTTACTTACTTCTCATTTGAATCTCATTTTAACC
CGTCGTAGTACTCATCAACTACTACCCTGGGCGCATTGGCAAACTTCCTTGCCTGCTTCG
TCAGGCGAGCTAGCGCCGACCTGGTGAATTTGCCAGCCTTGTCACTCACCTGCAGATGCA
CCTCTTGGAGTCCCACGAGGTTGTCCATGCCGAAGACACCTTCCAGCACCTTGAAACTCA
TCTCAAGCCGCTCCACCACCGGCATGGCCTTCTCAGAGAAGATCAGCAGGGGCAGGACAG
GTGTGGCGAAGCGGAGCAGCTTCAGGCCTTCGAACCCTCCGTCTGGAACGACGATCTCAC
CTTCGGAGTCTGACTTGTTCTTGTGAAGAATGTCACCGAAGTATGGAACCTCCTTTGCTG
CGCTGAAGGAGAAGGTGAGAGAAAATAGCGATGGTAGCTTGCTCAGAAGCTCGAGAGTGT
CAGTCCGGAGGACCGTCATCGAAAGAGTTAACTTCCTGAGGTCGCTCAGTTTCTGGATCC
ACTGAGGAAATTTCGTCAGCATGCCATGCAGCTCAAGCCCGGTGAGGTACTTGGGAGGTG
AAGTCAGAGAATCTAGTGAGTTGATCAAGTCTGAGGCCTCATCATCAATGGAAAGGGTCT
TTAGTGAGCAGCCACCAAGGTATTCGATGGAGGAAACAAATGTTTTGAAGCTTGGATCAT
TCTCTTGGATGTTCAGCTTGTAAATGGTAAGTTTCTTTAACCCGGTGTATTCATGGAGGT
CCAGCATACCACCAGGTCCTCCAACAATCTCAATCCCCGAAAGTATACTGAGGGATTTCA
TTGGTTTCTTGCCGATTTCTTTAGGAACTTGAGGGTTTCTCGTGTGTGTTTGTTTCCCCC
CAAGTATGCCACTTATCTTCTCAAGCTGGGCAATAGAATCAGGCAGTTCTCTGACATTTG
TCTCCCGTATGTCAAGAGTTTCCAAATGCTTGAGCCTTCCGATTTTGGAAGGAAGCTCTT
TAATGTCTGTCCTCCGGAGGTTCAAGAACTTGACAAGCAGCATTTTGGATATTGCTTTCA
CATGATGCTTCTTGAAGCCCTTGCAGCCTTGAAGATCAAGCACTTGCACAATTCCAAACT
TGAAAGAGAGGGAAGATAACTGGTTCAAGCTCCCGAACACAGTCACTGATCGCACATGAG
ATAAGTTGATTTTGCCAATTGTATCTTTCACATGCTTGACATCACTGTTGTGCAAAGATA
ACCTCCGGACCTTGTTCCTTGGCGTTGGCATCAGCCAGTGCCCACCAACTACAGTGATGA
AATTCTCTTCACTTGACTTGGATATGATATACTCAAGAACCATGTCATGAACTTGGCAGG
TCTTCACTTTCCCATTGCTGCTGTGCTCCACAGCTCGTACTATTTTCCTTCTAATAAGCT
GATTGAAATACGTCTCTGCAAGTTCCTCAATACTCTGCCCATGCTTCTCACTCACAAAAC
CTTCTGCGATCAACCGTCGGGTTAGCCGCTTCCTGCTAATTTTGCTTGCCTTGGGAAATA
CACTCAGATACAGGGAGCAAGTCTTGAGATCACCCGGCAAATCATTGTAGCAGAAACTGA
GTATCTTTGTAACTCCCTCCGGGGTATGGCAGTTAACTGACTTTGGGGGTAGGGACTTAC
GTATCTCTTGCCACAGTTCTTCAAATTCCTTCCGTTTGCATGCCACCAGACCGGAAAGGG
TAACTATTGCCAGAGGTAGACCATTACATAGTTCCAATATATCTTTCGGAATGTCCATCA
GGTCTTCACGACCATCTTTGATGTCTTTGGATTCGGACACACTTTCTTGAAATAGAGCTT
TGCGTTCTTCGTCAGGGAGATGATCAACTTGATGGAGAAGGTCATTTTTCTTGTCACGGG
CACATGTCCTAGCAACAGCTTGAAATCGTGTAGTCACAGCAATGATACTGCCTACCTCGT
CAGCCGGTAAACAGTTTCGAATTATCTCCCACGCCGACGCTGACCATATATCGTCAAATA
AGAGGAAGTACCTCTTTCCTTTCAGATGCTGCTGCAGCTCTTTCTGAAGCTGATTCTCAA
GAGTTGCAGTTTTAGCCGGCCTCCTGGCTTGCTCCTCTTTGACGGCCACCTGCGGCATGA
CTTGGCTGAGTATGCTCTGAAGCACTGCCCCGAGGTCGAATTT
>comp23280_c0_seq17 len=324 path=[51460025:0-175 51488456:176-177 51488458:178-211 51475138:212-323]
TTTTTTTTCATTAATAGTCATGTAATCAAATGACTATCAATCTGTATCCTAGAGATACTG
GGGTATGCAACTACTTTCAGAGGTTACATCAATTGCTTAACCAAACTGCTTCACTGATGT
GGACAGCAAATTGCCAAAAATACAAACACCAGAATACCAAAGATGCACATAGCGACCTTT
CGAAAAGAGTCTGGCCACATCTGTTTCTCCAAATGTTTGAAGAACGGCCACCTGTTTAAA
ATACGAATGTGAGAGACCTGTATGTACTCCTCATCCTTGGTCGTCACTCTCGCGGCGAAG
CCCCGACGCCGTCCAGCGTCGCCT
>comp23303_c0_seq1 len=1000 path=[51661795:0-134 51661991:135-135 51661992:136-190 51662137:191-300 51662301:301-301 51662303:302-350 51662378:351-351 51662379:352-428 51669555:429-430 51662498:431-450 51669576:451-453 51662523:454-454 51662524:455-510 51669588:511-522 51669600:523-523 51669601:524-529 51669607:530-535 51662658:536-536 51662660:537-577 51662713:578-635 51662809:636-636 51662810:637-682 51662885:683-839 51669708:840-840 51669709:841-869 51663168:870-877 51669745:878-879 51663184:880-887 51663192:888-923 51669770:924-937 51666750:938-961 51663311:962-999]
GGGAATTCGCGAATTGTCTGGGGCCTCGTTGTGACTATCCTATTACGGGGATCTCAGGTG
TGGTATCCCTGGTTGAGACATTGGACTAGTGTAATTGACAGTCATCGTATGCGGGATACC
TCAAGTTGTATTCGAGGGCTTATCGGTGATACTGTGTAATCCCTTCGGCGAAAGATGTAT
GCGTGAGCATTAAATTTACGTGTTTCCTATATCGGACGCCTAATCTTTACCCGAGAAAGA
TATCTCTGTAAGTTTTCAAGCAACCGCGTCCTAATGTATATAACTTGGATCATCAGATAG
GCCCATTACACTCTTCGGTGCTGCCGATATCCGACGAGCGGGCTTTTCGACTTGATCAGC
GCTGTGGGTAGAGCTTGGATAAGCGAGGTCAGTCAAGCGATTCGTTGCCTCCGGGTCCCA
CGTAGATCGTTTGCCTGCATTTTATAGGTAGTGGCCTGCGTTCGCACTCCGAGGCACTGG
GAACGATCCTACCAACATAACGGTCGAACTCGGTGTCGGATGACCCGGACGGGACGCCCG
CGCTCACACAGGTATCTGGCGTGTACACCCGAATCGGCGGGGCTCGGCGACACAAAATGC
TTCTAACTCGCTGTGAATCTACTGCAGAACTATGGGTTTGCTAGCGCGCCGGTATCTACC
AGCAAAACATAGGAGCGTGGCCGAAACTGGGTCACTGAGTGGAATATATCCGAGTGCAGC
TGCCATTAGTGGGGCGGTATCGGGCGTGATTGAAGGTAGGCTAACATTAGTCATCTGGTA
GGGCATATTTTACAAACGGTCTAGGCTGCGGTTCAGATAGGGACTGATATACTTGATGTG
CCCCCGTTCTTCAGCGTGCAGCTATGCAGCGACAGACGTTTGGAGCCTTAATCAAGTACG
CATCGGAGCATACGGTCACTGGGGCATTTGCAGTGAAAGTTAACCATCCCCGTTCCCGCT
TACTCAGTTGCAGGGTGGGGAAAAAAAAAAAAAAAAAAAA
>comp23303_c0_seq2 len=375 path=[51667389:0-45 51669588:46-57 51669600:58-58 51669601:59-64 51669607:65-70 51662658:71-71 51662660:72-112 51662713:113-170 51662809:171-171 51662810:172-217 51662885:218-374]
ACTGGACGGTATTATTAGGATTGGTACCAACATAACGGTCGAACTTGGTGTCGGATGACC
CGGACGGGACGCCCGCGCTCACACAGGTATCTGGCGTGTACACCCGAATCGGCGGGGCTC
GGCGACACAAAATGCTTCTAACTCGCTGTGAATCTACTGCAGAACTATGGGTTTGCTAGC
GCGCCGGTATCTACCAGCAAAACATAGGAGCGTGGCCGAAACTGGGTCACTGAGTGGAAT
ATATCCGAGTGCAGCTGCCATTAGTGGGGCGGTATCGGGCGTGATTGAAGGTAGGCTAAC
ATTAGTCATCTGGTAGGGCATATTTTACAAACGGTCTAGGCTGCGGTTCAGATAGGGACT
GATATACTTGATGTG
>comp23312_c0_seq4 len=203 path=[51767698:0-42 51767750:43-66 51767794:67-202]
CGAGCTAGCATCGTCTTCATATTATTCCATCCAAAAAGCACACCAAAGTTAACAGTTGGA
TTGGCTGTATTATCTCTGATATTCCATTATCAGAAATTTAGCTGACGTTTAATAGTAAAG
AGAAGTGCAGGGCCTGCTTATCACACTTACTTAGCACATATCTGATTCACTCTACGATGT
AGGCTTATATAGCATCACAATAA
>comp23312_c0_seq5 len=255 path=[51766482:0-22 51766523:23-133 51766751:134-138 51766761:139-254]
ATGTGTCATGGTGTCCATCTCCAGCTAGCTCCAAACTTCTGCCCACATAATTCCCATGGT
GTCTAAGAAAATCATAGGGAAGAGGCTCTGGGAGAGGGGGTTTGGTTTTACTTTTCTGGT
TTTGCAACACGATGCGACGAATTTGTACTGCACGCATGGCTTCATTCCTTCATTTACCAT
ATGCAAATCTTGGTCTTCAATTTGTTTGGTTTCCTATGAGTGACCGGAGATTATTGTGAT
GCTATATAAGCCTAC
>comp23619_c0_seq3 len=345 path=[54543345:0-275 54539246:276-344]
CTCAAGACAAGCTACCTACTTATTTTAAGGGTGCGCCGAAGGTGTTGCTCGCCACTCGTG
AAGCCCCACTTATAAGCACTTAACTAGTATTGGTTTAGCCTTAAGTGAACAACCATGGCC
ACAAGTGTTGCATTTATAACATGTCTGCCGTTATCTATACATGTCTAGTTTAATCAATCA
TGGTCTTCACCTGTAGATACTAGCTAGCCATACTACAGTTTTCCTACTTATACCATTATT
GGTGCTTATTAGGACATTAGCGTAGTACATACTCACCACATCGATCATGTCATCCCGGTT
GGCAATGAAACATGGCAATACTTGTTCATTGTAGGCGGCAATAAG
>comp23619_c0_seq5 len=590 path=[54541893:0-31 54541959:32-316 54542448:317-317 54542449:318-485 54542617:486-589]
GCTCAACAGGGGAGGGGTGTCCTCGGCATGGCCCACCTGATCGGGATATGACATTGCTCA
TACGCTTGCCATGCACACCATCAATCCCTACCTCTTGGGATTATATGCTGCCTACCTGGC
CATCTCACTTATGAGCAAGACTATGGCTAGTCTTTACTAGGTATCGAACAACAAAGAATA
ATTCTCTTCTACTTTCTTGACATCAACATTATCACTCATCCATACTTGAGTATAGTTTTG
TTTGTCAGTCCAACATGGTAAATTACATTAGGAGGTTCTAGTTTGAGCAATGGTAATGTA
TACGATCAAACTAGAAGCCCCTGATGATAATATATACCATGTTTCATTTACGACCAAAAT
AATCCTGAAGTCTAGGTTTGCAACATTTGTTGATGCTAATCCCATAGAAGATAATTAGTT
AGTAATGTTTTTCCACATAGGAAACACATGTTATAGGTTTGCTCATAAATTCTGTAATGG
CAAACAAGAGCTTTTTCCCTAATTTATGCTGCCATGGCAGCACAAATGTGTCTTTTGAGA
TTAAGGCTACCACAACCAGTTGTATAATGTATAAAAAGGTTCACACTATG
>comp23619_c0_seq9 len=364 path=[54546079:0-11 54538650:12-41 54538680:42-89 54547399:90-90 54538729:91-133 54538772:134-185 54538824:186-224 54538863:225-336 54547461:337-337 54547462:338-349 54547474:350-357 54546229:358-358 54542822:359-363]
TCGTCTTGATATTGTTTGTCATGCTCAATGTGTGAGCTAATGGAACATATGGTCCAAAAC
TAATTCCAGCACGGTAATGCCTCACGCCTGCTTTTATACTATCGAGAAATCTTATGACCT
CCTTCATCTCCTCCAAAGTAACTATGGTGCCAGCAGTATAATAAATGTTGTCTACCATCC
TCTGAGTTTCTCGTGGCACTCTGAAATAATATGGAGGAATGATTGAAAACTTATCCAAAT
CCACCCATATGTCACGATTAGTTTGTTGGCAAATATATGTGGACAATTCCATCCCAACCT
CCAAATTGTAATCCTTAGCAAATTCTCTCCAATTAAGAACAGCCAAAACCAAAAAAGGTT
GTGT
>comp23682_c0_seq4 len=393 path=[55098890:0-129 55124237:130-146 55133217:147-161 55122120:162-392]
CCCTATGCATTCTTTAAAGGACGGTGAGATTTCTGCTTGTGTTTCACGGTTAATTAATTT
CTGGGGGGATATTTACCAAAGGGCTTACAAGGTTGGAACTAGCAGCGCGCAAGGTTCTCT
TGAGAGTAAGACAGACAACAGATTAGGCTCAAAGATGCACACACTATGATTTCAAATACA
GTAATATGTATTCATGTCATATTTTTGGTATACTCTTCCATAACAATCCATATGGCATAC
ACTCCACTAGATTTCTCTATTTTTTATAGGGTTGAAAATAACAAGGAACACACATAAAAC
GGCAAGAAAACTATTTCCAAAATCTGTAACCCTTTGTAAGCAATGACTGTCATGAGAACA
TTGTCGGGAAAGATATTGATTCTTACTGTTGTG
>comp23682_c0_seq7 len=269 path=[55122082:0-22 55133217:23-37 55122120:38-268]
CTGCTCAGATGAGACAAGAGGCACTCAAAGATGCACACACTATGATTTCAAATACAGTAA
TATGTATTCATGTCATATTTTTGGTATACTCTTCCATAACAATCCATATGGCATACACTC
CACTAGATTTCTCTATTTTTTATAGGGTTGAAAATAACAAGGAACACACATAAAACGGCA
AGAAAACTATTTCCAAAATCTGTAACCCTTTGTAAGCAATGACTGTCATGAGAACATTGT
CGGGAAAGATATTGATTCTTACTGTTGTG
>comp23773_c0_seq2 len=354 path=[56042185:0-28 56042232:29-46 56035218:47-85 56035307:86-112 56035411:113-270 56043881:271-273 56042412:274-280 56035840:281-353]
CCCGTATACTGTGAGCAGCTTGGGTTAGCCTGCAAGCTATACAATTACTCTTAGATTAGA
CGAGAACGGAGAATTTAACCCCTGCAGCATTGGAGGTATGGTCTTGGGCATACCCGATAC
ATGCAACGCAGCTCGGGATGTTCATGGTAGCACCTAACTGTATGGCATAGTTATGCAGAA
GTGCGCTGCTTAAGAGCGATACCCCATAAAGAACGATTTTGGTGGTATTGCCCAAAGATA
ATGTCCCACGTTATCATCTGGTCAACGATGAGGTGGGTTGTTTTTGTGATTGTTTGAGAT
GCTGAGTGCTGTTTAATGCGGGACATAAGGAAGGATATTAGTAGGGAGAAACGC
>comp23793_c0_seq8 len=201 path=[56226927:0-73 56242536:74-200]
TTTTTTCAAACATTTAACTTTTCTAAAAACACCAACAAATTTTAAAGTTTCTAAACAATT
GTTGAGACAAGAAAATTATAAAAAGAAAAATAAAAAATAAAACTTTAAAATAAAATAAAA
CGAAAAAAATATAAAAAAAAAACAGAAAAAAGATAAGAAAAAAAAAAGAAAATAAAGAAA
AATAAAACAAGAAATAAAATA
>comp23793_c0_seq9 len=266 path=[56225335:0-170 56247917:171-189 56223272:190-190 56223273:191-265]
TTACTGGAAAAGGCACTTCAAAGTGGTGAAACACTAAAGGAAAGTCTAGGCTTGGACGTA
GAAGTTGAGTTGCAGCTGATTGAGAATGTCAAGAATGAACATGCGGCTCTTAAGAAGATT
GATAGCTCAGCGCCACCGAAGAAGTTTGTCATGAGAAAACTTGGCTTACAGAGAGCTTGC
CATTTTGGATGGCCAAACGTGTATGCATTCACTAAGGCCATTGGGGAGACATTAATTGGC
CTGGAAAGGGGAGACCTTCCTGTTGT
>comp23793_c0_seq15 len=230 path=[56225335:0-170 56225506:171-207 56247083:208-229]
TTACTGGAAAAGGCACTTCAAAGTGGTGAAACACTAAAGGAAAGTCTAGGCTTGGACGTA
GAAGTTGAGTTGCAGCTGATTGAGAATGTCAAGAATGAACATGCGGCTCTTAAGAAGATT
GATAGCTCAGCGCCACCGAAGAAGTTTGTCATGAGAAAACTTGGCTTACAGAGGTATACC
GAACTTAATTATGTCATGGGTCACTGTGTCACCGTTGCCGAGGTGCCTGC
>comp23972_c0_seq2 len=1977 path=[57953912:0-20 57953953:21-43 57954019:44-46 57954026:47-113 57954161:114-132 57954198:133-216 57954375:217-257 57954454:258-308 57967041:309-318 57967051:319-319 57967052:320-339 57954632:340-340 57954634:341-376 57954701:377-377 57954702:378-404 57954746:405-482 57967117:483-497 57967133:498-504 57954846:505-579 57954921:580-580 57954922:581-615 57954957:616-696 57955039:697-739 57955082:740-740 57955083:741-798 57967276:799-802 57955145:803-820 57967287:821-835 57955179:836-864 57955209:865-1047 57955392:1048-1048 57955393:1049-1129 57955474:1130-1156 57955501:1157-1272 57955617:1273-1444 57955828:1445-1745 57956417:1746-1746 57956418:1747-1976]
TTTTTTTTTTTTTTTTTTAGGTATTACTAGGCTACTCTAGTATCAGTACTTCCAAGCAGC
CCAACAAAGGGAATTGACATGAGAGGCGAAAGGACCCACCAGCCTAGTGACAACCCCCGT
CAGAGTAATGCCGGGGAGCGATGTTATCTGGGTAGTTTCGCTGGTTCGTTCTTGTTGTGC
GCTCGTATCAGGCTATTCCTATAGCAGTTCACGACCGAGCTTCGTTGCTACGCCTATATT
GCAGAGCACGCAGGCAGAACGTCTGAAGTGGCGTACGTAATTCTCCGTCATGTGGTCGTC
TGATGCCTAACTTCGTCGTAAAGTCGCCGGTAGCAGTAGACTGCGCGCACGGCCCTTTTC
TAGACAACCTTTTGCGACCTTGATAGGAGAACTGTATCAGCGCTCAAAACGAATACACTC
CATGTAGTAATTGCGCGTACTGACAAGTGCTCTCGATTAGCCGTAGACGCAACTCATTGC
CGAAGATACTAACCTGGCAAAATGCCGTCGGACATAACCACTTGGATATATACGTAGTCT
GCTCTGGGTACTCGAACCGGGTCCAAGGAACGCTACTGCAGGGCCGTTGACGTCCACAAC
CTTTGTTAAAGGGGAATTTTTAATGATAGCCGCGATGTAGCGGAGCACTTCAATCGCGCT
CAAAGTATTCATTGACGAGGCTTCCACGGTAGACCATACAACCTGGGGATGAGTGATAAT
CAACGGACCAGAAAGGTACAGGGCCAATTAACACGTAATCGGTCGCTCCTATCCAAGGTT
CGACATCGGAATCGTTGCATTTTTTGATACGCTAAACCTTGGGGCGTAAGGCGTATCGTT
TCCCGCGATGTACATTTGTGTCGAAGGGGCAGAGTAGACGCACACCGATAGAGGAGAGAT
CTTACATACCCTCTCTGACCTACGCCCAGCCGCTATGCTCATAAGCTGTGCGCGTTTTTG
CTAGAGCAAGGCACCTACCATCATCAGCCTATCTCCGCAGTATAAGCCTGGGGACCGACA
TGGGAATAACCTGGTCTCCGGTTGATCGTTTACCTGAAACAGACGCGGCAGACAATGCCC
CGTAGTCCCGGGCGTATCAAACTCGTTAGGCCCTCTACAATCTTGGGCATCCCCGCCAGT
TCAGGCACTCCGATGCTGGGGGCCGCCTGGACCCTGTATTCTGGAGAACCTCGTGGCAAT
GGCAATTCTCTCTACCGCCCTAAAGTCGGTACGCGTTTTGGTAGTGAATACTAGTAGAAG
CTGTCGACAAGCCTTTGCTCGGTTTTGTGAATTGAACATCGAACTTATTCTCTCCAACGC
TAGAGGGTATTCTTACAACGCGTATGGTCGTGTGGAAGGACTGTGATAAACCAATAGGGT
GTCAAGTAAATGATAGATATAACCCGAAACAGAGACCACATATGCAACTCCCCTTGCTAA
GTACCAGCGACCTAACACTAGGGTCAAAACACACTTAATCACTGTATTTGTTAATCATGG
CTAGGCGGGTGTTTGACGAGACGAGTAGGCTCATGTGACCTGTCGGCTGACCTCCAGAAT
ATTAGCACTGAGCCAGCGAACCGGGCTTCTAGTGGTGGTACCAACTAGGCGTGGTGCGTC
GCCTGGTTACTCTATGAGACGAAGATTAACTCCAGAGGTCAGGACAGAACCATTGAGAAG
CGGATGAGGCGATTCAAAGCCTGGCCGAGAGACTACCCCGTAGTGAAAGATGACATGGCG
CAAGTAGGTCTATTTTTCGAGTAACATGAACCGGCGCACACCGGAGTTCGGTCCGCGTTC
ACGCTGCACCATATCTCTTATTAGCCAGTCGGGACACGGGAATACAGATACGTGGAGGCG
CGCCAATGAGGCCCTAACGGAGGTTAACTTCCCTAATCCTTCCGACTTTTAATAGGACGA
GTTGCGCGGGCTAAGTAGTAGGGTTCTAATGCTACTTTACCACGCCTGCACTATAAT
>comp24018_c1_seq1 len=649 path=[58404834:0-140 58404975:141-142 58404977:143-216 58405051:217-276 58422929:277-293 58405128:294-447 58423904:448-448 58423905:449-479 58423918:480-480 58423919:481-521 58423124:522-522 58405356:523-537 58405371:538-594 58423219:595-595 58423220:596-597 58423222:598-608 58415526:609-648]
GGGGAATTCCTTTAATGGTTGTACATACTTGACGGATTGCAGTGAGTGTATTCCCGTCCC
ATCGTATGGGTAACCCATAGGGGCGTGTCATTCAGCACTTCGGATAGTGTTTGACCGCGT
CGCTCCCATGTCGCCTTTCAGGAGAAATAGTACAGGCTGCTGGCTCATGTTTCCTTCTAC
GCTGCACTTGCGGGCATAGAGGTCGGTTGCGATCTATATTCGGAGATAACTATTCACCCA
GCGCCACTCGAATATCCCCTCTTCTGAGCAAGAGGCCAATAAATGCTCAAAAACGAGCGA
TTGTCCAACGACATAAAGGGAGACTGTAAGGTCCTAGCGCTCTGTCTGTTAGTGAGAGCC
CTAGGTAAACACGGTCGTTATCCCCTAGAGCGTGAAGCGGCTGTAGATATCTCTGAATCT
TCGACCTTGGTGTAGATGGGGCTAGGTCAAAAAAGCGGTAGCGATTAGCACTTGTATACA
CTCTCCCCCTACTAAGTATGTAAGGCCTGACCGGAGATTTGTCCATGCTCACCAGGACCG
ATAGTTGGGCCCCGGTAATCTTGCCGCCGTAGGGAGTACGAGCAGTGCACCGTTGAAACA
AGCACAGGAAGGTATGAAGCATCAAGAACCTGAAAAAAAAAAAAAAAAA
>comp24018_c1_seq2 len=300 path=[58404834:0-140 58404975:141-142 58404977:143-216 58405051:217-276 58422928:277-299]
GGGGAATTCCTTTAATGGTTGTACATACTTGACGGATTGCAGTGAGTGTATTCCCGTCCC
ATCGTATGGGTAACCCATAGGGGCGTGTCATTCAGCACTTCGGATAGTGTTTGACCGCGT
CGCTCCCATGTCGCCTTTCAGGAGAAATAGTACAGGCTGCTGGCTCATGTTTCCTTCTAC
GCTGCACTTGCGGGCATAGAGGTCGGTTGCGATCTATATTCGGAGATAACTATTCACCCA
GCGCCACTCGAATATCCCCTCTTCTGAGCAAGAGGCCTCGTGTTCGTTAGTTCTGTATGC
>comp24018_c1_seq3 len=453 path=[58422351:0-21 58405051:22-81 58422929:82-98 58405128:99-252 58423905:253-283 58423918:284-284 58423919:285-325 58423124:326-326 58405356:327-341 58405371:342-398 58423219:399-399 58423220:400-401 58423222:402-412 58415526:413-452]
CTATGGGCCGCACACCAACGAGATTCGGAGATAACTATTCACCCAGCGCCACTCGAATAT
CCCCTCTTCTGAGCAAGAGGCCAATAAATGCTCAAAAACGAGCGATTGTCCAACGACATA
AAGGGAGACTGTAAGGTCCTAGCGCTCTGTCTGTTAGTGAGAGCCCTAGGTAAACACGGT
CGTTATCCCCTAGAGCGTGAAGCGGCTGTAGATATCTCTGAATCTTCGACCTTGGTGTAG
ATGGGGCTAGGTCAAAAAGCGGTAGCGATTAGCACTTGTATACACTCTCCCCCTACTAAG
TATGTAAGGCCTGACCGGAGATTTGTCCATGCTCACCAGGACCGATAGTTGGGCCCCGGT
AATCTTGCCGCCGTAGGGAGTACGAGCAGTGCACCGTTGAAACAAGCACAGGAAGGTATG
AAGCATCAAGAACCTGAAAAAAAAAAAAAAAAA
>comp24020_c0_seq11 len=207 path=[58480510:0-29 58467639:30-206]
TCTCAACCATCGACCTTGTTGAGGTCTGTGGCTAGACTCATGTCACACGCGGAGAGATCA
CTGACACCGCAGTGAGAGCACCAACTCGCAGAAATGTAGACTCACGCACGCGTGTAGAGA
GACAGCACGACCTATGAGGACCTACAGCACTCTGAGAGGACTCCACGACATCATAGACGA
CTCCACAGTGAGAGTCGATACCTACGC
>comp24020_c0_seq13 len=479 path=[58466352:0-78 58466514:79-477 58481946:478-478]
TTTAGACTTAGGTGACGGCATATTATACGCGAGTCAGGTGAATAAATCCTCAGGTGCGCG
AATACTATACGAGGTGGCTGAATACTTAGCGAGGATCGTAGATCATTGACGAGAATCCTA
GACATTCAGCGATAAGACCGGATCTATTTAGGAGACGCTCGTGCTATGTAGGAGCACGCT
TTGTCATGTCGTGGAAGTATGTCTATATGTGGACCAGTATGCGTATAGACGGACACAGTC
GCCATATACCAGACACGTCGCGCATATTCTGAGACACGCCGCGAATAGCGGCCAAGACGC
CTATCTAAGTAGCAAGCACCCTAGCGTATCAGCAAGACCCATATATGGTCGGCAATTCCC
TGCAGATGTAGAGCATATACCGGAGAGTTCGTCAATAGCCGCCCGTAGATGTCAATACTA
GCCTAGCACTTCACATACGAGTTGACGATTACACATTCGAGGCATTACAGACACATTCG
>comp24020_c0_seq16 len=423 path=[58473940:0-22 58466514:23-421 58481946:422-422]
GGGCGTGGCATAGGGGCGGGACGGAATACTTAGCGAGGATCGTAGATCATTGACGAGAAT
CCTAGACATTCAGCGATAAGACCGGATCTATTTAGGAGACGCTCGTGCTATGTAGGAGCA
CGCTTTGTCATGTCGTGGAAGTATGTCTATATGTGGACCAGTATGCGTATAGACGGACAC
AGTCGCCATATACCAGACACGTCGCGCATATTCTGAGACACGCCGCGAATAGCGGCCAAG
ACGCCTATCTAAGTAGCAAGCACCCTAGCGTATCAGCAAGACCCATATATGGTCGGCAAT
TCCCTGCAGATGTAGAGCATATACCGGAGAGTTCGTCAATAGCCGCCCGTAGATGTCAAT
ACTAGCCTAGCACTTCACATACGAGTTGACGATTACACATTCGAGGCATTACAGACACAT
TCG
>comp24079_c2_seq8 len=356 path=[59083380:0-28 59090541:29-43 59063633:44-198 59090620:199-200 59063971:201-292 59090688:293-293 59064174:294-332 59090712:333-355]
GACGTGACATATTCTCCCTTCATCTATTCAGGGGATCTTGTGTTAAACGCAAATGCGTGA
TGGTGTGCTGTTGTCTTGATTGGAATCTTGTGGTGATGCCTGAACCCTGAAGACGTCCCA
GAAGAAGTGGTGTTAGTTGCTCTGCTACAATACAAGTATTATTTGGTTTTCAGGGAATCT
TGTATCAGAACTTGTTGCATTTGATTGCTATTGTAGGAATCATTAAGTTCACCTCTAGCC
TCTAGGTGAAGTTTCCCTATTGTGTGTGCAACGTAGTTTGATGGACCATTCATTAAGTTA
AGTTGAAACAGATGGCTACAAGTTTGATCTGGGACTACGGCAGCGACATCAGCAAG
>comp24079_c2_seq15 len=373 path=[59083380:0-28 59090541:29-43 59063633:44-198 59090620:199-200 59063971:201-292 59090688:293-293 59064174:294-332 59064261:333-372]
GACGTGACATATTCTCCCTTCATCTATTCAGGGGATCTTGTGTTAAACGCAAATGCGTGA
TGGTGTGCTGTTGTCTTGATTGGAATCTTGTGGTGATGCCTGAACCCTGAAGACGTCCCA
GAAGAAGTGGTGTTAGTTGCTCTGCTACAATACAAGTATTATTTGGTTTTCAGGGAATCT
TGTATCAGAACTTGTTGCATTTGATTGCTATTGTAGGAATCATTAAGTTCACCTCTAGCC
TCTAGGTGAAGTTTCCCTATTGTGTGTGCAACGTAGTTTGATGGACCATTCATTAAGTTA
AGTTGAAACAGATGGCTACAAGTTTGATCTGGGGTTTCAGAGTTGAAACGTTGTTCTGCC
ACTTCAAAAAAAA
>comp24083_c0_seq7 len=357 path=[59124168:0-222 59109541:223-250 59109598:251-271 59109635:272-293 59109673:294-317 59109715:318-330 59109739:331-356]
ATTTATTACTTAAATCCTCCAGTGCTGCAAAACATTTTTAATACACTCTTAGATTTTTAA
ATTATTTTTTTTTCTTCTTCCTTTTTTTTTTGTTTAGGTTTTGTTTTCTTTCTTTCTTTC
ATTTTTCGTTTTGGTTTTGCCTTTTTTTCTTTCTTCATTTTTTTTGTTTTGGTTTTTATC
TTTTTTTCTCCATTTTTTTTTTTGTTTTTTATTGATTTTTTTGTTTTCACTCTACATTTT
GTATGTGTCATAAAAATTAGTAAGTGATCAAATTTTTTAAATAGTAGTTCAGTATTTTAA
TACTTATTTAATATATTTGAAATACTTTACTAAAAATTTCCAAATAGTGGTTCAACA
>comp24083_c0_seq13 len=361 path=[59104003:0-19 59104041:20-21 59104044:22-94 59104182:95-133 59127773:134-360]
CGTCTGGATTACGACTGTCCATCTTTCTTTATCCTTGAACACATACTGATGATTAGCCTG
GGTGCCAAAATCTTAATTATTTGAAAATAGTTCGGCACTTTGTGTGGCACTTGATTTTGC
CAGCAGGTGCTAATCACATAAACCTGCATCGTGTTGGCAAATTATTCAGGACAAATCATG
GAAGAAATCACATGAAGTCTATAAAACTATTATCCCATCTACTAACAGAAAGTTGCTGGA
ATAAATTGTATCAACAATAATACTGTACAATTGATTCTGAATATAAACAAACAACAGAAG
AATTGATTCAAAGGGAATTGATTCAAGCACGCGCGACAGCCAAGTCATCATAGCCTGCGA
T
>comp24151_c2_seq6 len=308 path=[59922218:0-19 59892220:20-287 59924619:288-307]
TCAGTCCGCTTCACTATAATGTTCAGAACGGCATGGGACTTCTCCTTGTGTTTCTGGCAG
ACCACTCTAGCACAATTGCCTTCAATTACAATATCAGAATCTGGAATTTGCAATCCCTGC
TGCCATGGGTTTGGGCCGGTTTTCCACTCACTCTTCCAGTAGCGAGAGAAACTGTCCTTC
CCAGAAAATTCATCCAACCAATAGTAAGAGTGAACCTTTGTACCCAACTTGTGAACCAAC
CAGTCTGCACGCTGGTAGATGCTTTCATCTGCCTCATTCAACAGCCGAAGTTTTAGCAGG
TGGTGGTA
>comp24299_c0_seq6 len=1508 path=[61517185:0-23 61508650:24-63 61508714:64-77 61508741:78-178 61508904:179-560 61509513:561-581 61509553:582-895 61510042:896-896 61510044:897-1114 61510384:1115-1137 61510420:1138-1231 61512926:1232-1507]
GTAGGCCTTCAACAAAGCATCGGAACCCGGCGTATAGGAAAATTTCACTAGTATAAGCAG
AAAAGGAAACAAATCACAAAGAACTTGGTTAGTGCTCCAGCTTCAGCTTTAGGACACGTC
CTCTCCATTTGGGTACCTCGTCAACTTTCTGCTGCAAGTGTTGCTTGAATGTTTCACTGT
AGGAACCCGTAAGCCACACTTCCTTGAGTTCTCGTAAAATCTCTAGCCCATAAAGCTCTA
AAGACGACTCAGTGGTAGAGCAGTGAACCACTAACACCTCAATATCTCCCAGTGTAGATC
CTACAAAAGCAATTACCAACTTGTACCTGCCACAATCAATCTTGAGCAGTGTGGCATCGA
CGCCTTCCCCATCGCCTTCCCTCCGACCATAATAGAGCTTACCATCTTCAACTGGCTTGA
CACAAAGATGACGAAACATAACTTTTTGTGGCAGTTTCCAAAGACTGTATATGTCCTCCT
GCGTCGATATTGTCAACTCAAGATTAACCTTTCTGAGATTGTTGAGATCGGCAATTAGTT
GCATGATCAAGACTAGCGATACTTGCACATTCCCATGCCCATCCCCCTTGTACAGTTTAA
GGCTCGTTAGGGTCTTGGGTAGTTCGGAGAACATGCCAACTGAAGATGAAAAGAAACTTT
GTGCATCTTGCTCCTTGTCCAGACGTACCGACAAGGACTCGAGATAGTGGAGACCAGAGA
TAACTGTACATAGATCCTGCCAGTTCTTTTGGTTGATACCTGACACCCCAAGGTTGCGCA
ACTGCGTGAGTTGCTTCATCTCCTTGAGGATGGCTTTCCCACATGTACCACTCACTTTCA
CAACACCAAGAGTATGTAAGGCTGTCAGATTCCCAATACCTGCAGGAACCTTGACGCCAC
CATCATTTGTCTTCTTCTTCCTCGACAACCAGCTGCGGGAATATGATAGGAAATCATTTG
CCCTGCCCCTCTTTTGCTGCTTCACATCTTCTGGCTGGCTTGTGCTACCGCCATCACCAT
TTATTGTTGCTACATCTCTGTCTGATGTTGCTGGTAGTAGGCTAGTGTCATCACAATGTA
CTGAAACAGGTCGTCCTGTGCCACCACTGCCTATTATTGTTGTTTGGTATGCATCACGTT
CTCCTACTTCTGCTGCTTTTTGGATGGTTCTCGTGTCATTACCATTTGCTGCTGATGCTG
ATTTTCTTGTGTTTGTGCCATCATCTTGTGCTGCTGCTGGTGTCTGGTTTGTGCTTGTAA
CATCACTTTCTATTTCTGTCATTCGAATAGTTCCACCACCATCAGCAATTGTTGTTGCTA
CTTGACTTGTACGCAGCGGCTGAGCCAAGCCTGCTGCTACCTGGGCTCTAGCACCGTCCC
AGCAACGCTTCCCAAAAGAGAAAGTATGAAGCATCAAGCCGACAAGAATGAAGAGCACAT
TAGTGCAGCACCAGCCAGCCCATCTCAGCGCCATCCTTTTGTTATTTCTTGCTCCACCCC
TGCTTGTA
>comp24358_c0_seq3 len=287 path=[62211894:0-16 62212639:17-63 62196804:64-75 62196827:76-156 62196959:157-174 62212065:175-183 62197003:184-202 62212092:203-241 62190747:242-257 62212132:258-268 62212143:269-283 62212158:284-286]
TCAACATTTGTGCAAAATTGCTCAACATTTGTGCAAAACAAAACATATAATCCTCCTTAA
TTGTGAGTTGAAATGCGGCACAACTGCAATGTTGGGCTTCGGGCGATTCAAACGAGTTAT
CTTGAGCCTGCATGTGGGATAGCAGAAGGTGATGATACAGTTGGATCTGAGTGCACAAAA
TGAACTGTTTTGTTTTGTTTCGCAGGCTGGTCTGCCATCTAAGATCTCACCGGCCCCTAC
AAGGTTTTCGGCGCCGGTGCCTTTGCCGGTAGAGAATTTTGATAATG
>comp24358_c0_seq8 len=206 path=[62200251:0-56 62200338:57-121 62200450:122-158 62200513:159-205]
TTTTGGTAGGACACGACACTGCTGGTTTTGTCGTGCTCCGCATTGTCCAGTTACGCTTAT
GCATAGGTTTATTTATGGTATTCTATTGGATATGCATATGCTGATGTACAATAGGAATGT
CTCCATGTTGTGCCATGTTTTTTATGCACATAGAATATCTGTATGTCTTATTATAGCCTC
TAATTAAAAGTTACTGATTCACTAGG
>comp24376_c1_seq1 len=205 path=[62423384:0-22 62405992:23-141 62406111:142-142 62406112:143-166 62418477:167-204]
TCAAACTAGCACACCAACTCGATGTAATTGATGATGACCGGCGACGCGGCCGGCCGGGGA
GGTTGATCCACTTACATCCCGATGCACTTCTCTTTGATGATGTACTTGACGAAGCAGGCA
GCGAACTTCGCCGGGCGGAAGTCGAAGCATGCACTGAAGGTGTCCACCAGGCATGCCTGG
CATATCTCGGAGCACACACCTGTGA
>comp24376_c1_seq8 len=260 path=[62422743:0-19 62405934:20-24 62405939:25-77 62405992:78-196 62406111:197-197 62406112:198-221 62418477:222-259]
GGGTTGAGGATTTCATCAAGAGTAGATGACACGACACACATGCATACACACCTCGGTGCA
GAGGTGGACAGTAATTAAGTAATTGATGATGACCGGCGACGCGGCCGGCCGGGGAGGTTG
ATCCACTTACATCCCGATGCACTTCTCTTTGATGATGTACTTGACGAAGCAGGCAGCGAA
CTTCGCCGGGCGGAAGTCGAAGCATGCACTGAAGGTGTCCACCAGGCATGCCTGGCATAT
CTCGGAGCACACACCTGTGA
>comp24426_c1_seq8 len=325 path=[62950775:0-148 62950924:149-226 62951002:227-277 62951053:278-324]
GGGCCGCACCCTCTACGGCTTCGGTGGCTAGGCCCCCCTGCTCCGTCCGGTCACTGCTCC
CGCTGTCCCATCTGTCCGAGCGCGTGCGTGTGTTGATCCGTCGCTGGGTTTGGTCTGTGT
AGTTAGTACAAGGCGATGTGTATGAATGCAATGAGGAATCATGCAATCAGCGTTTATGTT
ATCTTGGCTGCATCTCTGTCAGTACATTCTAGGTCCTACTCTTCTGCTTTTTTACTGATG
GTTGTGTGATTCAGTGACGCTGTATTTGCTTAATTCAGTTTTTTTAGCTGAATGAGCGCC
AGAATTTGGCTATGCAGAAACGTTC
>comp24538_c0_seq3 len=222 path=[64229250:0-23 64221634:24-157 64221884:158-176 64230920:177-177 64221920:178-221]
TATCATTTCTGCTTCTGTTTCCTAAAACGCATATCACAGTCGATGAAGCAAGCACTAGCA
AAGATGTTTTTGTCATGCGCTGAGGGGGACCAAGTGGCACTGCTGTCAGCCTTTGCAGAG
ATGGGGCTTAAGCTTCGAGTTGACATGCCTCAGCAGTCTTTGGAGATTGCCTCAATATTT
TTTCCGCCAGTCCACTACAGCAACTGAAGCGAAAGAGAACAT
>comp24640_c0_seq4 len=242 path=[65355833:0-121 65356056:122-241]
AGACAGTTCCCTCGAGAGTATTACAATGTTAAGTCCATGAAGATAAAGCTTATATGCAAC
TTTGGTGGTACTTTCTTACCAAGCCAAGCGACGGCGAGCTCCGGTACATCGGCGGTGACA
GGCATCTGATGAAAATTAGCCGGGACATTTCTTGGCAAGAGCTGATCAGCAAGACAACAA
AGCTAATCGGGAGGGCTCACACCGTAAAGTACCACCTCCCGGTACCACTTAGCTGCAGAT
TC
>comp24686_c0_seq3 len=394 path=[65844355:0-136 65844554:137-137 65848320:138-188 65854472:189-189 65854473:190-198 65848415:199-199 65848416:200-393]
ACGGCCGCCGCCGACGACTCCCCCTGCAGCTGCATCCGGACCTTGATGAGGTCGAGCGGG
TGGGTGGAGCAGCCGGCGACGATGGAGGCGATGCCCCCCTCGACGAATCCCTTGACGCCC
ATATCCTCTTCCCGCTAGCGGATGGATGGATGGATGGATGGGTTGGAGAACCGAACTACG
TATATAGATCCGGGAGAAGAAAGGAGGAACCTTGGGAGGAAAAGGTGTCGGATTTGGGCC
TCCTAATTCTATTCCCAGTAGGAGCTGGGGCACATCTCGGAGGACAGGAGGAGGTGGGAA
TGGAGGGCGAAGGCTATGGAGGAGGAGTGTGGGACGCTGGCCCTCTGTGACATGTGCTGC
TCGTGCTCGCTGCTGCTGCTGCTTCCTCTTGCTT
>comp24736_c1_seq1 len=737 path=[66450783:0-376 66451412:377-736]
GTCTGTTTTCTGGATGCAACAGCACCGTCCGCGAATATTGCAGCAGAGAGTTTACAAGAA
TTGAGGTGGCAAGATGTATATGATGAAAACACAATATCACTAGGAAGCATGTCTGGTCTC
CGTCTGATTGCAGCACCTCAGATTTCGAAAGATTGGCATGGACAAGTTAGATGGGACCAG
ATTTGTGCTAGTTTTCTCAGGCGCTTTTCGGCAATTGAAATTATAGAGTTACAACTCACA
CTGGAAATGGAGGTTGAGATTCCAGAGAGCCCTCAGCCTCAGTTCATGGAAGAAATAAGG
ATCCCCAGCACTGAGATCTTAAGGCTTTCACTATGTACAGATGGTCATTCTTTTGGAGAA
AGTGTTATGCAGCTTCTAAGCAGATGTACTGGTATAAAGGCATTGTTCTTGACACTGGAT
GGAAATGAGGGTTCTTGCCCACAAGATTGCACGTGCCGTCGGACCAGTTTGAGAACTCAG
GCTTCCCCATGACATATCTTCAAAAGGTTGATATCAAAAGTTTCAGTGGGGTTGAACATG
AAATCAACTTTGTGGAGCAGTTGCTTAGATGCTCACCAGCACTTCAATTGGTGACAACGG
AGTGGAATGGCTCAGTAGGTACAATCAGGAGGCAGATGAAGTCTGACACTGAAAACTTCG
AATCAGAGTGAGCACCAAGAACGGTGGGAGAATGTCAGAAAGCAACTCATGTACAGTGTT
TGGTGTTATGTAGTGCA
>comp24736_c2_seq1 len=233 path=[66451986:0-232]
AGCTGCTCTTCGCCGGGTTTTCCCATCGCTCTGAACAAGGTTCGGCCTATGGTCCTTTGG
AAAACTCAGCAGCGTATTGTACATTTTGATGTATAAAACAGAAGGGGTATCTGTATGTGT
ATTTTTTTTCTTTTCTTTTCGAGGTGTTGTATGGGTAAATTTGATATCACCACAAAGCCA
TTCTTTGATTCTGAAACATGGCAATATGGCATTGCATACCGTTTTGGAAAAAA
>comp24792_c0_seq8 len=758 path=[67132510:0-75 67132613:76-405 67133165:406-406 67133167:407-476 67133273:477-496 67145136:497-519 67145080:520-520 67145082:521-521 67145088:522-538 67145166:539-563 67133412:564-634 67145235:635-635 67133529:636-676 67145282:677-690 67133613:691-714 67133650:715-757]
CGACTCACTATAGGGAATTCTCCTTGGTTTGAAATCAAATTACTATAGATTGCATGCAGA
AGTAGGGCTTTACAAGTTTGTTCCTAATTCCGTTGAACAATAGCGAATGTATGATGGTCG
GTCATTGCCGCAACCCTGAAGCAGTGAGCGTGGTTGAGTAACCACGTACTAGAAGTCCAA
GGATGGTTGCAGTAGCTAGCTCAATTGCCATTGCTGGAATAGTGTCGGTAAACCACGCAC
CGGGGAGCCGCGTTTCGTTGCGATAACCTCATATAGTCCCAGTCTCGGACGCGAGCACCT
GCAGCGTAATTAATAAGGTCAGGCTATGATTCACCACCGTGTAGGAGTTATGCGCCTTAT
CGCGAAGGTAGTTACTCTTGCCAGTGGGCATGAAATTGCGAGCTTGCCCTAGTAGCGTTA
GTACCGTCATAAGCCACTCTAAGAGATCGAAATTTTATACAGTAGTACTAACAGCAGACC
TGCAATATCAAAGTTATAAGCGCGTCGACACGCCTCGTCTAAGAAAAACTACTTCCATTA
AAGTTCGAGGACAAATGCGGTCTGATTCAGTCCTATAGCGAGGCCATTGCAGTGTGGTCT
GCCGTGGTCGCTCGATAATACCATGATAACTACTGAACTGCGCAGTTGTAGCGACCGCAA
TGGGGAGTGTGTGTTCTTTATTTCAACTGCGTGGCTTATCCTACTTAGGAGTTGTGGATA
CCAGATTATCTCGCGGTGGAAAAAAAAAAAAAAAAAAA
>comp24792_c0_seq11 len=701 path=[67132510:0-75 67132613:76-405 67133165:406-406 67133167:407-476 67133273:477-496 67145136:497-519 67145080:520-520 67145082:521-521 67145088:522-538 67145166:539-563 67133412:564-634 67145235:635-635 67133529:636-676 67141985:677-700]
CGACTCACTATAGGGAATTCTCCTTGGTTTGAAATCAAATTACTATAGATTGCATGCAGA
AGTAGGGCTTTACAAGTTTGTTCCTAATTCCGTTGAACAATAGCGAATGTATGATGGTCG
GTCATTGCCGCAACCCTGAAGCAGTGAGCGTGGTTGAGTAACCACGTACTAGAAGTCCAA
GGATGGTTGCAGTAGCTAGCTCAATTGCCATTGCTGGAATAGTGTCGGTAAACCACGCAC
CGGGGAGCCGCGTTTCGTTGCGATAACCTCATATAGTCCCAGTCTCGGACGCGAGCACCT
GCAGCGTAATTAATAAGGTCAGGCTATGATTCACCACCGTGTAGGAGTTATGCGCCTTAT
CGCGAAGGTAGTTACTCTTGCCAGTGGGCATGAAATTGCGAGCTTGCCCTAGTAGCGTTA
GTACCGTCATAAGCCACTCTAAGAGATCGAAATTTTATACAGTAGTACTAACAGCAGACC
TGCAATATCAAAGTTATAAGCGCGTCGACACGCCTCGTCTAAGAAAAACTACTTCCATTA
AAGTTCGAGGACAAATGCGGTCTGATTCAGTCCTATAGCGAGGCCATTGCAGTGTGGTCT
GCCGTGGTCGCTCGATAATACCATGATAACTACTGAACTGCGCAGTTGTAGCGACCGCAA
TGGGGAGTGTGTGTTCTCGTCGCCCTTCGCGAGCGCTCACC
>comp25024_c0_seq13 len=271 path=[70025001:0-0 70023573:1-117 70023770:118-118 70023771:119-270]
TTTTTTGGAAAGAGTCTGGCTGCCAAGTTGAGTCCCTTCTTACTTTTGCCGGAGGTTTAT
AGCGGTTGTAGGATTGGATGGAACGATAGGTTAGAGACATTGTTAGTTTTCAGAATTGCA
TAGCTAGCTATGACATACCCTTGTGTTTCTTTGAAGATTTCTTTTTACTGGAAGAAGAGG
CGATGATCTTCCTGTTGTGTTGTTCCTACTACAATGAATGACTTTAGGGCATCTCCAGCC
GCGCCCCCAACCTGACCAATGTGGGGCTGGC
>comp25064_c3_seq22 len=269 path=[70615950:0-19 70586434:20-226 70615296:227-268]
TGCCCTATTGCTTGCATGGTTGTGCATTGGAACAAAGGTTTGATGTTCAAAACCTGCGCA
CTTTGATATTATTTGGAAAATATCATGCAAACTTTTCTGGGATTTTCCGTGGTTTGTTTC
GGGAAGCTAGAGCACTTCGTACGGTCTTTTTGGCTGGAGCATCATATAACGTAGAAGATG
TGTTGCCCAACTTCTTAAAACTTGTTCATCTTCGCTGCTTAAGGATCTACTGGGACCTGT
ACTGTCGCTACTCTGTGACCTGCATTGTC
>comp25067_c0_seq2 len=611 path=[70618593:0-43 70618664:44-220 70644876:221-226 70618933:227-248 70618974:249-341 70619110:342-365 70619136:366-366 70619138:367-367 70619140:368-459 70619285:460-609 70645284:610-610]
TTTTTTTTTTTTTTTTTTAGAACATCCTTACTCATCACAATCACTGGAAGATTGAGCTTA
GGAAAGTATGATTATTTAATTTGCTCACCAGCTACTGGAAATACCGTTGCTAAGGTTGTT
AATGGCATTGCAGATAGCTTAGTAACAAATGCTATAGCTCAGGCAGGGAAAGGATTTGTT
AAATCTTTAATAGTTCCAGTTGATTATAAAGCTGGGATTGTAACAACAAAACTTCCTTAT
GCAATTGATAAAAAGAAATGCAAACTCTGTTTAAAATGTATAAACGTCTGTCCAAATGGA
GCTATAGTTAAGAGGGATAATTTTGTTGAGATATTATTATCTAAATGCTTAGGATGTGGA
AATTGTAAAAAAAGTTTGCCCTTATAATGCAATAATTGAGGGAAAAGAGATTAAGATGAG
GGTTAGAAAGATAGATGCTGAAAATACAAGAAAATTGATGGAGTTGGAGGATGTTATTGT
ATTAAAGCATCCTTATGAGATTTTGGAGTTTTTTAATATTAGATAAGTTTTATTTCTTCT
TTAATTTAATAATACATGTTTCAGCTGGCTTTAAATTCATTTGGTAGCCTAAATTATACT
TTAAAGTTTCA
>comp25083_c1_seq8 len=285 path=[70851616:0-132 70877152:133-256 70851868:257-284]
GCTCAATGATGGCAGCAGACTCTAACTTCCAAGCTTGAACGTGACTTGACCATTCATCAT
ATTCCAAGCTACCATAGTTTACCAAAGCATCAATCACACGTACTACAAGTGCTAGGAGAA
TACTATCATCAGTCTTCCTTTAGTAAGTACCTGTTAAAGAATTGTCAATGCTGAGACAAA
AAAAACTTGCAAGTGCTGAAAGCAAATAAGCTTTCAAATGATTAATAAGTAGAACTGGAT
GCAGTACGAATGTATGTTACCTGCAAGCTATGTGCACAAGTTCTG
>comp25187_c1_seq5 len=511 path=[72288239:0-224 72288621:225-510]
ATATATACTCCCTGATCAAGGGTCGAGTTGTCTGTGCATTAGCTCGGAGCTAATGAGCAC
GTCGGTCACGGACACTGCGAAGCACGACGAAATGGCTCTCATTGCGATTGTGGCCCTTGT
TGCAGACAATTGTCAGGCGGGACGGGCCAGGAATGACAATAGAACATTAATCTAATTTAC
AATTTGACGCCATGACGTATTAAACATTCGGGCATGCAAATCACCGATTTTAAGATCCCC
TGTACGGCTGCGTCCACACTAGCATGATGTAAATCGATTTGGCGGTGACCGCTGATCCTT
AACAAAAGGGGGTGGTTCAAATGTAAAACAAGTAGGTGCGAGCAAACGTCTGGTGCTCTA
ATGGCAAACATCTGCAATCAGCGAACCTCGCGGTATGGCAACTCACTAATTGTCCGTGCG
ACGACAAATTACCGAGGGAGGCACTTATGAGTTATCTTCGCTGTGATATCTCCTTCGACT
AGCGCGGTCAGTCCAAAAAAAAAAAAAAAAA
>comp25194_c1_seq1 len=680 path=[72379575:0-107 72379683:108-568 72380144:569-569 72380145:570-656 72397368:657-679]
GGGAATTCGATTCAGCCTGACGTACATAGACGAGATAGGGTAAGCCTATTGCAAACCTCC
GCTTTGCTACTACAAGGACCTCGGAAGTGTGGAGAATCGAACCTACAATTTTGCCAGGAT
CACGCCGGTTATCTCTTGCAATTCCTAAGATGGAGGATAGTTTTGGAACCCAATATCCCC
AGCCTACGGTTTAGGTGCAAGAATAGAGCGTACCAGGCGTCGCCCGCGGCCTTATGTAGT
CTGTATTGTTGAATTAGCCTTCTTCAGAGGGCCTAACGCCAGCACAACATGCTTACCTGG
CTAATTGACTAAGTGCTACGGTACACAACGACTACGTACGTAGCACACAGTTGAGGTTAT
CTCTGAGCGCCCCGTTAGAACTGAGGGCTCAATTATAGTACCTTAACTGCGTTGCGCTGT
CATGGGAAGGTATTTTAATACGGATTCATTACCGCTCCACCGGCAGCGTTCCGTTACATC
CAACTAGGTGGACAAACCTGCTCATTCAAGGGCGCCTCCATCGCAGGGTTGCAATTTATT
TTCTAGCTAGAGGTGTAACCATGCCGGCAGCGAACGTCCGCACTAGCAGGTACACAATCA
GGCATCGAACATGTACTCATTAGTTCCGAATTATAAGTCGGATACTTGCCTTAAGTCAAT
GTGAAGATGGCTTAAGGTGT
>comp25194_c1_seq2 len=850 path=[72379575:0-107 72379683:108-568 72380144:569-569 72380145:570-656 72380232:657-733 72397482:734-750 72395141:751-751 72380326:752-849]
GGGAATTCGATTCAGCCTGACGTACATAGACGAGATAGGGTAAGCCTATTGCAAACCTCC
GCTTTGCTACTACAAGGACCTCGGAAGTGTGGAGAATCGAACCTACAATTTTGCCAGGAT
CACGCCGGTTATCTCTTGCAATTCCTAAGATGGAGGATAGTTTTGGAACCCAATATCCCC
AGCCTACGGTTTAGGTGCAAGAATAGAGCGTACCAGGCGTCGCCCGCGGCCTTATGTAGT
CTGTATTGTTGAATTAGCCTTCTTCAGAGGGCCTAACGCCAGCACAACATGCTTACCTGG
CTAATTGACTAAGTGCTACGGTACACAACGACTACGTACGTAGCACACAGTTGAGGTTAT
CTCTGAGCGCCCCGTTAGAACTGAGGGCTCAATTATAGTACCTTAACTGCGTTGCGCTGT
CATGGGAAGGTATTTTAATACGGATTCATTACCGCTCCACCGGCAGCGTTCCGTTACATC
CAACTAGGTGGACAAACCTGCTCATTCAAGGGCGCCTCCATCGCAGGGTTGCAATTTATT
TTCTAGCTAGAGGTGTAACCATGCCGGCAGCGAACGTCCGCACTAGCAGGTACACAATCA
GGCATCGAACATGTACTCATTAGTTCCGAATTATAAGTCGGATACTTGCCTTAAGTCGCA
TCTGAATCATAGCCGCTCCATTGCCGAGTAGACGGGATCTGCTGTAGAATGGTAATCAGT
CTTACCCGTGGGGTCGTTCTGCCCGAGTGCTGGCATTCCGCCTACGCGCGGTATTCAACA
AGGGTAATCCCTCCGACAACCCTCAGTGTTATCATCGCGTGAAACAAAGGGGAAAAAAAA
AAAAAAAAAA
>comp25278_c0_seq7 len=352 path=[73528992:0-20 73529013:21-54 73529047:55-55 73529048:56-113 73544710:114-114 73544711:115-115 73535163:116-116 73529108:117-140 73529132:141-154 73528664:155-157 73528667:158-209 73528719:210-296 73528806:297-351]
TTTTTTTTTTTTTTTTTGGAGCAGAATGATTATTATAATCAGATCTGAGATAGTGCCAGC
GCAAGTTCTTCTTGGTGCTCTTGGGCGGTTTGGCATCGTCAGTGAGCTGAGCTGCCAAAA
CGCGGCCGTTGATAAAATAAAAGAAAGACTTGGGGTTGGGGAGCACAAATGATAAGTTTA
CGCATTTACACATGGAAATCCAAATCCCCAACTTAACTTGATGAGTATTTACACATGGAA
GGAATTTAGGGAGCCAAACGGAGCACTTGCCAAGGAGGCAAATCAGATGCTTCGGCGTCA
GGGCTGCGGCGGCGCTGCGGCGGGAGCGCCGCTCCCTTTATAATACAAAGCA
>comp25278_c0_seq9 len=213 path=[73528648:0-15 73528664:16-18 73528667:19-70 73528719:71-157 73528806:158-212]
TTTTTTTTTTTTTTTTTTGGGGAGCACAAATGATAAGTTTACGCATTTACACATGGAAAT
CCAAATCCCCAACTTAACTTGATGAGTATTTACACATGGAAGGAATTTAGGGAGCCAAAC
GGAGCACTTGCCAAGGAGGCAAATCAGATGCTTCGGCGTCAGGGCTGCGGCGGCGCTGCG
GCGGGAGCGCCGCTCCCTTTATAATACAAAGCA
>comp25278_c0_seq10 len=320 path=[73528992:0-20 73529013:21-54 73529047:55-55 73529048:56-113 73544710:114-114 73544711:115-115 73535163:116-116 73529108:117-140 73529132:141-154 73528664:155-157 73528667:158-209 73528719:210-296 73544824:297-319]
TTTTTTTTTTTTTTTTTGGAGCAGAATGATTATTATAATCAGATCTGAGATAGTGCCAGC
GCAAGTTCTTCTTGGTGCTCTTGGGCGGTTTGGCATCGTCAGTGAGCTGAGCTGCCAAAA
CGCGGCCGTTGATAAAATAAAAGAAAGACTTGGGGTTGGGGAGCACAAATGATAAGTTTA
CGCATTTACACATGGAAATCCAAATCCCCAACTTAACTTGATGAGTATTTACACATGGAA
GGAATTTAGGGAGCCAAACGGAGCACTTGCCAAGGAGGCAAATCAGATGCTTCGGCGAAG
GTAGGCTTCTCCGGTCCGGC
>comp25295_c0_seq1 len=778 path=[73755279:0-219 73755658:220-474 73776451:475-475 73776452:476-490 73756047:491-560 73756152:561-561 73756153:562-700 73756363:701-701 73756364:702-754 73776679:755-777]
TGGTAATACATCGTCGGAGACGGCAGTCAACCAGTCCCGCCGAGCTCCAGCAGCTCCAGC
TAGATCTTCCTCCGGAGTCCAGTTCCGGCCATACTACTACCACGTTCCAGGCAGATGGGA
TGTCGAACCCAGTCCTCTTAGGAGTTGCAGAACACCATGGAGAACGAGTTACCACATACA
AGTGCAGTGCCAAGGGATTTTACATTCCAGTTGTTACAACGCATCACAAATAACTTCTCC
AAGGATTGCATAATTGGTTATGGCGGGTATGGGGTAGTTTACAAGGGAGTGCTCGACAAT
GGAGAAGAGATTGCCGTGAAGAAGCTTTATTTTAAGCATCCAGAACTTGACGACGACAAG
CAATTTGCAAATGAGTGTACTAACCTTATGATGGTCCAACATCAAAATATTGTGCGCTTA
GTTGGCTACTGCTATGAAATAGCACATAAAGCTGTGGAGCACAATGGAAGATATGTTTTA
GCTAGCGTGGAAGAAAGAGCACTCTGCTTCGAATACTTGCAGGGAGGAAGCCTTGACAAA
CATCTTTCTGGTGAATCATGCGGGCTTGGTTGGCGCACACGTTACAAAATAATTAAGGGA
ATATGTGAAGGATTGCATTACCTTCATAATGGTTCCAAAGATCCTATATACCATCTGGAC
TTGAAACCTGCAAACATATTGTTGGATAATAACATGACACCAAAAATAGGAGATTTTGGG
TTGTCGAGGCTCTTCGATTCAACACAAACCTATACATTCCCCATAGTAGGGATAGAAA
>comp25295_c0_seq3 len=250 path=[73755279:0-219 73772226:220-249]
TGGTAATACATCGTCGGAGACGGCAGTCAACCAGTCCCGCCGAGCTCCAGCAGCTCCAGC
TAGATCTTCCTCCGGAGTCCAGTTCCGGCCATACTACTACCACGTTCCAGGCAGATGGGA
TGTCGAACCCAGTCCTCTTAGGAGTTGCAGAACACCATGGAGAACGAGTTACCACATACA
AGTGCAGTGCCAAGGGATTTTACATTCCAGTTGTTACAACGCATCACTGAGTGTAATCGG
TGTGCATTGG
>comp25295_c0_seq5 len=515 path=[73755279:0-219 73755658:220-474 73776451:475-475 73776452:476-490 73775564:491-514]
TGGTAATACATCGTCGGAGACGGCAGTCAACCAGTCCCGCCGAGCTCCAGCAGCTCCAGC
TAGATCTTCCTCCGGAGTCCAGTTCCGGCCATACTACTACCACGTTCCAGGCAGATGGGA
TGTCGAACCCAGTCCTCTTAGGAGTTGCAGAACACCATGGAGAACGAGTTACCACATACA
AGTGCAGTGCCAAGGGATTTTACATTCCAGTTGTTACAACGCATCACAAATAACTTCTCC
AAGGATTGCATAATTGGTTATGGCGGGTATGGGGTAGTTTACAAGGGAGTGCTCGACAAT
GGAGAAGAGATTGCCGTGAAGAAGCTTTATTTTAAGCATCCAGAACTTGACGACGACAAG
CAATTTGCAAATGAGTGTACTAACCTTATGATGGTCCAACATCAAAATATTGTGCGCTTA
GTTGGCTACTGCTATGAAATAGCACATAAAGCTGTGGAGCACAATGGAAGATATGTTTTA
GCTAGCGTGGAGAATGAATGAGTGAGTGAATGAAT
>comp25535_c0_seq1 len=205 path=[75547140:0-204]
ATCGAACAGGATCAAGAGGACGAAGAAGACACGATCAAATTGAAGCCGGTGGTTGGTGCG
TAAGCGATGGATGCTTGTGTGGAGCGGCTTTTGGTTTGGATGCTTCTCACACGAGATAAT
TACAGGGCGCTATCATACTTGACACCATGTAACGAATTGATATCAATAGTTATTTTTTTT
GCGTGTCAAAAAAAAAAAAAAAAAA
>comp25651_c0_seq1 len=571 path=[75622324:0-42 75622419:43-306 75622419:307-570]
CAGCAGTACGATTACTTAGAAAGGTTTGGTCCTTAGCCTTTCTTATTAGCTCTTAGTAAG
ATTACACATGCAAGCATCCCCGTTCCAGTGAGTTCACCCTCTAAATCACCACGATCAAAA
GGGACAAGCATCAAGCACGCAGCAATGCAGCTCAAAACGCTTAGCCTAGCCACACCCCCA
CGGGAAACAGCAGTGATTAACCTTTAGCAATAAACGAAAGTTTAACTAAGCTATACTAAC
CCCAGGGTTGGTCAATTTCGTGCCAGCCACCGCGGTCACACGATTACAGGTTTGGTCCTA
GCCTTTCTATTAGCTCTTAGTAAGATTACACATGCAAGCATCCCCGTTCCAGTGAGTTCA
CCCTCTAAATCACCACGATCAAAAGGGACAAGCATCAAGCACGCAGCAATGCAGCTCAAA
ACGCTTAGCCTAGCCACACCCCCACGGGAAACAGCAGTGATTAACCTTTAGCAATAAACG
AAAGTTTAACTAAGCTATACTAACCCCAGGGTTGGTCAATTTCGTGCCAGCCACCGCGGT
CACACGATTACAGGTTTGGTCCTAGCCTTTC
>comp25764_c0_seq1 len=291 path=[75702781:0-290]
AGATAGGGAAGTTGTTGAAGTTTGTTGTAATTTTTGCCTCCATTTTCTTCTTCTTCTTCC
TTCGATCGATCGATCTACAGCCGGTTTCGCCTCATACAGATTCTTTTCTTCTTCGAGATT
TGTCCATTCCATCGCCGCTAACCTCCGTCGCCGCCACCAGAAACAAACAGCACAGAGATT
AACGTATACAGCACAAAGAAACAAAAAAAAATTCCTGACTTTTTCCCTTCCAGAACTTCC
TCTTTTGGCATCAGTGATCGCCGGAAAAGGCAAAGAAAGATTAATGATAAA
>comp25851_c0_seq1 len=232 path=[75788568:0-231]
CATCCATTTTTTCGGGAAGAGGTAGATGGAGAGCTCGGGGGAGAGGAGAGGAAGCAAGGC
AGCGAGTGAGAGTGATTGAGCCGGCACAAGTCCGAACGGCTAGCGCTAATGCCGTCACCG
CGCGCTTCGTCTGTACAGCTTTGACATGGACCTGCTAGGTGGGCTAGACCTGGCGACCCC
AGGTCAGGCGGGGACTACCCCGCTGAGTTTTAAGCATATAAAATAAGCGGAG
>comp26297_c0_seq1 len=789 path=[76179156:0-788]
AATTGGCCCCCAAATTTGCGGTACAGCGCCATGGCGATGGTGGTCTTGCCTACGCCACCG
AATCCGACGAGGGACAGCACGCGCCTCGCCTTGTTGGGATCTTTCACCCAGCGCTCGAGA
TCGCTGATGGCGTCAGCCATGCCCACGGGTTCCCTGATGCCCACAAGCTGACGTCCTGAC
ACCTGGTTCTCGGCGGCGAGATATGCGGCTTCGCCGGCAGATCTCCGCGCGATCTTGGTC
GGATCCGGGTCGCGGACGCCGTACCTGGTGCGCCGTGTGCCCACGTGCTCGGCCCGGTTC
TTGAGCTCGGCGATCTTCACGGCGATCTCGCGTCGAGGAAACCACGTCAGGATGCCGTAG
ATCAATACGTTGACGGAGGAGCAGCAGCCGCCGCCGCCGCCGCCAGGGTCGTCGGGAAGC
CGGTGAGCGAAGTCGTCGACGCAGTCTTCGATGTCGTACGCGATGTCGCGGATCTGCTTC
GCCCAGTCCTGGATCTGGGCGTCGTGCTCCTCGTCGCCGGTGCCGAGGTTGGTGAGGAAG
GCCTGCATGCTGCAGAGCTCGTCGTTGATGTACTGGATGTCGCCGCGGACGCCACGGATC
AGAGCGTACTCCTGGGCTAGGAGGCTGCCCAGCTTGCTCACCAGAGACTTCACGGTGGAT
TGCGAAGCTCCCACCACCAGATCCATTTTCGAGTTTGACGACCCTCCCCGCGAACTCTGC
CGATTATGGATGGGATGATGATGGATATTTACGTTGTGCCCAGAAATTAGTGCTGAGAGC
TTTCTCCAA
>comp26514_c0_seq1 len=650 path=[76363614:0-649]
GACGGTCAGAGGGGTCACCGGAGGATGATTGGTGCGTCGTCGTCGACGATCGATCCATGC
ATTGAGACGACAACGCCGAGGACCACCTGAAGAAAGGGAAGGAAAAGGCGACGTTTGCAG
CCATCTCCTCGGCCCTTTTCCCCAACGCCAACAGTGCTGCTGTTGTCGACCGCGCGCGCG
CTGCGCCATGCATGGCTGCTGACTGTTCTTGTGAAGGCCAGCGTCCAATTGTCGACCTCC
TCTTGGCTCAGTTCGTTTAGGTTTCGCTTGTCTGATGGACGTGCGGACGATCGACAGGTT
TCTTCGGAGGATCCATGTCGTCTGCTTCGGTCTGCTACGACCTGCTCGATCGCCAGGTGC
CTCCATCAATTTGACCGGTAGCGGCCGCGCCGTCGGTTCGACGCAGGCGCCAGTCATTGT
TGCGGCGGAAGCCCCATGGAATTGCAGCTTGGTGTTCGGAAGCTTGGAAGGCTTGGAAAA
GCTGCGAATCTGCATTGACATTGATCTGACATGATGGTCGTTCGTCGCAGCTAACCAACC
ATCTGCTGCTTGAACCACAACATATATACGGAGTAGTTACTTACTTTCATTTTGTTTATG
TTGTAAATTCCAGTTTTTTACCCCGCTCCCTAAGCGAAGTTGGTGACAGT
>comp26576_c0_seq1 len=493 path=[76415446:0-492]
ACGAAAGAGTTAACCTATACGCTCAGATGGCGCCATGGTGCGTTCGGAGCCACTTTCTGC
GAATTGTCCACCACTGCCCTCTCGTGTGATGATCAACATACTATCTTCTGCGGAGACCAC
CACTCACGTGTGTAGGTGAGCCATGTTGAATCCATCAGGCACCCGTCCCGGCGTATGAGC
GTCTGGAGGCTCACCAACAAAACTTACATAAGACCGGAACTCGAGAGTCTGGCATCATCG
TGAACAGAGGCACGAGAGTGAGCTGTGAGTCCTGACTGAGCATGTCTCGAAAACTGTGAT
AGATTAAGCCATGGACCAAGGACCAAGAGATCGACGGGCTTGGATATTGCCGCAAGGCTG
AAGGTAACACCTTCAGCTTCAAAATGCTTGAATACTCAGCCGTCCATCACTTCGACCGGG
GTTAAGCTAAGATCTGGTGGCGGTAGCCCGTCAAACGAATTGGCATCGGACAAGACAAAT
CAACCAAAGAATA
>comp26691_c0_seq1 len=219 path=[76506748:0-218]
TGAGCATCCTGTTGGCATGGTACCTGGCAGAGAAATGGAAATCCATGAGTAATCAGGAGA
ATGCGCGAGGTTCAGTGAGAGGATCCGTGCGCCTCTGGCCTATGGGTAGGTGGATCGGCC
TGAGTTTCGCGGGCGGTCAACCAACCCCTCACGCTGAGATCTCTCCGATGCCACGCGCAT
TCGACTGGATCTCGAGCTAGCAAGACACGGCAATCGAAG
>comp27033_c0_seq1 len=857 path=[76802693:0-856]
GGTAATTTGGGGGAAAAGACGAACAAGGAAATCTCAAAGAAAAAAATTGGAATGCATCTG
ACTACGAAATGTGATTAATTAATGGGAATTCGCAAGAACAGAAATAATATAATGAAGAAT
TTTCAGACCATTGAGGATCACATATGACCACACTGTGGACCAGGAATCTCCCAATTTCTG
TAAAAAGCTGCAAGTCTTATTTGTAGCACATGCTCTGAAAACCACTTGGCCTGCCCTGGT
TCTCCTGGACAGTAAGGAAATTATCAATGTGGACAAACGCAGCTGGGATACTGCATCTGC
AGTGCTCCCTGATTCTGATGGTGGCTAAGATTCTCAATTTGCTACACTGACGAGGAATGA
TATGTTAGCTATGGAAATGATCAACACAACTCTGCTGAATCTGATGTGCAGCCTGAAGGA
ATGGAAATCGACGTTGTCATAACTGAAACTGAATGCACAGTCTCTGCAATTCTTGTTACG
TGCAAAGGGCAAAAGCTTATGGCCTCTGTAGAAGCAGTCCATTCCACCCAGCTCTGCCGC
AGCGACTGATCAATCAGATATAATGGCTTCAAATCCCCCATCTCAAGCAGAGACGTTTGT
CACCAGGAGCAAGGTCAAGCCTCGTCTGATTCCTGCTGCTTCGAACCTGATGAATACCAC
TCGTGAGGTGGCTCCCAGCACCAAGCTTACGCCTGAACCAACTCATGTTCCTGTGCTCCA
ACACATTGGCGTCGTCCAGTGTGGGATCCCCGCTGAAGAAATCTCAAACTCCAAGTTGAT
GGCTGATCAAGAGGGCGAGGCTTCTTCCTCTACCACTTAACCATCTAAGGCTGGTAAGCA
ACACATCACCGGTTAGC
>comp27054_c0_seq1 len=692 path=[76818619:0-691]
GGGGAACATGATCATGGCTGTTTCGGGGATGGATTATTTCCTTGGAGTGCAGAGTCACCT
AGGGACGATGATGCATCGGCAGCGCTGAAGCAACAACTGCTTATGAAAACAAGGACTTCC
AAGCCCAAGACCAAGGTATATGTATATCAGTTCGAGACTCGTTTTATGGTTCCCGGAGTT
GATCAGAGCACTGCTGAAAACAACGGCTCTGAAATGGTGAAAATTGGGCTCCATGTTCTT
ACAAGATTGAGCGAGGACTTGGATGAGAGGAGGTTATATTCAATACTGAAATCTGTAGTT
GCCAGGTATAATGGCAACCAGCTTATAACAGAGCAAGAGCGCGTGAGGTGGGAGATCAAG
CAGATACTGACAGATCAAGCACAGAACTTTGGAATTGCCATTCATGATGTCTACATCGTA
ATCCCAAGCTTTGAGAAGATATTTACTCAGGACATTGAAGAGAAAGAGGTGACTACACAA
GGAGTTGAGCAAGATAACAGGAATGCAATGATCAGTCACAGGAGGACGACCAGATCTGGA
ACAAGAGGCAGATTGTTTACATTTTTTATCTAGGTACTGCGCTGGGCATTATATTTTTGA
TTCGGCCTGGCTGCCTAGAGCTTATGACCGTCTGATATTGGCTGCATTTGCTATATTTGG
GGCCCTTCCTCGTCGCCCCGGCGTTCCCGCTC
>comp27135_c0_seq1 len=707 path=[76888107:0-706]
AACGCCACGACCTTAGGCCTCGCGGTGTCCGCGAGCTCTGCCCGTGCTCACGTCAAGTCA
AGGTCCTCTTCTCCCCGCTCCTCGTGAGCAATTGTCGCCAACTCTCTCGGCTACGAGTGC
TCCTCCTCCGCCGCCTCACGGCCTCAGTCGATTTCAGGGAGAGCGGTCGCAAATTTGGAG
GATCACTTCCGGCACACTACCAGTTCGACGAAATGTCTACGAGGACACGACACAATTACA
CAACACCACACCTGAATCCCAAATCATTTTTTCACTGCTACCCATCAGTGTTAGCTGAGA
AGGTGTAGCTGAATCCTGCATCTAGCTGACGTGCTTTCATACACCTTCTTCACACTTTTT
CACTTTTTTTATTACACAAAATCTAGCTGACTTTCCTTCTTGAAATGGATAGGTTTGCAT
TAGGCATGAAGGGAAAGCACGTTGTATCTTTGTTTTCCATGTCAACCTCGCGAACCCTCC
TGGATACCATGCTCCATCATAAGGACAAGAACTTCACACTCCTGAGTCCTGACCAACAAC
CCTCTCTGGTACAGAGAACAAAAGAAATTGGACTCGTAATTGGAATTGTGGTAAAAAAAT
CCGTGCTGGAATTAATATCGTTGAACTGTGGTCAAATGCAAATCCTGGACCGCAAGTCTT
TGACTGCAAGTCATGAAGTGTGAGGAAAAACGAGGCAGCTGGGCGTG
>comp27249_c0_seq1 len=610 path=[76990130:0-609]
GGAAAAAAAAGTAATGATATGCGATTTGACAGAAGCGGAACTCTCTTCTAACGGTACGGT
CAGTTTGCGTAAAGAAGAAGCAGCTGAAGCAGCCCGCATATTAGGCGCAGATAAAAGAAT
TCAGCTAACGCTTCCAGACCGCGGCCTAATAATGAGTGATCAGGCAATTCGGTCAATTGT
CACTGTCATCAGAATCTGTCGGCCAAAAGCGGTTTTTATGCCGTATAAAAAGGATCGCCA
TCCGGATCACGGCAATGCGGCTGCACTGGTGGAAGAAGCGATCTTTTCCGCCGGAATCCA
TAAATATAAAGACGAAAAAAGCCTTCCGGCGCATAAAGTCAGCAAGGTTTACTATTATAT
GATAAATGGTTTTCATCAGCCGGATTTTGTTATTGATATCTCGGATACAATAGAGGCAAA
GAAACAAAGCCTCAACGCCTACAAAAGCCAGTTTATCCCGTCAAAGGATTCCGTTTCTAC
TCCTCTGACGAATGGGTATATTGAAATCGTTGAAGCGAGAGAAAAGCTTTACGGTAAAGA
AGCGGGCGTGGAGTATGCCGAAGGTTTCTTTTCCAAACGGATGCTGAAGCTTGAAAAAAA
AAAAAAAAAA
>comp27803_c0_seq1 len=522 path=[77447193:0-521]
GGAGAACTAATTCTTTGATTCTGATTGAACAAGTGGACCGATTAGTATGCACTCGATGAG
AAAATGTACATTTTCTCGAAAGTAAGACGCAAAGATTCTATACAGTCTATACACCATACA
AAGATTCTCCACATCTTCCGATTTTCTATGGCAAAAATGAATAAAATTGTTCTAAGAGTG
TTCCCGTTTTCAGTACACTGCAAATGAACGCCTCCGAGGCAGATCAATCTATACTCTGCC
ACTCCTCTACCTGACGCAAAAATCCCAGACCCAAGAACATATCTGTACAACAATCGCAAT
GGATAAGATGGCATTCGAAGAGTGAGCCGCCTTTGGTGCTAGAATCGACTGACTGTAGAG
AATGACGAGCGCGGTGATGCCGATCATACCAATGAGGTCCGCAACGCGAGCACAAAAGAC
TGGGAACCCATGCCGGCATTTCTTGCAAGTGGCACCCAAAGCGACGAGGCTCCACCAGGA
AGTGAAAACAATGTGAAAAACCCATCGATCCTCATCGGACCA
>comp27933_c0_seq1 len=211 path=[77535718:0-210]
TTTTTTAATTAGGAGGTAAAACATTTATAAGCCCAAAACCAAAAAGATTCTCGTTGATGT
CATTTGTTTTGATGTAGTAAAATGGATGGTAATGGAGGCGTGTCGGCGGAATGCAAACTG
CCACACGTGTGGATGTTATCTTTTCTCTCTTAATAATTAAGAGAGAGTCTTTTAAAGAGA
AAAATAACAGAAGAGTTAGACAAAAAAAAAA
>comp28009_c0_seq1 len=209 path=[77599173:0-208]
TGGATCGTGCGCCTCTCCTTCAAGATTACAAGCCACACGTCCAAACAAAGGCTGGCTGGC
TGGTTGGCGGTCCTACCTTGCCGAGCTGGTGAATTAAGAAGTACATGACGGTACACCAAG
AGCAGTAACACCTGGCTCTGGCTGGGTGGGTGCCGAACCGACGAGTGGTTAGTTGATGCC
GAGTGAGGCTCGCGGTGAAGAAGAGCAAG
>comp28120_c0_seq1 len=595 path=[77685788:0-594]
AAAAAAAAAAAAAAAAAGCAGCTCGCTTGGGGCGTCAATGCGGTGCGGTTGGATATCCAG
TCCACCGACGAGCGTGCTTACATTCCGTCGACACGAGGTCATCATCTCCTTCCATCCCCC
TGATGGGCAGCCCCGTCCATGCCTCGATTCGGAGGAGGCAAGGCCGGTGGTGCCGGTGGA
AGCTGCTCCAACATGGACAATGGCAGGTTCGTCCCCGTGCATCTCCGTTGCGGATCCCTC
TACTCCCTTTCCCAACCGACATCCATGGAGGTTAACGACACAATGGCGAGGGCATTTTCC
GGCCGAAGAACTCGCCACATCTTCTGCTCTCCTTTGCATGGTTCCAGGGTAGGGCGAAGA
TCTTTTCATCGTGAAGTAGAAAATGAAAGAGCGATGTGGTCCACTGTTCTTTGCTCTTGA
CGTTCATATTACTTATTTTTGCATGAAGAAAAATGTGCAAGCGATTGGTTGTCACATTGC
ATTTCTTTGCTGGTCCGGGGTCATCATGCAATCCCATGTAATCATGTGGACGCATATGTG
TGTTTTGTTCCAAATTGCAATGAAGCGCGTGTATCATGACAATTCTGTTGCAACA
>comp28172_c0_seq1 len=322 path=[77725495:0-321]
AGATGGACAGCTATATGAGAGGTCGGGATGCTCCCAGGCTTGCACCCGCCTCCAATCCCA
CTTGTTGTCTTGTCCTCAATTATTCGCCGAAATCTTTCATCCTAATTGGCAGGACCATTT
GACTAGTGACTACCCATGTGGCTGTCTTTCCATTGCCAAACGGCCATGGCTACAGGTTTT
TAGATTTATACTAGAAGGAAATTTCACCAACTACTAAGAATCTAAGATGATGTCAGTTTG
GTGAGAATACTATGAGTTATTGGACACAAGTCAAGCTCTAAAGATACTGATTATACCATT
TGCATACTTATATGATATGGAT
>comp28302_c0_seq1 len=932 path=[77832313:0-931]
AAAACGGTAAATTGAATAACATGTGGTAAACCTTATTACAATAAAAATGAACAGCACAAA
CAACTTGAAGAAGGAAATGGGGGAAGCCCCTGGCTCTGGGCATCGGTTGCTCTGCTTAAG
TTGCTGCGCAGATCTAGGAAGCAAAGCAGAAAGTGACTCCATTGTTGATTTGCAAGTGTT
CGATTAAGTCTGCGTTAATGAGGGCTTTCAATTAGCAGAATGACTGGCGTATTGCGATGG
CCTCTTGCAGCTTGTTGCAGTTTAGCTATTATTGTTTGGTTGACTTGTGGATGGAGCGCG
ACTTCCTTGAGTTGGTCCATCCGTGTGATGTCGATGCCAGCAGGTCCATGAATAACATGC
AGATCTTGACATAGGATATGTAGTGACACAAGTTTAGGCAGCAGGTGAGCTATGATTGCC
AATTCCATGGTTAGCTTGCACTGGACGCATATCCGCTCAATGCTTATGAGGTGATCAGGC
AGTATCTCGATACGCCCGAGGTTATCTTCAACAAGCTTGAGATATTTCAGTCCCTTCACC
GTGCTAAGCCCGTCGCGAATGCTCTCCCAGCTCAGACCAGTGGACCAAAGGCACAGTTCC
CCCACAGCACGTAGCTGCACAACAAATTGTGGGAACCGGCTTAGTTTGCCGTGCAACTTG
AGCGAGTCGAGTCTCCCCTTCTTGTCAGCGTCTGACCGTATAGCATTCACAAATTGCCCC
GAGCATTCCTGGAAGTCCATGGATAGGGACCGGTTAAGATCGGGCTCGTTGGTGCCATCA
CGGATGAACTTCGTAATGGCCAGTGAAATAGCATCCAGGTTTTTCTGACTTGAGTCAGAT
TTGAACCATATCTTCACCTTCCGCAGCCGCCTCATACGCATCATCAGTTGTGGAAATCCT
GGACTCCCACTGGTGACAAATCCTGCGAGTGT
>comp28365_c0_seq1 len=337 path=[77881481:0-336]
ATGCCCGGCGAGGCCGAGCAGACAACAGGAACGTGCCAGGCCAACAACAAGGCAAAGCTC
TAACCCGGTCCCTGCTCTGGACAAGAACAATGGCGGTGGCACTAGTCAACCTGGCCGGGC
AGGCCGCTCACACACGAGCAACGAACCACTAAGGAGCTGAGAGGCACTTGATCAGCGACT
GGCGCCAAATATATACACCTGCATGGACATGTACTCCACGGTCCACGCAAAGGAGACATC
TCATGTAGAGGTGTATCATGCCTGAATAAGACTATGAATGTTATACCTCATGAATGTGAT
ATATCATCTATAGAAGTATTGCAATGTAATCCTTTGG
>comp28375_c0_seq1 len=449 path=[77889183:0-448]
CATGCCAAAGCAACATCGTACCTCCTAGGAGATTGACATTATATCATTCTGCCGCTTGAT
ATTGGTGCATACGATTTGTGCCCGATGATGTCCTTCAGCTTTCATCCGGGTGTCATCCGT
GCTGGACTACTCTGCAAGTGGATCTTGCGCATAGTTTTTAATAGTAGGCGAAGACATTCT
ATATTTGGCACTAAATTGGTGCCATAGCGCGCAAACGGTGCTAATTTTTACTATTACATG
TTTAGCAGGAGGTCCCTCCTAACGGTGCTATTTACAACTATGATCTTGCGGCAACTTCAA
GAATTCTTACATGATGCAAAATCAGGTGGCGACTAAAACTTCTCCCACTTCTCTCTTTGT
TGACGGACTGGTAGAAGTGTAGTTCATGTAATATGGGTGATCCTGTAGCACATGCACTGT
AGAATAAACGCTGTAACAATGTATTCGGG
>comp28383_c0_seq1 len=507 path=[77897008:0-506]
GTTGCCATGCCATGGTCTGCGTAACGACACCCGAGGTCCTTTTTATGGCGCCAGGCATCG
ACGCTGTAAAACCCTTCCGTTGTCCTGAGCAGGTTATAACGACATCAAGCGACAGCGACA
AAGAAGGCGGGAAAACTGTGGACTCCCGGCTATGTCAAATACGCTGAGTCACCCAACAGA
AACGTTATCCGCTTGGCAAACGAATACATGGAAAGTGGGGCCGGTCGGATCACCAAGATA
AGTGGTGTCACGAATAGCCCTCGCTTGCTCTAATCATGGGATGGTACATCGTCATTGCTA
TTGGATGCAAGACGAATCCTGCAACAGCCCTCCGGACTCAGTAGGTCCATGGATTTAACT
ACAACAGGAAGCCGGTCAACTGTGGAAGACTACCAGTATTCGAGCTGGATAAAGAGGCTC
GGCACCATGGTATAGATGTAATAGGAACCATGAAACTCCCATGTCGCAAGCACTAACAGA
GCTGTAACCTCCCTCCATTAGCGGTAA
>comp29146_c0_seq1 len=215 path=[78496231:0-214]
GAGGGACAACAGTGTCCTGGAAACTCTAGCAGGAATTGTCATTGGCAATGGCTTGGGGTT
TCCACAACTGTTGAGTGATATGGCGAAGCTGAGGAAGGTGAAGATATGGTGTGATTCCAT
GACAGATGAGTCGACAGACTTGACTGGTCTTAAGGAAGGCATCAAGGTATTCACGAGTCA
TGGAATCCGTACACCGGCCAGAAGAACAAGATCAC
>comp29237_c0_seq1 len=217 path=[78560217:0-216]
CATTACATACGGAAGCTGCGCCATCTATCAGCGATAGATCATTCTTTTCTTGTTCACCTG
TCTTGATCCTCATGTCATATTCAATTACAATATCGTCAAGAAAATCTATCCCTCGCTTAG
GGCCAGTCATGTTGATGAGAGAACCCTTCTCAACAGTGATGGGAGCATCTCTGGTAAAAT
TGACGACATAATTACGCAACGGATCCAGACGATCCCG
>comp29282_c0_seq1 len=550 path=[78601465:0-549]
GGAAGAGGAAGACTGATTGTGATGATGTTGCTTCATGGGTTCTTGGAAGAACTATTGAAC
TGAACAATCTACTTTCCCTGAATGGAAATCGTATCCAATTCATACTAGGGTTCGCTGAGG
AGAATAATGTGGTGTTTGTGTGGACACACGGCGTCGTCTTTATGGTCCATCTTCAGTCTT
TGCAGTTCAAGAAACTTGGTGAGACCAGAAGCCTTTCTTGCTATCATCCATTCGAAGGTG
TCTACACTGCAGGTAATAGCATGCCTTCAAATATCAGTTGTAACAAAACCAAGCCAATTT
TTTATAATCGGTTGACAGAATTTACGGTTCACACCTTTTTGTGTAGTTAACAATTTTAAC
CAGTATCATATCACTTGTTTCCTTTACTGATCGATGACCTCTTCAACATACAACGGTTTT
GTTCCTGTAGTATTTCTGTGCTGATTCTTGTGTGGTGTTTTATGTAATGATTATGATATC
TGAAAAAATTCCTTTAGTGGTATCTAATTTTTTGGATGCTTTTGTAGTCACGCGGTGGGT
TGTAATTGGT
>comp29327_c0_seq1 len=532 path=[78630563:0-531]
TTTTTTTTTTTTTTTTTTACTCACTCGAGATGCTAATACCCCCTTAAAACCCGCTGGCTG
TAACTCGTGGACTTTGATGCCGGAGCGCAGCCTCGGCTGCTTGGTCCAGCCTGCGTCGTG
GACAAAAAGGGCGCAGCTGAGGGCAGGCGAAGGTCGTGCAATAATAGTCGCCCGGCGATC
AATCTTCACGTCCATGTAAGTGAATCTCGTGTGTGCGGCGGAATACGTTCCAAATTAGAC
CTCCGACTAGTCAATACTGGGTATTAATGACCATACCGTCGGTGGGTATGGATATCCTCG
CTTGAGTTGACTGATCAGTATCCATCAATCGAGCCCAGTTTCCGGCCTCTTACTCCATAC
CAAATAACGTCTGAATAGCGCGTGCCCATCGTTTCCTATATGCCTCCTCGGACCAACCAG
TTCATCCCGCAATCGGAGCCGCCAGAGACCTAGGGGCAATCTTCCACAGCGCAATAGGTG
CTCATAGATAGTCCAAGATTAGTCTCGAGGAGGAGCCCTAGCACCGCGTTGA
>comp29336_c0_seq1 len=349 path=[78636006:0-348]
ATAATCTGCATCGGGGTGGCATCATGCTTATGGTTAGTACATTCCCAATTTTTTTGACAG
GAACTTGGAATTGCGCAGCTCCTGAAATCTGAAGGAAAGTTGTGTGAGTTATGTCCTAGT
TCAAGCAGCCCTATGGACAGAGTTGATATGTGGACTTCTAGCTACTTATGTCGGACAGTA
TGGGTTATGCAAAAGATATGACTTCTGTTCTCCTAAAATACCTTTCGATGTGATTCTGGA
TTCACTATGTCGACTCAGCCAGCAGACTTGGGCACATCTTTTACATGTTATGGATCAAGA
AGCAATTGAATTAATTATGCAGAGAATATGATCAGGTCCGTTCCTTCCG
>comp29494_c0_seq1 len=247 path=[78764703:0-246]
GGCTTCTCCCACACGGTGGTGCAGGTTCTGTAGTTGCTTGATGTGCCTTGAGACGCTCAA
TGTGCTTGGCAACGAGGCACTCCGACAGGGGCGCATGGAGTACTCCAGCTGGTCCACCTT
TCCCGCAGCTCTGCATCGATGCCTAGTTCTTCGGCGGATGCGACATCAGTGTCGGGAATG
ATTTCGCGTCATGCGCAGGTTTTTCAGGACAGTTCCTTTTCAGTTCAAGAACCGCCAGTT
CTTCAAG
>comp29587_c0_seq1 len=219 path=[78832216:0-218]
AAAAAAAAAAATATACAAAAAAAAAAAAAATATAATAAATATAAACAATAAAATAATTAC
TAAAAAATAAATATGAATATAATTCAATGTATCAAATTTAAATAAAACATTTAAAAACAA
ATAAATATTACAAATAAAAACTATAAAAATATGAAACAGAATATAAAAATGATAAACTAA
AAATAAAAACAAACAATAACAAAAAAATACAAAAATAAT
>comp29922_c0_seq1 len=331 path=[79091765:0-330]
GATTCAAACGCAATTTTCATTGTTATCCCCCGTTCTAATCAATGATATTTTCTAAACCAT
ACACAAGCTGATCAATCTTCATGACTTGTTCGACTGACAGTTTAACGCCTGACATGAAAG
AAGCACGGTTATAAGAATCATGGCGTATCTGAAGCGTTTGGCCATCCATGCCGAACATGA
CCTCCTGATGCGCGATCAGTCCCGGAAGACGGACGCTGTGCAAGCGAATACCGTTTTGCT
CCGCTCCTCTTGCTCCTGGGAGAATTTCTTTTTCATCCGGATGTCCTTGCTGCTTTTCTT
TACGGACTTCTGAAATCATTTCCGCTGTTTT
>comp29985_c0_seq1 len=525 path=[79137319:0-524]
GGGCGGAAGCTACCTATCTGCGATTATTGAGTAACATGAAACTGCTACAAACATTGGAAT
ACTGCAGTGCCCAATTTCATGGAAAACAATCACACTTCTGAGAATTTGCTTTGGACAGAA
GCCAAAAGGAGCAAAGGAAATAGTAAGGGGTTACTGATAACCGAAGTCAATATCAAGCCT
TGCTAATCTATGGGGAGAAACATCTTTTGCCCAAACAATTTTTTGTTTCTAATCTAATAC
GATATGCACAGCAGACAGTTATGGTATCTTCCTTTTTCTTGTGAGAAGTCTCCAAGAGAG
TTAACCATAACAATTCAGCACTGCCATCTCTGGACAAAAGTTTTGTTGTGTACGTCACCT
AGAGCTTGCCTTTTTTTTGGACTGAACCTGTACGGGAGGCCACAAAAGTAAATTTTATTG
AAGACAAAGTGCTTATACCTATGGTCTCGAGATCTGTAATGATATGCACAGCAGGCTGTT
ACAGGCTAGCCACTGGACTAATTTGCAGTGCAATTATGACTGAGA
>comp30039_c0_seq1 len=341 path=[79180299:0-340]
GTAAAAATGGCACCAAGGGTACTTCAACCATTCCATGATGATTCTACTTCACTCATATGT
AGAAAACAAATCATCATGATTAAATATTGAAAGCAATTTCTCTCAGTGAAAACCTGTTTC
AAGATCTGTGGCATTTGTGGCTGTGAAATGGGCACATATTGTTTTCTCTTTTACTGGATC
ATCACTGACTATTGCACCATAGCTTTTGCTATAGCATATTATGGTTTTGTAGAACTATAT
ACTTTCTAGGATTAATCTCCATTGCATTGGTGCTTTACGGATAGCGCAGCATGTTCTTCT
CTGTCATCTTCATATGAAAGATGCAAATTATTTTCTGAGTC
>comp30066_c0_seq1 len=274 path=[79197745:0-273]
GCTTGCGTTTTACCCTTAAAAATGCGGCAGGTAGGAGTTCCCAAGGAGCGTAGCGTAGGA
GCTCCCCATATAAAGAAAAAGACGAGGCCATGGCCTCCCGCGCGCCTAGGTCGGCCATTT
ACAGCGCAAAAATCATAGTGCTCACTTAGCAAGGAGCCTGCCCGGCGTCGGCCTTGGGAC
CTTGGTGGGCTAGGCCGCAAGGCCTAATCTGAAATGTGTAGGGTTTAGGGTAGAAAAAAA
ATGTCAACCTCGTCCAAAAAGTTCTGGACATGTG
>comp30236_c0_seq1 len=216 path=[79324022:0-215]
GTGAAGCGTGGACGGAACCGACCCCCTACCCGAACGAACGAATATTATAGGCGCGAGCGC
GAGCGAGGGAGGGACGGAGGCCAGGAATCGCCGCGCGGGGAAGATGGATATAATTACGCC
CAACACGCACGGGGTGGTGATGGCCGATAGCTCTCCTGCCACTAACGCTTCGGACCCTCG
CCTCTCTGACGGCGGACGGACGGACGGACGGACGGA
>comp30407_c0_seq1 len=248 path=[79453047:0-247]
GGGTGCTACAGTGCTTGCTCGCTCTCCGCCTGCCTCGCCTTCGCGCGAGTGTGTGTGTGC
GCTAATGAGTAGTGACACTGCTATGCTATCGGCGCAGGCATCGCTGCTCTGACGACGACG
ACGACGAGGTGCAGAGAAAAAGGAGAAAAAAAAAGTCGGTCTTGTTTTTTTGCGGGCTGT
CTCGGCTTTGCTTTGCTGGGTAGGTGCTGGTTTGGTAGGAGGCGTGGTGTGGTGTCGTGC
TGCGCGCT
>comp30560_c0_seq1 len=462 path=[79571657:0-461]
GTTGATGATCTTGTCGACGTGTTGTTGGATGGGAAGTTGGGCCATGAGGTGGCTAGTACT
CTCACAGGCGGCTTGTGAATAGTCATGTTGGCTGGCTTCCGGTGGAGAAATCTTGAACCT
TTCACGCCTTTCATGTGCATCCTCGACACGAGCTAGCAAGGTTGATAATTTTGAAATCAT
GGGGCTTCGCTTCAACATTTTCACTCTTGGCAACGAAACCCAGGTGAGCCTGCGGGAAAC
CCAAAAGATCTTGGATCCAAGACGTTTCCCCCCAAAAAGGCGGGTCTTACCCCTACCGGT
ACCAGAGTATTGGATGAAGTGCATGACCTCGTCGAGGTAATCTGCCGTATCATAGCAGAG
ATCCCGGACCTGCCTCATCCAGCACCTGGTAATGGTGTTCTGCGGCGCCTCAAATACATC
CTTGAATCCGGTGCATAATCCCTCCACTCCTTGGCCGAGAAT
>comp30607_c0_seq1 len=226 path=[79605963:0-225]
ACCCAACTAGAAGTGATAGTTCATTAGTTACCACTAACCTCTCAAGAATACGGAAAAACA
AGTTACCCCTTAGGAGCTTTACCATTTATTTGATGAAACTGCAATTTTACCAGGTCATAT
ATGTTTCTTCAAAGTGTAAATCCAAAGTTAAATGTGATTGTAGCCTCGAGTATTTCCCAT
ATCTTACCATGAACTGAAAAAAGTAATGAAAAAAAAAAAAAAAAAA
>comp30639_c0_seq1 len=203 path=[79630719:0-202]
GACAGACTGCCCTATAAATCCTGGTTAGGCATTTCCCCACTTCTCTTTTAACATCTGTTA
TCTGCCGAATTATGGGGGAAATAACTGATGTTGGATATATTTATATCTTCCAGAAAATAA
CTCTGTTGCTTTCTTTGTGCAATATCAAGCATTAGCAACTTCCACACATCCCAGACCTGA
TATTTATAATTCCAACTTGTGCA
>comp31016_c0_seq1 len=575 path=[79892412:0-574]
GGACAATGGGGAAGAGATTGCTCTGAAGAAGCTTACTCACAAAGGGCTTGAAGACAAGGA
ATTTACAAATGAGTTCAATAACATTATTAGGCTCATCATCAAAACATTGTACAGTTTGTT
GGCTACTGCTATCATCCAGGTAGCTGGATTATGCACAATGGACAATATATCTTTGCTCAT
GAGCCAATAAGAATTCTTTGCTTTGAATATTTGCACGGTGGAAACCTTGAGAGTCTCCTT
TCTGATGAGCAGCCATGCAGACCTGATTGGCAGACATGTTATAAAATAATTAAGGGAGTC
TGTCAGGGTTTAAATTATCTTCACAACGGACATATAGATTCTATTTACCATCTAGACTTA
AAGCCTGCCAATGTATTGCTTGGCAAAAACATGATTCCGAAAATTGGAGATTTTGGTATA
TCAAGAATCTTCCCCGTAAAAAAAACCGTTACCACTGCTACACGAATGATGGGAACAATA
GGATTCATGCCACCAGAATATATCAACAAACAAGAAATCTCACCAAAATATGACGTGTTT
GGTTTGGGTGCCATAATCATACAAATAATGGCAGG
>comp31092_c0_seq1 len=325 path=[79941684:0-324]
AAACATGCCTTCAACTTCATCTTTGTGGTGGTTCTTGCTGGCTACATCATTTGCATGTAC
GGGGCTATCAAGTATTATCGACCGCTATACGCCATCGCGTGGATCGCTTTCATGTCGCCA
TATTTTATAATTATGCTCAAGATGTCGCCACTTCTCAAGGGTTTCTACATTGAAAAATAT
ACCACGGTTCCTGTCATGACGATGTAATGTATTGTCTAAGGGTGCTTTAGCTCACCAGCA
GACAGGTGAACGTTCTCTCAAAAGAGTGCCGTCTTAGGACTAGGGCTCATCAATTAACTG
CGTAACTGCAAGTGTGTCTATGCTA
>comp31120_c0_seq1 len=264 path=[79960678:0-263]
ACATCATGACATCGACAAAAAACCTAAGACCTTTTGGCCACCATTCATCAACCTCCTGGA
AAAGCATATGTGGAAGTGTGAACATCTACATATATATACATCATATAGAACATCACATAG
TATCAACATCTGCATTTCTAACATCACAAAAGAACTAAAGAACAAATAACATAAAAAAAG
GATAGCCGCACACATGAATTAAATTTGAACTTTGTCCCGCCATACAAAGTTTCAAAAAGT
AAAATGGAGGTTCGTCAAGAATGA
>comp31141_c0_seq1 len=485 path=[79975244:0-484]
AGTAGTTTATGCAGTACAGGATAGGAGATGCCATCCTATAATGATTTTTTGGCCGAGGAA
TTCTGGTTACTGCACTTCATAGAGTAAATTGGCAGTAATTCATTAGGGCTCTAATAACAA
TCAAGATAATAGGTCCGAGTAAGTGTACATCAGCTACCATAGCTAGAGGTAAATCATCTC
TTGTTACTATCTCGTACCCAACTTAAGCATATTGGTTTTCCAAGTGAGTGTGAGACTGTA
GGCATTGGTAAATTACGGATAGTCCGTAACTTCAGACTGTAGGAATGTGTTGCAATTTGC
ACGTAAGTACAAATAAATATATTTTTTATTAGATCTTTCAAGCATATGGATTGTTCGGCA
ATTTGTAAGAGACTTACCAAATGTGTTATTTAGGATTCCTGCCTTTGCTGACCCATTAGT
CGTTTCTTTTCTATAGAACATCCAAATCCATTCTCCTGTTTGACTGTATAATATACCATT
TGAGT
>comp31274_c0_seq1 len=236 path=[80066701:0-235]
GATCAGCCGGCGGCCATGGCGGAGTTATGCATGGCCACTGATGCCAAAGATGGGTTCCAG
TTTGACGATCTGTCTACCAAGTCTCCAATGCATGATATGCTTCTTTCCAGTAATTCCTCC
ATCTACTGTTATACTATCTTGTAAAGACGCTTATCATGCTTTTCTGATGTGGCAAGATGA
TTTACTAATTTTAGCTTTGAATGTCATGTTCCATTGATTTTAAAAAAAAAAAAAAA
>comp31680_c0_seq1 len=230 path=[80354515:0-229]
GGCCTCGCGGGCGAGGTCGACCGACGCTTTGACGACTCGAGGGCGCGGCCGGCAAAGACG
AAGTCGACAGAGGAGTCCAAGAAAGGCAGTACGTAGGCGTTCGTCGCCAGCGATGGCGAG
CGGCGAGGAGCGTCTCTTGGCGACGACGACGGCCCCGGTCATGCCAAACTCCCGCAACGT
GAGCGCCTCCTGGGGAGGTTACTCATCAGCGACCAACGAGTGGGCTGGGA
>comp31732_c0_seq1 len=385 path=[80390065:0-384]
GGTCACTTATCCTGGGCTTCATCGTGGCGGCGAGGAGGGTGGTGGCACCGCCGTCGGGTC
CGCGTCAACTGGAGCTTCTGTGGCGGCGACGAGGGTGCTGGCGATTATGTTGGAGACCGG
ATCGAGAAGTCCGACGCAGACTCCCAAGCAGACGTCGGAGCGCCACCGCACGGTGAGCCG
CCGGAGGGCTTCCTCGTAGTGGTGCTGGATCTTGAGGAGGAGGAGTGACGCTTCCTGATC
TCTCTCCTTCATCAGCGGGGCGCCGTAGTCGTACAGCGCCGGACCGTAGACGCGGAGATG
GCCGGAGCTCGCCTTGGCGTTGAGGCTGGCCATCGCCTCGCCGGCGACCTAGGTGGAGAT
CGATTTGGGGAAATCTCTTTTCTTT
>comp31765_c0_seq1 len=485 path=[80412752:0-484]
GAAGAAGAATATTTTCTAGGCAGTAAAATTTGTTATTCTATGTCTGGTCTCATGCACGAT
TTTGCAAGGATGGTTTCAAGGACTGAGTGCGCAACCATGGATGGTCTACAGTTTAATAAT
ATGTTACCAACTATACGTCACTTGTCAATTGTGACCAATTATGCATATAGCAAAGATCAG
CATGGAACCATACCTCGCAATATCAAGTTTGAAGAGAAGCTGAGAAATACAATTGCATCA
GTGAGGAAATTGAGGACATTAGTTTTATTTGGGCACTACGACTCTTTCTTCTTCAAATTG
TTCCTTGGTATATTCCAAAAGGACCAGAACTTGCGCCTGCTGCAAATGTCTGCAACATGT
GCTGATTTTTTTTTTGATTTTGTTTTTTGGAAAAGGAACATGTGCTGATTTTGATTCCCT
CGTGTGTTATTTGGTAAACCCTGCACATCTTCGCTATCTAAAAAACGTGAGTCTGATGAA
GAGGA
>comp32024_c0_seq1 len=435 path=[80591242:0-434]
AGGCGACTGTAGAAGTTCTTATATCAGAAGTGCAAAGGGGTTTCAATTTGTGCCTCGGTT
GTTTGACCGGTGATTTGGATGAAGAAATCCAACTCTTCGATGGTACCATTGGTGAGTCAC
GATGCTTAAAGAGGTCTGTGGTTGCTGTAGCTGTACGTTCTTGGTTGGTGCTGAAGTTCA
AGGCAGGCCCGGAGTCATCCAGTTCAGCTGAACATTGTTGTTCCTTTCGGGCGAACAGCC
ATGGGCTTGGTACTCAAAAGATAAACACTGGTTCTGCGTTGATCACAGTGAATGTGACTT
GGTCGCCATTGCCTTGGGGGGTCTTGAAGTTTTTCTAGTTAATCATTAAACTTTGTCAGC
TGAGCATACCTGTAACGAGCTTTCAAATAAGGCAGTTAGAGTCGAACACTTATACGCGAT
GAAGCTCTACATTGG
>comp32128_c0_seq1 len=431 path=[80656813:0-430]
GCACACAGGTAACAGTGCGTGCGAGGTGTCTATAGAGCAATAACGATGTGGAACGAGACA
AAGGTATAGCTTAAATATATACAACACATCGGTCGTTGCTTTATATATAAGGTCGGGTGA
AAGCCTTTTTTGCTAAATCTATACAACGCAATCTTCCCACATCATACATTTGTCGTGTTC
AATAAGTCCGAGTAGATGCCAAATCGGGAAGGAATCAGGTCCTGTAGGTGATATGTCATC
ATATCTGGAACAAGACGATAATATATCTGGAAACCGGTAGCAATTTGGCATTATGTGTGG
AACAAGACAATAATATAGCATTTTAGGTCATAGGAGACCTTGTTGCTACAGATAACAATA
ATAACGTGTGAAACAAGAGAGTGTTGGCCGAGTCGTTGCGGTAGGTAATAGGGTCACTTC
TCTGTTTATGC
>comp32173_c0_seq1 len=257 path=[80688786:0-256]
TGACGTGCCAGAGCCACCGCCGGCTGAACCCGAGTTGCCAGAGCCGCCATCCAAAGGCCC
TACGAAGAAGCCGCCGCCGCCCCCATATGAACGTGACATGTGAGAGCCGCCCTTGAGAGA
CAACAACAAGAAGAAGCCACCGCCAACTGCCAACCAGTGGGCAAATGATTTTAATAAGAG
AGGAATTAATTAACGCTTGTCTTACATATGCATAATATTGATTGTGTGAGAATAAGCAAA
GTTGAAGAACCATGAGT
>comp32196_c0_seq1 len=422 path=[80702133:0-421]
GTAGTATATGGTTGCTACAAAAAGTATACAAAATGCATGGCGGAGCTACATACGTCGGGG
AGTATGTTAGAAGAGGGTTGATAAAACTAGGTGTTCACTTGTCGTACCCGCACGTACCAC
ATATATACCCTTTCATTGGCGAAAGCTGGTTTAAAAATTCCAGGTACAAATCATCGTTTT
AGGACCAGTCACATGTTCAAACGCGGTGTATGCCAACCCATTCGACATTTGTACTCACAT
GATTTTTTTTCCTACTAGTCGATGGTAGGAATTTTATACTATGTTGTATGTAGTATTTTA
AATCGAAAAGTATGTGGTAGATATATATGGTTCTAATTAATAGCACATATATCGCAACTT
GTGAGACTACAGGCTGGCGCAGCTATCATCCATGGTAAAAATGGTTGATCTGTTTTTTCG
TG
>comp32225_c0_seq1 len=228 path=[80725951:0-227]
AGTACCACTTGCATCCAAATTGGGCCTTCCACAAATACCCACACCAGTCAGTTTCTAGAG
GGGAGAACTCTTATCTACCGCAACAGTAGACGAAGACGACTGCTCCTACACCATCCAGGG
GAAGAAATCCACTACTTCCTTCAAGCCTCTTTCACTCAAGGGCTACACGATAATTCTGGG
AGCAGATTGGATCAAACAGTTTAGCTACCGAAAGAATAATAAGCATGT
>comp32258_c0_seq1 len=282 path=[80747676:0-281]
GGGGAGACGGTGGCTAGGGCCCGCGGTGCCTGCGGTTGACAGGGGTGGAAGAAGAGACCT
GGATTGATTAGCATGAAATCTAAAAGGATAGGGTTTTATTGTAAAATTACAATTAAACTA
CGTTGACGACATTCTTTTTCGGACGGAGGGAGTATTCTCCTTCCTATGTCACGTGTCGTC
TCCCAAGACACCAAGATGCACGATAACGTGGCCGGTGGGGCGGGCACAGAGGAGGAGCAC
GGGTTCCTTTGTTTAATCTAACTAGTACAAATGCCCGTGCGT
>comp32296_c0_seq1 len=309 path=[80774243:0-308]
AGAATAGGCTCTCTGGGTTGCAAGTACATGACATAAGAATGAAGTTTGTATCCACAGGCA
AAGAACTTCTGGCCATGGAGATAAAATTTTCAGGCATGAATCAGATAGTTGCTGCGTAGA
TTTCATATTCTTGAACACAACCAATATGCCATAAAATTTTCAGCAGCTGACTAAAAGAAA
TGCTTCACACATGGAGTTGAACAAACACATTCATTCCATGCCATAGCATTCCCTCGGGCC
TCGGCTACATCCCATCAAACACCTCCACAGCCACATCCACCTTCACATCAAATATGTATG
AAATCCATG
>comp32312_c0_seq1 len=218 path=[80785435:0-217]
GAGAAGGACCGGCTGGAGAAGATGGCGGAGCGGGAGCGGGAGAAGGAGCTCGAGGCCATC
AAGGAGCAGTACCTGGGGTCCAAGAAGCCCAAGAAGCGGGTCATCAAGCCGTCGGAGAAG
TTCCGCTTCTCCTTCGACTGGGAGAACACGGAGGACACCAGCCGCGACATGAACATGCTC
TACCAGGCGCCGCACGAGGCCCGCCTGCTCTACGGCCG
>comp32336_c0_seq1 len=430 path=[80802327:0-429]
GAGCGTGCTGTATCTTTATTGTCAGGAGCGGTCGTGGTCGATTCCCTTTTCTTCTTGGCT
TTCTTCTTGAGGGTCTCAACTAAGCCAGCCAAGCAAGTGTCCGTGTCCGTGTCCGTGTTG
CATCTGGGCATAATAAGTCGAGTAGGCGGCACGTCGTCTGTGGTGTCCCTCTTCCTCTTG
TTGCACTTGCGCATGAGGGTATGCGCCACGTCTGCAGGCGTTATGTCTGTGTGGTGGAGC
AGCCGCTGGATCTCGCCGAAGAGCGGGTGATCGTCTACCTTGAGGTAGTTGTTGGCAAGC
ACCTTGAAGGCCCCGGAACGGCAGTAGGACATCCTAATGTGCATGTCCATCCTCCCTCGA
CGGATTAGCGCCGGATCAAGCGTGTCAACATGGTTGGTGGTGAAAGACGATGATTCCGCT
CGCTCCCACT
>comp32449_c0_seq1 len=212 path=[80880680:0-211]
TTCGGACTTTTTGGTTGTTAGTGCATGAAGCTTAACGCTAGCCTCATGATCAATAACCAT
GGGACCCTGTTTAACAACTATATTACCGTTAGGATTAGCGGATTACCAAAGGAATTGACT
CTTTGATCTCCTTCTGCTTGTCAGATTCTGAAAATTCAGCATCTAGCGATTTAGCACACA
TTCTTTATTCTTATTATTTTATTTTATTTGGA
>comp32465_c0_seq1 len=248 path=[80891847:0-247]
GGCGGCGGAAGCGGGCTTCGCAGCAGGAGCGGCGCGGCGGCCGGCGACCATAGCGGCGAA
CCTCTCCATGCTAAAACTGAAATCAACTTGCCAGAATCCCTATGCCAATGGAATTGGAGG
ATGCGGAGATATTTCTTGAGGGGATGGATCTTCCTTGTTTGCTTGGCGAAGAAGTGGTTG
CTCCGCGGCCGCCCCGATGCGTGACTGGTAGATATAGAGGAGAGGGGAACGTGGGCTCGT
GTCGGCGC
>comp32485_c0_seq1 len=242 path=[80906800:0-241]
CGATCAAAGTCAAGTAGAAACAGTAGGTGAAAACAGATGCCGAGATCAGGCATACAAGCA
CACTGCCTATGCACCCTTGTACTCTTCGATACAGGAATCAATCACCTATCCGTGTGAAAC
CAAAGCAGAACTTGCGATTGTTGTACGCGGAGAACAGGCAGGTAGTAGCCAGAAACAGAG
TGAAGCACTAGCATCGATCCCACTCTCAAGATATCTGAGCAATTTTAGAATTCAGCAAGG
GG
>comp32496_c0_seq1 len=330 path=[80915126:0-329]
GTCCAGTGGCTGCAAAGCTGGTTAGTCTACAGGAGTTGTGCCTCTCGTGGACTAATCTTA
GCGGAGCTGCAATCCAAACTGGCCTCAGTAATTTGAGATGCCAACTGAAATTTCTGAAGC
TGGTTGAGAACAATCTTGTGGGGCTTGCCATACAAGACAAGGATGCATTCATAAGCCTGG
AACGGATATGCCTCGTGGGCATGCAAAGTCTTGAGGAAATAATTATTCAAGATCTGAGTA
AGCTTGTTTCACTCCACTTGCTCTGTCCAACTCTAGGTGCTCTTCCCGGCATCCAGATCC
GAAGGCTTCTCATTCGAGCAGCACCTACGT
>comp32545_c0_seq1 len=243 path=[80943763:0-242]
ACGATGGCGGTCGGTCTCGACGAAGGTGGCGCCGTTCACGTCCGCGTCGTCGGACAAGGG
CGGTGAGACGCGACGTGGTACGGTGAGATGCGACGACGGTGTTCCACACCTCTGGCGGCA
TCCGGCGGCGATCTGCCAGTTCAAGAAAGAAAATGGATCGGGAGGAGCGTGATAGCCGGG
GCGGCGCGAAGATCGTGATCTCGTAGTACCACCAGCTAGCTCATCTCGATGAACCCTCAT
GCA
>comp32589_c0_seq1 len=202 path=[80971235:0-201]
AACGTGACATGACTCATAATTTTATGTGCATGCTAGATTCCTCAAGGTGAATTTTAACAC
TATTGCATTATTTCATACCATGCATGCACATATGCAAAAATATCCACACACGAAAATTGT
GTTCTCAAGAAAAAAGAAGGATAAACTACAATATTATTTCATCATTCTGATTTTATGCTA
TTTTTTGTTCTTTGTTGTGTAT
>comp32692_c0_seq1 len=247 path=[81039062:0-246]
AAGCTCGTATTGATGTCCGTGATCACAACCACAAAGAGGATGTGGCACTAGCTGCTGCTC
TGAACATCTAAAGATGCTGCGGCATGGTGGAAGCTCAAGTCCGACAGTGCATAATTAGTC
CCTCGCTCCTCGGAGATGTCCTTGTTGCTCGCGTTGTTTTGTAATATAATAATGCTTATG
CTGTCAATATCTTCAATGGCAACAACATATTTTTGTGCCACTTAAGTTGTTGGGCGTCAT
GAAATCG
>comp32819_c0_seq1 len=429 path=[81127822:0-428]
ATAAGGAAATAATAACTTAGTTACGTTAGGGTGAGATATGATCATACGACGTTGGATCTG
TTAAGATTAGTCCTTACTATCTTCCTATCGATGTCCATTAGGGTATGTGCTATCTGTGAA
GATTGGTTCTTGCTCTCTATAACAAAGCCATTCTATAAATATAGATAGCACGTACCATCA
GGTTATCTCTACTTGTCATTAAATAAGGCCAGATCAGTCAAGATTAGCCCTTGCTTGATA
CCTGGTTTGTGAAAATATATTATGGAGTAATATTTAGTGCTTAGTCTCAGATATATAAGG
CCTGCACTGCCATATTTAGAAGTATTTGTATACAGAGTAACCCATCTCATCTTCTCGTTA
TGGATGAAGGACCAACCAGGAACAAAGGGGGATCATTCTACTGATTGTGCTGCCGTACCG
GACCTAACG
>comp33078_c0_seq1 len=213 path=[81296720:0-212]
GGGTCGTATGAGTTGAAAAGACTGGGACATAAGACAAGGTTATAACAATGATGAACATTG
GATGCTAATGAGAGCCACCCAGCTACATTTTTTTTATAAATATAAGACTGAATCTAGTTG
AGTGCCATTGCACATAATTTAAAACAGAGGACACAACTGACTCTTAATTCGTAAGTGAAC
ACAGAAAACAGTCAGCATTGAATTTAAAGTTCA
>comp33131_c0_seq1 len=357 path=[81330534:0-356]
GAGAAACAAGCCTGTTGAGGTTGCTAAGATCCAAACTGGGATTAGATACCCCACTATGCT
TAGCCCTAAACCTCAACAGTTAAATCAACAAAACTGCTCGCCAGAACACTACGAGCCACA
GCTTAAAACTCAAAGGACCTGGCGGTGCTTCATATCCCTCTAGAGGAGCCTGTTCTGTAA
TCGATAAACCCCGATCAACCTCACCACCTCTTGCTCAGCCTATATACCGCCATCTTCAGC
AAACCCTGATGAAGGCTACAAAGTAAGCGCAAGTACCCACGTAAAGACGTTAGGTCAAGG
TGTAGCCCATGAGGTGGCAAGAAATGGGCTACATTTTCTACCCCAGAAAACTACGAT
>comp33224_c0_seq1 len=706 path=[81392131:0-705]
TAGAACTAGGGTTTGTAAAAGTCCTAGAGTGTTTGCTCTGAACTATTCAGAGTTAATTTG
TTCATGTAGATGTTGGCTTTTTTATTGTTGTTGTTGTTACATATTGACTGACGCATGCAT
GGAGATGGATGAAATTTAAGCAAAGCCGTAGCCAGTTGTAGGTTGTTGCAGAATCCCAAG
GATTTTGCTCACTAGCGGACGCACCCTGCAGTTGTCCCATCAAATAAGATACCATTTCTT
CAAGGAGTAGCCAACAGTGCCGATACTATGCACTGTGAACCCATTTTTTACCAACGGGTC
TGTCTACATAAAGCAAAGATGTCTTGTCAGTCAGTTCGATATGGGTGCTCGTGACGTGCA
GAAGCTCAAGTGGCATCTCAAGTTGCCCCTGCCGTATTCCTGTCAGGGACATGGACGACT
TTGAAGCAGAGTCTTAGCCAGTTCGAGGTTGTAGTGCGCAGAGGCCCAAGGATTTGGTAT
TCACACATGTTAGCAGTTCTTCGTGGTTGTGGATGGCAGCGATGGTCTACGGCCGTACTT
TAATTATTTTTTTGATATTTTTCTCATTAATCAGAAATGGTGTAGTTTCTTTTTTTTACA
GAAGTACAAATGCTCTTGCACCATCAACCGGTTGTTCCATGAGCCTCTACATTTTTTCTT
TCCGAGATATTAAGGTGGAGGGGGGTCGTCTTCTACGCAGTACAAA
>comp33253_c0_seq1 len=227 path=[81412734:0-226]
GGTGGGAGTTCCTCGCGTCGCTGGTGATGCGACTGAGCAGCCCTGGAGGTCTCCGCCTGT
GCCGGTCAGAGGATTAGGGATGGATGGGTCCGTCCTATCTATTCTTTCCTTATCCCACCG
GCAGCCAGGCTGTCCCTTTTCTAGACTCTGCTAGGCCCATCTGCATGCGTGTGACAGCAG
CAAAATTTATTTGTTTAATATCCCATACATGAGTATCGATCAATACA
>comp33301_c0_seq1 len=270 path=[81446690:0-269]
GGTGTCACTGCACGTAATTTGCCCCTTAGAGTTGATTTCTTGTCTTCGTGTAGTACGGCC
ACTCCAGGTCCGTTTAGGTCTTAGAGTAATTTTCGGATGAACCAACAATCTGCAAAAAAA
TCATGTGCTTCTTACTTCTTAAACTTAGTTGCAGATATATACTACATTAGTGGTTATCTC
TTTTCCTGTACTACTAAACTACGAGTGCTAAACAAAGCATTGACATCTTCTTTTCAAATT
TAGTGATGCATGCATTTTCAAATATTTAAA
>comp33351_c0_seq1 len=258 path=[81478079:0-257]
GCGTCAAGCTTCTGGTCATGATGAAGCTCAATAATCTCAACATCCTCAAAATAGTTGGCA
GCCATTTTTGAAAATTTCATCATCAGTATCGCACCGAGCGCAAAATTTGGCGCGATGATG
GCTCCGATCCCTTTTTCTTCTGTTAAAGATGTGAGCTCTTTTAAATCAGCTTCTGAGAAA
CCGGTTGTTCCGACAACTGGACGGACTACGTGCTCTAATGCAATTTTTGTATGTACTTTT
CCGATTTCGGGCGTTGTT
>comp33353_c0_seq1 len=395 path=[81478786:0-394]
GTGGTACTACGATCGATCGATTCCTCTGCACGTGCAGCCTCTTCCGCCACCTGCTGCGAC
ATCGCCAAGCTTGCCGCTTCCTCCTCCAATGCCTCCTGCTACACCTTGACCTGGTCCTCG
ACACCATGTCACCGCCAAAGTCACTCCTTTTCTACTGCCGCAGCAGCTGAAACATAAGTC
CGGGGATTTTACGGTCCCTTTCATGTGACTTAACTGACTCGCCTCTTGTCTTCGATTCTA
CAAGGTCTCGGGCGTTTTACGACACCAATCAGTGAGATGGGCTCAACCTGAGGAGCCTGA
AGAATTGCTGGTAAGTACCGAGATGGCTCTGATGCCCTTGACAGGATCTTGGTGTTTCGG
GGTAGGGAATCGATGATCCGGCAGTAATTTGGGGA
>comp33378_c0_seq1 len=263 path=[81495969:0-262]
AAAGAAAAGAGAACTCTCCCCGGGGCTCCCGCCGGCTTCTCCGGGATCGGTCGCGTTACC
GCACTGGACGCCTCGCGGCGCCCATCTCCGCCACTCCGGATTCGGGGATCTGAACCCGAC
TCCCTTTCGATCGGCCGAGGGCAACGGAGGCCATCGCCCGTCCCTTCGGAACGGCGCTCG
CCCATCTCTCAGGACCGACTGACCCATGTTCAACTGCTGTTCACATGGAAGCCTTCTCCA
CTATTAAAATCCCAACTATACCA
>comp33688_c0_seq1 len=261 path=[81700989:0-260]
GGCCCGAAGTCCTCGGCGCACTGCGACGCGCGAGTCAGCCGATTATCGTCCTAGGCCATC
GGCCTAGGGACGGCTCCCACGGAGCGACCAGCCGCGATGCGGCAACAACAACTTGAAGCA
GTGGCGTCGTCCAGAGCGACGGGATGGCCTTGTCCTCTAGGACGACATCGCGTCTCCCAT
GCACGGTCTGTGACACCGGCGCCGACGCCAGAAGGCGAAGCCACGCACCAAGCGACCACC
TCCCGGTCGGCGGCGGCAACG
>comp33697_c0_seq1 len=371 path=[81706770:0-370]
TACGAGCTATTTCGAAGAGACTGGAGGCGACAGAAGGCGCGAGGACTCTGGATGGGAAGC
ATCATCTCCATGAGGCTCAAGCTGCTGGCGAGGTCCTAGAGACGGACATCCCGTCTTCCT
ACAGTGGGCTGGAGGATCCCAAGTACTGCTGTGCTGAATCAACAAAGGGCCCACATTCCA
GGACTTTGGTCATCAGGTTACTTCAGGTGGTGGATGGTGTCTTCAGGCTGATGGCCCGGA
TGATGATCTGATAATAGTGTTGTACAGTTTTACTTGTCACCATATTGCTCCTCGATGTGA
AGTGACTGCGTGTGAAGGCTGTTACTTTTGTGGAAGTTTTTGTGTTCCTCCTGTGAAAAA
AAAAAAAAAAA
>comp33742_c0_seq1 len=242 path=[81734134:0-241]
GCGGAGGAAGCAGATAAGGCATCGATGAGGATTTACGAGCATCTTCAATACCTGAACACA
AATACTACTTTATACAATGCGATAGTAAAAGCTGAGAGTGAAGGTGCCCTGCTCTCAGAG
GAATCTCGGAAGCAGCAAATAACTTGCGTGCCGACTTTGAGAAAGGAGGGATTCATCTTC
CTAAAGATAAACTCGAGCGTGTTAATCAGCTGAACCTTGCAATTGCGCATCTGGGTAGAA
AG
>comp34167_c0_seq1 len=307 path=[82014806:0-306]
GAACCGGGAACAGCCCAGCTTGAATGATATATATCCAGCCAGAAACATTTTAGGTGCTGC
TTGGATTGGGTGTACTTTTTTTGCTTGCTTCCCGGTATTTAGCCCATATGTACATATTTG
AGGTGAAGATAACAGTCTGAGTTTTTTGGTAGCTATATGTCGGTATAGTTTCCTGTAATA
ATTGCTGGTTGGACTTGCATTAGATAGAGTTTCATATACCATTGTTTCTGTGTGTAGTAT
TTGTATTGCACAAAAGACTATCTAATGTGTGTTTTGATAATCTTGTCTTGGCTGCTGCTG
ATTGTAC
>comp34194_c0_seq1 len=312 path=[82034588:0-311]
AAAAAAGCTAAAATGGGATGATGCTCCTAGAAATGGTTCAAGGGAAGAAGGATCTAAAAG
GAAAGGCAGACAACTCTAGTGAAACATTTTTTCCACATTGGGTTTGGGATAATTTGGCAA
GAGAGTTGCATGGATCTGAAGCCAAATATGGAACTGAAGAAATCGTAAGAAGGATGACCT
TGGTTGGTTTGTGGTGCATACAGATGACCCTGAAAGCCGCCCATCCATGAGCAGAGTTAT
AGAGATGCTGGAGAGGAACATGGGTGAATTGGAGATGCCGCGACGGCCATTTGCAAAATC
CTTCGACAAGAT
>comp34282_c0_seq1 len=493 path=[82093019:0-492]
GCCAGCGGTTGGTGCCAAACCGGGCGGGTTCATCCTCAGGAGCCCTGGAGCTCATATTTC
TGTACATGGGATATACTATAACATGGAACGGAGGGTACGTACCTGCCTGCTGGTGAAATA
AATGGCCATCTTGTCTTCTTCTCAGAGTGCACAAGAATGCTTGTGCTGCTCATCTGCCTT
GCTTGAGGTCCTGGCCTTCAGTTGTGCAAACTGAAGCACCTGTTTTCAAGTGTGCATTCA
TAAAAATCAAGGAGAAAATGTTTGGTGTTCACCACATATTAGACATTCTATATGTATATT
ATCATCGTCATCATGCATCATCCTTTATTTTGGAACTGATTTTGGCGATTCACTTCTCTG
AAGATTAGCAAGCTTTGCCTAGTTTATTGATTATTATTCAAGTGATGAACAAGACATGTG
AAGATGTGGGTTTCCTCACGTGCAAAAACCAGACATGTATCACAATTTCCTGAGTAACAA
CCCACATACCCAA
>comp34441_c0_seq1 len=457 path=[82200666:0-456]
TGTTGGGTGTTGAACGTTGTGTCCTGCCCGGTGATGATCTAGGTGTGCTGTGCAATTTGC
TTTGCTTTTTCTATATTAATATAGGTCATGTTCTTGTTCAGTTTTCGAATTTCTATGTAA
TATGATGTGAAAGGAAGGTCTGCATCACTTGGGTGCTTTCTCTATCTACATGATGTTTAT
TTTTTCTTTCTTTAATCTAAGAGATGAAGGAAGAATCGAAGACTTTGCTGTTCTTAGCCA
AATTGGCCAGTTCAGCTTGAGATGATCACTGGAATAGTTTGTATATTCTTCAATAAACTT
TTAAGATTCTTGTTCACCAATGCTTTGTTTTCTTTGGTGATTGCTCCGCTAAATGCTATT
AGCTGAAAATGAGACACCATATGACTTCCATGCATGCCTGACCTTAAAACCAGCCACAAC
AATCTGATGAGTATACTTGCTTAAAAGGTAGACACGA
>comp34503_c0_seq1 len=210 path=[82237179:0-209]
GATTTGTTGAAGCAAGCAAGTGAAAAATAAGCTTGGAGCAACAACAACCCCTTTTATGTG
GGGGCATGTGATTTGTCTCTGCACCACTAAAGAGGTTTAAGATTTTTCAGCATTATCGAG
TTGTCTTTGTTCTCGCTATAATAACACTCATTGTCAAGTGTGTCTTCGTACAGAAATACT
CCTTTTCATAATCCATGATGTTAGCTTCAC
>comp34509_c0_seq1 len=306 path=[82240653:0-305]
AGTGCAAATGGACGTGCACACTAGTTCTCAAGATTAAGTTTCGTGGGAGGGATCTTATGG
ATGCCGTGGGAGTGATCTTACCTGATATGAAGCAATCGCCACAGTTCGGATATATCCATC
CATTGTTTTTATTTGATCGAGTCTACTGATTATATGTTGTGTATCCGGCCTGTTCTCCGG
GTTGACATCGGTGCACACTATTGCTATCCTAGCACATTCACGTACCTGTCCCAGCTGTAC
ATTGCTCTGTGATTTCTCCACCCTGTTACTCCAACTTTCAACTACCTATGAAAAAAAAAA
AAAAAA
>comp34618_c0_seq1 len=209 path=[82311388:0-208]
GGGTAATTGGGTATAAACCCCGGATGAAGGAGAGACAGAACAGAGTTTATTGTTGGCATC
AGGACCCTTGTTCAACTTGTTTGCAGGCTACTCCCTAGTCTTGTTGACATTAGGAGAACA
GATGCTGAGTATCTGTTCTTAGGGAAAGTTGCACTTTTTGTGTTGCATAGTGAACATTGG
CTTCTGTCCAATCGCACACTCTGGCCCAT
>comp34635_c0_seq1 len=394 path=[82321965:0-393]
AAATAATGATGAAAATAAAATCACGTCAGTGCATAAACCAACACGACGCTTGCCACAGCA
GAATGTCCCACCAACGACGGCGAGCTTCATCTAGACCTTGACTGGATTTGGCCACTCGTT
GGAGGATCCTACCTCCACCAGTGTGCCCTGTCGCGGCCGACCTCGTCAACAAAACTGCAG
GCACTGTACGTCGTCGCCCTGATAGGGCAATCCTGTAGAGCAAACACCTATACTATCCAC
AGTCTGGCACAATAGTCATACACACAATTGTGAGTTATGTTGATCACTTGATAATGTTAA
CATCCTAGTTTCTGATAAACCAACAGCTGAGAAAACTTGTAACAGCCTAATTCTGATTTT
AAAAATTTCAGATTTAGGCTAAGGTTTATCAGTT
>comp34639_c0_seq1 len=295 path=[82324096:0-294]
AGTGTTATCAGTTCTGGATAGCTGAACCCTCCCAAACAGGTGCTTCAATTTGGGCAGCAG
GAGGACTTCTTTGAACACCGTCACTGTTTCGGTTCCACTCAGATGGAGGGTCTCCAGTTG
ATCCAGGTGACCGATTTCCCTTGTAATGGAAGGAATGCTGCCCAAATTGATGCTCAGATA
TTTCATCAGCACCTGCTTGTAGATAGCCTGGATATGACTTTCACTCATGTGAGCACACTC
TTCAAGGTCCAAAACCCGCAGTACTCCATACTTTGTGAAATCTAGAACAGCTTCA
>comp34716_c0_seq1 len=287 path=[82375647:0-286]
ACTTTTTTTCCGGATGGGCAAACTAAAGGTACCAGCAGTATCATTGTCCTTACGCGAGAG
GAGACAGTGGCCAGGCATTGCGTAGACGCTCAGCAAAATCGAGCATTCAGTTTGAAAGCC
GTGGAAGATGACAAGGTGCTTCGTCGGTTGATACAGGAATGTACTGGAAGTAGAGGCACA
CAGACACGGGATCTTCGCAAGGCTCACCTTTTCTACGACATACGGGAAGAGGCAAAGTAC
TGGACCAAGGAATTTAAACTTGTTGGTCGAGAGAATGAAGTGTCGTA
>comp34799_c0_seq1 len=238 path=[82427636:0-237]
GGCGGCGGACGGCGGCTTCCGCAAGGAGATCGAGATGAGGGTGAAGATTCGAGGCTCCTC
CAGCTCGCGACAGCTTCGGTGGATGGTGAGGCGGCAACGCTCCAAGACGTCCCACAAACG
ATCAGTGTCGGACCTGCCTGAGGCGTTGTCACCGAAGTTGTCAGCCAGCATCTGCCGGGC
CTCATGGTGGAGCAAGACGGTGGTGGACGGGAAGGGCATCCACTTGGGTGGCACGGTG
>comp35025_c0_seq1 len=247 path=[82572695:0-246]
AAGCGTATGATCCAAGAACGAAACTCATGAAATAACACATTCGCAACTCGAAAAAAAAAC
GTCTGCCATGATGCTGCCTCTCGCCTACACTTTCCTTCACGACTCATCTCAAACAGGGTA
CTACATAATCCAATGAACCCACGTACAAAGGAAAATGGAAAAAGATTACAAAGTTAACAT
TGTTTTTTGCCAATCGACGTGTCGGGTCGCCGTGGACAAAAAAAAGAAAAAAAGATGAAG
GGGGCAT
>comp35123_c0_seq1 len=366 path=[82635064:0-365]
ATGAGTATGTTAGAGTTCTATGTGGAGGTCAGAGAAACACGTTGGCCGCGAAAGCAGCAG
TCCTCAAGTTTTGCAGGAGATGTTGGGAGAGCTATTTGAAGGGTGAAAACTGCTCGAGGC
ATCAAATCGAGTCACCTGACAAATCAGAGGCTGGAGTGATGTTTCACCGTTGTCTTTGGA
TTCTTTTTTCCCTGTTTTTTTAGGTGGAGTTGTATTCTGAATTCCATTGGCAGCCTTATA
AGCACCAGATAGTATCTGTATCAACTAGGCACTAGCTGCGGCTGTTTTAAATTTTGGTTT
CCTAATTTGCATCTCAAATGCTTCCACGCTTCTGCATATTTAGTTCTGTTTATGCAACAA
AAAAAA
>comp35209_c0_seq1 len=215 path=[82689849:0-214]
GACGCGATCAGGGACGGCTTCGCGGAGCTGGAGCGGCAGCAGGAGCTGCTGGCCAGCTGC
ACGCGCCTCTACCAGCAGCTCACGGAGCACTTCGGGTCCCTCGAGCGCGGCATCAAGTCC
CGCTCCGACTCGCTCCGCGCCAGGCGCCGCGTCTCGAGCTCCGCGCCTCCCGCAGGCTCG
ACGTATCTTCTGTATCACAAAAAAAAAAAAAAAAA
>comp35313_c0_seq1 len=595 path=[82759533:0-594]
TCGCTGCCCGTCTCCCTACCGCACAGGAAGGTCCTGGGTGGGGATTGGGGGCACCCTCTC
GTGGGCCAAGATCAGCTTTATGTCCTTTGACAAAGCCGAATCTTGCCTGGGCTGCCACGT
CAATGTACTCGGGTTTGGACTGCTCCAGGGCCCTCTCCACCGCGGCGTCCAGCTCTTGAG
GTTCCAGATTGGCGGCCTCGGGGAAGGTTAACAGCGCCGCCCTGACCGCCGGCCGGTGCT
TCGCAAACTCAGACTCCCAGTCATAATCATCATAATCATAATCATCATCCTCATAGTCAT
CCTCATCATAATAACCATCATAGTCGGGATCATCTTGATAATCATAATCGGCATCCTCAT
CATCATAACATCCTTGTCCTCAGCCTCAGAAACAGGCTCCTTAATCTCCTCTGCATCAGC
CTGAGGCTCAGAAACCGTTGCCTTAGCGATGTCCTGCTCCACCAAGGGATCGACCACCAT
ACTCTCGGCGGCGGCCACAGGCACAGACACAACATCAGCGCGTCTGGGGAGTTTTGCCGG
TGCCGTGGCCAGAATCTCATCCATCTCCTTTTCCTTTTCATGCTCCTCCTCTTCA
>comp35395_c0_seq1 len=323 path=[82808888:0-322]
AACCACATATAGGCAGCAATGGACAGATAATTCAAAATTAACAGCAGGTGAAGCAATATG
TGCCGCACCAAAAAAAATGTAAAAAGGGAATTACCTTAATGAAGCTGTAGCAATGAAGAG
ATGAAGATTTATGCATGGAGCAATAATATATTTGCCGTGAGACCACCTTGGCTAAGTAGC
GTTACAGTATCTTGATTCACTTGAGAAATTACAAAGTTTGTTTCTGCGTTTTTGCAGATG
AGTGGCAGAAAGAAAGACCCAGACACACGACACTTGGGCATACTCCCTCCGTTTCTAAAG
TTAGTGCCTCAGGTATCCAAGAA
>comp35483_c0_seq1 len=239 path=[82859896:0-238]
AGACAAGCCGTAGAATCACAGTACATCGGCCGAACCGACACGAGCTTAAATTTCTGTTAG
ACTAACATAACTAAAATAAAACTAGCATAATATTTCTGTGGACCCGAATCACAATACCTG
AATATAACTAGCATAATATTTCTGTTAGACTGAAAGTTTGGCTGCATAATTCTGCAATTG
ATATTTATGCAATTTGTTTTTCCATCACCTGACACGGTTCTTTGAAGGAGACAAGTTCA
>comp35499_c0_seq1 len=202 path=[82870795:0-201]
AAAAAAAAACTATGGGAAACTAAGAAAGAAACAAAAAAGGAAATAGAATAGAAAAGGAAA
GATAATAAAAATGGAGAAAGAAATAAAATGAAAAGGAAGAAATGAAAGAAAAGAACTAAC
CTGTAAAAACCGGAATAAAACAAAGGAAACAATGAAAAAACAAAAACAAAGAAACCAGGG
AACAAACAAAAAACCCCGAAGT
>comp35592_c0_seq1 len=612 path=[82928840:0-611]
GGGTGCAATCCCATCTTTTAGGGGGTATAATGGGTTTCGCGGGAGCATTTGCGTATCAGT
TAATGAAGAACTCGTTCACGGCATACCTGGCAGCAGGGTGCTGAAGGACGGTGACATCAT
CAGTATTGATAGTCGGTGCTAAAATTAAATGGTTATCATGGTGACTCTGCATGGACATAT
CCGGTAGGAAACATCAGCGATGATGACAAAAAACTTCTGGAAGTGACAGAGGAGTCTTTA
TATAAAGGCTTGCAGGAAGCAAAACCAGGTGAACGTTTGTCGAATATTTCCCACGCAATA
CAAACGTATGTCGAAAATGAGCAGTTTTCAGTTGTTAGGGAGTATGTCGGACATGGTGTT
GGTCAAGACTTGCATGAGGACCCGCAAATTCCTCATTACGGTCCGCCCAACAAAGGACCA
CGGCTAAACCTGGCATGGTTCTCGCTATTGAACCTATGGTGAACGCTGGCAGCCGCTACG
TGAAAACATTGGCTGATAACTGGAACGGTTGTAACGGTAGATGGGAAAAAAGTGTGCTCA
TTTTGAAACATACGATTGCGATTACGGAAACGGTTTTTGAATACTGACGAGAGTAAAAAA
AAAAAAAAAAAA
>comp35907_c0_seq1 len=376 path=[83126216:0-375]
ACCCTTGATGATGCGGCAGGAGAAGCCTACGACAAAGTGGCGCGGACGATGGGATTGCCA
TATCCGGGTGGACCGCAAATTGACAAGCTAGCTGAAAAAGGGAATGACAATATTCCGCTT
CCTCGCGCATGGCTCGAAGAAGGCTCTTACAACTTCAGCTTTAGCGGATTGAACTGCGGT
GATCAATACGCTTCATAATGCATCCCAAAAAGGGCAAGAGATTGCTCCGGAAGATTGTCT
GCCAGTTTCCAAAATAGTGTGATCGATGTCTTGGTAACCAAAACGGCGCGCGCGGCAAAG
GAATATGATGTCAAACAGGTCCTTTTAGCCGGAGGAGTAGCTGCAAACAGAGGCCTCAGA
GCTGCATAGAAAAGGA
>comp35948_c0_seq1 len=272 path=[83152963:0-271]
GAAAAAAAAAATACCTATAAATATGACTATGATGCGTGATATAAATGGACACAACACTGC
TAGTTATTGGATATGGCTTTCAATTAGGATTGGAAAACCCTGAAATGGTCTTCCACAACA
GTGGGAGTAGAGCGATAGATGCAGAGAAGAAAAGTACAGGAAACAGGTATTTACAATAAT
TCAATTTAGGCAGCTATACTACAGTTGAATCAACCACAGTTGTGCAGCGTGAACAGATAC
TCACGGTAATTTAATTCGGGTCAACCACATAT
>comp35976_c0_seq1 len=386 path=[83172128:0-385]
GAACAATAGCAGGACAAAGAAAAAAGCTAGCTAACTAATCTAGTTTTCCTTATGTCTCTT
ATGAAGAACAACTTGCAGGCTATGTGCATAGTCGCTCTTCTTGTAATGTCTACCACTTTC
TTGCCCTCTCATGTAGAAGGAAGGATCATAGATACCAAGGAGGCGATCCTTACGTCGTGT
TTACTTTGGAAAAGCTGCACAATCGAATTTATGCAAGCAAAACTGTTCAACACGTGGATA
TGCTAAGAGTGAAAGCAGTTGTGTATCATACAACAAAGCTAACTACTGCTGCTGCGCGAC
GAAGTGAACGACACCACTATGATGGATACTATGCATCACCCCCCTGCTAGATCAAAATTC
TCTCTTGCGAAATAGCGAAAAAAAAA
>comp36219_c0_seq1 len=245 path=[83320638:0-244]
GGTGAGCTTCTTTATGCGTTGTGGATTGTTGCTGGTCAGATTGGATTGCTGCTGCTGTGA
ATATTTGCTTACCCGCGCCGCTGCTTCGCCCTACCTCGACCTCGCATCAGGACGCCTCAG
GGATCTCCGTCGGTCCGTTGTCCTTTCCATCATTGTTTCAGTACCTCCTCTGTGGCCATC
TAGGGGTGAGCTCCACTGCCATATCCCCCTTCCCCTATTTGCCACCTGCCTCACCGAGTA
CTCCA
>comp36463_c0_seq1 len=279 path=[83466129:0-278]
AGATACCGTAGCGTGATGGTCTTATAGCTGCTCTGATGGACTTCGAAAGATCACCGTGCA
GCTATTCAAAAAAGCAGCCGGGGAAAAGGTGGTCTCGCCCGAAAGCCATGACCTCCGATC
ACTCCTGGCCGGTAGTCGGTTTATTGCATATTGTACAGTTGCGCGCGCGGCAGGTCACAT
CCCCCTGGTTAAATAGAGGCACGAGCGCTCGTTTTTGGGTGATCAATATGGCTTACCCCC
GAGAGAGTTGTGAGCTTGCACGAAAAAAAAAAAAAAAAA
>comp36492_c0_seq1 len=256 path=[83482401:0-255]
AGAGTGAGAAGCAGACGCAAATAAGTGAGAGCAAGAAAGATCACACACCGAACCTGCGAT
GCATAGTACAAAGAGCTAATGAAGATGAGATCAGATTAGAAGAGCTCAGTAGTATGACAT
AATAGATAGAGAGATAGAAACTGACAGAACGCAATGAACTTGAATGAGGAACCATGCAAG
AGGTTATAGACGATAGTGGAAAAGCGATTATCCAGAGAACAAAAGACGAGCTGAAGATAA
AAATATTAACGCGCAA
>comp36598_c0_seq1 len=364 path=[83548408:0-363]
ACAGAAAATCTCCAACGTTGAAGAACTTATGGAGCTTTGTGCCCATGTAGAAGCGACTTG
CATGGGATTCTCGAAGTTCAACTTCTCTCACATCATGGATGGCACACAAAATTTCTCAGA
AAAGGCAATAATTGGACGGGGTGGATTTGCTACGGTTTACAAGTGTGAGTTGTCCGATGG
AATTACGGTTGCCATCAAGAGAGACGTCATGAGTGACGCAACACTCGGCGAGTGAATTGC
AGCTTGCAAAGCTTCAACATACCAATCTAATTAGGTTACTTGGGTGGTGCATTCATGAGA
AAGAAAGGATTCTAGTCTATGAGTTCATGCACAATAGTTCCTTGGACCATCACATATACG
ACAG
>comp36636_c0_seq1 len=204 path=[83568590:0-203]
GAGGAGGCACCGCCCGGGCGTCAATGAAAAAGCAAGACGGACAGACCAAGAGGCTAAACT
GAGATCGGTTCTGGTTTTTATCTTGCTCCATCAGAGAGTACACAAGCCTTGTTTTTCAAT
TTGTTTAGACAAGGTTTTCATCATCTGTTACACCAGAATTTTATGTGTTTTTTTTTCTCT
GCTCCATTCACGGATGCTAAGCTT
>comp36700_c0_seq1 len=275 path=[83603954:0-274]
GATAACTAGGATAACTGGCCGACCACGACAGCTCAGGTCCCCCTTATCCCAAAGTTACGG
GGGCATTTTGCCGAGTTCCTTCACCACGATTCACTCGATCGCCTCGGTATACTCTACCTA
TCCACCAGTGTCGGTTTAGGGTACGGGCGGACCCGCCACCTCGCTCACGAAGCTTTTCTC
GACAGTACAGGATCACTCACTCACCCACAACCGTGGGCTCCCCATCATGCCTCAACCTTC
ACGCCCAGCGGATTTACCTACCAGACAGTCCACAC
>comp36785_c0_seq1 len=381 path=[83656064:0-380]
ATCTACATTAGCCGTACGATGAGACAATGAACCGTGTCTACGCTCGGGAGCATTACCCCT
ATCATGAGCCTACAAGCACCTGACTAGACCAGGAGACAACTTGAGCGAGACACTAGCGAG
AGGTGCCGATATAAGGTACATTGTTGCGGATGCAACATCGCATTTTTATCCCTGGCGGGA
TGCAACTAACACCAGTAATGTCGTTCTCCACGACCCCTACCCGAAAACTTACTCGATATC
GAGTACTTTCGCGACGACTCGGCTGTGTAGTTTCCAAGCAGGCCCCTGGCTAGACCCATT
TGTACCACGCGGAGGATCATCGGAATCCATAATCGGCCACAAACTAGCCGGCTGGAAACC
TTGTGATATCATGAACGAAGG
>comp36793_c0_seq1 len=214 path=[83660748:0-213]
GTGCTCTTCTGGTACATTGCGGATCACGTCGCAGCTGATCCAAAATCAGCAATCCTTGAG
TTCATGTTATAATCCAAGAGGATATTATTTGGTTTCAAGTCCCTATTGACAATCCATAAC
ATGGAGCCTTTGTGCATGTAAACAAGCCCCTCTATCAACCCTTTGATTATCTTCAGTCGC
TTAGACCAGTCTAGCAATGACCCTTTTGTTCTGT
>comp36923_c0_seq1 len=201 path=[83734406:0-200]
AACAAATCAACACAAACCAGCATCACTTCAGTCAGACACTTCAAGAAAATCAACAACCAG
CTCTGTTCTTTCAGTATCGCAACTTCGCAAGCCACTAGTACTGAGTCTCCAACAATCAAG
TCATCAGAAACGCAAGACCAAAACCAAGAAGAAGCAGAAGAGATGGCTGGTCCGGCAAAG
GCGTCGTGGATGGTGGCGATG
>comp36938_c0_seq1 len=261 path=[83743353:0-260]
GACGTGTTAAAACTCTCTTTGGACTGTCTTTACGTTGGTGTAAGCTGCAGCTAGTTTTCT
GCAATGTTTTCTATATACCTGGTACAATACCGATTTATTGGAGTACTAGTGCTAGTGACA
AAAGTAAGCCTAGTGGCTTAAGTCCTGAGCAGTTATCACTCACAATTCCCTCCTAATCCT
TGGTTCATGAAGCCTTCATATATATAGCTGATGGCAAATATATATAGCTGATGGCGTGTG
ATTTTCCCTATAAGCTAGTAT
>comp36979_c0_seq1 len=232 path=[83767538:0-231]
TTTTTCGCATATAACCACATTCACGTCAAAAAATCCGGTGAAGCTTGAAAGCATCATCAG
TACTTCATGGAGAGCAAGGGTTCTTAATAGGTCCTTACTAACTACATAAGGGATGGTTTG
ATCGCGACAGGATTTAATATCTACAAGACCCCTCGTAACTTCTGGATGTCATGTTACATC
CAGTCGTCCTCATCCAGTTCTTGCTTGGCAAGTTCCCTCATAAACTTCTGGC
>comp37027_c0_seq1 len=219 path=[83796575:0-218]
ACTTCCCCAGAAAAAGCATTGTTCGATAAATCCAGGGATTGTAAATATTTCATATTCCAC
AAGCAACCAGGAAGCTCTCCAAACAACTGATTACTTGATAGATCCAAAATTCGCAAAAGT
GTTAGCTGGCAAAAGGCAAGACAATGATTCTGCCAAGAAGCTGCTATTCGCAACCACCTT
CTGAACTGCAACTGCCTGCTATCAAGATTAGAATGACTA
>comp37155_c0_seq1 len=252 path=[83872993:0-251]
TGAGGTTCCCGCATGCCGTTGGTGGGCAGCCTGCATCTTGGGCGGTGCCATTGGCGGCGG
CTGCGGGCTGGGAGGAGTAGCAATGAGCTGGACTGCACCGCTGAATCTGGATATTTTGTA
CTATGCAGTAGGGAGAGCCTTCACGAACGTGCTGATTTGAGGCTCGTTTCTGGTTGCACG
CAAAGGTTAGCAAATTTGTGCTACAGTTTGGACATGTATCGCCGCGTGCAACCGGTTAAT
TTGACTTGTAAA
>comp37238_c0_seq1 len=228 path=[83924616:0-227]
GGACACACATGAAGACATAGTTGTGCCATTATTTCACAAAACTCAAGTCCATAAGTTTTC
TCTGAAGCACCTGAAAAGATTTTAGATGTAACAAGCCATAGTAAGATGCAGCTCTTTTTT
TTCCATACATAGGCCTAACTCGAATGCAAATACATCTAACCATCTTAACGTAACATCGCA
TCCATAATTCGCATATACAGTTGACATGGATACTGAGCCCGAAAAACA
>comp37249_c0_seq1 len=234 path=[83930538:0-233]
AGACGATGTTACGCAGTTCTACACCAACTGTACTATCATTAGCTCCTCTTGCCTGGCATT
AGATCATGTAGGAGCAGTGGTAGATGACTGGATCTATGCCTACTCTGATGACGACACTGA
CGAGGAAGATGGAAAAGATTATATTAGCGAATCTGAGTGAGGTGGGTTTGGCCAGCGTTG
CCCACAGGCTGTGATTGTGAAGATATTGCGAAGTTCTGAGGTCCTAATTTTAGT
>comp37365_c0_seq1 len=339 path=[83996420:0-338]
GCACATTTATTCAGAGCGTTCCAAACAGGCCATTGGATGGGAGATGTTCCTAAAGATTGT
GATCGGCATCGCAAGAGGATTGGAGTATCTACACCAGGGTTGCAACGCCTGCATCATCCA
TTTCGATATCAAGCCAAACAACATCCTTCTGGATGATGAGTTATGTCCCAAGATTGCAGA
TTTTGGTCTGGCAAAGCTATGCCACCTCAAAGACAGTGTCCTTTCAATGGCTGAAGCGAG
AGGGACGGTTGGTTTCATTGCGCCAGAAGTGTTCTCTAGAGGCTTTGGAGTCGTTTCGAC
CAAGTCGGATGTTTACATATGAAGGATCAACCCAGCGGG
>comp37435_c0_seq1 len=234 path=[84037077:0-233]
GATCAAGCTGCCTTTGAGCACTTGGGTCATCTCCTATTGGGAGATACCTAACAATCCCCT
CCGCGAAGAGGCAAAGATCAGCAAGCTTCAAACCCAAGAATGCAACCACACGTTAGTTGC
TTCAGTACATGAACAAAGCAAGTGAAAGCAGATTCGAAGCAACTGAAGGGTGACACCTTC
AGAATTTAGGGAAGGAGGTACTACCGCTATGATCAACCACTAGTTCTTCCACAC
>comp37448_c0_seq1 len=378 path=[84047098:0-377]
GACGGGGGGATCAGAGGCGGCCGCCATCGCGATCGCCAGAGCTCGTGTCTGCTCTTTTCA
GTGTCGTTTGGGCTATCACTAACCATCCTTTGCCGCACGCTGAAATTCTCTGACCGTGAC
TGGATTGTTCATCATCTCCCATGTTGTACTCCGTAGCCTCTAAAGAAGGCACTCCCAGTT
TGACGTGCAGGCTGTCATAGGGTGGCTAGTATTCTGAATGCCTTGCTGGAAGTTTTGAAG
TATTGATAATGGCAAAATGCAATGGATAAAAACCATGGCATGTCAAAATGGGCACTCTTA
TTTCTCTTCAGGAGGAAGTGGAGAAGCTGCGGACGACGCTGAAAGTACAGAGTTACGAAA
TCTTTTGAAAATTGATCA
>comp37475_c0_seq1 len=371 path=[84064854:0-370]
TCTTTCTTCAATTTCACGGGTTTGATGGCGTCTTTGTGATCCCTGCCGATGTGCTCATCG
ATAAGTCCCAGCTTGAACTCATTGGGACAGTAGAGGCACTTGACCTTTTTGTCAAGAACT
GAACACTCCTGCGTATCACTGAGTAACTCGATGCCATAACCAGTGCACAGTCCCAGCGAG
CCAAGGGCTACTGCAAGGGCAACCAAGGCCATACCTATCGCCATGTTTCAGTCACTGTCA
TATAGGAATAAATAGCAAATGGTTATCTTAGCATCGGAATGAGTTATGGTTACCTTATCA
AGCATGCAACGTTACGAAAGAAATTATATAAAAGAATGCAGTGAGGCCTTTTGCTCTAAT
ATGCGAGCCTG
>comp37548_c0_seq1 len=271 path=[84105914:0-270]
TGTCAGCACCCATTCTCGAACAAGTAAGGACTCCAGATACTCTTACGTACTGAAACTCTG
AAGTGTTGTACAATAACTGAAACCCAATTTGTCCTTTCGATGTTGGATATAACTCGTGCT
TTTGCAGTATACTGGCCAATATCATTGACCGCTTAGCTGCAATAGTTGATCGTTCGGTAT
TTGTTGTCTGCATGCCAGGCGCCTGATTGTCTGTAAGAAAGCATTGGTTGGTCAAAGTGG
AAGAAAGGTCCTTGCAAATTTTTCGTCAAAA
>comp37644_c0_seq1 len=314 path=[84163424:0-313]
AGCATGATGATGTTGAAGGAGTATCTCCACAACAATCTGCAGCAGGGAACTAGTAGCTAA
ACAAACAAGGTACCAACACTTGGTTGTGAAAACCGACGGCAGCCTCCATTCGAAATATAT
GACGACCTAGAATGGGTGTTGTCAAACTTTCTAATCTACGAATATGGATAATATATTTAC
AAACGGAAAATACCATCCTTAGAATTTTCATGGAATTTATAATAACTATTTGATAGAAAC
GTGACAGTAATAACTTGCACCTTCGAGGCTTTGGCACGATGCAAGATCCAACACATCATT
ATTATTGAGCAGAG
>comp37668_c0_seq1 len=369 path=[84178598:0-368]
GATAAAGGTACCAAGGCTTTTAGTGTCCTGGCTCGGAGCAGAGTTTCGCACTGAAGTCCA
TGCATTCGTCATGGATGCTATGCAATACATGATGAACCGAGTGTTGTTGTGAACCTCGCC
TCCTCCTCGCGAGATCTCGATTGCCCAGGAGTCATCTTCCTCCACGAGCGTCCTGACCTC
CTTCATCGTGCTTGCTATGATCTTGTTTAGCCTGTTTCCTTCTCTCTCCAACAAGCCATG
TATCTCGTTGAAAATGCTTCGGGCTTCTGGAGAAATGACGGCCCGCGTAATCATGTGCGA
CATACCACAGACACAGGCAAACATGTCAAGGCACGGGGCGCAGCTTCTCGTGGATTTGGA
GAACGGTGA
>comp37847_c0_seq1 len=404 path=[84285752:0-403]
GCAATGATTGTGGTGATAGTAGTGTTTTCAGATATTTTTATCATTGTCGGGTTACCTCAG
ATTCATAGGACTCGCTAAACTTCCACCCTATGTTTCACAACAATAATGTAAATGGACTTT
CCCCCTTACGTATTGTGATTTCGAAGTCATGGGTCCTTGCCAGTGCACAGTTTGCTGAAA
TCTTGTTTAAGATTTTAAATATGTACATCTTGCGGCGATCCAACTCTTTCATAAGTTTAT
GACACCTGTGGTCTATATGGCAACAAATTAGGCCACAACACTTACTGTGACTGCAGATTA
ACTCAGAGTCGCTAGCAAATTAAATCACTGCACACACTCCTAACCTGGTATGAGTCTGAC
CCTTTGCAAACACATAGGTAAAACAACAACAACAACAACAACAA
>comp38170_c0_seq1 len=211 path=[84481090:0-210]
ATGTGGATGTGTGAACTTGCAGACAGAATGACCCATAGTCCTTTACCCAGGTAGCTGAGG
GCGACGCACTTGACCATCCGAATCAAACTGAGAGATCGAAATAGCCTCACCCTTGAACCT
ACAAAGCTCACTTTAGCCCGTTAAGTTGTCGAAATCACTAGATCAGAAGTCTCCCACTCA
AAAAAAAAAAGGATAATATCCGGAACTGCAA
>comp38186_c0_seq1 len=285 path=[84490063:0-284]
TTCCAACAAAATTCCCAACAAGAATCCAGTAAGAGAATCCTTAACCATCACAGCGGGCTT
TCCCGATGTCACCAAGGTGGCATCAACTTCATCACTCAAAATGTCCGAGGTGGACACCTT
GGTAGGAACCGGTGTTGAGACGAGATCACCCCATAAGTCGGTCTCCGAAGAGTAAAGGCA
GGCGAGCGCTCGTTTGTGCTGCTTGTCGGCGTTGTCCACCAATGTCAAGACCACATGGAA
CTGTTGGATGTCTCCGGCAGCACTGCCCCATTGATGGTTGTCTTC
>comp38195_c0_seq1 len=459 path=[84494784:0-458]
TGGGTTTTTAAAAGAGGCTAATAAGGTTCCATCACCAAACTCTGGTTATACAATGGCTAC
ATTGGCAAATGCATTAAATATAACTTTGGAGAAGATAGGATATTATAAACTTGGTAGTGG
GAAAATAGATGTTGAAAAAATCTTTAAAACGCTTTTAAAGGCAGTTGATTATACAGTCGT
TGTGTTTTTAATTATTTATACCTTAATTTGGTGGATAACATGATAAGTAAAGCTTATTAC
ACTACAGAGATTCCAGAGGATAGATTTGAAGCTCTGAGTTGTATTAAAGATAGTCAAAAA
CCTCTTAAAATTATATTACTTGGAGGAGTTGATAGTGGTAAAACAACATTAGCTACTTTT
TTGGCAAATGAGCTTTTAAACTTAGGATTTAAAGTTGCTATAGTCGATAGTGATGTAGGG
CAGAAGAGCATTTTTACCTCCAGCAAAAAAAAAAAAAAA
>comp38210_c0_seq1 len=348 path=[84504662:0-347]
ATGTTACTACTTGTGTGGTACACTTACTTGAGCTTGCTATGTGATCCACATGCTTGATTT
TAGCCAACATGTACACATGCTCTGAATCAGTTACTTGATTTCATATTGCTGCACACACAT
TTCGATTGTAGTGGTCTAATTGTATGTTTAATCTGTAGTACATTTTGTTATACCAGCTTC
TACCTGTATGATTCTTTGTTTAAATGGTGTAATTGGATGTAACATCATTAATTCTCATCT
ATATGAGAACTAGCCACATCCTATTTATGTTTTAATTCTCACCTGATCAGTACTGCAGTG
CAAATTCATATTGTTTATGCCTGTTACCATAGTCGTTGTCTTTGCTGT
>comp38309_c0_seq1 len=536 path=[84563932:0-535]
ATGTAAACGTGGTTCACATGTTGTTATATACCTGTGCACTCTGGATCTATCTGCATATTT
ATTTACATGTTTCTGTTGCCTATGAGTTTAAATTACTTATGTTAAGGCATTCCGTATCCT
GTTTCTTGTGCTCATCTATGATTCTTGCACTTACATTTGAATATTGTGGTTATGACACCA
ATTTTAGGTTACTCACAAATAGGCGAAGATTACTTGATGATTTTTGCTGGTTCATGGCAT
TAATCGTATTTTATGATATCTCCTAATGTCAGTTTAATACCTCAAGCATTTATGGTACTA
CAATAACATTATATGCTCTGTTTTCAAGCATACACCTGTCCTTATATACATGTGTTTTTT
TTTTTTTACATAACTTATAAACAGCAAGATTGTGTATTTCTATTCTTTGGTGTGACATAT
TGTTTTGTTTGATTTATGGAATGTATCCTTAAGGAGATATATTTTTACCAGAAAACGATG
TAATTTTTGGCTGCCACATGATCTCTTTTATATATTTTTCCCATTTGAGTAAAAAA
>comp38310_c0_seq1 len=258 path=[84564680:0-257]
GGACCGTCGAGGAGTTCCAACTCGTCAGGCGCGCCTACCGCGAGCTCGACGAGCGGGACC
GGAACGGCAGGACCGACGACGGAACCGACCCCGCCGACATCGACCTCACCGACGACGAGG
GCGAGGCCGACGCGGTGAGTCCGGTCCGCGTCGAGTTCCTCGACTACGAGGCGATCGACG
ACTACGGCTGGTCGCTCGACGACGACGACCTGTTCCGGAAGGCGTCTCACGCCGACCTCG
ACGGGTCGGCGCACGACC
>comp38333_c0_seq1 len=211 path=[84578285:0-210]
ATTCAATTTGCAAGATTTCTGTTGGCGCTTGCTCCTAGACTTCTACTCATCTGATTTTGA
AACCCCCGGGGAAGCAGTTTCTCTAATGGAAGGTGAAGCCGCATATCTTCAGCGGCTGCA
TGAACAGAAGGAAGCTGCAACAGTTGATCTGATGAAAGGTAAAGTTGACTGTATTCTAGC
GTGTCGTCAGCGTCTAGCATGAAAAAAAGTG
>comp38678_c0_seq1 len=440 path=[84791711:0-219 84791711:220-439]
AATTCACCTTCATAATGGGTATTTTTATATCCCATCAACTCGAGTGTGTTCTTACAGGTT
GTAGATGTACAGTATGTAGCGCAATGAAGGATTTTTTTTCTCTTCCTACATACGTATGAA
GAGTTGCTCACAGATAAACCTTTGTCCATACTCCATACTCCATGTACTTTCCTGAGTTTA
TCCTCTAGGGAAATTATTTTTGTTCAGATTGAAGATATGCAATTCACCTTCATAATGGGT
ATTTTTATATCCCATCAACTCGAGTGTGTTCTTACAGGTTGTAGATGTACAGTATGTAGC
GCAATGAAGGATTTTTTTTCTCTTCCTACATACGTATGAAGAGTTGCTCACAGATAAACC
TTTGTCCATACTCCATACTCCATGTACTTTCCTGAGTTTATCCTCTAGGGAAATTATTTT
TGTTCAGATTGAAGATATGC
>comp38796_c0_seq1 len=371 path=[84861968:0-370]
GGATAAACTTGCCTCTGGATTGAGCCTGGAGAGGTGATGGTTTCCTGCCTGACCAGGCTT
GCATGTGATGGCAGTGTTTGGTTCGCACCTGGCATGGTAGAGGATCAGGTGGACCCCATA
CATGTGCTAGTTACTTGATTAGCAATCCCAGGAAGGTGTGGCAGAGGCCAGGCGTCCATA
TTGAGAGACCTGGGCCAGGCTAACTACATGTATGCCTTTTGGACCCGGCTAAGGGCATGC
AGATTTTTATTTACCCAGGCTAAACACAAGAAATGCCTCCCAGGCTAGGCTTGTACACGC
ATCTCCAGGCTGGCAACCAAACAACGTCCAGGCAGCTTCCAGGGAGACTCAGGCCAGGTA
CACTTGGCAGC
>comp38842_c0_seq1 len=279 path=[84886753:0-278]
TTGTATTAGGATATTTTTCATGGTTACACGTTAGGAAATTTTAGTTCTACTGCCTGGGCG
TACTTTATCTTTCCATTTCCATCAAGCCATCTTGATGTGTGATCGGGTTGCTGTGTGATG
CTGTTAGCTATTCATATGGTGTCTGCTTACATCTATTCATAAATACACTCTTTGACTATT
TGTTTGTTTGAGACATATAAGAAGAAAATCTGCTAATGAGTCTTAGAAAGACGAAGGATA
GACGAAACGTACGTTGGCATGGGTGGATGCGGGTTTGTC
>comp38935_c0_seq1 len=244 path=[84942840:0-243]
AAGCCAAGCCCTAGCAACAGCAAAAGAGCACTTCACGGGGTCTCTTATGTTCACTGTCAG
GACATGTATTGCTAGTTTATAAGAATAGTTCACCGTCAGGTATCTTAAAGAAAAATAGTT
AACTGCTGTTTTTGTGTGTGAGTGAGTTCATCTATTGCTGTTGGTCGTTGACATTTTGTT
CGCGGAGACGTGTGTGCAGCCCAGGTGCCTAACTGGTTGCCAGATTTCCTAGGTTTGTAA
GGTA
>comp39024_c0_seq1 len=432 path=[84993774:0-431]
GACGGTGCGGCGTCTCATGGGCAGTTAGAACATAAGAACAAATTTGCTTGTGTCTCGATG
AAAGACCTTGAAAAGACCTTGAATAAAATAAATTAGGACATAGACTTGGGTGTGTCTCAG
TGAAGGTTAAAGATCTTAATTCCTCGTTGACAGCGAGGAGGTTGTGTCACCCTCCTGTGA
CTTCTACAATGTGGTCTCTGAGTCCACCTCTACGTGCTCCGTGATAAGGGCATCACGCAT
TAACAGATTTATGAGTACAGTTCAATAGAAAAGGGCACCCAATTTAGAGTAAAAAACCGA
CACGTAATCGGAAGGATTTTGTTTGGTGGCTTTCTCCGACTATAATGACGTTTGTTTCTT
TTAATGGCATTGCACTCTATATTGTTAGGCTACACCTGTGATACTCAAGAATATAAGCAT
ACATTTGAAGAG
>comp39087_c0_seq1 len=227 path=[85029314:0-226]
ATGAGCTCCAGGGCGGTGGCGGTGTAAATCCTCCTAAACAAGGTTGATAATGCTCTGTCG
TAAACAAGGGTTTCATTGCTTCAAGCATCCACCAGGATTCTAGTAGAAATTTAGTGTTTC
ACGGGCCGGCCTTGTCCTCCAATCCCAGATCGAACACAACAGACGCAGAGCCAGAGGAAA
ACACACGAATAGCTCATGAATTCGCAAGAAAAACACACGAAGGGGGA
>comp39177_c0_seq1 len=226 path=[85082277:0-225]
ATTGCTAGTGGAGAAGATACTGCATGTTCAGCCGGCTGTGAAAAAGTTATACCTACTAGT
TCGCGCGCCCGACGCTATGTCTGCCGGGCAGCGAGTCTTGTCCGAGGTCACTGGAAAGGA
TTCCTTCAATCTTCTACGGCGAAAATACGGGATTATTGGCTTCCAAAACTTCATCAAAGA
AAAGGTAGTACCTCTCGCCGGGGACATCATGGATAGCTACTTAGGG
>comp39481_c0_seq1 len=342 path=[85255079:0-341]
GCGTGACCGGGGGCTGAATGCTTAGTTCACGTAGATGCAGAAAACCTCAACATGTAGATG
TCGCGCTCACACCAAACTTAGACTAAGACTAATCTGATACACTAAGTCATCACGCAAATC
AACGCAACAGAAGCGTCTAAACCCCAACATTGTCGCGTCGTGCCCGTGTGCTCACAATCG
GCTAACCGAGTCGCCTAAACCCCAAAATACTAGGTCGCTCACGGACTAATCCACACAAGG
AATTATCCAAGCCCCAATATATAGTCGCCCCATCATACTCACAAACCGACTAATTGGGAC
TGAACTAAACCGTCCGCAACCCATCATCATGCATCGGAATCA
>comp39537_c0_seq1 len=289 path=[85285749:0-288]
GAAGAAAATAACTAAAAGGGTAAAAATAAAAAGAAACATGTTCACACAAAAAAAGTAAAG
TGTACAAACTTTTTACTTCGGAGATTTGTTTGTCATTGCATGTTTTCTGACTCGTGAAAC
CGGCAAAAACTTGCTGCATTTTGTTTTCCGGATTCTTCGCCCTGAATATGAGGAAACACT
ACAGTGTTCTATGCTTCCAACAAGTACTCAAAACTTGAAGTGCTTCCTGCTCTTGTTTCC
TTAATTTTTCCTTTTAGTGTTACTTCTACAACATCTAGTTCTGTGCCAT
>comp39550_c0_seq1 len=297 path=[85293916:0-296]
AGGATTTCAGAGAGTATGGACCACCGTATGGCTAAAGGAGATGTAATTCTTGACTGTCGT
TGTCCTTGCTGTGTTGCTGCCATTTTCCTGGCGGTAATCTGTGCAGTGCGGAGACTTGAG
TGTGACCACTGTAGAGCATGCCTTGTGATCAATTGTTCACTTGTTGAGATATTTTTCTCC
ACGCCCGTTTTGTCGCTCTAATTTCTGATTTTAGCTACGTAGGAGTTTTGATGAATTTAA
TCTTCTCCGCCGTGCGTTCTGAGGGCAGAATTACATGGTAGTTTTCCAAACGTCCTG
>comp39609_c0_seq1 len=385 path=[85331211:0-384]
ACTGTCATTCTCACAGCACACAAGATCATGCAGTTGATGTCAGAAGAAGCAGCTCATTCA
TTCAAGAGCATGTTCAGCTGCTTGATGGCGCAGAATTCAGTAAATGGTGCTTATCTCCTC
TCCACTCTGGTGATGATCGACATCTGCCCATTTAGAAAACAGTGGACAGGACCCAACTAG
TTCACAACACTAAACCACTCACAGATCACACCAAGTAGGTAGGTGAATTCAAAGGATCAC
CGCCGAGAGAAATATATGGCGAATTCAGGATGCATGTTTACGCCACCCAGGACACGGCGA
CTAGGGGTTTACCCCCAAGTAATATCAAGATGAGCTCCACGGCTCTCGTATAGATCGGGG
GGATTTCTACCCGTTACAGCCAGTG
>comp39643_c0_seq1 len=305 path=[85351096:0-304]
ACCTACGATGAGGCAAGTAGAAACAGTACTTGAAGATGTGCAGAGCTCAAAGGTCCATCA
CAATTCTCAGACAACAAGAGTGAGCCAGAGTGCTCTAAACGACCTGCCATTGAAGGGCAA
CAAAAGGCGAAGAAGGAACTATACTATACAGCTTGGAAAAGGAGTTCATCCAATCATCTG
AAATTCCTAGATGAGTTTACTTGCATGGTAAAATGTGTCAACTAGTATTGTTAGCTTGGG
TGTCATGGTGCAAGCCAAATGTAATTTTTTTTTTATGGAAACGCCACATGCACAGCACCA
AGTAA
>comp39673_c0_seq1 len=298 path=[85366378:0-297]
GGAACCGAACTTCATACGCGGCCTTCGGCACATAAGTGTTTTTTCTAAAGTAATCATGGA
TTACAGACTTTGGAGTGTTTTTCAAAGTAATCATGGATACGCTCCCAATAGGTGTTGGTT
GATTGTTCATTCCCGGTGATGGGATCAATGCCAACCGACCTCCATGCATGGCACAAAGCC
TCATCTTCCTTTTGTGTGAAATTTGCTCCTCGCACCGCCCTACGTGGAGTTGGTTGATCC
ACAAAACCTTCACCATCGTTTGTAGGTTCATCCACAAAACCTTCTCCACCATCTTGAG
>comp39711_c0_seq1 len=300 path=[85386615:0-299]
GGAGCAGTGGTTATCGTCGTGTGGAGAGGATGGAGGGAGGGAGGTGGCCATGGCTGCTCT
CACCTCTGGATATACTGCATCTGTCGTCTTCTCTGAAGACTAGTAGTAATAGGTCTGGTT
GTTAGTGCCGTTGAGTGGTTGGTGTAGCATAGGCCACTTGCACGCCTCCTGGTTCAACTG
CTTGCTTGCCACACTTGCGGGAGTTGCTCATCCACTATTGTGTAGTTGCACAATCATGCT
TTCCGAGTTGTCTGGCAAGCCACAGAAAGTTGGAAGGGGTTGGAGAAAATGGACAGGACG
>comp40109_c0_seq1 len=238 path=[85615583:0-237]
TAGGTTTGTGTGTATATCTCTTCGAAGTAAATTTCTGTACGTCTCAGGATAAGTTACACA
TAGTCCGATTATTTGTGCTATTCATTGGCACTTGTCATCTTTAGACCATGTATGTATAGA
TATTCATTCAACTCATTTTCTATTGAGTTTTTAAATTTTCAGAAATGTGTATGTGTTGAA
ATGTGTTTGCTATTGCAATTCTCTATACAACAACATTGTTTCGTCGATTGAAAAAAAA
>comp40257_c0_seq1 len=305 path=[85699831:0-304]
AGAAAAAAGTGAAATTATTGAACTAATTTCAAATCAAGCTACCCAACAATTTCCGGTGAT
CTCGGTGTGGGGAATGGGTGGTCTTGGAAAGACCACTCTGGTCAAAGAAATATACCAAAA
CGAAGAGCTCAGTGGTACGTTTCAGAGGCGTGCTTGTGTCACAGTCATGCACCCTTTTAT
TCTTGAAGATCTGCTTCTTAGTTTACTTGAGCAACTAGATCGAGAATCTTCTGAAAAGAA
GGACATGCTGGATCGGGTGGGCAGAAAAAAGAAGGCATCACTACCGATGTCACCTGCAGA
ATTAG
>comp40270_c0_seq1 len=298 path=[85707279:0-297]
GCAATTCATTCATTAATCTGACATATGTTAAGTCAAGGACGACAATGGTAGACATGGCAT
GTTGAAACTCCATGTCCGTGTAGATGTTTCGGGCATATAGTTTGGTCGTAGTGAAGGCAT
GGTACTTCTTCTTTTACCTGAAATTGTCTTTGGGAGTGCCAATTGTTTAATACGTAGTTG
ATTTCTGTACATCCAGTAGGATTGGAGTGCACATGGTACTCTGTAACGGTGGAATGTATT
GCTCTCTGCCTACTAAAGTTGGAGGGGATAGAATAGAAGCAAGGTTTACAAGTCGATG
>comp40427_c0_seq1 len=245 path=[85796763:0-244]
TGCATCATTTACATAACTAATGAGGTTGCTCCATATGAACTTAGCAGTGAGATAAACCGA
CCTCCTTGCGATTAGGCCTTAAAAGAATCCCTGTCCATTATCTAAAGGATATAACAGTGG
ACAATTAAAGGCCTGCGAATGAAATAATTCCTAGAGATTCTTTTAGATCTGGCTGGAGTG
AAGGCATCTACAGTAGGCATGCTGAGCAATAACATTGTTTCCTGAAACTGTGTGCAGAAT
TAACT
>comp40536_c0_seq1 len=233 path=[85858428:0-232]
GGTCGTGGAAGCCGGCGCACCCTCGCTGCAGCGCCATCGCCTTCGACCTCAACGTCGAGG
TCGAGCCCGAGGACGAGGAGACAGGCGCTCTCGTCGGTGTCGCGCCTCTCGCCTTGGACT
TCAACGTCAAAGTCGATCCCAAGGACGAGGAGACCGGCGCTCCAATCGTTACCGCGCTTC
CATCTTCGACCTACAGGTCAAGGTCGAGCTCGAGAACGAGGAGTCGTTTGTTG
>comp40595_c0_seq1 len=263 path=[85892054:0-262]
GGCCATACGCAATCCGTAGAGGAGAGCCTCATACCCTGCCTCGTTGTTGGAGGAATCAAA
ATGTATCTGCAACACGTATTTGAGCTTGTCGCCCTTTGGTGATATGGTCACAACACCAGC
GCCGGAGCCATTCAACATCTTAGACCCATCGAAGAACATTGTCCAATGAGCCGAGTAGAT
GTGGGTCGGTTGCTGTTGTTCTACCCATTCTGCTATAAAGTCAGCCAGGGCTTGAGACTT
AATAGCTTTCTTGGCCTCGAACT
>comp40723_c0_seq1 len=313 path=[85966894:0-312]
TGAAATAGACCTCATTCCGATCAAAATAATGAGATAAAAGGGAACTGCTTGATATTCGTA
AATAAGCAAAATGGGAACATCTTTACTTTTTTTAGGATATGTTAAAACGTGGATATATTA
ACTTCTATAAAGATGTTAACAGGTGACGGCAACCTGTTCATCGTTTGATGGGATCTGAAT
CACATGATTCCATACATCACATGATTCCATACCTTCCTTAGTAATTTTGCAGCCCGCCGA
CCCTGCTCTTGGCATAGCCTTTTCGCTCAACATGCCAGCAATACAATTTTATTATTGTGT
ACCAACACACGGA
>comp40779_c0_seq1 len=475 path=[85999452:0-474]
GCGACAACCGGCTGAACCCAAGGCACTTCTCTGTATACTTGGTGAAGGCGTTCGACCCAA
TGGTGTTGATAAGGGTGACGAGCAGCGGGGGCGATCTCGGCGGTCATATAAACTACCCGG
TGTTCAGCCCGGATGGCAGGAGCATCGCTGTGATGGCATACCTCGCGGCGGTGTCCGTGG
ATCCCATCTCACTGCCGAATGTCAAGCATGGGAGGCGGCACTACGGCCACATCTTCGTGG
TGGACATTCACCCTGATGACTTGAAGAAAAAGAAGAAGGACCAAGACATGATGGGATTCC
GCTTCCGCTTCCGCCGGATCACGCATAGTAGGTACGAGTGCGGGGCAGCGGTTTGGACGG
CAACCTTGCTTGCTACGGACACGGACGCACTTTGGAACATGTTGCCAGACATGGAGCATC
TGTACGCACTGGGTGTCCGTACTAAATCCGCCAGTCCTTGGCAATTAATTGTTGA
>comp40783_c0_seq1 len=280 path=[86001336:0-279]
ACGGTATGAGTTTTCTATCTGGTAGTTCATTGAGACTGAGTGAACTTTAACTGTAGTAAC
CCAGTTTAAAAAACTAAGCTACAACTACTTGCTGTAGAATCCATAAACAAGATCAACTCA
TTATATTTGGGTGGGTAGATTCGAGAGATTGAAAATTGTCAATTTCTCCAACTATGTTAT
GTTGTGTTATCATAAAAAAAATTCACTAGCTGATGCAACATATAATTAGCTTTTCCAGAT
TATGTAGATGAATTTAAAGTCAAGACGAGAAAACTGAAAA
>comp40872_c0_seq1 len=303 path=[86047030:0-302]
AACAATATCACATACTCAGGAGTCTTCACACTACCAATATTCTCCACAACTATATAAATA
TCATAAGTCCCATCCGCATCCGGAACAATATGCTTAGTCACCTTAATCAAATAACTACCC
ACAACATAAATCTCCTCAACAACAACATAGGAACTTCCTATTTGACTTACTTCATTTAAA
AGGATATAATCTTTTTTTGACAGTGTAAATGAGCAGTTTGCCCAAACGATTGGAACTCCA
CTAAATGTGAAGTTGTAGGTTTTAGAGTTCCATACTTCTCCTGGAGGTATGTCAATATTT
GGA
>comp40892_c0_seq1 len=252 path=[86057022:0-251]
GGGGATGAGAGATGCCCTTTTTTTTTGATTCGATGTTGGGATACCAATACAGTCAAGATT
GGTACCTATGACATGCCAGTTTTACCTAAGTTCAAGCCGCTCATCAGCATAAAACCCTAC
GTCCTACTATCTTTTATTCATTGCATTAGTGTTACAACGATGAACTTTCCTTGCCGGGGT
GTGACAAGCCAAGGAAAGTGCGACTATGCTTGGGATTAAACTCCCAGGGAATTGAACCCT
TTACTATGTAGC
>comp40918_c0_seq1 len=325 path=[86070583:0-324]
GAAAGGAGCCGAAACTGTGTCTTCGCCCCTGTGTGGAACCAGAACCTCGACAAGGACATG
CTCTATGTGTGCATGGGCACCTCCTTGAACTCCCACCAACTTGAGATCTTTGCCATATAC
AACGCATCCGGCCCCGCAGCAGGGATTAAGGCCATAAAGCTCACCGTTGGTGGGTACAAC
AACGCATACCCGTCGAGCAACCCGGACGGGGACAAATTTGTCTTCAGGTCGACGGGGGAT
GGATTGGCGCCGCACAAGAACCTGTACATAATGCTGCACAGTGGCCGTGATAAGGAGCAA
TTTGGGGAACATTCAAATAAGCGAC
>comp41084_c0_seq1 len=258 path=[86157416:0-257]
GGCTGTCGAGTCTGTCGATGATGGACCTTATCTCCAAGGGCCTCATTCGCCCGTCCGGGG
ACCAAAGGTGTAGAGGTAGCTTCTCAAGCACCACTCTGACCTCCAACATCCAGGATTGGT
GCAGCGCATGGGCGTCTTCGTGCCAGGATTCCGTGACGAAGGCACTACCATCAATCGAGA
TGGTTCCCCGGCCGAGCAACGAGCTCATTGTGAGCTGGTAGGTTGAGTAGACCAGGAAGT
CCTCCGGGTCGTGCCCAG
>comp41109_c0_seq1 len=231 path=[86169957:0-230]
ATAGAAGGATACTGGTGGTGAGTCGATGGAAGAAGATGATGGCATCACTTCCCCAGGATG
GCCAGCCGCCGTTCTTGATGATTAGCTTGCGCCCTAGGCCCTGACACTGGTCTCTATCCA
CGTTCATCACGTAGATGTCAGTCTTCAGGTTCTCAATGTCACGGTCCCAGCTCTTGCTTT
GAAATGACGCCACTGCTACCATCTTCCCCGAGGGCGACACGGCTGGGCTCA
>comp41217_c0_seq1 len=240 path=[86224344:0-239]
GTCATCTCTCCAGCAGCTGGGTGGGTAAACATCAGCTCCAAAACTATCGTCGGCACATCT
GGTCAGAAGGGTATCCTCTTGTACAAAGCATCTTCAAGTACTGTATTCCGACCTCCGACC
TTCACATTGATCTTTCAAAGAAAGATTTTCAAGGTATTGTTTCCCACCCTTCTGAACATT
TTTGGGTAAGCAGCACTGAGTTATTACTCCAAGCTCGGGACGATTACATAGTAATGGGCA
>comp41295_c0_seq1 len=203 path=[86267003:0-202]
GGTTGGCGACGCGGGGGACGGGGCCTTCGTTTGTCTAGGAGGAGTTCACAACACAGAATT
GCATCATACAGGGAATGATGCAGCTGCAAATAAATTCAGTGGTTGATAGCATACACTTCA
CATACTGCACAGGAAACCATGCACTTCTTGCACTTGCTACATACAGGGAATCTTGCATTT
GAGCTACTATCCAACAATAACTC
>comp41518_c0_seq1 len=214 path=[86384904:0-213]
AATGGCTTCACATCAAAAATCTCCAGCAATACTTCAGCTAAGTTGATTGTTTCCATAACT
GAATTAGCATTGAAGGATATAAACTTTTCTACGCCCGTAAAATATCACCAGAATACTGGA
TGAATGAATAACAAGATCTGGCACACGTCTTTTTGTCGTTATCACAGTCTATTTGCTGAG
CATTACACAATAAAAAAAAAAGGGCAGCCCGGTG
>comp41601_c0_seq1 len=246 path=[86431536:0-245]
GGTCGTTGGACGAGCTCCGGGCCGATGTCGAGGCGATGGGCAAAAGCGTGCTGGGTCAGC
TCCTGCGGGCGCTCGAAGCGCTCGAGAGCGACAACCACGGGATGGCTCACGAGGTGATCG
AGAGCGACGACCGAATCAACCAGCAGTATCTTGAGCTTGAAAGCAACTGCATCGACCTTA
TCGCGCTCCAACAGCCCGTCGCTTCCGATCTGCGGTTCGTCGCCGCGTCGTTCAAGATCC
TCACCG
>comp41714_c0_seq1 len=206 path=[86490440:0-205]
GCATGAGAAGGGTCATCTCGAGGAGAATCTGTTCTTGTATTGGGCAGTTTGTTCCTTTCT
AAGGTTCAATTGAAAAAAAAATATTGTTTCCGACTAAAATGGAATGCACTATTTTACATA
GCTCAAACTACCTACACCGACAGACGCCAAGGATGAGTAGACGAATCACCAATGGCGTGA
GGAGGGTCATCTCTCACCAATGGCCA
>comp41753_c0_seq1 len=287 path=[86510391:0-286]
AAACAAGTACTCGGCCAGCTCGGTTCGGCTGATGCTGGTCCTCCTAGTTTTACTGGTTTT
GTCGGTACAATCCTTGGGCAACAAGGTGGACCATCGACCTGCGATGACTCTGGTCCGATT
CAGCAGAGCTGCCCGCCAATCCGTGGTGGCTCATAAGTATGAGATGGACAATTTCTACGC
AGCGGGATTTGATAGGATCTCGCATTGGCCGGCGTAGGAAGCTTTCTCTTCTATGTGAAC
GATAATCTATAACTGCTATGATCTTGAGGTGTTGGTGTGTCTATGTT
>comp42010_c0_seq1 len=317 path=[86648753:0-316]
TTGCAACCCATGTGGATTCCTATTCACTTTCAGTGCATTTCATTGAACAAGAAGGCTGCA
TTGGTGGTTCACCAGTGTTTTTGGTCTCCAAGAGGATGATGAGAAACTGCTCTTTCTTAA
AGAGCTACAGAATGTGTGTGATTTTTCCCCGGGCTCTGACAATTGGTTGGTCGCAGGAGA
TTTCAGCATTATTTATCAAGCGGCTGACAAGAATGATACAAACTTGAACCATGCAATAAT
GGAGAGATTCGTGGTTTTGGTTTTAGATCGACTATAGCATCAAAGAAAGCGCAAAAATAT
CTGCAAAGTATTGGCAG
>comp42125_c0_seq1 len=593 path=[86708271:0-592]
GGGTGCCATCACGGGAGCTATTGTCTCGGTGGAGCTTGCTAAGTCTCTCCAGAGGATATG
TTTCTGCGATGACTACTCGGTGGAAGCGCGGATCAGGCGGATGCGGCTTGAGCTCCGGCA
TCTCACGGCCGCCAGCCTCCTGCGCGAATCGGTGTTCGCGAGCATAAGCAGCGCGTTAGA
CAGCCAGATAGACGCGCTGCAGCGCCAGTCTTACCAACGAGAGCACGGTGGCGACCTCCT
CGAGCCGAGTTACCCTGTGATGGCCGCGCGGAGGGCTACAGTCGAAAGCCTGCCCGTTAC
GCAGGTCACAAAGGAAACAGTAGGACAGCAGACCACCTGCCCCATCTGTCTTCATGAGTT
CCAAGCCGGTGAGAGCGGCAGGAGGCTACCTCTATGCTGCCACTTCTTCCATCTGGTCTG
CATCGATAACTGGCTCATGTCGAAATCCGAGTGCCCCGTATGCCGCCACGCTGTTTACTA
GCAAAGAGCATGTCGATATATCAAAGTGCCCCGCCGCATTTTTCGTTTATTTGACACGCA
ATAATTTATGCAGATGTTTTTGTCGCTCCGAGTGACCCCTTCAGTCAAAACTA
>comp42128_c0_seq1 len=403 path=[86709392:0-402]
GAAGGACAAGGAATTGATGCTGGAGTACAAGGAGGTTGAGGACAGTTTTGACAAGTTTCG
GGCCAAGGTCCGCAGGGATTTGATCGACAAGGGGTACGCCGAGGTTGATGAAGACTACTA
CGACAGGAGGGACAGATTTTGGGAAGAGATAAAGGAAGAGTGGAAGAAGATTGACTTCAG
CCGCTTCAAATTCGCCACCAGCGCTGACGGGATCATCCGTTTTTTCTGGAGGAGTTGGGG
ATTATAAACGATGATGAACCTTCCGTCCAGCGTCATATTTGTCCACCATTTATACAAGTA
CAAACAAGCTTGGATGCAATGCAACAAAGTCAGTTGGTTTCTTATTAGTTCCTTGTGCCG
TCTGCTTTTCCACCTCACACCTCCATGTTTATTATATTGATAT
>comp42160_c0_seq1 len=213 path=[86728895:0-212]
GGCAAGATAGGTACATCTTATTTTCTTCAGAATGACAAATGGGTTGAGTTACCGTTACTT
CTAATATGAGTGTGCAGTGCAGTATTTCTCAATCGTTTGATGAAAAATAAGTATGCCCTG
GCATGGTCGATCAAAATTCGACTGTCTCTAAGTTCAGACAGTAATTTTTGCTGCGAGTAG
TATATAAAATCAGTGATGCAGCTGAAGAGAATG
>comp42191_c0_seq1 len=251 path=[86746071:0-250]
GGACGCGAGCCCACCATCGATGCCACCTCCGCCGTTGCTGGGCGGCGGAATCGGTGGATT
CTTCCCAGCTCCTGCGGGCCACCTCCTCGCCCAGTTCCGATCACACGGTCGTGGCCTTGG
AGCTATTGGGATCACATGAGTTGCTGGGTGCGTCATTCATTTCGCCCCCCACGCACAAAG
AAACCAACTTACTGATGCCGTCTTAATCAAGCTCATATTTTTTTTTCCAAGTCGACGAAA
CAAGACGAAGC
>comp42207_c0_seq1 len=269 path=[86754471:0-268]
GATTGCCTTAAATTGAAATAATAACAATATTTATTTTTAAAACAAATGGATGTGCAGAAA
AATTGCATCCAAATTGAACAGCAGGTATACATATTTCTTTGAACAACATAGCAAAGTCGA
TGATGGATGTGACATAGTTCATCTAACAACCCAAATCAGCGATGCAACCCGCCGATCGCG
AGACTGCAATATCCTCACGCACAAGGTTCGGAACTCTTTTGGCGCTGCTCACCACCTGGT
CAAACATTGGAATTTCTCTCCTTCCACAC
>comp42241_c0_seq1 len=292 path=[86771517:0-291]
TGTTGAAGTTGGAGCTAACTTTTGGAAGCCAAACAGAAGAATCTGCATTTTACATGCATG
CTTCATGCGAAACGGTCGACAGTCTGCATGGACTTTCGATGGGGTGTAAGTCCCGACGTC
ACCGGCGGAGTGCCGGACCAGTGCAGTCTGTGTCTGGGCAATCCTCCACCCGGATTGTTG
CCGATATTGGGAACCGGCGGCGGAGGGCTTTGTCTCTCGTGATCTCCATGCAGAGCCACT
TTGGCCGCCTCCGAGCATGCCAAGAAACATAGCAAAACTGGTTTTAGCCGTA
>comp42305_c0_seq1 len=210 path=[86804879:0-209]
GGATCATTCTCATTCCTGGATAGGGTTGCTACATCTTTGATAACACAACACCAAGAAACC
ATGACAGTATGAAGCTATTTGCACAATCAAATGAACAAGAACTGATTGTCATAATACTGC
TTTGCAAAGATCAATAAGCATCTAGCAACTCTAACAGAATAAGACGTATAACATGTTGAC
TGACTCAGCAATGAAAGCCATTGATGAAAA
>comp42310_c0_seq1 len=411 path=[86808150:0-410]
TCTTCGTGACAAAGTGGCATTCCCCGAGCATGACGACGAACTGCGACGGCGGCGCGTCGA
CGTTGCTGATGTCCATCTCCTCCGACTCCGAGCTGCCGCTGCTGTTCGCCGCCTTAGTGA
TCCGTGTTTTGCCAACTCCAGTCCTTGGTCGCAGCCTTTTCCTCTCACATGCCCTCTGTT
CTGTTGACGTGGCCTTTGCTTCCTTCGATCCCCTTGGATCAGTCTTGCTGCTGCTTCTTT
CGGCCTTGGCTGCCAATGCTCCTCCTCTTCAAGTTCAACTTTTAAGCTGGTCAGTCACCA
TCTCACAGCTTGGTTCAGAGTGAACTGGAGAGGAATCCTTGGGGTGTCCCTCGGTGACCA
TTCCTTGGAGTGTCTCTCGGTGAGGCAGAGCATCTACTTGGAGGTGTCAGG
>comp42357_c0_seq1 len=203 path=[86831652:0-202]
GCTGGTGCATCTCGACCCCAACACCCTCGACGACTCTCTGATGTGGACGGAGACCGGCGA
CGTCGGCGACGGCTTCAGCTACATCCGCGCGCTGAACAAGACCAACACCCGCCTCAACAA
TGACGACGGCGGCGTGCAGGACGGCACCACCGTCGTTGTCTCGGAGGGGGCAAAGGGCGA
TTACCAGATCTGGAAGATCGTCT
>comp42373_c0_seq1 len=323 path=[86840316:0-322]
AACTGCTCGTGCATCGGCTTCACCGTCGAGAGGTACTGATCGATGACTCCGTTCGAGGTC
GCGGCCGCGTCGATCACGTCCCGGCGGATCCGGCGGAGGATCCGCACGTCGGCGTCGGTC
TCGACGAACAGCCGGAGGTCCATCATGTCGTTTATCTCCTCGTCGTACAGCGAGAGGATT
CCTTCAAGCACGATGACGTCGGTCGGTTCGACCTCGACGCGCACGTCTTTCCGGTTGTGG
ATCTCGAAGTCGTACTGCGGCATCTGCACCGACTGCCCCTCCAGCAGGGCTTCGAGGTGT
ACTCTGAGCAGTTCCCACTCGAA
>comp42416_c0_seq1 len=258 path=[86860963:0-257]
AAGTGTGGGAGGACTCGGGGAAGCGTCGTGGCACCGGCGACCTCAAAAACTTGATCATTG
CTGAAGGACATGACCTTCAAGTGATCTCCTTATGGGGAAGCTGCAGTACTACAGGAGGTG
CTGCTAATCATTTCGGGGCGACATCATCATCATCCTACATCATCAGGGAGGCGTACAATG
ACCCAGAAATCTGTCATGAGTTCAAGATGCGCGCCCGGGTCAAGCTGATGCACCCTTTCA
ACTCTGTCGAGTTCATCA
>comp42526_c0_seq1 len=262 path=[86920608:0-261]
AAAAATAAAAGCAAATCCTTAATCTTTGGTGATATTGATGGAGAGGTATGAAATCCCTAA
AGAGATTGGAGAAATAATGTTTGGCTTGTTGTCTCCAGATTACATAAGACAGATGTCAGT
TGCTAAGATAGTTACACCAGACACTTATGATGAAGATGGTTATCCAATAGATGGAGGTTT
AATGGACACAAGATTGGGAGTTATAGACCCAGGTTTAGTTTGCAAAACATGATGGAGGAA
GGATTGGAGAGTGTCAGGCAGT
>comp42572_c0_seq1 len=206 path=[86944390:0-205]
AGATAGCCACCTATATAGTACAGCACCTCAGAAGTGTCTGTACTATTTTTAGCTGGCATG
TCATTACTGGGTAGAACTTCCTGTTGCTGTAAGCTTCTCCTGACATATTACTGGGGTGCC
AGTAAAACGTGGTTGGTGCGCTGGTGCAAATTTCTGACTTACTTTTTTACATCAAAAATA
TCTGTTGAGTTTACTTTGAAAAAAAA
>comp42753_c0_seq1 len=250 path=[87038711:0-249]
AGCCCACCAAGACACGCTGCACCTCCATCATTTGTTGGTGCGTGTTGTGATGGACGGAAG
GTTGGCCTCAATGGATGTTATGAGTTCCACGACTCCTGTATGTGCATTGCATTGGTGGTT
TCACCAAGTACCCCTTATGGCCATGACCATCAAGGCCGAAAAAAACCCCGAACCACTACT
TGCACGATGGCCACGAGGACCCTTGAACATGTACACCACTCGACCTGATCCGCTCCAAAA
TAACACGCAT
>comp43041_c0_seq1 len=226 path=[87188312:0-225]
ATGGTCACAAGGCAGCAGCTTTACATTTCTGCAAGATTTATTTATTTATGTAAGGAATAA
ACGTACCATGCTGGGCACGGCTGATTAATCTGTATCAACATCTGACCAAGATGGTACATA
AGGGCAAGGCTTTTTTATGACACATGTGGGTAAAAACATCATATCAGCAAACTAATAATC
GGAGAAATTGTTCAACTAGATGATACGAAGAAAATTAAACATGACA
>comp43179_c0_seq1 len=268 path=[87256778:0-267]
GCAATCGTCCTTCACTGTCTTGACATGCCCGAATCATCATCTCGTGATTGGTGAAAGAGC
ATGATGATGTCCTTCACTGCCTCTTTTGGTACATCAATCATAGATGGGCGGCGTAAATAC
TTTGTCGGGGATGTGCTTAATCTTTTGCCAGTTTCGATGTCTGACTGTTTGACAAGATTT
CATGAACTCACGGTTGCAGGAACAAACTTGCAACAACTCAAGAGACCGGGGCAGTGTTGG
AAGCAAGCAAATATTCAAGCAATTGACG
>comp43203_c0_seq1 len=316 path=[87270076:0-315]
CTTGGCTTATCATCTGCAAATGTTGTAGAGAAATACCTGCTCAGTGAACCATCCAACTCC
TGATGTTCCAATCCATGGCGCGATGCTTCTGGGCTGTCGTATTTGCATCCCTTTCCAAAA
CAATCCTACAAGGGCGTCTGAGAACAATCAAGCGAGGTACACAACTCATCAGACAAATAA
CAATCTGCCTCACAAGAAAGTCTGTATTATCATGGCCCAATTTCAAATGTTAATTTTGAG
ATCATTTTGCACGTGTCCTTCGCAGCTCAAGAGATAGTACCTCATAGTCTCAACTGCAAG
CATAACTGACAGTGAG
>comp43383_c0_seq1 len=274 path=[87364540:0-273]
GTGAAGAAAGATCAAGGAACGCCTGGGAGAGTATAAGGGATTTTTTGGGCGCCCAATCTG
CCGCAAATCCCTCCTTGAGAGAGATGAAGAGTATATTAAACCTTAGCTACATGCATCTTC
CTGCTCGTCTGCGGGCATGTTTTTTGTACCTTGGTATGTATCCTGAGGATCGCGAGATCT
TAAGGGATGATCTGGTTCGGCAATGGATAGCGGAAGGCTACTTGTTGGTAGTTTGCACGT
GCAAGATTGGAGGCTGTTGGCAGGAATTATTTCA
>comp43394_c0_seq1 len=277 path=[87369635:0-210 87369846:211-243 87369846:244-276]
GGTCCTGTACACACGGATCAAGGACCATCAATTAATTATCAAAACAGCAATATTCCACTT
GCTATAAGCGTTTCAACTAATTAAATTTAAATAAAATAATTACAAGCTCATTATGGCGGA
CCAGCAAGCATTAACATCTTTCACAACCTCATATTTTCTTCGTCTACCTCCGCCCGCTGG
GAGAGAGCTGCCCCAACATCACCTACGCAGATATTTAGTGTGAGGTTAATGTTCAGCCCG
TATGTATTTAGTGTGAGGTTAATGTTCAGCCCGTATG
>comp43398_c0_seq1 len=267 path=[87372665:0-266]
GCCGACTGGTGCACACAACTCCCCTCGCCTCGCTTCTGTCATCCCAACCAACACAACGCC
TCTTCCATTTCCTTGGATGGGGATGACACGGGCAGACCAGACGGCCACAACTGTGGTGTG
TGAGGGCCAGCTTCATCGAGGACCTTCCGTTGGAGCCCATGTCTGCGGGATCCGGCACCT
ACCATCCACCCGCCGCCATGCATCCTAACAAACTATTGTTTTGAAGCTCGGCGTTCCAGA
CACCTCTTTATCTTTATCCTCCAATAT
>comp43401_c0_seq1 len=325 path=[87374232:0-324]
AACATGCTGAAGATGTTGCTCCACTCATCAATGAACCTGTTGAGTTTGAAAAATGAGAAA
TGCAACGTTACTGTAGGTCCTTCTTGTATGTTGAACTCAAATGCATGCATTTGAAAAGTT
TGGTTCCTGATGGTAATACTATTTGTGATTTACAGATTTTTCTTTTTACTATATTAGAGT
TGCAACTGGGTTTCGCTCCGTTTGGATCACTGGTTCACTATGGTAATGCACAGTTGGACT
AAAACAATCCATCAAGATTAGTGTAAAGATCTTATGTTCAGTGCGACAAAATCATGATTT
GTTGCCGATAGCTCAAAGAGCTCAG
>comp43502_c0_seq1 len=215 path=[87424623:0-214]
GCTCGACTCTCCCGCGCCAGCCACCTGTTCGACAGAGTTCCTGACCCGGACAGGTTCATG
CACAACAGCCTTATCATGAAGTCCTCCTCCTTCAACGGGACATCCTCTGGCGCGGCATCC
TACGGCTACCCAACGTGTTCACGCTTCCGTTTGTGCTCAAGGCGCGCGCAAGGGCACAGG
CCGCGGCGCACGCGCTGGGCGCCCATGGAGTGTCT
>comp43545_c0_seq1 len=371 path=[87447061:0-370]
AATTATCTCAAAGTTGTTTTCTTACTGTTCCGGCTACTTGTTGTTATTTTTGGTGAGGTT
GTTGGTAGTAGTGAGTTTGTAGGGTCGATACCAACGATAAATGCGTCGCTTGGGTAGAAT
TCGCCAGTTCCGTTTAGTTTGTAGTGTATGACTACTGTTTTATTTGCAAGTATTTCAGCA
GTGTCGTTCCAGTTACCGTCCCCATCTGCTCCTGGATATATTGCATGTACGCCCACCACA
TGCTTAAATTATACCTTGGATTTGTTGTAATGGTGTGATTTCCTTCAGCAATCAACATAC
TTGATTGATTAACCCACTCATCTGAGACGGTGAAGTTCTTAGGAATCAAATCATAAACAT
ACACATACTCA
>comp43588_c0_seq1 len=227 path=[87471357:0-226]
GTTCGTGTTGAGAGGCCGCACAGTTAAAGAAATATCAGGATTTAGCTTTTATGACGTGCA
TTCCAAGTACACGGAAGTGCATATTCACATGGAATCTTGTTTTAAATCAGATGGTCTATT
CATTTAATCTTGATGAGGAAGAAAGGAGAGAGCCGTGATGATAAAGCGCATGCTTCGATC
TTGAGACGTTGCTAATTTTTGTAAGGGGTATCTGCTACTTTCATTTG
>comp43641_c0_seq1 len=256 path=[87502017:0-255]
GCTCAAAACATCATATATCAAGATAAATAGACAAACATTAGCTTAGTACAATATAAAATT
AGGAAGTAATGGGTCCTGTTTATACCAACCAGACATGAGGAGGAGCCCCCAGATCCTAAA
ATTGAGATACAACTAGTACTATTCTCATTTACTGCTGGGATTAGTTTGAGGGAACTACCC
AACTGAAAAACCTTTTTTGGAGACAGCAAGGGCTGAGGAAGAGCAGGATGCTCCTGGTTA
TGTAATAGGGCAGAAA
>comp43672_c0_seq1 len=231 path=[87517882:0-230]
GGGATCGTGCGCGAAAGCCAAAGAAACTGTTGGGGCACCAGGTTCACTTGCTCATTAAGA
CTTAGCTCAAGGCTTTCAAGTATTGCGAGATAATCCCATCACTGATGAAACCACCTTGTT
TGACCTCTTCAACTACAGACCCACTGGGTTGGCTACGTGCATTCTTCAGCTCAAGACTTT
GCTTCCCCTTTTTGTTGACAGTTTGCTTCAGATGAAGAACCGGAGCATCCA
>comp43685_c0_seq1 len=337 path=[87524946:0-336]
AGGAATCATGGAATTTCACCCAAACTACCGAGCGTATCCAAGTTCTGTACTGGACCGGCA
GCAGCAGGCCACCAACACGGGACGAGAAGAATGAACTCCTGACGAGCTGGGATGATGAAG
CCTGACGGTCAAGCGGAGCGCAGTGTAGATAGGAAGAGAGAATGGGGGGAATGGCCATTT
GGCCGGCTTGTAATTCGTAATCCGTAAGGCAGACCAGAGGTGAGGGAAGATGGGAGGAAA
TCCTCTGTCATGCTATAGTTCGCCATTTCGTGTCCCGGATTCAAAATTACAAACCCTAGT
GTCCCGGTTATCTCTGTTACCAGTAAAAAAAAAAAAA
>comp43918_c0_seq1 len=225 path=[87644909:0-224]
TATCTCCTCTCTATTCCTCTGTGGGTTTTAGCCTATCAGGATTTTGTGGTGTTGTGGTTT
TGGCCTATCGAGATTGAATTGTTCGACACTCTCATTCTTGTATGAGCTACTCCATTTTCT
ATGATCCGAGAAGAAATGAATATGACATGGCTCGGTGTCCACAAGTTCATTTCTCTCCCA
ACATTCTAAAGCTAAATTGATTCTTGTGTTCAGTTTGGGTATACG
>comp44062_c0_seq1 len=250 path=[87719412:0-249]
GTCAAGTGAATAAGAGCACGTGGTGGATGCCTTGGCAATGATAGGCGACGAAGGACGTGA
TAGCCTGCGATAAGCTTCGGGGAGCTGGCAAATTAGCTTTGATCCGGAGATTTCCGAATG
GGGAAACCCACCTGCAAAGGTATCGCATGATGAATACATAGTCATGCGAGGCGAACCGGG
TGAACTGAAACATCTCAGTAGCTCGAGGAAAAGACATCAACCGAAGATTCCGAAAGATAG
TGGCGAGCGA
>comp44085_c0_seq1 len=278 path=[87731048:0-277]
GGAGTCCATGACGGCAAGGATATAACAGCCTATCATCCAAGATCCTTGGTGATAAAAAAC
TTATCCAACATAGCGCGACACACACCTACCGTCAAACAGGCTGACGATAGCTCTACAACC
CTATGGTTCGGGTGCCCGTGGTAGGTGCGAAGACACACCGTATCCGATACTTAGGATTTA
TTTATGATATGGCGTGCACACCTACCATCAGGGTCTTTGATGATAGGCTGTTACACCCTA
CCGTCGTATACTCGACGGTAGAAAATGGGTAAGATCTT
>comp44291_c0_seq1 len=302 path=[87836622:0-301]
AATGTGCTTTTAACCTTCATGCCTGCTGAACAATGTCTACAGAAATTGGATAATATAGGT
GGAACTTACAGGAAACTAAGGGATTGATTCCTACAGGTGCACTTCGCAGCTCATCGGTGC
ACACTACATAGACGGTCAGTCTCCACTTCGAGCATACAAAATGGAAGAAGCAGCACCTAA
CAACCCATTCCTGCGTCCCAGCCACCAGAACGTAGCTCTAGATACCTGCTAAATTAGTAG
ATCAAATAACATATCCAACCGGACAATCGTCTTACATATCAACCAAAAGTGCAGCCCCGC
CA
>comp44343_c0_seq1 len=231 path=[87864450:0-230]
TTTAGGAGGATTTAGATGGGGCAGATTTGACGCCTTCCAAGCAGGGTGATGCTTTTTTTC
GCAATTGAAAACCTGGTGATTACTTCTTTATATGTGTAGAACATTCTGAATGTTCTACTA
AATGTCCTCGGCATTGGAAAAGCAAATCAGTTAGGAAACTAGCTCATCCGCGACTGCAAT
GTACAGAAATAGTTGAAGCGATTCTGAATGTTCTGCTAAAAAAAAAAAAAA
>comp44404_c0_seq1 len=228 path=[87896367:0-227]
GCAACTCCCTGTAGGGCTGCACAACCTTACCAACCTCAAGGTTTTATCAATCTCCGAGTG
TCTACAAGTCTCGTCATTGCCCAAGGATGGCCTCCCAAAATCCCTGCAAGAGCTACATGT
GACCCATCTCTGCAGTAGGGAGCTAATAGAGCAGTGCAAGGGGCTAGAGGGAACCATCCC
AACAATCAGAACACACTGCTGATCCAAGGATTCTGCCTTGGACTTCCC
>comp44638_c0_seq1 len=496 path=[88018454:0-495]
AATTTTTCTCTTCTAAAGATCACAATAAGTACATATACTCCAGCCACTACATTGAAAATT
TGGGGGAAGCGAGCAAATCTTCAAAGCCGCAACTAATTTGATCCATCCAATGATTTGCTC
ATGCTCCTTTTCAACTCCAAACAAAGTTTGAATGAGTTGTGGACTGGCGGTTCATCTCAA
AACGGCAATGTGCCTAAGAAGAATAAGCAGCGGCTTGATCCACGGAGGGGCTGAATTTTT
TCAATGCAAATCTTCAAGGACACCTCTATGGAGGCTACATGCCCGCTAATGAGATACGTT
GGCGGGTGTTAAGATACGTTGGCTGATGTTGCTCTTCAGCATGTCCATGGACACCAAGGT
CGTGATGCCCGCAGGTGCACTCGGTGATGGCAGTCCATTGGCGTGAAGTGCAGCCTTCTA
GGGCAACCACATCAACGGTCCCGCCCTGACAAACATCAGGGACATGGTGGTGACAGGGTC
GAGCCCGTGGCGGTCG
>comp44686_c0_seq1 len=215 path=[88042961:0-214]
AGTGCCTACAACCAGATGTTTATCCCTGCAATGGGACCTGCATCAATATGCCAGGGGCAT
ACCTATGCTCAGCAAAGAAAAGAATCATCAGCTTACCAGGTCTAATTACCATAATAGCAG
TTGGTGCTGGTTTTGGCCTACTATTTTCACTCCTAGGTGTTGCCCAAGTCACAAAAACAC
TCAAGAAACGAAGAGCCAAGAAGTAAGAACAAAAA
>comp44750_c0_seq1 len=435 path=[88074958:0-434]
TACCGTATCCCCTACCTACCTACCTACCTACCTACCTGGTGAAATGCCGGAGGCCCCATG
CCCAAAGACATCTGGGAAGGCTGAAACCAGTCATCTTTCCTTATATATCCACACAGTCAT
ACTAATCCTGGAAGATTTGTTGACTTTATGAGGCGATGAGAAGATGTGGGAGGTGATCAT
CTCGCCTGCTTTTCAATCATACAAACCTGATGCTTGCTTGCTTGGAGTAGTTTCTGCTGG
AAGGTTGCCTTGTGTTGATTCATTGATTGTTGCTGCAAGTCTATGGGTTTGAACATCTGC
CAAATTAATTAAGAATTGGCTGCCAAGGACAAGGAGGGTGATGAATCGACTTGCAACCAG
TCCACGGAAGATCTGAAGCCATGCTATGGAACCAGACTGCATCATCTTCTAAAGAAATCG
ACAGCCAGCGGTTGG
>comp44826_c0_seq1 len=261 path=[88115037:0-260]
AAAACCTGAGTATGTAGGCATGTTTCTCCGTTTGCTCACGTAGATGGCGAGATCTTTTCA
GGGTGTAAGGCAGTTTTTGTTCAGGTAGATGCAGAAAATCACAGGAGGCATGTTTGATCT
GTTCGTTCACACGTAGTTGCACAAAAACTCGTGGACGTAAGCAACTCTTTTGTTCATGTA
GATGCATAAAACCTCAACATGTAGGCATGTTTATCTTGTTTGTTCACGTAGATGCAGAAA
CCTCAACATGTAGATGTCGCG
>comp44835_c0_seq1 len=366 path=[88119623:0-365]
GGATTCAGGTATTATGCCTCTTAATTGGTTGAAATCAAGGTTTATTCGAGTGAGATAACT
TAGATTTGATATTGATGCTGGAAAATCGCCAGTTAAATGGTTACTGCTTGCATCAAAGAT
TGTCAAGTATCTAGATAGATTTCCAACATGATGAGGAATGATCCCGGTGAAAGAACAGTC
ATCTATGTTCAATTTTTTGGAGTTGTCTGCAGCTGGATAAAGTGGCCAGGAAATCAAGTG
TTCCCTCAAGAGGTTGTTTCCAATATCAAGAATCTCAAGGGCTCTGAGGTTTCCAATAGC
TTTTTGGGACTGGTGCAGTTAAATGGTTCGATTGTAATGCTAGTCCAAACAGTTGGGATA
GGTTAC
>comp45005_c0_seq1 len=214 path=[88205922:0-213]
CATTTTGTCATCTTGATTCATTCCAGTTTTGCGTCGCTCCGCTAACCCTAACATTGCAAT
CGTATCTGTTTCGGGCCGGCGTGCACGAAGGGACTCCCTCTGACTAGATGTCCAGAACAC
GGATGAGAAAAATTCATCCTTAATAATAGAAGTCCGACCAAGAACTATCAGTGTAATGAA
GGGTTTTTTTGCGGCAGAGGCGAGCACGAGGATG
>comp45028_c0_seq1 len=228 path=[88217411:0-227]
GGCCTGCAGGAAGATATTTGAGATCATTGTAATCCTCAAATCGGAGCTCTGTGAGGGAAC
CGAGGGGCAGAAGCCCTTTCTCTTGCTCATCTGTTAGTCCTTCTGCTGCCGTTTCATTGA
AACGAACAACAAAAGAAATAGGCGCTGGAGTGACGTGAGTTGCTTGCAGAAAGATGTGGC
AAGGAAAAAAGAAGTCATCGATATTAAGAAATTCCAGTTGAGGGCATA
>comp45129_c0_seq1 len=235 path=[88269523:0-234]
GAGGAGATTGTTAGAATGCTACAGAACTTCTACTACATGATAGTAGTTGGACCAGTCAAC
TAGGATGCCACGTGATGTTTCTTGTATTCATAGCAACAACAGAATCATGTGGGGCGAGGT
TAAGCTGTGATCTTCAAAACATTGCAAGTTTGGTGACTCTTCTGCGAGAGACATGTGGCC
CTCTTTGAAGGATGCAGTTTCACAGGATGGTGGCGAGTCAGTATTCACAAGACAT
>comp45253_c0_seq1 len=221 path=[88331756:0-220]
GGTTGGTCCACTTATCTTGATGCGCAGCTTGATTGGGTCATGCACAATATAGTCAGACTG
TGCGTAGAGCACCTCACCCGGAAACGCCTGTTGCCACTTGTGGCAGATGTAAGCAAACAG
GTAAGGCCCGTAGATAGGGACCTTACGGTTGATAATGCAGTTCCATAGTTCTGTGAACAT
CACATCTGCAATATTCAATTGAGCAGACTCCACAGACATAG
>comp45266_c0_seq1 len=220 path=[88338093:0-219]
GACGAGCTATTAAGTATGATAGAAGAAGATGTGAAGTCTCATGAGATTAAGAGAGAGAAT
ATAAAGTCGAGATAGAAGAAAAGCAATATAAGTAAGAAAGATAATAAGAAAAGAATTGAG
AGTAGATCGAGCTACATGAGAGTAACTAAAGAGAGAGATATATGTTAAAGTAATTAAGAG
TAATACTATAAAACTGTATAGTGTAAAAAGTGAGAATAGA
>comp45486_c0_seq1 len=274 path=[88445687:0-273]
GTGGGCGTTGGGCGTGGCGTGCGGGTGGAGCCCGAGCGAGAGGTCCGACGACTCCGGCCG
CGAGAGATCCATACCTTCCAAATTCTCCCCAAATCGCCTCACGAGAAACCGCAACCGTAG
CGCTCAGCAGCAGCACCCACAACAACAGACGCAGCACGGGGCGCGGAGGCTACAGCAGCG
GCGGAGGCTGGCCTCCGTCTTCACGTCGTCCGAGTCGTCGAACAGCCGCAGCGGCGTGGC
GGCGCGCGCGTGCGCTTGTTTTTGTGGTTGCTGC
>comp45577_c0_seq1 len=266 path=[88491763:0-265]
GCGCCGGCGGGATGGATTGCAGCGAGCCAGCGAGGATGTTGTGGTGGGTTCTAGAATCCT
GTTCCATCTGCGGAAACCTTCGCCGCCGTCGACAGGAACGCAAGGAGACAAGCAATGACC
AATGAGTACTTCCTTATTTTATACAGTGGCAAAAGTGGGTAAATATCTACTACCTATGGT
GGCAAAGCCATGTCTATGCGAGCACATCTCAACCGATGGTTTGAGATCAGACAAACTGTA
CTCCTTTTCATCCCAGACATGTGTGC
>comp45606_c0_seq1 len=204 path=[88505820:0-203]
TGTGTAACAACCCACCTGCCGAATGAACTAGCCCTGAAAATGGATGGCGCTGAAGCGGAT
CACTTATACTTGACCAACAGAGCAAATGCGAGGCTCTGTTGAGTAGGGAGGCGTGGGGCT
CGTTGTGCATTCTGTGGCGTAAGCTGGGATGAAACGGGGCTCTAGTGCAGATCTTGGTAG
CAGTAGCAAATATTCAAATGAGAA
>comp45620_c0_seq1 len=306 path=[88514778:0-305]
TCGTGCACGTCATCGACCTCGGCGGGGCCGACGCCACGCAGTGGCTCGAGCTGCTCCACC
TCCTCGCCGCGCGGCCCGAGGGCCCGCCCCACTTCCGCCTCACCGCCGTGCACGAGCACA
AGGACCTGCTCTCGCAGACGGCCATGGCGCTCACCAAGGAGGCGGAGCGGCTGGACGTGC
CGTTCCAGTTCAACCCGGTGGTCTCCCGGCTGGACGCGCTGGACGTGGAGTCCCCCCGCC
GCCTCTCATCCCACCGCCCGCGCTCCAGCGCCACCCGGCTGCGGCCCACCGGAGACCGAC
GAGTGG
>comp45682_c0_seq1 len=273 path=[88545997:0-272]
GCGCGGCTTGCCATCTCCTCCCTCATATCGTCTAGATCCTCTAACAGATCATCTGATCGT
CCAGAATCGACCGAAGCTGGATTTCGTGAAAGCCGCGGTAGAGGAGCGCCTGCGCCAGCA
CTGGGAAGAGGATGGCCGACGAGGCCTCACCGTGGTCGGGGATCCAGCCCGAGCACCGCT
GCGATCAGGACAAAATAAGATTCGATCCCATCCTTCAGGTACTGACCCGTCAGCGATTCG
AACTCTCGTACGAATCTCATATCGGTGACTTGA
>comp45894_c0_seq1 len=247 path=[88649723:0-246]
AGGGCCGCCTCGTCGGCGTCGGTGCTCAGCAAATACGACTCGTTCGCCATGTCCTACCTG
TCGGGGAGATAGCGCTCCTTAACTGCCTGTCTGCATGCATATGTGCCTGACTTGTGCTGA
TTTGTCATCGGGATACGTCATTTTTTTAAACAGCAATACGACGATACGACGAGCATATAT
AAATGACTAATAAAATATTATGCAATAAAGATTAAAAAAACATTGTTTGGATCGAAAAAA
AAAAAAA
>comp45928_c0_seq1 len=204 path=[88666168:0-203]
AGCAGCAGAATTCGGCAGTCTCCCAGTCGCATAACAGGATCCATAATAGTTCCGTTCATG
CGAATACGCATCGGTCGGTTCACAGCCCTGGTTCCCATCAGCGGCACAGAGGAGGCAGCC
GTTCCATAAATCACGAAGATCGCCGTCGTTCACGCACCCCCTCCGCGGGGTGGGCCCTAC
GGGTCCCGACATCATGATGATCGG
>comp45949_c0_seq1 len=367 path=[88676161:0-212 88676506:213-289 88676506:290-366]
AGAAGCTCAGGGAAGGCTGTGCTTATGAGATTTGTCAGTTTCTGGTGTTCCCAAATAAGC
GTTACTTTAAGGCCGTCGATGCAGCAAACATGATCTGTTTCAATAGATTCACTACGGTCA
ATCCTAATACCGACCTGGAGGTCGCGTTCCCGTTTTGCACTATGCACCTGTCCAACCTTA
GTGTAGATTATTTGTAATCAGTACTATGCCCCAGTATACCTGCATAAGACTACTACCCTT
TGCTATTGTAATTGTAATCAGTACTATCTAGATGGATGATAGCAGGCAATGTATACCTGC
ATAAGACTACTACCCTTTGCTATTGTAATTGTAATCAGTACTATCTAGATGGATGATAGC
AGGCAAT
>comp46065_c0_seq1 len=202 path=[88728952:0-201]
AGTTGTATGTATGTGTCAGTGTTAGTATGTGTCACGTACGGTGTGGGCTTGATGCATAGT
GTACTTGGTGGTGGTGTGTGTGCATGGCTGTAGACATGTAGTACATGTACACGTACCTAG
TGGGTGTGTTCTTTTTTGGCAGGGACACTAGTACTTGCGTACTAGTACATGACCCGCAAA
AAAAGAAGTACCTATACATGTT
>comp46117_c0_seq1 len=264 path=[88751091:0-263]
GGTCGAGTTCGTCGAACGTGCTGGCGATGAGGTTGAGTTCGCTCTGTCCCTCGACGGTCG
TCGTGTTGAGCTGCTGCCAGTGGGAACCGAGCGCGCCAGTCAGCGGGACGTCGACGTAGT
CGTACCAGAACCGCTCGGTAAGGCTGTGATACAGCGGGATGACCGCGGCGTCGTCGCGGA
CCGCCTCCTCCATCTCGATGTACGCTCCTGTCGGAGTTCCTCGTCCTCCGGGAGGGGGTT
GTTGACGGCGCTCTCCGAGGCGGC
>comp46138_c0_seq1 len=235 path=[88762047:0-234]
GAGTTTCTTGAGCATCCCAAACCACTTAGGGAGGCCGAAGAAGATGCAACAGCATCGCGA
CAACTCCATCCTATGAAGAAGCAGGTCCGGAGGAGGAGACGCCATGCTGAAGCTATCCTC
AGGAATATTTACACCAGAGGAGCCTGAAGCATCTGGTATCAGAGTTATGGACTCCAAGAG
GCGGAATTTCTCAAGATTCAAGCTTAGGAGTTGCACATTCCTTTCCAGAACTTCT
>comp46179_c0_seq1 len=239 path=[88779760:0-238]
AAAAGAAATCAACCGAGATTCCCCTAGTAGTGGCGAGCGAACGGGGAGTAGCCCTTAAGT
ATGTGAAACATAGTGGAATGGTCTGGAAAGCCAGTCATAGCGGGTGATAGCCCCGTACAC
GAAATGCCAAACATATGAAATCGAGTAAGGCGAGGCACGTGAAACCTTGTCTGAATATGG
GGGGAGCCATCCTCCAAGGCTAAATACTCGTTGCCGACCGATAGTGAACAGTACCGTGA
>comp46188_c0_seq1 len=204 path=[88783865:0-203]
TCTACAATGGTGAGCAAAGATATGGAGATCGAGGTTGTGGAGCAGATGTAGATCACCACG
AAGAAATTGGAGACCTTCACACACCAACAGCAGAGGAGCAGGTACTCCTCGTCGGGCTGG
TGCAGCACTTGACAGCGCTCGAGCAACGGGTTTACGGCCGTACCCCTCCACCAGATTCCA
CGGCTGCGGCAACCTCCCACGACG
>comp46239_c0_seq1 len=240 path=[88805737:0-239]
TTACCCAGTTCCTTGCCATTTTGGTGGGAAGCCATAGTTATAAACAAGTATAGTCACAAG
TAAACTATTTTGTAGTAGGTATTAAGCAGTTAATTACCTCATGTTTAGTAGTTAAATACT
GTTTTCATCATTTCATTTTTCTAACATGACTTAAGGAAAAGAAGTTCTGAACCAAACCAA
TATATATAAAAAGAACTTTAAAGTAAAGTTAGTTAAATAGTTACACTATTTAGTCCTGGG
>comp46245_c0_seq1 len=207 path=[88808274:0-206]
GATCATCCTAGTGACACGTTGCTCCCTGGGCAGTCACTACTGGAAGGTATGAGGCTTGTA
GCTAACACTTCCGCCACAGATTGGACAGAGAATCAGGTGTACATGACAGTTCTCCCAAAA
GGATCAGATGGTTTCACAGGATTGTATGGTTATGTTGGGTCCACACCATCACAACTCTAC
TACGAGTTCTCAACACGGATGAACGAG
>comp46292_c0_seq1 len=264 path=[88827953:0-263]
ACGATTTCTGGAGCAAGCGCGGAGGAGAGCTCCTTCCTGTCTGGTTATACCGCGGGTGGG
ATGTCAGAAATAAGCATGTCTTCTGGAAGGTGAAAGGAAAATTCCCACTGAGTTATACTA
TATTGTTACATCTGCTTAAGTAGACAAGTTTTGATAGTTCGCACAAATGTGTTGACATCG
ATTGTTTATAAACTGCATACTTGTCATTTTATCTTGATCATTCCATATCAATGTCGACTC
TGAAGGGAAAAAAAAAAAAAAAAA
>comp46304_c0_seq1 len=206 path=[88832929:0-205]
GGTCCCGGGGCAAGGTCTAATCCTCGATTCGCCCCTGGCACCTACGCCGGCGACGACTTG
TCATCCTTGTTTGTGATTCGTTAGCCATACTCTTATCCCAACCCTTGAGATGACCCTTCT
CACGCCATTAGCGATTCATCCACTCATCCTTGGAGTCTGTCGGTGTAGGTAGTTTGCGCC
TATGTAAAATAGTGCATTCATTTTAG
>comp46339_c0_seq1 len=290 path=[88847872:0-289]
GCAGATGAAGCACTTAGAAAGAGACAGATACATCGAGAGATCAGCGAGAGAAAGCTGAAC
ACAAGAGCAGCTAGCTGATACTGCACTGTAGCAAGCTAGTGTGCTACAGCAATTGTCACA
TATCTTAGCATAACGAGGAGACACAGTCACTCACCTACGCGAGCAACGCCAATAATTTTA
GAGTATAGCTTTGAACAAGAATGTCACTAGCAAAGCGAAATGCAATTAGACAGAACATAA
GAGAGGAGCAAGCAAGAAAGAGACGAACCGTCGTAAGCTAAAGCCGGAAG
>comp46341_c0_seq1 len=211 path=[88849261:0-210]
GTGTAGCAGAGCCCTACGCGTTATGACTAGTATGGATCCCCCTAGAAGAGCATATCCACC
ACCTTAGCCCAGTGGCAATCGAGAGCTGGGCATAATCCGCGGCGTAGTGGGTTCGAACCC
CCTGGCGCCCCCCTTTTTATTTCAGCTATTTTCTTGTGCCTGCAGACTACAGAGTAGACG
CTCACTTTAGCTATGAATGCCCAAAGAGTTA
>comp46383_c0_seq1 len=253 path=[88868415:0-252]
GTTCAAGGAAGCAAGGGCTTACGACGGATTCCTTGGCATTCAGAGGCGACGAAGGACGCG
GTTACCGGCGAAACATTTCGGGGAGCAGGAACATACGCAAGGATCCGGAAATATCCGAAT
GAGGCAACTCCATGTACTGGTGGTTGAATCCATAAACCATCGAGAGCGAACCTGGTGAAT
TGAAACATCTTAGTAACCAGAGGAAAAGAAAGTAACCAACGATTCCTAAGTAGCGGCGAG
CGAAACGGAAACA
>comp46453_c0_seq1 len=211 path=[88898141:0-210]
AGATTTGGTATCTCCACATACACACCTCCTCTATCTGAGTTCAAGCATCTCCGAGTTTTA
ACTCTTGAATTTCCATCAAGGCTTGTGACACTTGACCTCACAGGAATGTGCCATTTGTTC
CAGTTGAGGTACCTAAAAGTTGTAGCACCTTATGGTGAAATAGTGCTACCAAGAAGAATT
CGGAGACTAGAGCAATTAGAGACATTTGAAT
>comp46458_c0_seq1 len=256 path=[88899846:0-255]
AAATCTTTCCACAGCCTCCCAGTCGTGAATTAAGTATAAAGCAACTCCACCAATGTTCTT
TAAAGGAATCTGATATTTTGGCAACTCCTCCTCCAATTTAAATTTTAAATCTAAAACATC
CACACAATTAATCCCATACAACACTCATCCAAGATAAAAATCCTCTCTGTGGAGTAATCA
TAATAGATGGGAACAATTACTCCTTGCCCTTCATCTGGTGTTTTGTTAAGTCTTCAATAT
CCTTCTTTTGTAAGTT
>comp46492_c0_seq1 len=216 path=[88914978:0-215]
AACCATTGTGGCAATGTTTAATATTGAAAGGGATAATGTGGAATGGTTGTAAAAGAAAAT
ATTCTTAGGAGATGCCCAAGAAAACAGAAATTCATAATCTGACCCTTCCATAGAAATACT
GAAGTACAGGGTAAGGTATAAGTTGAACCGTCTCATCTGAACAATGATGTTGGTGGCAAT
TGGTTGGGCCTCAGGCTGCCAAACTGGATGGGTTGG
>comp46518_c0_seq1 len=204 path=[88927083:0-203]
ACCCCCACGTATAATGCTTAATGCAGACGTATATCCGAGATATTCGGGTTGTGGCAAGGC
GGCAACTGAGTGAGTCGCCAGGAGCATAGCTAACTATGTGACTGGTGCGAATGAAGGAAG
CCAACGCCGTCACAAGCTGAATAGCGACGGATAGAAAAGATTTGTTCGTTGGAGCCTGGC
CTATCCAGCCTCCGTCGAAGACCG
>comp46584_c0_seq1 len=236 path=[88955257:0-235]
AAGAAGAGCAATGCCTGTTTCAACTATATGACGATGTTTTCGCTCGGCGATGCCATTTTG
TTGTGAGGTATGGGGACAAGAGACACGGTGTGTGATGCCTTCTTGAGCAAAGTACCCGTT
GAGACGATGATCCTCACCGCCCCAGTCGGATTGAACAGTTTTGATCTTAGTATCAAGCAT
GCGTTCAACATGTTTCTGGAAAGTGTAGAAAGCTTGTCTCTACATCAGACTTGCGT
>comp46670_c0_seq1 len=201 path=[88993244:0-200]
AGAGCGAGATAAGTAAGTACAAGCACAGTAGAGCGAGCTGAGAAAATAGAGAGAACAATC
GAGAACGAGAACTGATTGAGCATACACTTCTAGATGAAGCTAGTACGAGAGAAAGTAAAA
AAAAAGCTCTAGATATAAGAAGTTCTTAAAAGCAACTTGCTCGTTTTCTTTTAGCCGCTG
TCGTAGTAATTTATAAAAAAA
>comp46675_c0_seq1 len=233 path=[88995037:0-232]
GGATGGAGGGGGATATGTGTGCGTGACTCCTCTCTGGACGTGCCATTCCCGCTGCCTGTT
CGCCTCTTGATACGTTTGGCTGAGCAGGCATTTATAGGCAGGAGGTGAAGCCCTCCATGC
GGGCGTGACGGGCATAACCTCCCGATAATTTTGGAAGAGATATGAATGGCAACATATTGA
TCTTCTTCATATGTTTATCCCTTCGATCGATCTTTTGACGCATCACTCCTGTC
>comp46874_c0_seq1 len=211 path=[89080843:0-210]
GTCTGGTCACTTCTTCTGCTCTTCTTTCTGCTTTTCTCTCTCTCTGATAGCTGCTCTCTA
AATGCACGTGTATTTGAGCACGCGCTTAATGTTTCATATATTTCTTCGTCTCATGATCGT
CTAGCAGGTTCTTCTCTTGATCTCTTGTACGGCTGTTCTGGGTACGATTAGTTCTCAGCT
TCTCTGTTTTCGCTTTGGTTCTATGTTCGTT
>comp46930_c0_seq1 len=206 path=[89105624:0-205]
ATATTGGAGTTGATTCTAGTTCTGTAGTCAAGTCTAGAGAAAATATTTGTTAGCTATGGG
TGCTTTCGCCAGCAGACCCTAGCCTAAGAAATCTTGGCCCCAGGGTTTGACCAATGTTGT
GCACACCCTAAGGACTCCCTATTCCTTAATGAGGCAATCAAACGAAGAAAATATTTCCAC
TAAATATAGAATGCAATCGATGTGCA
>comp46947_c0_seq1 len=220 path=[89112830:0-219]
GACACATGATTATTATATTGAGCTTATATGAGCTATGTTCCATTTTGAAGCCAATTCATC
AAGTGGCAAAGGCCCAAATTCATCAGTCATGTCAAGGTCATCTGAGGACCAATACAATCA
ACTGTGCAGTCAATTGAAGGCTTTGAGTTGGGGAAGTGATCTGAAAGACCTCATTCATGT
TCATACAAGGCCTATTCATCATGTAAAACATCTATCTTGA
>comp46999_c0_seq1 len=202 path=[89135213:0-201]
TTCATATCTTCATGCTTGTGAGTGGATGATTGAATGTTCTCCAAACAATAACTTAAACAA
TTGTATTCTTCACTTACATTTCACTAACATCTCTTTACTATTTCTTTACTTTCTAATTGT
CATTTACTTTAATGCAATTTAAATTCTATTACTTTATCATTCTTTGTCATTTACATTCAT
GCAAGTTGTTTTATGTTTTCAG
>comp47023_c0_seq1 len=224 path=[89145251:0-223]
AAACAGATCCAAAATTGCTTCCGTTATTCTTCACACCCAGTCCATTTTTATGAAAAGCTT
TCTTGCTGAACCTCTTATAAATGCCTCTCCTGATATATGTAAGGAGTGGGTTCAATGGTA
GTAGATTGATTTAAACCAAGGAGAACACTGCACATTGAGAAGTATTGGATATATAATTTT
CCCAATGCTTGAGAAAGAAATCCATATTAGTTATAAATAGAAAA
>comp47142_c0_seq1 len=224 path=[89198101:0-223]
GCTCTCTCTTTGTCGCGCTTCTCTCTCACGGCTGCACTATACTATTTAATGTCTAGTCTT
ATATGTGCAAATCTCGCTATCTCGCTACTTTCATCTGCTCTCATAAGCTCATAATGGCTT
CTCTATACTCTTGTCGTTTTATCCTCGTACTCGCGTATTTACAGTATGCTCTCTATGTTT
TTACTTCCTTTCTAACTTACCTGCTAGTATAGCTAAAAACATAA
>comp47266_c0_seq1 len=218 path=[89250432:0-217]
CGGCGGAGAGAGATATGGATGGTTGGTCGGGCTACTGTGGCCGCCGAGACAGTGAAGGGG
AAGACAACTGGGCCAAGCCCATGTGGCATCCATGGGCCAGAGTCTAGCTATATTATTATT
AGGGCTTCCCATCGTGGGCCACTCGCTGGGCTTCTTCTCCTCTGCTTCTCTCGGCCGAAA
CCAACCCCAGCGGAGGAGCGAGCGGCGGCGGGACTGGG
>comp47271_c0_seq1 len=244 path=[89252351:0-243]
AAGCTCGGTGAGCAAGTCCAAGAGGGACTTTGCCTCTGATCGATGGTTCAAATCGATCTA
GATCCAATTCAACAGAGTTGGTGGCTGTTGCGGTTCATCAACACCTCTTGGCAAGGGGTT
TCTTCACCTCCATGGTTTGTCCCGGCTAACGATGCTCGCCTCAAAAACAACGGAGGATTT
GGGCGCTCCATGTCCGTGAGGAAGATGAAGACCTTCGTGGGCTTTTTCTATGCTTTCAAT
TTTG
>comp47301_c0_seq1 len=205 path=[89265502:0-204]
AGAAAGAGAATAGAACTAGAGTTTATGCTTTAGATATAACCGAACGTGCGAGATTCAAGA
TCAGAAGATGCAGATTGATGACAACAGCAGAAGCTAAAAATGATTCAGAATGAGCCAAAG
AGAGTTTAGACAGCGACGATAGTCAGCTACCGAGAGAAGCAGCCTGAGTAACTAGATGAT
GTATGAGTAGTAAAGTTAAGACGAT
>comp47346_c0_seq1 len=222 path=[89284813:0-221]
GGCATATTCTCTCGCCTCTTCCACAAGCCCCTGATAGCACCCGCTGCCATCCTTCATGAG
TAGCTCGTCGCCGCCATGGCACCATGCCAAAGACCCGGACCACCGCTGCTCCAAAAGGAC
AAACTCCACAAGCTCCTCGTCGGTGCCGATGAAGCCACCGACGAGAAAGAGCGAAGGCCA
GTAGACACTAATTCCAAGCACTACATCCGGCTCCTTATAGAC
>comp47449_c0_seq1 len=229 path=[89327731:0-228]
GAGTGAAAGCAGCTGACAGATTGTAGAGTAACTGACATATAAAGCTATATAGAGAAAGAT
TACATGTCGTGCAAGACACGAGAGAAGAATAAGACAATGAGAGCTGACACGACACTCCAG
TGATACACAAGAGATGTCAGACAGTCGAGAGATTAACACGAGAGAATGATCGAGACAGAC
GAAAGAGAGAGCGCTAGCAAAGACAGTACAGTGATAGAAGCATACATGA
>comp47532_c0_seq1 len=208 path=[89363805:0-207]
AGCTGCTGAGAAGGTGAAGCCCAACTGCTGAAGACGATCACTCAGGCGGGCATACCAGGC
CCTAGGTGACTGTTTTAACCCATATAGAGCTTTGTGCAACACATAGTCAGGATGGACAGT
GTCATGGAAACCAGGGGCTGGCTGCATATAGGCTTCTTCGGTCAGAATACCATGCAAGAA
CGCATTGCTGATGTCCACTTTAATTTCG
>comp47538_c0_seq1 len=264 path=[89365796:0-263]
AAAGATTAGCATCTGTTGCTATCTATTTATCTGATTTCCTTGTCTTTAGTGTGCGGTGAA
GATATCCAACTGACAATTATGACGGTTCTGGAGGATGAGGGCCAATACATATCCCTGGAT
CAACCTGAATACGAGCAATAGAGTGGAGAGTCTCGACAACGTCTTCAACGTGCCGTCAGA
CATCTTCCGGAAGGCAGCAACCATAGACACGAACTACTCGCACATGAGCGTCATCGTGGC
AACAGGTCACAATCTAGATGGCAA
>comp47585_c0_seq1 len=247 path=[89386041:0-246]
TTCTAACCATGCATCATTTTCACTTAAATGCTAACAAGTTACAATAATAACAAAATGCCA
TACGACAGGGCAGGTCCTTGGTTACTGTTTAGCTTCAACATTATTGCTCACAACTTAACA
TCACAAGCTTGGCCTAAAATAAAATAAGTCCTACAAAGAATCTTAAAAAGTCACATCTAC
ATTTCAAAAACTATAGTGGTTTAAAACATATAAACTTAAAAGGAGCGGTTTAAACTTTGG
AGGGGAA
>comp47696_c0_seq1 len=326 path=[89433803:0-325]
TCGCGTCGAACGACGAGATAGATCCCGACGAGCAACAGCAGGAATCCCACGGGCAGACCG
TAGACTCCCTGAACCAGTGCGGTGGCGCCGCCGATGACAACGAGACCGAGCGCAGCCCTC
CACGCCCAAGCGCGGTTCGCCAGAGTCCGACGCTTACCACGGCGTATGCGGCAGTGAGAG
CGGTAATGAGCCTATCGGCAGCAACAGTTCTCCCGAGAGTGGCGTCGCAGTCACCACGCG
GCCGACCTGTATCGCGTTGAGGAGAGCAACAGAAGCCAGACGAGACAGACGACTTGATTC
CGAAAGGCGTGGCTGATCGAACATAG
>comp47708_c0_seq1 len=221 path=[89438859:0-220]
AAGATCATACTACTAGACGAACAAGGCGACCACACTACCTGTAGTTGTTACTTGTAAGGC
AACTGGAGAAATTTGTTTTTTGCGGAGCACGTTTCCAGCGCTTCGTGAAGAAACAGCGAC
ACGTTCTACCTGCAGTGTGATGTTGCTTAACTGCATGACAACAAACCATGTGAAGCATCC
TTCCTTCTCCCTGGCGCGTAACCATTACCATTATACAGAAG
>comp47767_c0_seq1 len=278 path=[89464155:0-277]
TAATGTATACTAACACAACTTGCGTCCACGTACACATGCACACACGCGTACACACTTACA
CACATGCAACACACTCACATATACATGCAGCACACACGTACACATGCATGCACACGCACG
TACACATACACATGCAGCACACACACATACGTACAGAAACAGCACACACACGTACACATG
AAGCACAAACGCGTACACGTACAAAAAACACGTACCCGTACACATGCGCGCACACACGCA
CACACACACAACGTACACGCAACACACACTAGTACACG
>comp47777_c0_seq1 len=204 path=[89468682:0-203]
AGAATAGAACAAGAGGCTAGAATACAGAGATTGAATGACATAGAAAAGGCAACACGATAG
CAAAGCGTCGAGAAGAAGAGATAGAAGCAGAGCTAGTAGAGAAGCGAGAACAAAATGCAG
AGAGAGCAAGAGAGAGAACGCAGAGAAATAATAGACGATAGACGACAATAGAAGAGAGAA
GAGAAAAGTGCCACATAGCAAGCA
>comp47808_c0_seq1 len=252 path=[89482099:0-251]
TGAAAATAGAAAGACAACACATATCATTGAGTTAGATGGACAATTAATCTCTAACTTTAA
ATATGGAGAGAGTTTTTATGGAGCTTTAGGTTACTTAGTTGGGAAGTTGTTAAGAATGGC
ATTCCATATTTTGAAAATCTATATAAATTAAATCCAAATAACGATAATTTAAAATCCTTG
GGAGTGCAATGGCTGCAAGTGGTGGTATCGCCTTATATCAACGCAAAAAACTTGACAAGC
TGAATGACAGAG
>comp47867_c0_seq1 len=218 path=[89506774:0-217]
GCCTGCAAGACGATGACATTGCCGCGCAGCGATTTTGCAGAGGCCAAACGAAGAACATCT
TCGGTCAGGCGAGACCCTAGAATGTGGCACCAAGTGCGGCAAATATACAATGCTTGGGAG
GCTGCCGTGACGCCCAACCGCGAGTAATTTTGTTCCCATGTGCGATCGGAGCCCCGCCTC
CCTCGCGCCTGCTAATGCAGCCGGCCATCGAACTGCCA
>comp47929_c0_seq1 len=223 path=[89532803:0-222]
AGCTGCTAGTATGATGAAGAGGAGATTGGCAGGACCCATGATTGCTGTTGGTCTATGACT
ATGCCATGTTGGGAATAAGGAGGGAGACGAGCTTGCACTTGCAGAGGGGAAAGGTTGAAC
CTGAAAGACGATTGCCTCCCTTGCAGAGGAGAAAGGTCCACTGTTCGTCTCTGCCGGCCC
AAGTCAGTCATTGTCGTGGTTCTACTAGCTGCCGGCCCAAGTA
>comp48110_c0_seq1 len=226 path=[89608903:0-225]
GGTGAGGAGCTCCCCTCCTCTGGCGAGCTGCGCCGCGTGCATCTCCGGTCGCGACTTGCA
AGCGGCATAGATGAGGAGCCGTGTCCATGCCTCTTGGATCTCCAGGAGCCGCGCTTCTGT
GCAGTCTTGCTGGGGCACCGGCAAGTCCCTTTGGCTCAACATCTCAACTGCTCGGTGCAG
GATTATGCTGTCCCCATTACTGATGCTACCGAGGCTCACCACAGTT
