# Supplementary material for: Identification of nuclear genes controlling chlorophyll synthesis in barley by RNA-seq
Source: BMC Plant Biol. 2016 Nov 16;16(Suppl 3):119–38. doi: 10.1186/s12870-016-0926-x (PMC5123340; doi:10.1186/s12870-016-0926-x)
Supplement: Additional file 8 — Sequences generated by Trinity from Bowman libraries that did not align to H. vulgare reference genome. (FASTA 337 kb) [file 12870_2016_926_MOESM8_ESM.fasta]

>comp16_c0_seq1 len=229 path=[8966:0-161 9208:162-228]
GCAGCATTTTATGTATTCTCCATTGTACATCAAGAACCAGTCCTAAATTAGACCAAAACA
CGCGCATCTCTCCATAGACCAAAGATTGTCAACTCTTTACGCTTTTCTTCCACAACGTGA
CAAGATCTTGTTTATCACACCTTGCAATTTAACTATCTTTGTATCAGCGATCCATCGTAC
ACCTCTTGGCTCTTGCATGTATAAATGACCCTTCACTTCTGCACCACCT
>comp73_c0_seq1 len=304 path=[46381:0-264 46779:265-303]
CGCCCCCGTGCTACGTCGGGCAACCCTCCAACGGCGGCGGAATGCATTTCGATACGGGAC
TCTCACCCTCTACGGTCCGCCATCCAAAGCGGTTCGTCTATACACCCGCACCTCACCGCG
CCATGCCGGCAGACATGACAAGGAGGGCCCACAACACCGCACATGCAACCCCTGCCGGGT
ATCACACACATACGGTTTAGCCTCATCCAGTTTCGCTCGCCACTACTCCCGGAATCACGG
TTGTTTTCTCTTCCTACGGGTACTGAGATGTTTCACTTCCCCGCGTTCCCTCCACACGCC
CTAT
>comp192_c0_seq1 len=210 path=[118133:0-111 118295:112-209]
TTGCGGGAAAGGCGCCAGTGATTGCCGCAAGATCCAACATGCCAGACACCCGAAGTAAAC
CGACGTCCTCATGGGGGACTCTAGCCTGTGCAAGTTCTGAGGGACGTCGTCTCCATGCTG
CACAAGGTCACTCTCACACCTGCAGCGGTGGTATCCAATGCGCCCCCCACCATCCAGCAC
GAAAGGGTTGTAGTGGTCACCTTTTTGCCT
>comp241_c0_seq1 len=202 path=[146283:0-66 146171:67-201]
GAGCTTTGGGAATTTGGGTGAAGACGGCACCATCATCCTCGCCGCCGTCTCCGGGCCATA
CCTCCCCTTCCTCTCCAACTGGCTCATCAGCGTCCGCCGCGCCGGCCGCGCTAACCAGGT
GCTCGTCATCGCCAAGGACTACGAGACCCTCGAGCGCATCAATGCCGCATGGCCCAGCCA
AGCTGCGGAAACGAGAGACAGC
>comp301_c0_seq1 len=267 path=[183681:0-25 182392:26-266]
CCGCCAAGCCCGTTCCCTTGGTAGGATGGCCTCAAAAATGGATTGCCTTCATGGGTAAAA
ATAAGTGACCTGAAAAATGCATTGCCTTCAATGGGTTGAAAGGCTCAAGCTACTCAGCAA
AATGACGCTGTATATGACCTTAATAACAGACGATGACTTCAAAATCCTTGGCCACCTCAC
AAGCTTGTCCGGGCTTAGGCTGTGTCGACAGCAACCTAGAGACTGAAGGGCCGATTCCTT
GTCTCTTTGATTGCATTAGTGGTCGCG
>comp301_c0_seq2 len=324 path=[182264:0-82 182392:83-323]
TTTTTTTTATTTATCCAAAGTAACTTCGTAAGCTAAAAATTAAGTGGCCTAAAAATTGGA
TTGCGTTACTTGGGAAAAAGAGGTGGCCTCAAAAATGGATTGCCTTCATGGGTAAAAATA
AGTGACCTGAAAAATGCATTGCCTTCAATGGGTTGAAAGGCTCAAGCTACTCAGCAAAAT
GACGCTGTATATGACCTTAATAACAGACGATGACTTCAAAATCCTTGGCCACCTCACAAG
CTTGTCCGGGCTTAGGCTGTGTCGACAGCAACCTAGAGACTGAAGGGCCGATTCCTTGTC
TCTTTGATTGCATTAGTGGTCGCG
>comp485_c0_seq1 len=417 path=[309376:0-334 309791:335-416]
GGCAGGCTCCGGCTCTCCTCCCCCTCCCCTCCCTCCTCCTCCTCCCCTCTCATCTCATCT
CCACTCGAGAAGAAGCACGCAGCAGGCAGAAAAAAGGAATAAAAAATTAGTTATCCTTTT
CGTTTATCTCTTTGACGAATCAAGAACCGGGAGATTGGAAGGGGGAGGAGGAGGAGGAAC
AATCGGGCGAGGGAAGAAGTAAATTCGCAGCAAGAGAAGAGGGATACGGCGGGGGATAGT
AGATAGATAGATAGATAAATCAGTTGGCATCGGTTTTATTGATTGCTCATTAACCCAGCA
AGCATTCCTGCCGCTGCCATTCTCGGGAGGTTGTAGCGGAGTCAGCATGGTTCCGTCCGG
CTACGACTGCGCCGCCTCCGTCCTGCTCTGCGCCGAGGACAACGCCGCCACTCCTCT
>comp489_c0_seq1 len=326 path=[311670:0-65 311670:66-131 311773:132-325]
AGAGAAAACAATATGTGCCCATTTCACAGCCACAAATGCCACAGATCTTGAAACAGGTTT
TCACTGAGAGAAAACAATATGTGCCCATTTCACAGCCACAAATGCCACAGATCTTGAAAC
AGGTTTTCACTGAGAGAAATTGCTTTCAATATTTAATCATGATGATTTGTTTTCTACATA
TGAGTGAAGTAGAATCATCATGGAATGGTTGAAGTACCCTTGGTGCCATTTTTACTCAAT
GGGAAAATATATAAAGAGATCATGTGGCAGCCAAAATTACATCGTTTTCTGGTAAAAATA
TATCTCCTTAAGGATACATTCCATAA
>comp531_c0_seq1 len=412 path=[356731:0-22 356235:23-411]
AGAGTACCATCCACTGCATTTGTAGTGGCGCAGCAATCATCGTCATAAGTAGTAAAACAT
TCCTCCTCCCAACTCACAGCGCCCATCCCAAGAGCCTGCAAGACTTCTATATCTGCACCT
GCATCCATCCACATACCGCCGCTAGCTTCTTGCTCTGCCTCTTCTTCTTCTTCTTCGTCT
CTGCTTTCAGAACCTTCTCCTCCTTTTCCTAGCTCCGGCCGGGTGCCGCTGCCGCACAGC
GTGGCCTGCCGTGGGCAGTGAATGTGAAGCAGCGATTCTCGTCTGGGCCGGCGTTTGATC
GGTTTGGGAGCGTTGGGTGATGCCCGCGGCGAGGAGGGTGCTCAACGCCTTGGCTGACGA
CATGCCGGAGTTCGACCGCCGCCAGATGGGCTGCATGGCCGGCATATTCCAG
>comp531_c0_seq2 len=426 path=[356198:0-36 356235:37-425]
AGTATGCCCGCCGGAGTGTGAGCTGCACGTATGAGCGAGTGGCGCAGCAATCATCGTCAT
AAGTAGTAAAACATTCCTCCTCCCAACTCACAGCGCCCATCCCAAGAGCCTGCAAGACTT
CTATATCTGCACCTGCATCCATCCACATACCGCCGCTAGCTTCTTGCTCTGCCTCTTCTT
CTTCTTCTTCGTCTCTGCTTTCAGAACCTTCTCCTCCTTTTCCTAGCTCCGGCCGGGTGC
CGCTGCCGCACAGCGTGGCCTGCCGTGGGCAGTGAATGTGAAGCAGCGATTCTCGTCTGG
GCCGGCGTTTGATCGGTTTGGGAGCGTTGGGTGATGCCCGCGGCGAGGAGGGTGCTCAAC
GCCTTGGCTGACGACATGCCGGAGTTCGACCGCCGCCAGATGGGCTGCATGGCCGGCATA
TTCCAG
>comp586_c0_seq1 len=499 path=[406025:0-459 406485:460-498]
AGGGCTTCCCCATGACATATCTTCAAAAGGTTGATATCAAAAGTTTCAGTGGGGTTGAAC
ATGAAATCAACTTTGTGGAGCAGTTGCTTAGATGCTCACCAGCACTTCAATTGGTGACAA
CGGAGTGGAATGGCTCAGTAGGTACAATCAGGAGGCAGATGAAGTCTGACACTGAAAACT
TCGAATCAGAGTGAGCACCAAGAACGGTGGGAGAATGTCAGAAGCAACTCATGTACAGTG
TTTGGTGTTATGTAGTGCAGATTTGGCAGCTGGAGCTGCTCTTCGCCGGGTTTTCCCATC
GCTCTGAACAAGGTTCGGCCTATGGTCCTTTGGAAAACTCAGCAGCGTATTGTACATTTT
GATGTATAAAACAGAAGGGGTATCTGTATGTGTATTTTTTTCTTTTCTTTTCGAGGTGTT
GTATGGGTAAATTTGATATCACCACAAAGCCATTCTTTGATTCTGAAACATGGCAATATG
GCATTGCATACCGTTTTGG
>comp747_c0_seq1 len=283 path=[564447:0-132 564580:133-133 564581:134-282]
GTATTGGTTCTGGCGTGTTCTCGTAACCCCGGGCACTAGATTATGGTGAATGGTGTGTAC
ACACTACTTGACGGGGCGTTACCATTTTCAGGTGGGCACAAATAGCTAAAGCCTCGTCCG
CATTACGCCCCATGGCTCACGTCTCAGAGGAGGCTAGCTCGAGGTCACCCATAAGGGATT
ACGGAGTTACACCCATAGTAACAGACGGAAATTGTTGATAACAGATAGTTAATACGCCTT
GGCTGAGGAGACCAACGGACTTCAAAAAAAAAAAAAAAAGAAA
>comp1224_c0_seq1 len=235 path=[1022955:0-234]
GGTATGTCCAGTGCACATGCGATCCCGAGCCCAGCCCCGACGAGAGGGGAAGGTACGAGT
GGCTGCTCGAGAACTTCGCCGAGAAGCTTGTCAAGGAGAGGCAGCAGGTGGGTGCGACGC
CGCTGCACCACCACCTCATGGCTGCTCCCATGCTCCCGCCCTGGATGTCGTCCACCGCCA
CCAACGGCGCGCCCGTCCTCTAATGCGCCGCCGTCGCCGTCCGTCACGCTCAGCC
>comp1278_c0_seq1 len=280 path=[1076222:0-279]
ATAGCATGATTATCAGTAAACAAAAAAGGAGTGCCTGGTTTAATAATAATACTGACTAAC
TCATTAGCCTGCCATCAATTACAGGAGCACATCAACTGAAACAACATGGAAGATTGGAGA
GGAAGGACAAAATAGTTTTTCCCTCAAGAAACTTGGAAGTTTCTCAGAATCAGAATGCCA
TCATCATCAACAGGGCAGCCGCACATGCTTGTGTCCATGTCCACCGACCCATGTTCGCTT
TTGCCGATGCCGTGATGCTGTAGTAGCCGTTGTTCTGCTG
>comp1496_c0_seq1 len=508 path=[1266904:0-49 1266954:50-66 1266971:67-77 1266982:78-292 1266982:293-507]
TTTCTAAGGTTCAATTAAAAAAAAAAATATTGTTTCCGACTAAAATGGAATGCACTATTT
TACATAGGCTCAAACTACCTACACCGACAGACGCCAAGGATGAGTAGACGAATCACCAAT
GGCGTGAGGAGGGTCATCTCTCACCAATGGCCAATGGCGCGTGAAGGGTCATCTTGAGGG
AATATGTTGTTGTATTGGGCAGTTTCTTCCTTTCTAAGGTTCAATTGAAGATTGAAAAAT
ATATATTATTTCCAACTAAAATGGAATGTACTAATTTACATAGCTCAAACTATCTACACC
GACAGACGCCAAGGATGAGTAGACGAATCACCAATGGCGTGAGGAGGGTCATCTCTCACC
AATGGCCAATGGCGCGTGAAGGGTCATCTTGAGGGAATATGTTGTTGTATTGGGCAGTTT
CTTCCTTTCTAAGGTTCAATTGAAGATTGAAAAATATATATTATTTCCAACTAAAATGGA
ATGTACTAATTTACATAGCTCAAACTAT
>comp1571_c0_seq1 len=581 path=[1323205:0-217 1323623:218-580]
GAAACAGCAAGACCCAAAAGCAAGTTCTCCATGGCGCAACATCAGCAGGGGTTACACAGC
CCAAGCAAGCAGCAGTGGCTCTTCCTCCAAGTTCCTCATAACTTCTTCTTGACAAGAGAA
AGAACATGCTGGACGCCATGGACAGAGAAACAGACGGAAGCAGCGTGTGGGGGGGAGCAA
GCAGCACCTAAGAGCAACTCATGGGGTTCATCACGCCTAGTAGCTCGGACTCAACGTCGA
CTTGGACAAGCTGGTTCTCCGCATGCACAAGCAGGTCAAGGTCCAGGTCCTGAAGAAGCA
GGCGACAGAAGGCGCGAGGACTCTGGATGGGAAGCATCATCTCCATGAGGCTCAAGCTGC
TGGCGAGGTCCTAGAGACGGACATCCCGTCTTCCTACAGTGAGCTGGAGGATCCCAAGTA
CTGCTGTGCTGAATCAACAAGGGCCCACATTCCAGGACTTTGGTCATCAGGTTACTTCAG
GTGGTGGATGGTGTCTTCAGGCTGATGGCCCGGATGATGATCTGATAATAGTGTTGTACA
GTTTTACTTGTCACCTATATTGCTTCCTTCGAGTGAGTGAC
>comp1571_c0_seq2 len=342 path=[1323205:0-217 1324161:218-341]
GAAACAGCAAGACCCAAAAGCAAGTTCTCCATGGCGCAACATCAGCAGGGGTTACACAGC
CCAAGCAAGCAGCAGTGGCTCTTCCTCCAAGTTCCTCATAACTTCTTCTTGACAAGAGAA
AGAACATGCTGGACGCCATGGACAGAGAAACAGACGGAAGCAGCGTGTGGGGGGGAGCAA
GCAGCACCTAAGAGCAACTCATGGGGTTCATCACGCCTGTAAGCCCTCTAATCAAATTCT
TTGTTGCTGCCTTGTACTCCCTCCGTACTGCGCTCCTCTCTGTCTGTTTCCCCGAACCTC
GAAAACAGCTAGAGCAGCAAATTCTTTCGTACCCAACCTCCG
>comp1647_c0_seq1 len=219 path=[1393273:0-160 1393434:161-218]
GGGGACACGCGCGCGACTTGGTCTTCTTAATCCGGGGAGAAAGAAAGAAAGGAAATCCGG
CCGCGGAATCCGTGCAGAAACGAGGCAGATTTCTCGTCCTGTGTGTGGGACGGGAAAATC
TCACCTGAAGAAACGGAAGGAACACTCTGGAGCCAAGATCCCCACCTTTTCGCCACGGAT
TCGCACCGAATTCCGCGAGGAGGAGGAAGAAGAAGAAGA
>comp1682_c0_seq1 len=618 path=[1424168:0-369 1424625:370-370 1424626:371-617]
TGCCAAATCTCAAGGGCACCACAATATTTACAGAACTTAATTAGTAGCTGACTGAATCAT
AGAAGCAGCAATGTGGTGAGGCTCGTGCAAAAACTAGCAAAAACATTACAACGGATATCT
AGGACGACCGACCGTGGAACAAAGTGTGGAGCACCCAGACGCTCTCCAACTGATTTAAGG
AGCCATCGGCTGCAAGAAACTCTGTTTTTTTTTTCTTTTTTACAATCCTCTGCACATTAG
TCTCCAATGGTATGCAGTAAGCTGCATAAACGATCAATCGCATGTCGAGCACATCTGCAA
CCACAAACCCTGCAGTTGATCTTCATGACCATCACCAATTAGTCCAATGGACAGAAGGGC
AGTTTGGGTGCCCTGATAAGGCGTTCCTGAACGCAGAAACTATGGTGGCATCACCAGAGT
CAACCCTATGCAGAAAGATCCTCTGGATGCGTAACAGGTGCTCCATGCCGACTGGTGTGT
CGCCGCCCCACTCCTTGTTTATGAGATTGAGGAATTGTAGGTTGGGCATGGCCCTGCCTC
GAACCCCAGGTATGCCATAGCGTCTTCCTCACTCAAAAATTCGAAGAACTCCAAAACGGG
GAATAGTCCCATGCCTAG
>comp1798_c0_seq1 len=239 path=[1521692:0-238]
TTTCGGGGAGAACCAGCTATCTCCGAGTTTGTTTAGCCTTTCACCCCTATCCACAGTTCA
TCCGCTAATTTTGCAACATTAGTCGGTTCGGACCTCCAGCTGGTGTTACCCAACCTTCAT
CCTGACCATGGATAGATCACCTGGTTTCGGGTCTACGCCCAGCGACTATGGCGCCCTGTT
CGGACTCGGTTTCCCTGCGCCTCCCCTATCTGGTTAAGCTTGCCACTGAACGTAAGTCG
>comp1806_c0_seq1 len=248 path=[1528456:0-247]
GACTCTTCTTGGAGAAAGCACACTGAATTAACTCCCACGCTTCTCCACTCCATATATCAT
CAATTATGATTAGGTACCTCTTGCCATTAAGGAATTCTATGAGCTCATCAATGAGATGTC
TTTCTTCCCATTCTTCGTTACGAATGTGTGCATACTTGTGCTTGTCAAGTTCATAGAGAA
TATTCTTGAAAACTTTCTTTACGTCCGGATTTTGAGAAACCGAAACAAATGCATCACAAT
TAAACTGC
>comp2220_c0_seq1 len=699 path=[1910746:0-265 1911766:266-698]
GGTCACCGGAGGATGATTGGTGCGTCGTCGTCGACGATCGATCCATGCATTGAGACGACA
ACGCCGAGGACCACCTGAAGAAAGGGAAGGAAAAGGCGACGTTTGCAGCCATCTCCTCGG
CCCTTTTCCCCAACGCCAACAGTGCTGCTGTTGTCGACCGCGCGCGCGCTGCGGCCATGC
ATGGCTGCTGACTGTTCTTGTGAAGGCCAGCGTCCAATTGTCGACCTCCTCTTGGCTCAG
TTCGTTTAGGTTTCGCTTGTCTGATGGACGTGCGGACGATCGACAGGTTTCTTCGGAGGA
TCCATGTCGTCTGCTTCGGTCTGCTACGACCTGCTCGATCGCCAGGTGCCTCCATCAATT
TGACCGGTAGCGGCCGCGCCGTCGGTTCGACGCAGGCGCCAGTCATTGTTGCGGCGGAAG
CCCCATGGAATTGCAGCTTGGTGTTCGGAAGCTTGGAAGGCTTGGAAAAGCTGCGAATCT
GCATTGACATTGATCTGACATGATGGTCGTTCGTCGCAGCTAACCAACCATCTGCTGCTT
GAACCACAACATATATACGGAGTAGTTACTTACTTTCATTTTGTTTATGTTGTAAATTCC
AGTTTTTACCCCGCTCCCTAAGCGAAGTTGTGACAGTGTTTAACCTATGTAACGGAAAAT
TCTTCGAAAGCACAGCAATACTTTATTTAGCAAAAAAAA
>comp2220_c0_seq2 len=454 path=[1911764:0-20 1911766:21-453]
CATAGTGATTTTGATGCATCGGACGTGCGGACGATCGACAGGTTTCTTCGGAGGATCCAT
GTCGTCTGCTTCGGTCTGCTACGACCTGCTCGATCGCCAGGTGCCTCCATCAATTTGACC
GGTAGCGGCCGCGCCGTCGGTTCGACGCAGGCGCCAGTCATTGTTGCGGCGGAAGCCCCA
TGGAATTGCAGCTTGGTGTTCGGAAGCTTGGAAGGCTTGGAAAAGCTGCGAATCTGCATT
GACATTGATCTGACATGATGGTCGTTCGTCGCAGCTAACCAACCATCTGCTGCTTGAACC
ACAACATATATACGGAGTAGTTACTTACTTTCATTTTGTTTATGTTGTAAATTCCAGTTT
TTACCCCGCTCCCTAAGCGAAGTTGTGACAGTGTTTAACCTATGTAACGGAAAATTCTTC
GAAAGCACAGCAATACTTTATTTAGCAAAAAAAA
>comp2460_c0_seq1 len=323 path=[2110524:0-322]
AGCAGAGTAATATAGGGACAGTTTTTTTAAATAATAAAAAAGTAGTGTCTAGCCAAAAAC
AGATAGCTATCTCACAGAATGCAAAAATGATCGACGCGGTCAAGAAAACCCACCGCCAAT
CTCCATTTTGTTGGAAATCTCCATTTTGTTGTCCAACAGTGATAGCCAATGAATACCGTA
CTCGCAAGCCAATTAACGATTTCCTCAACAATGCACAATACACAACAATATCGATCTAAA
AAGTCAGAGGGGAAGGAGGATTCAAAGAGGATCCAATCCCCCACGCCATGGACACCACCG
AGCCCAACACCGCCATCGACGCC
>comp2609_c0_seq1 len=211 path=[2244514:0-165 2244741:166-180 2244741:181-195 2244741:196-210]
GAGGCGGCAATTGTAATGGCGGGAACTGTGGTGGGGGCGGAAACGGTGGTGGTGGGACTG
GTGGAGGCGGAAACGGTGGTGGTGGCAATGGTGGAGGCGGAAACTGTCCGGGAGGCGGAA
ACTGTGGCGGGAACGGTGGCGGTGGGAATGATGGCGGTGGGAATGGTGGTGGCGGTGGGA
ATGGTGGCGGTGGGAATGGTGGCGGTGGGAA
>comp2936_c0_seq1 len=217 path=[2545466:0-216]
GGGCCTCGATCAGAAGGACTTGGGCCCCCCACGAGCGGCGCCGGGGAGCGGGTCTTCCGT
ACGCCACATGTCCCACGCCCCGCCGCGGGGCGGGGATTCGGCGCTGGGCTCTTCCCTGTT
CACTCGCCGTTACTGAGGGAATCCTGGTTAGTTTCTTCTCCTCCGCTGACTAATATGCTT
AAATTCAGCGGGTCGCCACGTCTGATCTGAGGTCGCG
>comp3036_c0_seq1 len=281 path=[2632091:0-47 2631663:48-280]
TTCGATGATTTCCGTGTCACTCCACTGAATTCATTTTATTTACTTCTGCTCATTTGGTCC
TACAGGATCCAATAGCATACGAAATACACATATAGTTACAATCAAGAGTTCCAAATTTAC
ATTTGGATGTTGTTTCCATAAAAAAAATTACATTTGGCTTGCACCATGACACCCAAGCTA
ACAATACTAGTTGACACATTTTACCATGCAAGTAAACTCATCTAGGAATTTCAGATGATT
GGATGAACTCCTTTTCCAAGCTGTATAGTCTAGTTCCTTCT
>comp3036_c0_seq2 len=256 path=[2631631:0-22 2631663:23-255]
GAGATATCCGTTGCGAGAGTCGTCTCATTTGGTCCTACAGGATCCAATAGCATACGAAAT
ACACATATAGTTACAATCAAGAGTTCCAAATTTACATTTGGATGTTGTTTCCATAAAAAA
AATTACATTTGGCTTGCACCATGACACCCAAGCTAACAATACTAGTTGACACATTTTACC
ATGCAAGTAAACTCATCTAGGAATTTCAGATGATTGGATGAACTCCTTTTCCAAGCTGTA
TAGTCTAGTTCCTTCT
>comp3338_c0_seq1 len=275 path=[2915700:0-274]
GGGGAATTCGATAAAATTGGTTTTGCCTTTCAGCAATTCAACTTAATTCCTTTATTAACT
GCCTTAGAAAATGTTGAACTTCCACTGATTTTTAAATATAGGGGAGCAATGAGCGGAGAA
GAGAGGAGGAAGAGAGCTTTAGAATGCTTAAAGATGGCAGAGTTGGAGGAGAGATTTGCC
AATCACAAACCAAATCAGTTGAGTGGAGGGCAACAACAGAGAGTTGCTATAGCGAGGGCT
TTGGCAAACAACCCACCAAAAAAAAAAAAAAAAAA
>comp3965_c0_seq1 len=457 path=[3449256:0-189 3449446:190-190 3449447:191-456]
GTCTGACATACTTTTAGATGAGGGCAACATTGGTAGATTTGACATATCGGGCAGTGTCAT
TGTTCCATAGTTGAGTTAGTCACATTCAAGAGATAAACTAGGATTGGGTTGCACTCAGCC
CTCTGTTGCTGTGGAACTGCTATCCTTTGTTTGTTGGTGAGCATTTCTTTTGCGGATGTG
GTGAGGACGGTAGCGGATAAAGACTAGATAACAACTTTTATGGAAACTATGATAAGCTTT
TAGGATGGTGGAGATTGGAAGAGTTGTGAACATGGTAGGACAAGGTCAGTATCATTGAAA
TCCTGGAAATTAGAGCTCATATTTCATTTCTCGTATTTATGGTTCAGTGCCAGTGATATG
ATTACTGAATGCCAGCCTCCGGGCATAAAGCTGACTTACGTGATGATCATTGCTCGGACT
ATCTGAACACCATTTTTTATCTGAACCAGGGAATGAT
>comp4220_c0_seq1 len=559 path=[3630570:0-261 3630935:262-262 3630937:263-558]
ATTGTCGTTGTCGCCACCGAATGATGTGATGAGGGATATGAGGCATTCTATGACAAATGA
TTCAATAACAATCAAGAACAAGGGTCTGGCCGTGCGGAAACATCAGGAGGAGGACAGCAA
CGGTCATCGGCAGTCTGGAAAGATAATAAAGGGCAGTATGGTTTCCAGAAGAATTGTACC
CCATCGGACCCAGAGCAAGCACCGAGCTGCTACATGGTAGCAATGAGACACAATAGTCGA
TAGCACACATTTTCCTTTCTTATTTTTTGGATCTGCTCCAGATTCTCTCTTAGCTCTCTT
AGCTCTTTCTGATACTTTTCCTCACTTCCGACAAACTATGCATCAAGCATACATTGTTGG
TGTGAAGTGATGCTCCTTATATGGTGAGTTGTTTTCCGGTCGTGCTTACTAGAATCAGGA
TCACTTTTATGGTCAGAACATGCCTATAATATCAGTCGCCCTGTGTTTCCATTATAGTAC
TAAATCTTCTACTCTTTGCCTCTTTCAAATTTTGATGTACTTCCAGAAAAGTTAAGCTGG
CAAAGACACCACCGTATGA
>comp4361_c0_seq1 len=299 path=[3727484:0-148 3727633:149-298]
AACGCGATAAATGGTATGTCTAGCGACATGGGCACTTATATCTACTACGGGGGACCTGGA
AAGAACTCCAATTGCCCATGAAGATTACCCCTTCAATAATATAACACTTTATGCATTACT
AGTGTCCCAATACATTTTATTAGGATCTATACTAATGCAACAATATGTGTTGCCACGCAT
GGCATTGTAATGATCAAGTGTTGTGTCTACGACTACATTCGTAAGAGGTGAGAATAAACA
ATGGAAGGTCGCATTAGATGTATTCATTTTTTCACATGTTTGGGAATATGGTATTAAGA
>comp4432_c0_seq1 len=245 path=[3776305:0-244]
AGCAATGTCCACACATGAGGTCACCGATGGAGTTCACCGGCGAATTCCAGAACACGCCCT
TCAGGCCATACAGACAGTAAGCAGATCTTGGTCTTGGTACGGGAGAAACCCTTGGACCGC
CTCCTATATTCGCAAGACTAGCAGGCCCCCACGCCTCGAGACGCCATCAGAGGAAAGGGA
AAGGGCTTCAGAGAGACGGTGAACAGCCAGATCCCACCTACAGTATGGTCCTCGTCAGTT
TGTTG
>comp4514_c0_seq1 len=336 path=[3834133:0-335]
GGCAACCAGAAAATGGTTCACTTAAACGTATATCACTTAAAGGTATACAAGTTAACATAC
AAGAATCTGGATATGCACACACGTGCATCAATCTCCTTCAAGACGAGTGGCCGGAACCGT
GCACACACGAAAATACGTAGTGTAGATCAGAAAATAAAATCCAAGATTTATATCCTGTCG
CACAAATTCATATCACCAAACGACCGACAACAAAAGTGGCATTCCTCAAGATCCAACATC
CATCAGCCCAGTACACGCACTGGAGTTTTAAAAAAGGTACGAAATAGAAGGTAGAAATGA
GATCATAAAGTGCCCAACCAAGCTAAGAAATGGAAC
>comp4705_c0_seq1 len=523 path=[3970482:0-407 3971834:408-522]
GAACGCCTCCGAGGCAGATCAATCTATACTCTGCCACTCCTCTACCTGACGCAAAAATCC
CAGACCCAAGAACATATCTGTACAACAATCGCAATGGATAAGATGGCATTCGAAGAGTGA
GCCGCCTTTGGTGCTAGAATCGACTGACTGTAGAGAATGACGAGCGCGGTGATGCCGATC
ATACCAATGAGGTCCGCAACGCGAGCACAAAAGACTGGGAACCCATGCCGGCATTTCTTG
CAAGTGGCACCCAAAGCGACGAGGCTCCACCAGGAAGTGAAAACAATGTGAAAAACCCAT
CGATCCTCATCGGACCAATCCTTTGTCAATCTTTGAGACCCCGAGTAGGGAAGCAGCGCG
AGGGAGCCGAACAAGGCATAGCGACATAATCTCCAACCCCAAGGTTCTTGGGTGTGGGCT
GAGGCTCTGCGCAGGTAGATGAGGAGGAGCCCGCGAGCAAAGCATGGTTGAGGTCGCTCT
GATCATTATCCTTCCTCTTCCCCCTTCCCTTTCTTCTTCTTGC
>comp4705_c0_seq2 len=430 path=[3970482:0-407 3971948:408-429]
GAACGCCTCCGAGGCAGATCAATCTATACTCTGCCACTCCTCTACCTGACGCAAAAATCC
CAGACCCAAGAACATATCTGTACAACAATCGCAATGGATAAGATGGCATTCGAAGAGTGA
GCCGCCTTTGGTGCTAGAATCGACTGACTGTAGAGAATGACGAGCGCGGTGATGCCGATC
ATACCAATGAGGTCCGCAACGCGAGCACAAAAGACTGGGAACCCATGCCGGCATTTCTTG
CAAGTGGCACCCAAAGCGACGAGGCTCCACCAGGAAGTGAAAACAATGTGAAAAACCCAT
CGATCCTCATCGGACCAATCCTTTGTCAATCTTTGAGACCCCGAGTAGGGAAGCAGCGCG
AGGGAGCCGAACAAGGCATAGCGACATAATCTCCAACCCCAAGGTTCTGCTCCTGCCATC
AAAAGTACGG
>comp4825_c0_seq1 len=333 path=[4054723:0-145 4054940:146-332]
AATCGTAAGAAGGATGACCTTGGTTGGTTTGTGGTGCATACAGATGACCCCTGAAAGCCG
CCCATCCATGAGCAGAGTTATAGAGATGCTGGAGAGGAACATGGGTGAATTGGAGATGCC
GCGACGGCCGTTTCTCTGCTCTCCGGTGCAGTCTACAACAGTTTCATCCTATGCATCTGT
CCAAGTTATGATGTCTACACCATGATATGCATCAGTGCATGCAGAGCAATAGCAGCAGTG
TACATGTAATTATTCTCAGGGTTACCGTTTACACCTCCTTCTATTTTTATATTTAGGATT
TAAAAAATAATGAATGTAATTTCCGGTCTGAAG
>comp4825_c0_seq2 len=210 path=[4055653:0-22 4054940:23-209]
CCTGTTCTTATGTTCGACGCTGCTGCAGTCTACAACAGTTTCATCCTATGCATCTGTCCA
AGTTATGATGTCTACACCATGATATGCATCAGTGCATGCAGAGCAATAGCAGCAGTGTAC
ATGTAATTATTCTCAGGGTTACCGTTTACACCTCCTTCTATTTTTATATTTAGGATTTAA
AAAATAATGAATGTAATTTCCGGTCTGAAG
>comp5226_c0_seq1 len=207 path=[4333155:0-65 4333408:66-206]
GGAAAAGAAACCAACAGGGATTGCCCTAGTAACGGCGAGTGAAGCGGCAACAGCTCAAAT
TTGAAAGCTAGCCTTCGGGTTCGCATTGTAATTTGTAGAGGATGATTTGGGGAAGCCGCC
TGTCTAAGTTCCTTGGAACAGGACGTCATAGAGGGTGAGAATCCCGTATGTGACAGGAAA
TGGCACCCTATGTAAATCTCCTTCGAC
>comp5247_c0_seq1 len=327 path=[4348338:0-60 4348410:61-326]
GCGCTGACGGGATCATCCGTTTTTCTGGAGGAGTTGGGGATTATAAACGATGATGAACCT
TCCGTCCAGCGTCATATTTGTCCACCATTTATACAAGTACAAACAAGCTTGGATGCAATG
CAACAAAGTCAGTTGGTTTCTTATTAGTTCCTTGTGCCGTCTGCTTTTCCACCTCACACC
TCCATGTTTATTATATTGATATACAGTATCTTGTGTTGAACCTATGCTATGTGTTGGCCT
GGCTCTTAAATTCGACGCCTAGTATAACTATTGTACAACTCGTTGCTTGTGTGTTTGGTG
TACTGGTATTTGATTAAAAAATAAAAA
>comp5490_c0_seq1 len=318 path=[4550426:0-294 4551261:295-317]
AAGTCCGCTCCTCGGGTAGACTTTTTTTTTTTAATCCACTAACTCCCACAAGATCAACAC
AAGCATAAATTTCATAGTACTTAACAGCCAGAGATTTCTTGACTAGAATTTTACATGCAT
CAACAGAAGAAGCTATTAGGCTCATAGAGGATCTAAGTCATACATATTGCAGCTCATGAA
CATACAGACATCCGCGACCTTAATAAAAACCAGCTCAATCAACAGCCTTCAGATGAAAGG
CAAACGGTTCACAACATAACCACCCAGTCTTGGAAAGAAGGCATGTTGCACAAGAAGAGA
GATAGCTATACTGGGTTG
>comp5740_c0_seq1 len=257 path=[4742725:0-143 4742869:144-256]
GTTTTGGAAAAAACTCTTGAAAAGGCTGGAAGCAGCAGCATCTTTGTGGTATAGGACGGG
TGATGGACCCATAGGTACCCCCAACACTCTGTGTACTGATTCTTCAGTGACTGGTATACA
TCCTCTTTCACCGAATTCTAACTGGCAACTATGTGGGTTGAAGCTGTCCATCAAGAATTT
GCAAAGTTTTGGGTCCAACTTGGAACACTTAATGTCCAACAAGCCTGGGAAGCCCGAATC
TGATATAAGTTTGCGCT
>comp5763_c0_seq1 len=370 path=[4760673:0-237 4761111:238-238 4761112:239-369]
GGGCCAGGCGGCGAGTCCGGAGGGAGCGGGGTGGGCGGCGGAGAAGAAGTCGTCGTCGAG
GAACTCGTCCGGCAGCCAGAAGCCGGCGCTCGCGCCTGGTGCTCCCCCGCCATTTCCGGC
CAACAATAAGGAACAGCCCGCGTGAAGCGTGGACGGAACGACCCCCTACCCGAACGACGA
ATATTATAGAGGCGCGACGCGAGAGCGAGGGAGGGACGGAGGCCAGGAATCGCCGCGCGG
GGAAGATGGATATAATTACGCCCAACACGCACGGGGTGGTGATGGCCGATAGCTCTCCTG
CCACTAACGCTTCGGACCCTCGCCTCTCTGACGGCGGACGGACGGACAATCAAGCTTGTC
CTGGCCCTCA
>comp6135_c0_seq1 len=221 path=[5069496:0-220]
GATTGATTAGCATGAGATCTAAAAGGATAGGGTTTTATTGTAAAATTACAATTAAACTAC
GTTGACGACATTCTTTTTCGGACGGAGGGAGTATTCTCCTTCCTATGTCACGTGGCGTCT
CCCAAGACACCAAGATGCATGATAACGTGGCCGGTGGGGCGGGCGCAGAGGAGGAGCACG
GGTTCCTTTGTTTAATCTAACTAGTACAAATGCCCGTGCGT
>comp6140_c0_seq2 len=423 path=[5073764:0-105 5073942:106-422]
CACTTGAGCTGATTTGGAAAATGCTGTAGTATTATGGTGGTTTTCACACTTGTGCCCTGA
TCAGCTTGCTTGCTTCCAGCATAAATTTTGCGCTGTGTAACTTGTACAGGAACAGGATGG
GGCAGACTTAATGCATCTACTCGCGTGTCAGTCTGAAGAGTTATTATGTGTCGCGTGTGC
CATGATCTGATGAGCTTATGCCCGGCTCTTGTTCATCTGGCATGTTGATTTGTATGTTCT
ACTTCTACATGACATCCTTGTACGTACTTGCGAACTGTTGCCGACCACTGGTGTAAACCT
GAACTCAACTGAGCTGTCAACTGAGTATACTCTGCTTTCTATGTAATCATATTCTGCTGG
ACGGATGGATGGACGGACGGTAAACTGCTAAGTATGATTAACGATCTGGATGGATGGAAT
CCA
>comp6340_c0_seq1 len=426 path=[5228854:0-156 5229120:157-425]
GGAGATGGACATGGATGTGGTAGCCTAATACTCAGCCTTACTGCTTAGACGTGCAATCCA
ATCGCACGCTTCGCCTATCCTACTGCGTCCCCCCATCGATTAAAACGATTATAGGTGGTA
CAGGAATATCAACCTGTTATCCATCGCCTACGCCTGTCGGCCTCAGCTTAGGACCCGACT
AACCCAGAGCGGACGAGCCTTCCTCTGGAAACCTTAGTCAATCGGTGGACGGGATTCTCA
CCCGTCTTTCGCTACTCACACCGGCATTCTCACTTCTAAGCGCTCCACATGTCCTTGCGA
TCATGCTTCGACGCCCTTAGAACGCTCTCCTACCATTGTCCAAAGGACAATCCACAGCTT
CGGTAATATGTTTAGCCCCGGTACATTTTCGGCGCAGCGTCACTCCTCATCAACTGTCTT
GGTGTA
>comp6377_c0_seq1 len=364 path=[5258963:0-177 5259141:178-322 5259376:323-363]
AGTTTAATCTAAAATACTTTAAAACTATTTTAACCTTTTACTTAATTATTAAAAAAATCC
TCATATAAGGTGCATGTACAATCAGAAACCAAAGTGTATTTTCCATCGAGGAGTACTTAC
TACACCCTCTAAGTAGCATGGCTCTTACCAAGGCTTTATTTGTTTCAGCTTCAACTTTGT
TGTAATTAGCTTGTGGATTCGTTTCAGCTTTGGCCACTGGAGTAGAACCGGGCCCGTGCT
TCACTAAAAATGGTCCCAATAAGATCATGGCTTCATTGGCAAACTGAGTCGAAATAGATG
TTTGTTCCTTACTTAAGTTGGGCCTCCATTGGAGATATATATAGCTTTGATTAATAACCA
CATG
>comp6377_c0_seq2 len=290 path=[5258963:0-177 5259867:178-248 5259376:249-289]
AGTTTAATCTAAAATACTTTAAAACTATTTTAACCTTTTACTTAATTATTAAAAAAATCC
TCATATAAGGTGCATGTACAATCAGAAACCAAAGTGTATTTTCCATCGAGGAGTACTTAC
TACACCCTCTAAGTAGCATGGCTCTTACCAAGGCTTTATTTGTTTCAGCTTCAACTTTTG
TTGAATTAGCTGTGGATTCGTTTCAGCTTTGCCACTGGAGTAGACCGGGCCGTGCTTCAT
TAAGTTGGGCTCCATTGGAGATATATATAGCTTTGATTAATAACCACATG
>comp6435_c0_seq1 len=319 path=[5302742:0-125 5302876:126-126 5302878:127-318]
ACCCTAATTGGATGGTGGGTAGGCAGAACGGTGGCTTAAAGTGCCTGCAAGTACTTAAGC
TCTGGAAATGCAGCTTGGGGCCTGCTCCCGTTTTTGAGGTCTTCACTCTACTTCGTGTCC
TCTCTCTTTCGGCATGCATTTGGGTGACCTTACCAGATAACATGGTGCGCCTGAAATCAC
TCGAGGAACTGTCCGTTGAATTATGTCAGAATATCCAGTTTCTTCCAATCCTTCCCCACT
CAAACATTGTAAGGATATTCGGTCCCTTCCATTACTGCCCCAGTCCCTTGAGGAGTTGTC
CATTGATTATTGCCCGCAT
>comp6738_c0_seq1 len=467 path=[5536427:0-106 5536652:107-114 5536672:115-466]
GTGTATAAGGCACGCGATGTTGGTTAAATGCATGATAGAAGTGTTTTGGACCCTCGTCAA
TTTCCCAAACTTTCTGCTGCCTAACTGGCTTATTCTAAACACACATCGTGTACATAATGT
GTGTATAGCATCTCTCATAAATTAAGTTGGTTGCTGTATCTCTATTGCAACTTAGTATCC
TATAGGTTTTTCCATTTTATCTTGAAAAAAACTGAATGTAGTGCTCAAGTTTCAATTGTA
AATTGTATTTATCGGTGGTCTACCGTCATGTATAGCTTTTGCTCCTGGAGAAACTTACAT
CGAGTCATATCGTGGTCTTCTGTAGAATTTTGATGTGGGCTTTTGCTGTCTTGGTTGTGG
GTTCATTTTTCATATTATGAATAATTGTCCACATATGACAGTGCACATACCTTCAAACGA
AAATATGGTTTTTGCAAGGATTCTCTCCAGTTCTCCAAGTTACAGAT
>comp6841_c0_seq1 len=269 path=[5619775:0-268]
GTGTTGGACAATGGGGAAGAGATTGCTCTGAAGAAGCTTACTCACAAAGGGCTTGAAGAC
AAGGAATTTACAAATGAGTTCATAACATATTATGGCTCATCATCAAAACATTGTACAGTT
TGTTGGCTACTGCTATCATCCAGGTAGCTGGATTATGCACAATGGACAATATATCTTTGC
TCATGAGCCAATAAGAATTCTTTGCTTTGAATATTTGCACGGTGGAAACCTTGAGAGTCT
CCTTTCTAGGAGTGTGTAACAACTCACCT
>comp6887_c0_seq1 len=388 path=[5668572:0-41 5667289:42-358 5667913:359-387]
AAGTATTTAGGTACAGAGGAAGTAAACGTCACACAATTTTGATTGGGAGTGAACCTTCAA
AGATGATTGGAATCTGATAGAAACACTGGACAGAATAAGGCCAACAACCATTGCCAGAGA
CCCAGAAGCAGCATACAACCTCGGTTTCACACAATGACACAAAGATAGCATGGTACTAGC
TAACAGCAGATGTCATAATTGAACTTCAAACAATCTGGGGCCATCTTCGGTTCTCGATCT
TCAATCTTGTCTTCACTAACTTCCGCTGTTAACCCCAACATCTTTGTCTTCACGGACCTT
CCTTGGAAACCCCAACATCCTGTCAGCACCAGTGATACCAAAGAGAAAAGCACTAGCATA
AACGAAAAATGTCGCCTTGCAAGCCAAA
>comp6946_c0_seq1 len=296 path=[5729738:0-244 5730045:245-295]
CTTGGTGCCAACCCCCTTGTTTTCAAATTTACTTCTTTTGGTTATTTGAGAAACAGCGAA
AGCACTTAGTCCTTTTTGAACTTTAAGAAGATTGTTCAAAGGAGGTTTTTGAAGACAGTT
GAGCTTTTTGCCGATTGTTTTGCTTTGCGGTTCAGTTGCTTGGCAACAACTTACGAAATT
CGGTTAACATTGATTAGCAGAGGCTTATTGAGCAAGGTTTTGGCCCCGGAAGATTCACCG
ACTTGCCCCCCATTAGAGAGGCTTGAGACTTGCCAAGGCACACAGGGGGGGATAGG
>comp6946_c0_seq2 len=218 path=[5730634:0-33 5730106:34-57 5730130:58-166 5730045:167-217]
GGGACATGAAAAAACAGTTGCTTTTCGGCTTGCTTTTTGAGGAGCTTTTGAAGCAGATTG
ATTATTCCCCCCCGATTGCTTGACGGCTTTTTACAATTAAACGTTGATTCAAAAACTTGC
CCCTTTGATTTTTTTTTTTTTATACCCCCGAATCACCCCGACTTGCCCCCCCCATTAGAG
AGGCTTGAGACTTGCCAAGGCACACAGGGGGGGATAGG
>comp7156_c0_seq1 len=271 path=[5946288:0-23 5946064:24-90 5946131:91-270]
TGACTCCCTTCCGGCGGTCGGTATTGTGCCCGCTCGACTGTGCCGACTCGTCTACATGAG
ATGCCACTGTTTATTTGCTACCAAATATGGGCAAACTGTACAACGATCTCAACTGCAATA
CGGTAGCTGCATACCCAAGAGAATGAACAGACGGATGTGATAACGGCCTACAGGTAGCTC
GGCCACTAAAGTGCATTTCTGATACTGTCTGTCTTATATGCATACTAGCAATAATATACT
AGGCGGTGAGGATGGACATGAAGACGGTGGA
>comp7156_c0_seq2 len=284 path=[5946027:0-36 5946064:37-103 5946131:104-283]
GGACGGAGGGAGTACATGTTTGTACGGAGGTGGCAGGTGTGCCCGCTCGACTGTGCCGAC
TCGTCTACATGAGATGCCACTGTTTATTTGCTACCAAATATGGGCAAACTGTACAACGAT
CTCAACTGCAATACGGTAGCTGCATACCCAAGAGAATGAACAGACGGATGTGATAACGGC
CTACAGGTAGCTCGGCCACTAAAGTGCATTTCTGATACTGTCTGTCTTATATGCATACTA
GCAATAATATACTAGGCGGTGAGGATGGACATGAAGACGGTGGA
>comp7374_c0_seq1 len=238 path=[6173184:0-237]
GAAGAATGCGCGAACCACAGGTAGAATTAAACTACTCCGTGTCTAATCCCTTCTTCCCCG
CAGCTACGCTTCCCTTCGTCAAAGGGCACGGCACGGAGAAGGAAACCACCAACCGCAAAT
CGCACGCCAAAGGGGAAAGGAGGCATCCATCACCGTCGCGGAGCGAATCGACCGAGCAGC
CGGCGACGCGGCCGAACCGGACGCCCGGCCCATCGATCGACCCCCGAGGAGCCGATAG
>comp7520_c0_seq1 len=325 path=[6336824:0-128 6337070:129-129 6337071:130-222 6336781:223-273 6336781:274-324]
TTTTTTTTTTTTTTTTTTAAACGAGAAACCACAATCATCGATGGTATTTATTAAGTGGAG
ACAACTGAAACACACAACAGGAGAGGATCGGGTCCTCGAAACCACACAGGCACACACAAG
AGAGTGAGATTGAGGGAAGAATAAGAAACTAGTCACACACACGACACAAGCCTGGACCGA
CCACACACAAGGAAACGAAAAGAAGGCACCACAACAACATGCACACCCGCACACAGTGCT
AGCAAGCCACTCATGGCTTCACTGCTTCCTGAAGCACCCGCACACAGTGCTAGCAAGCCA
CTCATGGCTTCACTGCTTCCTGAAG
>comp7667_c0_seq1 len=316 path=[6471156:0-83 6471289:84-288 6471922:289-315]
GCCGGCGAGAGCGCTGGTGTTGTTTTACCAACACAGTGGCTCTGTTTCCACAAATCTTCT
GCTCAACTCCGTAGCCGGCAGCAGCCTCCACCTCTCCGTGAGTCACTTCCGAAATAGAGA
TCTCGGGTGGTCTGTCCAGATAACTACAACAATCTGATCCTGATCCTCCAGGGGGTCATG
ATGTAAACCCTTCCAGTATGACGTTGGGAACACGGTCTTGTGCTGCATCGCAACTCCTCG
TCGCCCCAAGGCTTTAAACCATGATCTTCTGTATAATGGTAATGGTTACTGAAGAGAGTC
TATCACAGAGTTAACG
>comp7705_c0_seq1 len=317 path=[6503739:0-27 6503770:28-265 6504043:266-316]
TGGACTTACCAGGTATCTAATCCTGTTTGATCCCCACGCTTTCGCACATCAGCGTCAGTT
ACAGACCAGAAAGTCGCCTTCGCCACTGGTGTTCCTCCATATCTCTGCGCATTTCACCGC
TACACATGGAATTCCACTTTCCTCTTCTGCACTCAAGTTTTCCAGTTTCCAATGACCCTC
CACGGTTGAGCCGTGGGCTTTCACATCAGACTTAAAAAACCGCCTACGCGCGCTTTACGC
CCAATAATTCCGGATAACGCTTGCCACCTACGTATTACCGCGGCTGCTGGCACGTAGTTA
GCCGGTGCTTATTCTTT
>comp7842_c0_seq1 len=221 path=[6622107:0-45 6622570:46-220]
GTGTACACTGTGCTCCTCACCATCGCGTCCGACGACCACCCCTACGCCTTCGTGCTCGCC
GCGTTCCGAGAGCTCCTCGACGTGCTGGACCGCGAGGACTCGCCCACCGTGCTCGCGAAC
ACGTTCGATGCCATGGAGCCCGACGCGGTCGCGACGCTGCACCAGCACGGCATCAACGTC
GTCCCCATCGGCCCCGTCCTCTCCTTCCTAGACACCTCGGC
>comp8031_c0_seq1 len=682 path=[6780085:0-43 6782156:44-44 6780166:45-225 6780491:226-231 6780500:232-247 6780524:248-395 6780769:396-538 6780769:539-681]
CTTCCCAGCAGGGCAACAGTTATATATTACATAATGATGAAGGTACTTCCCAGCAGGGCA
ACAGTTGTACGAGCGGAGCAAAAGAAAACATGTCTACTTAGTTTCATGACACGTTTAATC
ACACAACACAACACAACACAACATATAGGTCTACTTCAAGTTAGATTACACAAGACAACA
AAGTTCTAAGCTTGATCAACTCCGCAAAGTTGTCCAACTAGCCACACAGAGAGGGGTAAG
TGAAGGCATACCCCTCTGCCATGTTGTCAAGCTTATCCCTCACAAGTAAGGACCAAGCAA
TGACAACCTGCACCGTAGAATCACCAATAACACTTACCTGACTGCTTATCTGACAATGCT
TGGCACCGAATTCAAGCTGAGCCTGGTGAGCAACCAGATGAGATTCTGTGTAACTTTTTA
TGATGATCCTCAGTGAGCCTTTTGATTCCACAGTAACAACATTCCTTACCAAAGGAAAGC
AACCTCCCGGATTTTCACTAGAATCAAACAACACAACTTGCCGGCCTGGTGAGCAACCGG
ATGAGATTCTGTGTAACTTTTTATGATGATCCTCAGTGAGCCTTTTGATTCCACAGTAAC
AACATTCCTTACCAAAGGAAAGCAACCTCCCGGATTTTCACTAGAATCAAACAACACAAC
TTGCCGGCCTGGTGAGCAACCG
>comp8129_c0_seq1 len=662 path=[6874402:0-364 6876586:365-367 6874770:368-383 6874786:384-661]
CCCTCCGCTCGGCTCCGCCTGCAGGCAGGCAGGCATGGCCCTCTCTCACGGCGAAGCACC
GAGGGATCCAACACACTGTTTAGGCATTGAGGCGACACAACGTGCTGGCTGGATGAAGAT
GAATTTTGGTACATCTATATGCTACACAGTTGGTTAACTGAACTTGTCATGGTCCATGGA
TCAGCAAATGATGAAATATTGGTGCATCCTGAGTTTACGAGTTTACTCATGATAATGAAG
CATTGCGAAGCAGAGTGGATGCTCAAGAGTCGTAATCTTCTGAATGGGGATAGGATTGCA
AGGGCGATGTGACACGTACAACCAAAAATTTACAAGCATAACACATGAAAACATATATGA
AAAATAAAACAAGAACACCACATGAGTCATGACGATGCTTTGAGAATGACTATGAAGTAT
GAAGCATGGTTTGTAGTATTATAAGCATGGCTTTCATATGATGTGAGCAGATTGAGCACA
TTGTATTTCCTGGAATCACGTCCCTATTCTGCTTGAACCATGTGTTATGCAGACTCATGT
TAATGGTCTTTTTGATTAAAGACTGCCTTATTTGTTTACTAGCGATTCTCTAGTCGATGA
AAACAAGATTTTTGATGTTTTTCAAATGAAAGATTTCCGTTAAATTAAAAATAAAATAAA
AA
>comp8613_c0_seq1 len=305 path=[7373443:0-304]
GGATCAAGGTGATGTGCCCTTTTAATAAAGTAGAGTTCATGCGAAGCATTATCAGGCAAT
TCTATATAAACCTTTTGCAAGACCCGAAAGAAAATATGGATGCCCAAGTTCTGAGGAGGA
TGGCAAAGAAAGAAATTGATTTGGCTGGCGAGTTTGAATCTTATTTGAATGAAAAGAGTT
TCCTAATTGTGATTGATGGCCTGTCTACCACTGAAGAGTGGGATCAAATTAAACCATGCT
TTCCCAGTACAAGAGAGGGAGCCGGGATTATAGTATCAACCGAGCAAGTTGAAGTTGCAA
GCTTA
>comp8640_c0_seq1 len=323 path=[7405210:0-218 7405429:219-245 7405087:246-322]
ATCCAGGGGCCAACAGACGTCCCTAAGTGACATGATCATGCTCATGCACACACCAGCCGG
CAGGGAGAGGAGCCAGAGGGAGTTCCAAGAGCTTGGCAAGGCCGCAGGGTTCACCGGTTT
TAAGACCACCTATATCTACGGCAACAGCTGGGTCATCGAATTAACTACATAAATCCGTCT
CATATCTTTTCTCATTGTTGCTTTCCAAATCTGCATGCCTACTTTTGAGCATCCTTTCCT
TGGTTCTGAATCATCATTATGTAGCAAGTGTAAGCGTATAATAAAGGATTTGATATTTCA
AAGTCAAAAAAAAAAAAAAAAAA
>comp8640_c0_seq2 len=242 path=[7405210:0-218 7406340:219-241]
ATCCAGGGGCCAACAGACGTCCCTAAGTGACATGATCATGCTCATGCACACACCAGCCGG
CAGGGAGAGGAGCCAGAGGGAGTTCCAAGAGCTTGGCAAGGCCGCAGGGTTCACCGGTTT
TAAGACCACCTATATCTACGGCAACAGCTGGGTCATCGAATTAACTACATAAATCCGTCT
CATATCTTTTCTCATTGTTGCTTTCCAAATCTGCATGCCAGTTCGAGACCACCAAGTACT
CT
>comp8701_c0_seq1 len=246 path=[7480175:0-222 7481669:223-245]
GGGATTATGTTCGGCTGCCGTAAGGCGTGGGGACCAATCCGCAGCTCGATTAACTCCCCA
CGATTTGGGAGCCACCTGCGCTTTCGAGCGTACCGATGAAAGACGTATCTATAGTTCGTG
CAGAGGGGTGTTAGTGGCCTACACATCCCTCCCGACAGCCCTTTAATCTGATCATTCCAC
TTTGACGACGTGAATTCGAGGGCTCGATCGCTATAGGACACGCGCTCTTGCACCACCCCA
ATCGTC
>comp8701_c0_seq2 len=875 path=[7480175:0-222 7480485:223-874]
GGGATTATGTTCGGCTGCCGTAAGGCGTGGGGACCAATCCGCAGCTCGATTAACTCCCCA
CGATTTGGGAGCCACCTGCGCTTTCGAGCGTACCGATGAAAGACGTATCTATAGTTCGTG
CAGAGGGGTGTTAGTGGCCTACACATCCCTCCCGACAGCCCTTTAATCTGATCATTCCAC
TTTGACGACGTGAATTCGAGGGCTCGATCGCTATAGGACACGCAAAGTCATCCCGGCATT
ACTACTTGACCGGGGAGGAAGCTAGCGCTTGTCGGTTGTGTAGATCTCACGGTTAATACT
GGGTCACAAGATTAGATTCCAGCTGTGATGGGTGGCTTTGGCTGTGGGCCCTCCCAAGAA
GGACATATCCAAAGGGCCTCGTGCACCGCTTTAGTCCTTGGTTCTAGACCCCATTCCACA
CAGAGAGGTCGAAAAGGTATTTAGAAAGGCATTTGACGGGAGCATTGACGAAGACATAGT
CCCTATCCTCCTCCCAGCTGGCATTCGTTGGAGGTAATTCGTATCACGCTTCATCCATAT
GCCCTCAGTGGCGCCTGAATGTTCTAGGAGCGCTACACGGTTGAGAAGTTCACTGGGTTT
TGACTTACAGCACGTGAGTGGACTCTGAGGTGTGAAGTCGATTCCACTGACTCGTCGTTC
TGTCAGAGGTGGCTTGATTTAACTGAATCAGGCCCTAACCATGTTCTACGAGCGGTCACA
GATTATAGGTGGACTTGCGGAACCTCGCATTGCGTTTCCCTGTCACGGAAATCAGATCAG
TTCTACATTCGGTGGGAGCCCTTGGCAGCACGCCTTTGCGCTCGTTTACTGTCTATTCAC
CATAGGTTCTCATGGGTTCCGTCAGCCCGACGTTT
>comp8841_c0_seq1 len=215 path=[7631412:0-19 7630770:20-92 7630910:93-214]
TGTGCGTCGTACTATGTGCGTTGTATCTACATTTACGTTTCCCAGTATAGTTATATTATA
TTCAGGTTACCATTGCTTTATAAAAGCTGGGTGATTATTTACAAAATAAGATTAACTCAA
TACTGTAGGTTATACTCAGTACTTTGATCTTGTTGTATATGCTTGCATCTGTTACATGTT
TCTTAGAATCTTATTAGATCTTCAGATCATTATTA
>comp8841_c0_seq2 len=231 path=[7630696:0-35 7630770:36-108 7630910:109-230]
CTTGGCTGTTTACAGTTTTGAGACAAGCAACCACCCTTGTATCTACATTTACGTTTCCCA
GTATAGTTATATTATATTCAGGTTACCATTGCTTTATAAAAGCTGGGTGATTATTTACAA
AATAAGATTAACTCAATACTGTAGGTTATACTCAGTACTTTGATCTTGTTGTATATGCTT
GCATCTGTTACATGTTTCTTAGAATCTTATTAGATCTTCAGATCATTATTA
>comp8858_c0_seq2 len=251 path=[7652278:0-142 7653037:143-250]
GGCTGGCTGTCACTCATTACTACCATTCTACCTATAGGTGTAGTATTCCTGAATTCTTTC
CACTCAGAAAGTTTTGTTTTCCAGAAAGAAATTGTCCTTTGAAAACTCAGCATCGAAGTG
GCCCTAGTACCTGTACCAAACCGCAGACATCGCATCCGCGTTTGTTCGCTTCCTGCAAAG
CGAGAACCGCCGCCCGTTCTTCGCCCGTCGCCGTCGTCTTCGTCGCTTCGGCAACATCTT
CCGCCGCCATG
>comp8925_c0_seq1 len=202 path=[7729436:0-93 7729530:94-133 7729570:134-178 7731290:179-201]
ACCCTCCTAAACCAACCACGGAGGTGAGATGACCAGATCGGGGCCCGACAGCGGTGGTAG
GCAGGGAGAGGGGCAGATGCAGAGTCCAGGAGCGCTGATGATGGGAGCGGAGACGGCGGA
GTCGCCGGAGGAGTGTTGCTCTGGTCGTGGATCTGGATTTCCCTCCTGGTGAGGCTCAGT
TCTTCTTCATGCCAACATCATA
>comp8992_c0_seq3 len=813 path=[7818443:0-232 7818920:233-252 7818953:253-722 7819532:723-812]
GAGATGATGGGCATCATCAAGAAGCGCGATAATGGTTAGACCTTCTTGCAGGGGCAAATA
ACGATTTTGCGACTGCCCCTTTAAGATGGAGAATGGACAAACGCTCATTCCTAGTGAGGA
CATCGACATCGTTACGATGCAACGTCGAGTGGCGGCATAACACTTGGCTCGGTCCTACCC
GCGACAGTGCAACAAAAACAGTTGCTCTACATTCGCTATGCATTTTAACGGATATGCCTT
TGCCCCCCGTCCGTCATGGACGAAAAGTTTGGCTATGCGCGGAACATTATGCCGGATTAC
TCGTTATCGCTGGGTAATCGTCCGTTGGGCCCGCTCTTACGCGATCAGTGCCGTTAGCAC
ATGCGCGAATAGGGCGGATTCCGAAAGCATGTGCCAAATTCCCCATGACCCTGTTCCAGG
TGAGCTGACACTATCAGTCGAAGTTGTTTCCTTAACCAGGAAAAACGCTGTTTCTCCGTT
TGCTTGTACCATGGGGGCAGGGAATTCTTCGAGCGCGCGAATGTATACACTATTATCTCA
TGTGCATGTCCAGAGCGGGCTAACCTAATATACCTGGTCGCATCGTCCGAGATCAGTTGG
GAATAGCGGAGCGGATACGCCTGGAACGCTGGGGCGTGCCAGTAAACTTACTGTTCTCCA
GTTCCTCCATCATGTTCCGTCTAATCCGGAGATGTGTAGCTGCATTGTGCTCCGTTGCGG
TACTCCTCGACTGGGTGCCATATGGGCTACTGGCGAGAGGAAATTTGCTTTTGTGTATTT
AGGCCCGTGGCACCTAAAAAAAAAAAAAAAAAA
>comp9227_c0_seq1 len=211 path=[8088008:0-188 8090006:189-210]
TCGTTCTAGGGCATTTTTGTCGGTTTTGATTTTTCTTCGGTGTCAAATTAAGGTGATTCA
GTTCAGTTTTACTCCTCACAAATCAATTACTTTAGCAGGAACACCAAGAATCGAGAAGAA
GAAGAAAAAAAATCAAACACAGGAAAGAATCCAATCTACACCTGAACTACTTCTCGGAGG
AGATCAAATTCCTACCATCGAAAGTTGATAG
>comp9227_c0_seq3 len=269 path=[8088008:0-188 8089947:189-217 8088873:218-268]
TCGTTCTAGGGCATTTTTGTCGGTTTTGATTTTTCTTCGGTGTCAAATTAAGGTGATTCA
GTTCAGTTTTACTCCTCACAAATCAATTACTTTAGCAGGAACACCAAGAATCGAGAAGAA
GAAGAAAAAAAATCAAACACAGGAAAGAATCCAATCTACACCTGAACTACTTCTCGGAGG
AGATCAAATACAAACGATCTAAATAGAAAAGAACATACCAGAAAAGAAACAGATATGAAC
ACCATCAGCGGAGGCGAATCCCACCGCGT
>comp9236_c0_seq1 len=438 path=[8098993:0-322 8099626:323-323 8099472:324-437]
AGCCGCCGGTGACGTAGCCCTCTCTGCCCCAGGAGACGATCTTCCAGATCTGGTAATCGC
CCTTTGCCCCCTCCGAGACAACGACGGTGGTGCCGTCCTGCACGCCGCCGTCGTCATTGT
TGAGGCGGGTGTTGGTCTTGTTCAGCGCGCGGATGTAGCTGAAGCCGTCGCCGACGTCGC
CGGTCTCCGTCCACATCAGAGAGTCGTCGAGGGTGTTGGGGTCGAGATGCACCAGCACCA
TCGGATGGGATTGTGCGAAGGTGTTCTTGAGAGCTAGGGGTCCGAGGCTGCTGGCCTTGC
TCACAAGGTAGAAGGCGGGGTTGCCCTCATCGTCCTGGATCGGGGCGCCGATGCGCGTGA
ACATGAACTGCTCCTGGCGCTCGTCGCCGGGGTCGGAAGGGGCGAGGAGGACGTTGCCGT
CGAGGACGGACAAGCAGT
>comp9469_c0_seq1 len=437 path=[8372868:0-20 8372079:21-87 8372148:88-436]
ATCATTGGCTTTACCTGATAGGTTGTTCATGGCCTGGCTGAAGACGCGCTTCATGCGCGC
GTCCGTTTTGTTGTACTCGTACACTGTCCCCATGTGCCTTGAGGAACGGGTGGCCACCAT
CAAGGACCGCATCCTTCAAATGATTCAAGCTCTCCAAAAGGACCTTTTCGTTTGCAAAAG
GAGCATCGCGGCCAGAGAAGCACCGTCACCGTCCTTGTTGGATGTGAACCACTTGCACAC
GGGGCGGGGCCATACCGTCGGGAGTGCGTGCCTTCTTCCACCTCGCACGACACCACCTTG
TAGGATGCTAGCAAGTGCAGCATGCGGTCGACCATGGCCGGCGCGTCCGGGTTGGTCGTC
GTCGACGGCAGCTGGGGCGGCCACCTCAGATGCCGACAGCATCTTCCCCGCCAGCGCCCA
TCAGGATCTCGAGCATG
>comp9469_c0_seq2 len=775 path=[8371722:0-356 8372079:357-423 8372146:424-425 8372148:426-774]
TCGGCTAGGATGTTTCCACGATGAAACCTTGCCGTGTGGAGGCAATGCGTCGTAGCAGTT
CCTTAGCAGAGTAGTGCAGTGCTCGTCGGTCCAGTTGTGGAGCATCCACTTTAAGATGAT
GGCATCCCCACTGGGCACATTCCTGAACATATCACCGGCGACGTGCTGCACGCCAGGGCA
TTGCGGCGCATCAGCGATGACGTGTGGCAGGTCGAAGTTAATTCCCTTAATGTGCGGGTA
CTTGGAGGTGATGGCGCGGATGGTGGTGCCAACGCCGCCACCGACGTCCACGAGGAAGGC
GATGTCGTGGAAGCCCATGTACATCTCGACGAGCTTCCTGTTGATGATGGTGGAGTAGTT
GTTCATGGCCTGGCTGAAGACGCGCTTCATGCGCGCGTCCGTTTTGTTGTACTCGTACAC
TGTCATCCCATGTGCCTTGAGGAACGGGTGGCCACCATCAAGGACCGCATCCTTCAAATG
ATTCAAGCTCTCCAAAAGGACCTTTTCGTTTGCAAAAGGAGCATCGCGGCCAGAGAAGCA
CCGTCACCGTCCTTGTTGGATGTGAACCACTTGCACACGGGGCGGGGCCATACCGTCGGG
AGTGCGTGCCTTCTTCCACCTCGCACGACACCACCTTGTAGGATGCTAGCAAGTGCAGCA
TGCGGTCGACCATGGCCGGCGCGTCCGGGTTGGTCGTCGTCGACGGCAGCTGGGGCGGCC
ACCTCAGATGCCGACAGCATCTTCCCCGCCAGCGCCCATCAGGATCTCGAGCATG
>comp9694_c0_seq1 len=261 path=[8618227:0-12 8619113:13-119 8618240:120-260]
GGTGCATAGGCAGTGTGCTTGTATGCCTGATCTCGGCATCTGTTTTCACCTACTGTTTCT
ACTTGACTTTTGATCGACATGCTAACTTTTTCCTCTTTATGGTACAAGGGTGCATAGGCA
TGTGCTTGTATATCTAATCTGAGCAGTTGATTTCACCTATAGTGTTTCTACTTGAATGTG
ATCAACGTGCTAACTGTTTGCTCTTTATGGTATTCTTGGATTTGTGCCCTGCTTCCAGGC
TGGTGTGGAGAGGTCCGCGAT
>comp9694_c0_seq2 len=315 path=[8619930:0-160 8618227:161-173 8618240:174-314]
CACGTGCATACTTGCATTGTCTTGATCTTGAGAGTGGGATCGATGCTAGTGCTTCACTCT
GTTTCTGGCTACTACCTGCCTGTTCTCCGCGTACAACAATCGCAAGTTCTGCTTTGGTTT
CACACGGATAGGTGATTGATTCCTGTATCGAAGAGTACAAGGGTGCATAGGCAGTGTGCT
TGTATATCTAATCTGAGCAGTTGATTTCACCTATAGTGTTTCTACTTGAATGTGATCAAC
GTGCTAACTGTTTGCTCTTTATGGTATTCTTGGATTTGTGCCCTGCTTCCAGGCTGGTGT
GGAGAGGTCCGCGAT
>comp9785_c0_seq1 len=357 path=[8716588:0-125 8716737:126-195 8717181:196-356]
GGCCTTCAAAGTTCTCATTTGTACTGATAAGTACAAGCAGGTTCGGATCTTTGGAATATG
GGGTCAAGACACCTAGCTAGCCCAAGAAATCGTATAGTGAACATACTAGGCATCGGACAG
TCTGCCTCTGTACAAGCGGGAGGCTGGCTGAATGTCAAGCCCACACGGGAATCGTCACGG
TACGGTGTATCCTGTTTCACTGAGCCCCTCACTTACCAGCCTCATGCAACTTTCTAGTTA
ACAGTCACCTAGTAAGTGGGCAATCTTTAGCCAAACTTCGCCAACTAGTACCCGGGTATT
TGCATCTATGGAACGAATGAAGATCAAGGGTCGCCCTCATAGTGCATTCAGCAGAAC
>comp9785_c0_seq2 len=220 path=[8716588:0-125 8717482:126-126 8716737:127-196 8717529:197-219]
GGCCTTCAAAGTTCTCATTTGTACTGATAAGTACAAGCAGGTTCGGATCTTTGGAATATG
GGGTCAAGACACCTAGCTAGCCCAAGAAATCGTATAGTGAACATACTAGGCATCGGACAG
TCTGCCGTCTGTACAAGCGGGAGGCTGGCTGAATGTCAAGCCCACACGGGAATCGTCACG
GTACGGTGTATCCTGTTACATCACCGGTCAAATTCGGAGT
>comp9920_c0_seq1 len=531 path=[8874407:0-95 8874503:96-501 8875228:502-530]
GAAGATAACCTCGGGCGTATCGAGATACTGCCTGATCACCTCATAAGCATTGAGCGGATA
TGCGTCCAGTGCAAGCTAACCATGGAATTGGCAATCATAGCTCACCTGCTGCCTAAACTT
GTGTCACTACATATCCTATGTCAAGATCTGCATGTTATTCATGGACCTGCTGGCATCGAC
ATCACACGGATGGACCAACTCAAGGAAGTCGCGCTCCATCCACAAGTCAACCAAACAATA
ATAGCTAAACTGCAACAAGCTGCAAGAGGCCATCGCAATACGCCAGTCATTCTGCTAATT
GAAAGCCCTCATTAACGCAGACTTAATCGAACACTTGCAAATCAACAATGGAGTCACTTT
CTGCTTTGCTTCCTAGATCTGCGCAGCAACTTAAGCAGAGCAACCGATGCCCAGAGCCAG
GGGCTTCCCCCATTTCCTTCTTCAAGTTGTTTGTGCTGTCATTTTTATTGTAATAAGGTT
TACCACATGTTATTCAATTTACCGTTTTTGTAAGTTGTCTCGTGTTCACCG
>comp9920_c0_seq2 len=524 path=[8874407:0-95 8874503:96-501 8875384:502-523]
GAAGATAACCTCGGGCGTATCGAGATACTGCCTGATCACCTCATAAGCATTGAGCGGATA
TGCGTCCAGTGCAAGCTAACCATGGAATTGGCAATCATAGCTCACCTGCTGCCTAAACTT
GTGTCACTACATATCCTATGTCAAGATCTGCATGTTATTCATGGACCTGCTGGCATCGAC
ATCACACGGATGGACCAACTCAAGGAAGTCGCGCTCCATCCACAAGTCAACCAAACAATA
ATAGCTAAACTGCAACAAGCTGCAAGAGGCCATCGCAATACGCCAGTCATTCTGCTAATT
GAAAGCCCTCATTAACGCAGACTTAATCGAACACTTGCAAATCAACAATGGAGTCACTTT
CTGCTTTGCTTCCTAGATCTGCGCAGCAACTTAAGCAGAGCAACCGATGCCCAGAGCCAG
GGGCTTCCCCCATTTCCTTCTTCAAGTTGTTTGTGCTGTCATTTTTATTGTAATAAGGTT
TACCACATGTTATTCAATTTACATCCTGGGCTACAATCCTATTG
>comp9944_c0_seq1 len=227 path=[8898262:0-15 8897676:16-44 8897705:45-226]
GTAAGTACACTCGTATCCTCGGATGGTGCAGCAGCCTCGAATGCAACACTATGTTCATAC
ACAATTGATCTTTTATTTTTGTAGGGTGGATCCGAATTCAACTTATTTGCTGAAACTCAA
ATTGCTTGGCAACCCAAAAAAAGATAGGAAGGATATCAAATGCTTTTTCAAGGTGGCACA
CTAGGTTGTGGTCTAGGAGTCAGTTCCGAACAATATGCAAGGTGGAT
>comp9957_c0_seq2 len=395 path=[8912626:0-19 8910633:20-394]
GCTCACCAATATCCAATGGGCTAACAATACTGCAACACCACAACACAAATTCAAATTAGC
AAAAAATTAATCCAGCTCAAGAAATGTTGTTCCACTGAATCAACAAGACCCACGAGCTAC
AGGTTTGGTTCCAGTGCACTATTTGAATTTCTCGTGCATGATGCCCTGGTTCTACTTCAG
TCCGCTGTATCCATGTTATTTGTAGCAAACAACAATAGGGTTAATTCCTCGCTCGCAAAG
CTAGTAATAAGGGACTGCGTTATTATGAGGGCAGATTAATATTTGAATATTTTGATGCCG
GCACTGATTGCTTGCTACAAAACTGCAAACCATTGAGATGGCAAATTACACACAAGAAGG
GAAACTCACCGGATATTGAACCACCCAGTGTCAGT
>comp10252_c0_seq1 len=394 path=[9246224:0-18 9246249:19-302 9245059:303-393]
TGAAACTAAATGCTACCGTCCAGATGCCGAAGATACAGAATTTACCACATTAGATGTGAA
ACTGGACTCTCTCCATAGCATTCATCTTCCATTGAGCAGCCCAACATGTCGGTACGATTG
GTAAGGTCCGACAAAAGAAAGAGGTGCCCTGGATATCCCTCTTCTCAGGCTGTCCAGTCA
ATTCAATCATGTAGCTTGACAGATGCTTCTGTCTGGATTTTGCGCGCCAACTGGCAAGGC
ACTTGTTTTCTCCATTTTTACTCATGTATAAAAGTCACATATGGAATTTGTATTTACGGG
TCCTGCACCCGAGTCGGTTTGGGGATAAATGTATTCTATCAGTTTTGTTGATCTTCCCTG
CAAATTCACTTGGATCTATTTAATATTTTTGAAA
>comp10252_c0_seq2 len=757 path=[9244132:0-381 9246249:382-665 9245059:666-756]
ATGTATGGTGGGCAGATGGCGGCTTGTTTCACTCCAGTTGCTCTGTAAAGATCTAGTGGG
TCTTTGTGATGGCATCAAAGTGGAACGGTTTGAAGCTCTTGAGGAAGTCGCTCTGGATTC
TATGCTCAACCAACAAACCATACAGCTCTGGGAAAATGAATTGAAGAAGCACCCCAAGAG
GCCAAGGGTTATCTTGCTCAAAAAGGTGGTTGATCCAACCAAAACTATGTCCGGGAAATA
TGTTGCCTCCTGCAAAGTCTACAAGAATTGTTACACCGGCACTGCGCAACCGAGCTTGCA
GAAGTCTTGCCAAGTCACAGCTGCCCACGAGCAATCTCCACCACCCCTCTCTCTGTTTGA
TCAAGTTGAAGTTTGCAATGGACCAGATGCCGAAGATACAGAATTTACCACATTAGATGT
GAAACTGGACTCTCTCCATAGCATTCATCTTCCATTGAGCAGCCCAACATGTCGGTACGA
TTGGTAAGGTCCGACAAAAGAAAGAGGTGCCCTGGATATCCCTCTTCTCAGGCTGTCCAG
TCAATTCAATCATGTAGCTTGACAGATGCTTCTGTCTGGATTTTGCGCGCCAACTGGCAA
GGCACTTGTTTTCTCCATTTTTACTCATGTATAAAAGTCACATATGGAATTTGTATTTAC
GGGTCCTGCACCCGAGTCGGTTTGGGGATAAATGTATTCTATCAGTTTTGTTGATCTTCC
CTGCAAATTCACTTGGATCTATTTAATATTTTTGAAA
>comp10294_c0_seq1 len=226 path=[9289736:0-225]
GCGTTTGGTTTCAGATCATCGGTTGAGCGCGAGCCGGAGGTGGCCGCTGTCCTTGAACCT
CCTCCGCTCCGACTCGACGACGTCGCACTCCGGGAAGGGCACGGGGTAGCGCCTCGTGTC
GTAGCAGTAGGAGTAGACCATGTTGCGCTCCCTGAACTGCCGCATGGCCTGCTGCTTGGC
GAGCGTCATCACTGCCGGGTCCGGCATTGCTACAGAACACCAACCA
>comp10416_c0_seq1 len=416 path=[9419876:0-288 9420337:289-415]
AGTTGGACATGAGTTACCATCTTACAACGTGGTCGGCAGGAACGGCAGGAGGTACCTCGT
GCCGGCCCTCGTCGATCCGGCCAACTACTCGTGCCTCATCATGGCCTAATCCAGTCACGA
ACCAAACCGTCGTCGTGTCCCTTTTAACTTCCATTCTGCTACTCCGTATACTTCGGTCGC
GCGAGTTTTATGAGGCTTCCTTGAATGATATGATGGTAGGCATCGATCGATCTGCATCGT
CGATCACGTGTATGCTGCGCGATGCACGTTGATTAGGCGGCTCAAAAAGTTCAATGGATA
TCGATCGATGGATATCACGTGTATGGAGCTTATCTCTTTCTTGTCTTAAAAAAGGCAATG
TACGATCAATGATTCTTTTGAAAACTGATTCTTCCGGAGTTGAATGGATATCCATG
>comp10426_c0_seq1 len=203 path=[9427294:0-19 9427296:20-202]
GAAGGTGCTGCCCATCAGTTCTCGCTGGCTGGCTGGCTCGTCGCCTGTGCGTGCGCGTGT
GTGCTCTGCCGTCTGCGCTGCCCTGCCCTGCCCTCCACCGAGCCCTCAGCCAGCTTCGCT
GCACCCACATCCCTATCGGGATAAGCTGCCGCTGCATGCCCCGCTGCACGTTCGCGTTCC
GGATGGTGGTCACCGCGCAATGA
>comp10426_c0_seq2 len=350 path=[9426152:0-92 9426291:93-166 9427296:167-349]
GACTAGTCTCCTGCTGCCCACACCCGCACTAGCTAGCGAGTAGCGAGAGTAGCTCCTCCA
TCCATGGCTGTCCCTGCTCCATGCCACACACCTGCCGCACTTGCCTCTGCGAGCATGTAC
TGACTACTGCCTCCCAGTCCCTTGGCGCCATCTTTCTTGTCTTGCTGCTCGCTGGCTGGC
TGGCTCGTCGCCTGTGCGTGCGCGTGTGTGCTCTGCCGTCTGCGCTGCCCTGCCCTGCCC
TCCACCGAGCCCTCAGCCAGCTTCGCTGCACCCACATCCCTATCGGGATAAGCTGCCGCT
GCATGCCCCGCTGCACGTTCGCGTTCCGGATGGTGGTCACCGCGCAATGA
>comp10426_c0_seq3 len=278 path=[9427233:0-20 9426291:21-94 9427296:95-277]
GAGAGAGAAGAAGAGAAAGAAGCCGCACTTGCCTCTGCGAGCATGTACTGACTACTGCCT
CCCAGTCCCTTGGCGCCATCTTTCTTGTCTTGCTGCTCGCTGGCTGGCTGGCTCGTCGCC
TGTGCGTGCGCGTGTGTGCTCTGCCGTCTGCGCTGCCCTGCCCTGCCCTCCACCGAGCCC
TCAGCCAGCTTCGCTGCACCCACATCCCTATCGGGATAAGCTGCCGCTGCATGCCCCGCT
GCACGTTCGCGTTCCGGATGGTGGTCACCGCGCAATGA
>comp10546_c0_seq1 len=262 path=[9568764:0-12 9568777:13-40 9569745:41-41 9568858:42-43 9568807:44-71 9569754:72-86 9569079:87-261]
GATCGGCCCAGCTTACCTATGCTGTATGCTTCCTTCCTTTTCCTTTTACTACTGTTTTGT
ACCTGTGATCTGTACCTATGCTGTATGCTCTCAGTGCCTGTGATCTGTACCCACTTAACT
GCCATCTATTGCTGTCTGCATTTGCATTGCCTCAAGATTCTATCAAGTTGTACTCCTACT
TGTTTTTTACTTGTCAGCCTAAAACAAGTATCTTTAATTACTCCAATAAATGTTACAGTG
TTAGATCTCAGGCATACGCTAT
>comp10577_c0_seq2 len=311 path=[9617046:0-21 9613225:22-310]
AAAAGATTGAGCCGAGTTTAATTAAACTCTTCTTCAATCTCCCATGTCCACACAAATTCT
TCTAGTTCATGAAATGGTGTGTTTCTACAACGAACAGCCACCATTTAATTTCTCAACCAA
CTTTGAAAGACTTCTTCAGTGCTTCCATTGTATTTTCCTTCACACTCTAAATCCTGATTT
TGAACACAGCGATATGCCTCTTGGCAAAGACCAGTAAGTAGAGTGTTGTCAAAATTTGGC
TCGAGAGTTAAACATCGAATGACACAAAGAATTATATTATCTTGGACAAAAAATATGAGT
TCCTCACAACG
>comp10604_c0_seq1 len=1026 path=[9656228:0-314 9656543:315-315 9656544:316-783 9657320:784-921 9659283:922-922 9657458:923-946 9659359:947-947 9657482:948-1025]
GGGGGAATTCGAGCTCTTTCGACGTTTTGAAGGAGGGTTTTAAGTAATGATCGAGATTGA
AAAACCAAAAATCGAAACGGTTGAAATCAGCGACGATGCCGAATTTGGTAAGTTTGTCGT
AGAGCCACTTGAGCGTGGATATGGTACAACTCTGGGTAACTCCTTACGTCGTATCCTCTT
ATCCTCACTCCCTGGTGCCGCTGTAACATCAATCCAGATAGATGGTGTACTGCACGAATT
CTCGACAATTGAAGGCGTTGTGGAAGATGTTACAACGATTATCTTACACATTAAAAAGCT
TGCATTGAAAATCTACTCTGATGAAGAGAAGACGCTAGAAATTGATGTACAGGGTGAAGG
AACTGTAACGGCAGCTGATATTACACACGATAGTGATGTAGAGATCTTAAATCCTGATCT
TCATATCGCGACTCTTGGTGAGAATGCGAGTTTCCGAGTTCGCCTTACTGCTCAAAGAGG
ACGTGGGTATACGCCTGCTGACGCAAACAAGAGAGGCGATCAGCCAATCGGCGTGATTCC
GATCGATTCTATCTATACGCCAGTTTCCCGTGTATCTTATCAGGTAGAGAACACTCGTGT
AGGCCAAGTTGCAAACTATGATAAACTTACACTTGATGTTTGGACTGATGGAAGCACTGG
ACCGAAAGAAGCAATTGCGCTTGGTTCAAAGATTTTAACTGAACACCTTAATATATTCGC
TGGTTTAACTGACGAAGCTCAACATGCTGAAATCATGGTTGAAGAAGAAGAAGATCAAAA
AGAGAAAGTTCTTGAAATGACAATTGAAGAATTGGATCTTTCTGTTCGTTCTTACAACTG
CTTAAAGCGTGCGGGTATTAACACGGTTCAAGAGCTTGCGAACAAGACGGAAGAAGATAT
GATGAAAGTTCGAAATCTAGGACGCAAATCACTTGAAGAAGTGAAAGACGAGACTAGAAG
AACTTGGACTCGGACTTCGCAAAGACGATTGACTAGTTTCCCTTGTGAACTAGGATTTTC
CCGGGT
>comp11020_c0_seq1 len=274 path=[10203759:0-7 10200843:8-71 10200907:72-72 10202455:73-111 10202494:112-180 10200923:181-195 10203720:196-204 10203729:205-219 10200962:220-257 10201000:258-273]
CACATCATAACGAGCATCCACCTCGAACTGCCACGACATTTATTGACTTTTGCATTCCTC
CCCCTTTCGATGCAAATCCTTTAGCTTCTGCACATCTTTACGAGCATTCATCAAGAGCTG
CAACGACATTGATCGGGACTCTCGTGTTCCCTTCCCTTTCGGTGCAAATCCTTTAGTTTC
CGCACATCATTACGAGCATCCACCTCAAACTGCTACGACATTGATCAGGACCTTTGCATT
CCTTCCGCTTTTGATGCAAATCCTTTAGCTTCTA
>comp11192_c0_seq1 len=1548 path=[10455364:0-241 10455707:242-309 10455824:310-310 10455825:311-1547]
ATAAGCAGAAAAGGAAACAAATCACAAAGAACTTGGTTAGTGCTCCAGCTTCAGCTTTAG
GACACGTCCTCTCCATTTGGGTACCTCGTCAACTTTCTGCTGCAAGTGTTGCTTGAATGT
TTCACTGTAGGAACCCGTAAGCCACACTTCCTTGAGTTCTCGTAAAATCTCTAGCCCATA
AAGCTCTAAAGACGACTCAGTGGTAGAGCAGTGAACCACTAACACCTCAATATCTCCCAG
TGTAGATCCTACAAAAGCAATTACCAACTTGTACCTGCCACAATCAATCTTGAGCAGTGT
GGCATCGACGCCTTCCCCATCGCCTTCCCTCCGACCATAATAGAGCTTACCATCTTCAAC
TGGCTTGACACAAAGATGACGAAACATAACTTTTTGTGGCAGTTTCCAAAGACTGTATAT
GTCCTCCTGCGTCGATATTGTCAACTCAAGATTAACCTTTCTGAGATTGTTGAGATCGGC
AATTAGTTGCATGATCAAGACTAGCGATACTTGCACATTCCCATGCCCATCCCCCTTGTA
CAGTTTAAGGCTCGTTAGGGTCTTGGGTAGTTCGGAGAACATGCCAACTGAAGATGAAAA
GAAACTTTGTGCATCTTGCTCCTTGTCCAGACGTACCGACAAGGACTCGAGATAGTGGAG
ACCAGAGATAACTGTACATAGATCCTGCCAGTTCTTTTGGTTGATACCTGACACCCCAAG
GTTGCGCAACTGCGTGAGTTGCTTCATCTCCTTGAGGATGGCTTTCCCACATGTACCACT
CACTTTCACAACACCAAGAGTATGTAAGGCTGTCAGATTCCCAATACCTGCAGGAACCTT
GACGCCACCATCATTTGTCTTCTTCTTCCTCGACAACCAGCTGCGGGAATATGATAGGAA
ATCATTTGCCCTGCCCCTCTTTTGCTGCTTCACATCTTCTGGCTGGCTTGTGCTACCGCC
ATCACCATTTATTGTTGCTACATCTCTGTCTGATGTTGCTGGTAGTAGGCTAGTGTCATC
ACAATGTACTGAAACAGGTCGTCCTGTGCCACCACTGCCTATTATTGTTGTTTGGTATGC
ATCACGTTCTCCTACTTCTGCTGCTTTTTGGATGGTTCTCGTGTCATTACCATTTGCTGC
TGATGCTGATTTTCTTGTGTTTGTGCCATCATCTTGTGCTGCTGCTGGTGTCTGGTTTGT
GCTTGTAACATCACTTTCTATTTCTGTCATTCGAATAGTTCCACCACCATCAGCAATTGT
TGTTGCTACTTGACTTGTACGCAGCGGCTGAGCCAAGCCTGCTGCTACCTGGGCTCTAGC
ACCGTCCCAGCAACGCTTCCCAAAAGAGAAAGTATGAAGCATCAAGCCGACAAGAATGAA
GAGCACATTAGTGCAGCACCAGCCAGCCCATCTCAGCGCCATCCTTTTGTTATTTCTTGC
TCCACCCCTGCTTGTACTTGGGACCTTACCATCTGCTGTTGTCGGTTGTTCGCTGGTGCT
CATGTCATACTCATAACCATATGTTATCATATCACAACCATAGCGAAC
>comp11192_c0_seq2 len=671 path=[10454684:0-428 10455364:429-670]
GAAATATATGGTAATGGCAAAACTATCGATGGTAGACAAAATTATATATATATCAAGTTC
ACACATACGTATATATCTTCGTCAAGTGCATACATATCCAACAATGAACACCAATGCTTA
ATGCCAAAACGTTTCCGAGTGCTGCTCTCAATAAATTAAGAAGACAAACCATGACCATGA
CATCATTCGCCGCCGGATGTGCCACGTGATATTAACACTTTGCCGTGCGGACGCTACTTG
GCTCTCGGCAAATAGTGCCTTTGCCGAGTGTTCCTGTTTTGCCAAGGTCTATTTTTGACA
ATGTCATGTGTTTGCTGAGATGACCCTGTTGCTGAGGGGCCCTCTCGGCGTATGTTACGT
TGCCGAGTGCCCGTGCTTTGGCTCTCGACGAAGAGCATGACACCCGGCGTATAGGAAAAT
TTCACTAGTATAAGCAGAAAAGGAAACAAATCACAAAGAACTTGGTTAGTGCTCCAGCTT
CAGCTTTAGGACACGTCCTCTCCATTTGGGTACCTCGTCAACTTTCTGCTGCAAGTGTTG
CTTGAATGTTTCACTGTAGGAACCCGTAAGCCACACTTCCTTGAGTTCTCGTAAAATCTC
TAGCCCATAAAGCTCTAAAGACGACTCAGTGGTAGAGCAGTGAACCACTAACACCTCAAT
ATCTCCCAGTG
>comp11308_c0_seq1 len=407 path=[10621304:0-113 10619819:114-359 10620192:360-406]
TTTTTTTTTTTTTTAACAAGGCAATACCATGGCGTTGATGTTGTCCATCTTTACCTTGAC
ATGAACACAGCGCTACTCATAAACCCATAACCTGACACGCTGCAACCAGTCCAATGAGTT
TCAGAGAAACCTAACATTAACAATACAAATGTTCAGTCCCGTGCCACAGTTCGGTTCAGA
AGAGCAGAAAAGCAAACAACACTCAGATCATCTGCGACGTTACTAAATCTCAGCTTGCAA
AAGCGGCACCATTCATAATTCAGTTCTTACAGCGAACGAAGCATTGGGCAAGCATTCAGC
AACTCCCATCCAGCACCAGCACTACTTCTACTTGGCGATGACCAGACTGAACAACCACGT
TTACCACATGATACATGCAATGGAATCTAAGAGGAGGTGAACTTGGT
>comp11308_c0_seq2 len=308 path=[10619787:0-14 10619819:15-260 10620192:261-307]
TTTTTTTTTTTTTTTTGAGTTTCAGAGAAACCTAACATTAACAATACAAATGTTCAGTCC
CGTGCCACAGTTCGGTTCAGAAGAGCAGAAAAGCAAACAACACTCAGATCATCTGCGACG
TTACTAAATCTCAGCTTGCAAAAGCGGCACCATTCATAATTCAGTTCTTACAGCGAACGA
AGCATTGGGCAAGCATTCAGCAACTCCCATCCAGCACCAGCACTACTTCTACTTGGCGAT
GACCAGACTGAACAACCACGTTTACCACATGATACATGCAATGGAATCTAAGAGGAGGTG
AACTTGGT
>comp11342_c0_seq1 len=548 path=[10667096:0-294 10667412:295-295 10667413:296-431 10669413:432-432 10669414:433-438 10667635:439-439 10667637:440-460 10667688:461-461 10667689:462-547]
CTAGTAACGGCGAGCGAACCGGGGGAATTCATCGACAATAAACAAAGAAATAGAACTTTT
AACACCAGAAGGAAAAATATTTTTGAAGAAAATTGGTTATGTTGATTACTATGAGGCAGG
TAGTTTAAAATTAGCTGAAGAAACAGCAAAAAGAGATGAGGACGTTATTATATTAAAAAA
TCATGGAGTAGTTTGTTTAGGTAAAGATTTGATAGATGCATATATAAAAGTGGAGGTTTT
AGAAGAACAAGCTAAACTTACACTTTTAAACCTTCTTGTAAAGAAATAGTGGGGATTTTT
AAATTTATTTAACTCTTTCTAATTCACTAACAATACTCCAAATTTGTGTTCTTGTGTGAA
GTGGCATGTTTGGGTCGTTGCTAATCTCATCTAAGATGTGGATTGCTGTTGCACTTCTAA
CGATTGGCTCCTCCCCCTCTTTTAAAACAGCTTCTTTAGCCTTTTCAGCAGCAGCTCTAA
TGTTTCTTGGAACGGTTGTATCGTTAATTATCTCATCCAAATCAAAGCAAAAAAAAAAAA
AAAAAAAA
>comp11395_c0_seq1 len=990 path=[10737665:0-78 10737744:79-79 10737745:80-389 10738189:390-390 10738191:391-989]
CGTATATTTAAGTTGTTGCAGTTGGGAATTCCAATGATAGGCTAGTCTCGCGCAGTACAT
GGTAGTTCAGCCAATAGATGCCTAGTACGCTGACGGCATTCAGAGTACGCTGATCGGCTT
ATGACGTATGTGACGCAGCTCTTAGCGCAATGTATGTGCTGTTATCGAAGCCTATGGCTG
AGTATGTAACGCTATGGCGTGCTAGTCGTCTCATATACGTCTGATGACCTCGTATCATGT
TATAGGGCTGCGAACTGTCGATGATGGTCACGACTCTGTCGATAGCTGTGTGACTCATTC
AGAAGGTGTGCAGCCTATATGATACGCAGTCGCATCCTATCTTACGTGTCAGTACTATGT
GTGAGTGCTCCGCCCTAGTGCTGATGTATGCCCCATAGTGCTCAGTGGAGTCTCTCTTAG
CATAGTGTCCGCTCATACATTAGATGGACGGCTCATTAGTATCATCGTCGGCTGATATAG
GTCGTGGCTCCCTGTATATCGAGGTGAGTCTATCTGGATCAACGTCGCACTATGATGTGC
AAAGTGTCGTCCATGTATAGACAGTGCGCGTATCATATAGGATGCGGCGATCTCATACAG
CGTTACGGTCGCTGCGTACTGTATAAGGATGCTCTGTGAACTGTCATCGGTCCGATCAAT
TAGTCTAGTGTGCGTTATTCAGATCGAGTGAGTACATGATTCGTCAGTGTGGATCAATTA
CAGTTAGGCCGCTGACACATTAGTAACGTCGGCAAGCACTTAGTCGTGTCGTAAGCCAGT
GTGTCGTGTCTTAGACGACTGTGTGTGATTCTCGAGCGATTTATACATCCGTGACAGCGC
TTATAGTGTGCTGACAGACTGGTTGGTTATCCAATGATCGACCTGGAGTCTAATATCTGA
CCACGCCTTGTAATCGTATGACACGCGCTTGACACGACTGAATCCAGCTTAAGAGCCCTG
CAACGCGATATACAGGCGCTGCTACCGATA
>comp11465_c0_seq1 len=874 path=[10836210:0-250 10836738:251-520 10837240:521-521 10837243:522-873]
TCTTTTCTTTTTTTTCTTTTTTTTTTCTCATAAAACACTGCCTCATCTGTGGTTGCAACA
GAATTGCATGATTACACGCGCTTCATTGCATGGAACAAAACACACTATGCTCCACATGAT
TACATGGGGATTGCATGATGACCCCGGACCAGCAAAGAAATGCAATGTGACAACCAATCG
CTTGCACATTTTTCTTCATGCAAAAATAAGTAATATGAACGTCAAGAGCAAAGAACAGTG
GACCACATCGCTCTTTCATTTTCTACTTCACGATGAAAAGATCTTCGCCCTACCCTGGAA
CCATGCAAAGGAGAGCAGAAGATGTGGCGAGTTCTTCGGCCGGAAAATGCCCTCGCCATT
GTGTCGTTAACCTCCATGGATGTCGGTTGGGAAAGGGAGTAGAGGGATCCGCAACGGAGA
TGCACGGGGACGAACCTGCCATTGTCCATGTTGGAGCAGCTTCCACCGGCACCACCGGCC
TTGCCTCCTCCGAATCGAGGCATGGACGGGGCTGCCCATCAGGGGGATGGAAGGAGATGA
TGACCTCGTGTCGACGGAATGTAAGCACGCTCGTCGGTGGACTGGATATCCAACCGCACC
GCATTGACGCCCCAAGCGAGCTGCAGTTAAATCTGAACATGGATATCACCGTGCTCCTCC
CGGTCGCTTGCCACACCGGGATGCACTAAACCAAGGGATGACCATGCCACCTTGTAGCTG
GAATCCGGCCGGATCCGATAGAGGGACGCGCCCCCATCTGCCTGGAGCTTCCCTTCATTA
CCAATGCCATGGCTATGATGTGGGGTCCGCGGATCCATGGCAGGGGCAACCACATCCAGT
AGCATGGGTCAGGGGTGGCACGCCACATCAGTGT
>comp11511_c0_seq1 len=253 path=[10901671:0-85 10901757:86-86 10901758:87-201 10901873:202-202 10901874:203-252]
GGAATTCTTACAATAGATGCGTTTAGAGTAGCTGGGGGAATTTTGCTCTTTAAAATAGCT
TGGGACATGCTTCACGCAGAAATTCCAAAAACAAAGCACAAACCAGATGAAAGATTAGAC
CTTGAAGATATTGATAGTATAGTTTATGTCCCATTGGCTATTCCTTTAATCTCTGGCCCT
GGAGCTATAACAACAACCATGATTTTGATTAGCAAAACCCAGAGTATCTTAGAGAAAGGG
GTTGTTGTTCTCT
>comp11513_c0_seq1 len=258 path=[10904496:0-76 10904660:77-143 10904789:144-144 10904790:145-257]
AACACATTTGGTAAGTCTCTTACAAATTGCCGAACAATCCATATGCTTGAAAGATCTAAT
AAAAATATATTTATTTGTACTTACGTGCAAATTGCAACACATTCCTACAGTCTGAAGTTA
CGGACTATCCGTAATTTACCAATGCCTACAGTCTCACACTCACTTGGAAAACCAATATGC
TTAAGTTGGGTACGAGATAGTAACAAGAGATGATTTACCTCTAGCTATGGTAGCTTGGCA
CCATCAGATGGTAGTGTT
>comp11513_c0_seq2 len=205 path=[10905046:0-23 10904660:24-90 10904789:91-91 10904790:92-204]
GTGATGGTACGTAGATGCTTACTTTACTTACGTGCAAATTGCAACACATTCCTACAGTCT
GAAGTTACGGACTATCCGTAATTTACCAATGCCTACAGTCTCACACTCACTTGGAAAACC
AATATGCTTAAGTTGGGTACGAGATAGTAACAAGAGATGATTTACCTCTAGCTATGGTAG
CTTGGCACCATCAGATGGTAGTGTT
>comp11882_c0_seq1 len=649 path=[11411693:0-424 11412438:425-425 11412440:426-648]
AATGGCTGCTCCCAAAGCTCTCATCTGCGTCGTGTTACTACTAGGAGCCATTGGCTTTGC
ATTCCCTCGCGTCTCGGCAGGGCGCGTCGCTCCGGCGGTCCGTTGTGCATCCACTGGCGA
ATCGAGCATGGTATCTGCTGCAGGAGCAGGTGGATGCGGTGGTAGCGCTCGCTCCAGCTG
CCGCAGAAGAGAAGGCCCTGTTCCCAGTTCGAGGCTTCACCCTTCCGCCCCGCCTCCCGC
CGTCGCGCGAAAACCTGCTGAAATCTCCACCAGGAAGCATCCACTAAGGTGAAGAACAGA
CAAGATGGATCCACACTAAGTCGTCGTAGTAATGATGTAACAGTTCTGGTTATCGTGCTC
GTGCATGTATGTCAACATGGGGAGCATCGTATGTTCGAATTCACTGGTCTGCTCCGACGT
ATATGTTTTAATAGCAACTCGATCGCTGAAATGTTAGATCGGGTTTATTAAGTAGCAGAC
ATTTTTATGTTAGTGAAATGTTCGATCGAATTTGTTAGTTCCAAAAATTCTTATATATGC
TTCAAATATAGCACTGAAAGAATTTTTGAATGGTAGCCACAAATATATAAAATTTAGTGG
CAATAAGTTGAAAGAACAAACTAAAATGTGCTTCATTGTGATGAAAAAA
>comp11912_c0_seq1 len=335 path=[11452471:0-264 11453273:265-334]
CTGCTGCGGATATGGGTACGGCCCGGCGCGAGATTTACACCCTCTCCCCCGGATTTTCAA
GGGCCAGCGAGAGCTCACCGGACGCCGCCGGAACCGCGACGCTTTCCAAGGCACGGGCCC
CTCTCTCGGGGCGAACCCATTCCAGGGCGCCCTGCCCTTCACAAAGAAAAGAGAACTCTC
CCCGGGGCTCCCGCCGGCTTCTCCGGGATCGGTCGCGTTACCGCACTGGACGCCTCGCGG
CGCCCATCTCCGCCACTCCGGATTCGGGGATCTGAACCCGACTCCCTTTCGATCGGCCGA
GGGCAACGGAGGCCATCGCCCGTCCCTTCGGAACG
>comp12497_c0_seq1 len=325 path=[12276384:0-66 12276513:67-67 12276515:68-91 12276552:92-103 12276577:104-214 12276757:215-216 12276762:217-227 12276787:228-324]
ATCTACAAGTGCAACCTTGCTGGCGAGCCTGTTGTCACAGCGACAAATTGTGACATTGTA
GGCACCATTTCAATTGTCCGTTGGTACAACTTCAATTTTTTTATGTATAGCTTATAGGTC
GGACTGGTTTTTTACTAGCCCTTATGAAGCCGTAGACCATACATAAGTTGCTGATTTTTC
ATGCTATACTTGTGTAAATGTTGTTCCACCTTTCCAGTTTATAATTTCAGGGCCATTTCA
AATGATCTAGACATTCAATGTATGGAATTTACATTGACAATAAATAAGGAATGTTGGAAG
ATAGTATGCCACAATATCAGTTATG
>comp12517_c0_seq1 len=218 path=[12319495:0-181 12320675:182-217]
AGAAATAGACGATTAATTTTTTTCACCCATGAAGCGTCGTCGTGATGGTTCGACCTCGAT
CGATCCACCCATGTGCTCCCACCAAGATAGATGTCAATGTGAGGGTCATTGATGGGTCGC
TGTCCGGCGTGGTGACCATTGAGTCGTGGAGAACACATGCAAAATTGGTCATACTCAACA
AATCCATGGGCATGTTGATCGTGAGCAGAGGGAGGGGA
>comp12746_c0_seq2 len=265 path=[12684456:0-32 12684489:33-36 12684493:37-150 12686796:151-151 12686797:152-164 12684621:165-210 12686854:211-240 12686752:241-264]
ACTAGTAGTTAGCTCACATGTGTTAGCATTTTGTTGCAACGCTTCAAGCGATCAAATATT
ATTTTCCAACACACACATAATCCACTTATCCAAACTCCCGCTTGTCGATTAATTTAATTT
ACAAATTAGATTAGAGTCTGAAACTGGCTGCAAAATGGTAGCGCATGTCACCGCCTCTTG
GGGAGCTGGAACGCGCGCTTCAGGAAGTTGCTGGCCACCTCGTCGTCGCGGTGGCAGAGC
AAGGTATGCAGCATGAAGCATGCAA
>comp12811_c0_seq1 len=217 path=[12795776:0-61 12796432:62-66 12795885:67-190 12796461:191-216]
GGTCTGTGATGCCCTTAGATGTCCGGGGCTGCACGCGCGCTACACTGACTGGCTCAGCGT
GTGCCTACCTACGCCGGCAGGCGCGGGTAACCCGTTGAACCCCATTCGTGATGGGGATCG
GGGATTGCAATTATTCCCCATGAACGAGGAATTCCCAGTAAGTGCGGGTCATAAGCTTGC
GTTGATTAAGTCCCTCGCCTTTGTACACACCGCCCGT
>comp12816_c0_seq1 len=844 path=[12801584:0-252 12801990:253-253 12801992:254-519 12802360:520-520 12802362:521-670 12802543:671-671 12802544:672-843]
CATCCCTCCGCAGCTAGCTTCTTGGGAATTCACACCGGCGCACGCCACAGGCGTCATACT
TCCCAAGAAGCGGCCATAGCCCAGATGCGAGGTGGAAAAGTCACACTAGAGCGACACCAA
CATCGTTACGCTTACACACCGGACGCTTGGATCAGTGGGAAGTGCTCACGCGCGGAGCCC
ACTGGGCGAACAGCAACGTTATAACGGCCACTCAGTGGTTCGTCACGCGCAGCCCCGGGT
TCGTCCCCTATAAGGGCCTAGTACCTTTCGAGCCCCGCGCGTACTAGGCAGATAAGAACC
CTCCAGCTCGGGGCCTCAAACCGATATTCCATGTGGCCAACTGCCATGTTGTGTCCAGTC
GCTATCGGAGTAGCCGCGCTGGTGCCACACGACTACAACCCTCGTAATAGGGCTGCGTGC
GTCCTAAATACACTCGCTGTTGAGATACTAAAATTATCTGTGGATTGCCGGCATTGAGCC
CACGGTAAACCCCAAATACATAAGTGTATAATGTCTCGGACCCGTCGCAACGGTTGTTAA
TATGACAGGCCGCTAAAGACGTTCTACTCCGCCATATGAGATAATATCCTTATCTTGAGA
CGCATAGCAAATGTAGGAGAGAGAGGTTAATAAGGCCTAGCCTAAAGGTTCTTGCAGAGC
AACATCATATACCTGTAGAACCCGACTTTTGGGTTTAGGGGCCTGCCGTCAGCTACAATT
CATGCTTGAAGGTTTCACTAGATCGTGTTATGGACGATGACTATAGTGTAACAGGTGCAG
AGCTTAACTTTGGACACATGACACTCAGTTCTGTACCAACTAGGAAGAGCGCCGGGGTAG
AAGA
>comp12858_c0_seq1 len=916 path=[12872824:0-18 12872848:19-577 12870055:578-625 12870103:626-626 12870104:627-915]
ACGGATTAGTCTGGCTCGTGTTCCGGATTAGTCTGGCTCGTTACTCGGTTTGTGATTAGG
ATCAACTTTATGATACAACGATATGAGTGAGGGAGCAAATTGCGACATGGTGTCTATCAT
TTCATAGTGATCAGTCTAAGTCTGTCTTAACGCCGCTGCGTACGTAGCCCTTTATTCATG
TGATGCAATGCTCCTGTGTCTAGCACGCCCATCCTCGCCTATCCTCGGGAAAGCTAGCTA
TCAGGATATTAGGTCGATATCTAATGTTCTCCGTAGACCCGCTTCCGAGCCAACAGTGCA
TAATTATTGGTCGTGGCCAGAGAAACGTATGTTTCTATACGGATACGGGCTTGCCATCTG
ATTCACACAGTGGCCTGACCCCTTTTATAAAGGTTGTGACGAAAAGGGCTATGGCGAGAT
GTACAATCGGTCAACCTAAAGATCCGCATTTGGGCCGCCTACAGTACGATCGTGGTCCGG
ACCGCTACCCACCATCGCCAGACGCAGACGCACGCACAGGTGTTGTATAAGGTCTAGACC
ATACGTGATCGATCCGAGTTTCAATCCACCAAGACGGCCCTACATCTGGGCCAATGTCGT
TGATTGCATACCTGGTTGAGAGACGGCCAGGGTTGAACACGGTCGTTGGGTTATTCGCTT
TCTAAGTGGGAGGTACTTGCGTGCGGCCGAACAGCTTCGTGTCCACGTACGACGAGGCGG
TGCTCTTACCAATAGTCCGCAGACATGACTACTTCCCCTCCATAGGCTATTACATCGTTA
TCCGGACGGCAGCTCGTGTATTCAAGGGGTCTTTCTCGCGAAGTGATACAATCAAGAGCA
ACATATGCTCCTGCTGATACAACGATGGGGCGCCATACGAGTGCTGGGTAATTCCAGGGT
ATCCTCAATAGCTTCA
>comp12858_c0_seq2 len=1035 path=[12869226:0-116 12869443:117-137 12872848:138-696 12870055:697-744 12870103:745-745 12870104:746-1034]
TCTTTTTTTTTTTTTTTTTTATATTGCTACGCGGACAGCGAATCCATTGTATATGCCTTC
GCGGTTAACCGAGGCCAGCATACTTAGCTATGATATCAGTTCGGCGACCGGGAGGAGCAA
CCACTATCGCTTACGAATGTTCCGGATTAGTCTGGCTCGTTACTCGGTTTGTGATTAGGA
TCAACTTTATGATACAACGATATGAGTGAGGGAGCAAATTGCGACATGGTGTCTATCATT
TCATAGTGATCAGTCTAAGTCTGTCTTAACGCCGCTGCGTACGTAGCCCTTTATTCATGT
GATGCAATGCTCCTGTGTCTAGCACGCCCATCCTCGCCTATCCTCGGGAAAGCTAGCTAT
CAGGATATTAGGTCGATATCTAATGTTCTCCGTAGACCCGCTTCCGAGCCAACAGTGCAT
AATTATTGGTCGTGGCCAGAGAAACGTATGTTTCTATACGGATACGGGCTTGCCATCTGA
TTCACACAGTGGCCTGACCCCTTTTATAAAGGTTGTGACGAAAAGGGCTATGGCGAGATG
TACAATCGGTCAACCTAAAGATCCGCATTTGGGCCGCCTACAGTACGATCGTGGTCCGGA
CCGCTACCCACCATCGCCAGACGCAGACGCACGCACAGGTGTTGTATAAGGTCTAGACCA
TACGTGATCGATCCGAGTTTCAATCCACCAAGACGGCCCTACATCTGGGCCAATGTCGTT
GATTGCATACCTGGTTGAGAGACGGCCAGGGTTGAACACGGTCGTTGGGTTATTCGCTTT
CTAAGTGGGAGGTACTTGCGTGCGGCCGAACAGCTTCGTGTCCACGTACGACGAGGCGGT
GCTCTTACCAATAGTCCGCAGACATGACTACTTCCCCTCCATAGGCTATTACATCGTTAT
CCGGACGGCAGCTCGTGTATTCAAGGGGTCTTTCTCGCGAAGTGATACAATCAAGAGCAA
CATATGCTCCTGCTGATACAACGATGGGGCGCCATACGAGTGCTGGGTAATTCCAGGGTA
TCCTCAATAGCTTCA
>comp12859_c0_seq1 len=380 path=[12872991:0-140 12873132:141-141 12873133:142-379]
AGGATTCGGCCGTACACGCGCAAGTGGGAGGCGCACGTGATGAAGACCATCGACGAGGTG
CGCTTCCGGCGCGTGTCCCCCGGCGACGCCGCGCGCTGCGACGTGCGGCACGACATGCCG
GCCGTGCTGCTCTCCACGGGCGGGTTCACGGGAAACGTGTACCACGAGTTCAACGACGGC
CTCCTCCCCATGTTCGTGACGGCGGGCCACCTCCGGCGCCGCGTGGTGTTCGTCATCCTC
GAGTACCACGACTGGTGGATGACCAAGTACGGCGACGTCGTGTCCCGCCTCTCGGCGTTC
CCGCCCATCGACTTCACCGCTGATCGCCGCGTCCACTGCTTCCCCGAGGTGATCGCCGGC
CTCCGCATCCACGGCGAGCT
>comp13036_c0_seq2 len=578 path=[13162359:0-18 13159694:19-19 13159695:20-67 13159777:68-577]
TATGCAGTCAGGATTCCAGTTTGCCAGAGAATCACGTGTCCTTGAGCCATAGGTTTCAAA
GTTCGAATTTTGAAGGGCATCCTCGACAAGTGTAGTAATTTGATTTTTCCTTTTTCTGGG
TAATAGCTGTCTCCGAGTCTTCCACACTTTATCTTGGCCGTAATCGTCAAGTTGATTATT
TGCTGTCATCTTATAGCCTGTCCTTTCTAATATGTCTTCTAGAAAATGCGTCCTCACTGG
ATGTGTGAATCCAGGAATGTGGATAGTTGGCGCTCCTCCGAAATAACTTGAGAACAGTTC
CGCGTTTGAAGTAGCACTCATCAATATCAACCTTAGATCAGGCCGCCGTGACAATAGGTC
CTTTAGAACGATCAATAAGAAATCTTCATTCATCCCTCTTTCATGTATTTGATCAACAAA
TACATGAGACACTCCATTCAAGTTTCGGTCACTCAGCAATCGTCTCAGTAAAATACCACT
GGTGCAGAAAAGTAAATGTGTATCTTTTCCTCTAATTCCCTCCAAACGAACTTTGTAGCC
AACCGATTCACCAAGGTTTTCACCTCTTTCGGTGGATA
>comp13189_c0_seq1 len=1026 path=[13432042:0-1025]
GGGAATTCACATCTGTATAAAAAAACACTACAGGGTGGTAACATGGTTCTATATAAAATT
AGAAGATCAAAAAACGATCCCTGTCCATCAATACCTTCAGCGGTAATTATAGGATATTCT
GTTGGATTAAAATTAATTACTGGACATGGAGCTCAGAGCTTAAGCAATATGGCTGGTTCT
TATGCTGGAAAGGAATTGGGAATTTACGCAATGAATAATGGTTATGAATTTAAGGATATT
AAAGATATTGAAAGATTTCTTAACCAGTTAGATTTTGCAAAGATAGAGATGAATGAGGAA
GAGGATGAAATTATAGTAAAGATATCAAAATGCAATCTCTGCCCAAAGAGAATTTGTGGC
TATGAATTTGAAGGAACAGCATGCCCTTGGGGAGGATTGTTAATTGGATTTATAAGTGAA
ACTTTAAAGTATAATTTAGGCTACCAAATGAATTTAAAGCCAGCTGAAACATGTATTATT
AAATTAAAGAAGAAATAAAACTTATCTAATATTAAAAAACTCCAAAATCTCATAAGGATG
CTTTAATACAATAACATCCTCCAACTCCATCAATTTTCTTGTATTTTCAGCATCTATCTT
TCTAACCCTCATCTTAATCTCTTTTCCCTCAATTATTGCATTATAAGGGCAAACTTTTTT
ACAATTTCCACATCCTAAGCATTTAGATAATAATATCTCAACAAAATTATCCCTCTTAAC
TATAGCTCCATTTGGACAGACGTTTATACATTTTAAACAGAGTTTGCATTTCTTTTTATC
AATTGCATAAGGAAGTTTTGTTGTTACAATCCCAGCTTTATAATCAACTGGAACTATTAA
AGATTTAACAAATCCTTTCCCTGCCTGAGCTATAGCATTTGTTACTAAGCTATCTGCAAT
GCCATTAACAACCTTAGCAACGGTATTTCCAGTAGCTGGTGAGCAAATTAAATAATCATA
CTTTCCTAAGCTCAATCTTCCAGTGATTGTGATGAGTAAGGATGTTCTAAAAAAAAAAAA
AAAAAA
>comp13318_c0_seq1 len=782 path=[13655398:0-176 13655747:177-363 13656125:364-364 13656126:365-700 13656621:701-701 13656623:702-773 13656749:774-774 13656750:775-781]
TAAGCCTATTGCAAACCTCCGCTTTGCTACTACAAGGACCTCGGAAGTGTGGAGAATCGA
ACCTACAATTTTGCCAGGATCACGCCGGTTATCTCTTGCAATTCCTAAGATGGAGGATAG
TTTTGGAACCCAATATCCCCAGCCTACGGTTTAGGTGCAAGAATAGAGCGTACCAGGCGT
CGCCCGCGGCCTTATGTAGTCTGTATTGTTGAATTAGCCTTCTTCAGAGGGCCTAACGCC
AGCACAACATGCTTACCTGGCTAATTGACTAAGTGCTACGGTACACAACGACTACGTACG
TAGCACACAGTTGAGGTTATCTCTGAGCGCCCCGTTAGAACTGAGGGCTCAATTATAGTA
CCTTAACTGCGTTGCGCTGTCATGGGAAGGTATTTTAATACGGATTCATTACCGCTCCAC
CGGCAGCGTTCCGTTACATCCAACTAGGTGGACAAACCTGCTCATTCAAGGGCGCCTCCA
TCGCAGGGTTGCAATTTATTTTCTAGCTAGAGGTGTAACCATGCCGGCAGCGAACGTCCG
CACTAGCAGGTACACAATCAGGCATCGAACATGTACTCATTAGTTCCGAATTATAAGTCG
GATACTTGCCTTAAGTCGCATCTGAATCATAGCCGCTCCATTGCCGAGTAGACGGGATCT
GCTGTAGAATGGTAATCAGTCTTACCCGTGGGGTCGTTCTGCCCGAGTGCTGCATTCCGC
CTACGCGCGGTATTCAACAAGGGTAATCCCTCCGACAACCCTCAGTGTTATCATCCGCGT
CA
>comp13331_c0_seq2 len=674 path=[13680571:0-226 13681865:227-237 13681876:238-308 13675030:309-395 13675117:396-452 13675174:453-457 13675179:458-481 13675203:482-673]
AGGGCAAAACAGATGATGATCCCGAAGCACTTCAGCGAGTACCTCCCGGCGCACGATGAG
CCAGTCGTCGTGGTGGATGAGGCGGATGACGAATTCCACATGATGTGCAATGCCAGCAAA
CAGGGCAGGAACTGCTACCTCAGCAAGGGGTGGAGAGAGTTTGCCGTCCACCATGACCTT
GAAAATGGCGATTGCTTGGTTTTCCAGCTGACAGAGAGCACAAAGTTCAAGGTCTACATT
TTAGAGCAAGCCCAAACTATGAAAGCGACCAAACTTCTGATGACTCTGAGGATGAACAGA
AGTGAAGATGTGTCCTTCCAATACAATGTTCGATCGGAGCGCAGTTTGTTAGAGAAACAA
TTTCTTCAATGATGCTGGAGACTCGGCTAATGCAGTTTCGTGCTGGTTGCATGTAGAGTC
GTCGCACTCTCGGTCTCAGTGTAACAGGATTTTTAACCTAGATAGGAGTAGTAGGTAATA
GATCCGGATCGTGGTGCAGACCTTGTGTGGGTTGAACAATGAACTCAATGCTTCTAGCCT
GATGATGGTCTCGAGTGCATTTTTCCGTGACTGTTCCTGTTTGTTTGAGATGTCTTTGTC
TCTGTCACAGATGGGATGGGTCTTCTCTTCCGCGAGCACATGCTCCGGTGGGTGCTCAGC
AGATAAAATCATTA
>comp13331_c0_seq5 len=505 path=[13680571:0-226 13681865:227-237 13681876:238-308 13675030:309-395 13675117:396-452 13675174:453-457 13675179:458-481 13681843:482-504]
AGGGCAAAACAGATGATGATCCCGAAGCACTTCAGCGAGTACCTCCCGGCGCACGATGAG
CCAGTCGTCGTGGTGGATGAGGCGGATGACGAATTCCACATGATGTGCAATGCCAGCAAA
CAGGGCAGGAACTGCTACCTCAGCAAGGGGTGGAGAGAGTTTGCCGTCCACCATGACCTT
GAAAATGGCGATTGCTTGGTTTTCCAGCTGACAGAGAGCACAAAGTTCAAGGTCTACATT
TTAGAGCAAGCCCAAACTATGAAAGCGACCAAACTTCTGATGACTCTGAGGATGAACAGA
AGTGAAGATGTGTCCTTCCAATACAATGTTCGATCGGAGCGCAGTTTGTTAGAGAAACAA
TTTCTTCAATGATGCTGGAGACTCGGCTAATGCAGTTTCGTGCTGGTTGCATGTAGAGTC
GTCGCACTCTCGGTCTCAGTGTAACAGGATTTTTAACCTAGATAGGAGTAGTAGGTAATA
GACGTCATCATGAGCGGTAGCTTCG
>comp13380_c0_seq1 len=549 path=[13769336:0-73 13769410:74-74 13769411:75-489 13770665:490-498 13769835:499-548]
TTCCTCTTGAAGCGAGAGAACCAAGGTGCTGGCTATTGTCCGCCCCGTCTACGGCTAACG
CGGGGTTCTGCCATCCCGGTTTAGCGCAGAATAGTATTAGTCGGTCAGTGGACCCCCTCC
TGAATATCTATACTTAGCGGCGGATTACCCGGCCCTCTTCATTGTCGAAAGATTGGGAAC
CGCCTCTGGCTGTCACGCCCCCAGGCCCTAGGTGAGGTACTATGTGAGGTATTTTTTCAA
TGTTAGATCATCTATGTAGTGGATCTGAGAGATCACGTGGACCAAAGCTGATTGATTACG
GGACTGGCCGTAAGTGCTGCCCGCGAGTAGATCGTCTAGATCCGGCTAAAATTCCCTGCG
GTGCCTTAGCCACCACTCCTACGACGGGCCGCATCTTGGTTATTCTCGCTAGACACGGTT
CGGGAAGTGGAGCATCGTTAGCTGCCAAGATGTGTATGTTGTCGCCACTCTCGCACCGTT
TTTATAGTCGTTCTATTAGAGATGGTTGCACATGGGCGTTTCTCATCGGTAAAAAAAAAA
AAAAAAAAA
>comp13607_c0_seq2 len=730 path=[14158335:0-156 14158660:157-239 14158844:240-240 14158847:241-561 14162271:562-729]
AGTACACTTGCAGTGATATATAATTCCTTGTAAAGTCAAGTATTAAATTACAAGAAATTA
ATCAGTAGATTAGAATGGCTTGATAATTGATTGGTCCATTAACTTATTCATATGATGATT
TGACAGACATCACAAATAAGAGACGGTAATTATGTACCTCCACATCTGTTTTCCACAGAG
TCGTGTCAAAAACCTAATAGCTTTCGCCATGGTGCCTTGTTTCCAACACAATCGATCCAC
TTTTTTGTGTACAACTTCCTTATATTAGAAATTCCATTCCCGTCGAAGTTTAGCATCTTC
TGGCCATCCCAACATTCGATGAATTTCAGCATGAAGTAGCCGCAGTCACATGTGGTATGC
TGCTTTGGAACAGTCACGTAGAAAGTATCATAGTCAATTTTGACCTCTGATTGGTTGCAG
TACTTCTTCCACAAATATTTGATTGATGCAATTATTTTATCGGCATCTTCCGTCATGCTC
TTCTTCCCCTTATTTCTCAATGAATCCATAACTTCAAACCTCGTTTCCTTAAGGTTTAAG
TTAATGAGGTAGAAGTGTCCGGTGTGGGTTTCCGTGGGTGTAAGGTCCTGGAGCACAGGG
AACATGAGCTGCATGACAAAAAAAACATGGTCCCAGGAGGGAAAACCAGGAGGTTATACA
GACTTTATTTGCAATGAAACAACACGGACAATTTTACAAGAAAACAGTTTATTTTTTTTT
TTTTTTTTTT
>comp13818_c0_seq1 len=235 path=[14528673:0-19 14528675:20-234]
ACATACAACAACAGAATATACGCGACGGCATAACATGATTGTTTGACCTTTCCCGGCACA
AACGGGAAATGTTAGATGTAGATCGGCTTGCTTATTTTTTCTGGCAACAAGCACAATCGC
CCCTGTTGACATAGCTCCTATGACAATTAATAACATCTCGCCAGCACTAAGTTCCTCTTC
ATTTTTGCGCAGTTCTTTTAATACTTTTTTGCCCAGACCCAAAGTATACTTCAGA
>comp13818_c0_seq2 len=751 path=[14527107:0-112 14527220:113-113 14527221:114-209 14527317:210-440 14527548:441-441 14527549:442-535 14528675:536-750]
TATCATAGTCCTTACTCTGGCCTCAGTATTAGTTGGTTGGTCACAAATGGGCACCTTAGT
GATTACAGATACTTCTCTCAAACAGAGGCCACACGCATCGTTTGGTATTGTAAGGGGAAC
ACGCCAAGACGGCGCAAAAGTTTACAAGGTAAACCTGCGAAACCTAAATGAACCAAATGC
CTAAGCTAGCAAAGCCAAAAAACTATCATCAACGAGGAAGAAGAAAGCCAAAAGCAAAGC
CAAAATCCTACATCTAAACACAGCACTATGGCAGGTCAAGAAGCTGCTAGTACAGTGGTA
GGCTCCTTGGCGTTTGGGCACTCGCTAGCTTCTATTGATCGACCTGGAGCAGCTTGTTCC
AATAAAGTCGCTGCACTCTGGGTGCGCTCCCTCGAAGATACATGTATATCTATTGATCAG
AACTGCTAGAGTCAGCAATGACTACAAGCGTACCTTCTTCTTGTTTCTGCCTTTATCTTG
ATTTGTTACCCCGGAACTCAAAGAAGCTCTACCAGCAAGGCGCCAGGACAAACCAACGCG
ACGGCATAACATGATTGTTTGACCTTTCCCGGCACAAACGGGAAATGTTAGATGTAGATC
GGCTTGCTTATTTTTTCTGGCAACAAGCACAATCGCCCCTGTTGACATAGCTCCTATGAC
AATTAATAACATCTCGCCAGCACTAAGTTCCTCTTCATTTTTGCGCAGTTCTTTTAATAC
TTTTTTGCCCAGACCCAAAGTATACTTCAGA
>comp13938_c0_seq1 len=404 path=[14735806:0-76 14735975:77-186 14736197:187-187 14736199:188-232 14736735:233-233 14736736:234-403]
TGTACATCAAACCATCAATTACCCTCTCTCTCTCTCTCGCTAGCTACCCTCTCTCTAATT
GGGCGGTACTCCAGTAGCCAAGAAGCAGCTAGCTAGCCAGAGGGAGATCAGCGTCGCTCC
TTCCGGCCATGGCGAGCACCACGCGCAAGGAGGACGGGCCGGACAAGCGCGTGAAGCAGC
AGCAGCAGGGGGGCACCAAGCTCTACTCCCGGATGCTCTCCAAGGAGGCGGCCATCGCCG
TGCCGTCCTTCCGGGTGTACTACGGCGTCGCCTCGGCGGGCTCCGTGCCCTTCCTCTGGG
AGTCGCAGCCGGGCACGCCCAAGAGCTCGCCCTCCGCCGCCGCGCTCCCTCCGCTCACGC
CGCCGCCCTCCTACTACGCGGCCGGCGGCAAGGGCGGCTCCACG
>comp13997_c1_seq2 len=213 path=[14848087:0-142 14848230:143-202 14849600:203-212]
ATGACATAGCTCAAGTTTCATCTTTTTGGGGTCAATGATTTGACATCTGAATCAGATGTG
TTAATATGAGCTACACAAAATTTAAGTATGTTATATCATTCCATAATGCTAGAATATTCA
TCAGTGATTTCTATAGGTTCATTCTTTTTACCATGGTGTTCGTACAAGGATAACATGATA
TAGACAAACAATAATCATGTTTTCCTGCATTGC
>comp14063_c0_seq1 len=276 path=[14960134:0-61 14960261:62-120 14960364:121-121 14960366:122-143 14960414:144-220 14961482:221-275]
GCCCCCCGCGCCGATCCGCCGGAATCCGCCGCAAAGGCGGCGCCTTTCCGGCTCTCCCCC
GATGTACAGCAACTTCAAGGAGCAGGCGATCGAGTACGTGAAGCAGGCCGTCCAGGAGGA
CAATGCCGGCAACTACGTCAAGGCGTTCCCGCTCTACATGAACGCGCTCGAGTACTTCAA
GACCCACCTCAAGTACGAGAAGAACCCCAAGATCAAGGAGCCATCCACCGCCAAGTTCAC
CGAGTACCTCCGCCGCGCCGAGGAGACTCCGGGCCG
>comp14063_c0_seq2 len=236 path=[14961306:0-21 14960261:22-80 14960364:81-81 14960366:82-103 14960414:104-180 14961482:181-235]
TTCAGTGGTAATTAGGGTACCTTGTACAGCAACTTCAAGGAGCAGGCGATCGAGTACGTG
AAGCAGGCCGTCCAGGAGGACAATGCCGGCAACTACGTCAAGGCGTTCCCGCTCTACATG
AACGCGCTCGAGTACTTCAAGACCCACCTCAAGTACGAGAAGAACCCCAAGATCAAGGAG
CCATCCACCGCCAAGTTCACCGAGTACCTCCGCCGCGCCGAGGAGACTCCGGGCCG
>comp14065_c0_seq1 len=414 path=[14966200:0-22 14964373:23-181 14964532:182-182 14964533:183-413]
TGGCGAAAGGGGATGTGCTGCAAAGCCTTGTCCGGGTTGGCCATTTGCAGCTCCACTCCC
AGCCTTGGTAGATGATGTGGTAGTCAAGGTCCACACTCGTCCTCACCCATCGTACCACGC
CATCCTTGTCTCTTGCCTGGATGCTGGTGAACCGTGGGTGGGACACTATCTTAGCGGCGA
TGCCCGTCCGCCAGGTGGATGGGTTCACGGGCACCGTGAGACCCAGTTGTATTACAATAA
AGCAACACTCAACGAGCCTAGCGGAGGGGCTCACCGGCTCTCCAACCGGCGGCTCACCCT
CCTCCGTCGTCTGCCCTTCCACGGCTTCACTCTTGGTGCGAACCCACAGTGTCCGCTTTC
GCAGTCTATTTTCCAACTCCATCCTTGTCTTTTTCTTCTTCTTCTTCTTCTTCT
>comp14080_c0_seq1 len=273 path=[14991839:0-154 14993066:155-169 14992092:170-207 14992312:208-236 14993165:237-237 14993166:238-249 14993178:250-272]
AACAGCCCCTGAAGAAATATACCAAGGCGAAGAAGTCTGAAACAATATGGAAATTTTGGA
AGGCAGACAGTAGATCAAATACAAAGATGGGATGCCCAAAGGACCAACACCAAGTCACAA
TGTCACTGGCAACACATGTACGCAACTTCAGTTCAACCGGAAATCTGTGACCAAACCAAA
ATGGAGCAACACAAAGATCCACAGTTTTCATGGCACACACACTGACATCATATTATAGCA
GTCTTGACTAGCAGGGCATACAGAACTAACGAA
>comp14210_c0_seq1 len=448 path=[15250334:0-25 15250360:26-48 15250383:49-49 15250384:50-138 15253248:139-160 15250495:161-165 15250500:166-447]
TAGCTCCAAAGAGCCTCTCCTTTTCGATGTGTCATGGTGTCCATCTCCAGGCTAGCTCCA
AACTTCTGCCCACATAATTCCCATGGTGTCTAAGAATATCATAGGGAAGAGGCTCTGGGA
GAGGGGGTTTGGTTTTACTTTTCTGGTTTTGCAACACGATGCGACGAATTTGTACTGCAC
GCATGGCTTCATTCCTTCATTTACCATATGCAAATCTTGGTCTTCAATTTGTTTGGTTTC
CTATGAGTGACCGGAGATTATTGTGATGCTATATAAGCCTACATCGTAGAGTGAATCAGA
TATGTGCTAAGTAAGTGTGATAAGCAGGCCCTGCACTTCTCTTTACTATTAAACGTCAGC
TAAATTTCTGATAATGGAATATCAGAGATAATACAGCCAATCCAACTGTTAACTTTGCTG
TGCATTTTGGATGGACTAATATGAAGAC
>comp14244_c0_seq1 len=215 path=[15315753:0-21 15313947:22-150 15315811:151-173 15314183:174-174 15315074:175-214]
TGCAGGCGTCAGCCATTAGCATAAAGGGTTGTGGTGGATCTGTACGGGAGGTGGTGGTGG
TGTGTCGGTGGATTGCGTTGCGCGTGTCCTTTGTGTCTGTCGGTCAGTGCGTGTGCTCCT
GCAGTGAAATTTCTATCTTTACTCTTTCTTGCCACATTGATGTTGTTTAGTACTAAAAAA
AATGATTGTGATATAGCAAAAAAAAAAAAAAAAAA
>comp14435_c0_seq1 len=1120 path=[15705967:0-502 15709087:503-503 15706882:504-550 15706929:551-755 15707187:756-756 15707190:757-793 15707263:794-1022 15707784:1023-1023 15707787:1024-1119]
GAAGGGGGAATTCAGATAAAACGAATAGCTCGTAACCAAACATGCACAGCGGTCAAACAG
TATGTCCCAAGGGGACTTAAGCGCGGTGGCCTCCCCTATCCCCTACGAGGCTACCCGGAT
CGATGACGCGAATTGGGGACATTCAAATGAGCATCCTAGTCACCGCGTTTAAAATGAACC
TGCCGGCTGATCGTTTTTAGGATATTGTGAGTAATATAGATTGGCGCTAGTAGATCACAG
AACAACCGCCGCATACGGCCGATTGTCGCAGCCCGGGTCGATTATAACAACGGTGCAATC
TCAGCTAAACCGACGCAGTTTTGCTCCTTGGATTCTGAGCCCGGGCATCGCCCCTCGTTT
ATGAACTAGCCTATCGCAGACGGTATCAACAGGAACATCCTCGTGTTAGATATTGAGGCT
GCTTCGTGTCGGCACGAAGTGTCTTCCGATGCAGTGTCCAGTCATGACCTCGATCCATCG
CGTATAGGGACGCCCCCTGCTCGCCGTTACTGCCAAGCGAGCGTGGTGTGGTGCCCCCGA
CCTACAACTTGCGCCAATTATCGAGCTGGTAGACGACCAGCGCTGACGAGCTGGCGCAAT
GACGACCTAATTGGCGCACAGTACTAGGCATCGTCATCCAATGCGACGAGTCCTACACTA
TCTTGGATATGATATGGCGCACTACACATGCTAGCCGCTGGGGAGATTAGCTCGAGTTGC
CCCTTTGCCCGATCCCGGAAGATACGCTCTAAGCTCGGCAATCGCTCTTGCCGTGCGAGA
TGCTAGCAAAAAGGTGTACTTCTCAGCGGAGCAGAAAGATCATGTTTATTGGAAGCATCA
ACCTGCGCCGTCTTGTTAACTTGTCATATCGCGCACGTAGTAGCCTAGAGCGCCAGGGGC
GGAAATTCGCCTGAAAAGTTTTGCCGGCGCACAAGCACGATCGGCTCCTAATAGGAGGTG
AATTAGATAGGGAAAAGATCGGGATGCTACTAGTTTACTGCGTCACGCTGAGGGACTCAT
CCTGGGCTACAATCCTATTGCCGAGATAGTATTTCTTAGCTTCCTGAGGGAGGTCAATTT
GAATGTGGTTATATGCGAAAAAAAAAAAAAAAAAAAAAAA
>comp14596_c0_seq2 len=727 path=[16040581:0-20 16040604:21-120 16037831:121-122 16037833:123-631 16036947:632-726]
AGCAGAGGTGACCAGCAAGGTCGATGCTGTCCTTCACCGTACCAGACATAAGCAGTACAG
TAACAAAACTAATGGCTCTGGGAGCTGAGTTGGACGGGCCAATCAAATACGAGATCCATG
GAAAAGTCGCAGCCTTACGATGCATCGACGGGCACGTGCTGGGTCTTTACGAACCAGCCT
GAAGAACCTGATACATGTGGTTATTTCTTGTGGAAAAGAGAGGTTTTGTCTTGGCAAATG
ACTGGTGTGCAATATCTGGAGGTTAGCGGTGTTGGGGGAGTAGGGTGACTGTGTGTCGCT
GCTGACTGTTTAAGTCAGTACTGCCGGCGGTGGTGCACATTCTTTTTCCCAGGGATGCGT
AAAATAGCTCTGGATGCTGGCCGAACCGCCGAAGCCATCTTCATCCATGGCTCGCAGTAT
CTTCACGGATTATGCTTGGTCGGGGACTATTATTAGTCTACTGCAGGCATGGCGGTACTC
TCATATTATTATTAGTTTACTTCTGTTTTCTGACCGTGATGGTTCCAAAAAACAACCATC
AGATAGGTAAACCTGTGCTGCGAAAGGTGTGTCCCTTCCTGTTTCCCCAATGCAGTCAGT
ATTTTTCTTCTTCTTTTTCTTTTCTTGAAAGCCCATTGCTGTCAGTCAGGGCCTCTTAGT
TTTGGAGAATTTCGATAGTTAGTAACTACCTATATAAATTGCATATGGTGTTGTTTCCGA
AATTTTA
>comp14631_c0_seq1 len=515 path=[16125042:0-14 16125062:15-371 16121453:372-372 16121454:373-514]
GGTACCCAAACCTTTGACGCTTCCCTCAGATATTCTCTTACATTTCTGTCATTACGCCTG
ATCATCTTGCTTACAGCTTTCCTGTACTTTGACATTTCTAGCTGTCCACAGTTTCCCGGT
ACATTGGCACTAATGAACTGTTCGATTTTGTCAGGATCACTGAGTGAGATGTTGTTCTGC
TTCCTAAAGCATTTCTTCAATGGTAACATGCCAAAAGAGTCGTCTGCTCTTGTGTCCTGG
GTAACTGCTGCATTCACCATCTTATTTGTCCATACACATATGCGTGTCCCCTTTTCCCGT
ACTCGTATGTCTTGAGTTTCCAACGAGTCAATATAGAGTATCATTATGAAAGGCATGCAA
GCGTTGAACATGTTTTTTCTGGCCAAGGCTGCCTGAATTAGGATGTCGATGACGAATCTG
CACCAATTGAGCTGCCCTATCTTTGCTGCCTTCATTAGTGATGGGTAGCACTTTGAGCTG
ATCCTTGTCGATGTAGTCGGTGCGATGATAGAGCA
>comp14631_c0_seq2 len=846 path=[16124852:0-22 16119456:23-97 16119589:98-822 16125026:823-845]
TTTTTTTAGGTATGAATCACATATGATTCATTGGGAGTAGGAAGACCGATGGTCTCTTTG
CTGCTTACCTCGATCAAATTTCCTTGATCTGCAACAGTGGAATTTGTGGCCAATGGAGTC
TTAGATATAATTACTGGTGTGTGTGCATGTGTAAACAGCAAAGCCTCTCTATTTTCAGCT
TGGGTAGATTCTCTCTGCGGGATATTGTGTGGTTGTTTTGATTTTCTTATGTGAGCACTG
ATCTCTGATGTTGTACTACGTCGACTTCGTGCAGCATGACTTTCTGTTGCCTCCTTGGGT
ATCAAGACTGCGGTGGGGCTTTTGTTTTCTTTGATTGTCATGCAATTTTTGACCTTCCTC
TTCCATGTTTCTGTACTCCTAGAGCCACTTATATCATTCCTGGGTTCCGCTGCCTCTCTG
GTAATGTGCATCTCCGAAGTGTCTGCTGGTGGATGTGAAATGATCCTCCTATTGCCAGTC
GTTAATTTTTCCATCTGTGTATGTGTTTCTTCATTCGTTTGTCTGAGCTGGTCGGGCGGG
GTCTGGACATGACAGCTTATTCGGTCTCCCTGTTGATCTCTTCCGACCCGTGTCCTCTTC
CTGGTCTGAGTGCGAGTACATTTCCTGTATGCAGTGGCGTCGTTTACATTCCCGCTCCAA
TCTTTTCCCACTTGTGTTTGCTTAGAACAAAAACATGGCTTTGGATGTGCCTTCTGGTCA
CGTGGGATCTGGAAGTCATGCTCTTGATTAGCACCTTGATAATCATCATCTGATGTCTCT
GTGTCTTCATCTGAATCTGCTGGAGAAATAGCATTCTGAGGCAGGATCGCACTCCTCAGT
AACAAC
>comp14631_c0_seq3 len=1415 path=[16124852:0-22 16119456:23-97 16119589:98-822 16120786:823-914 16125062:915-1271 16121453:1272-1272 16121454:1273-1414]
TTTTTTTAGGTATGAATCACATATGATTCATTGGGAGTAGGAAGACCGATGGTCTCTTTG
CTGCTTACCTCGATCAAATTTCCTTGATCTGCAACAGTGGAATTTGTGGCCAATGGAGTC
TTAGATATAATTACTGGTGTGTGTGCATGTGTAAACAGCAAAGCCTCTCTATTTTCAGCT
TGGGTAGATTCTCTCTGCGGGATATTGTGTGGTTGTTTTGATTTTCTTATGTGAGCACTG
ATCTCTGATGTTGTACTACGTCGACTTCGTGCAGCATGACTTTCTGTTGCCTCCTTGGGT
ATCAAGACTGCGGTGGGGCTTTTGTTTTCTTTGATTGTCATGCAATTTTTGACCTTCCTC
TTCCATGTTTCTGTACTCCTAGAGCCACTTATATCATTCCTGGGTTCCGCTGCCTCTCTG
GTAATGTGCATCTCCGAAGTGTCTGCTGGTGGATGTGAAATGATCCTCCTATTGCCAGTC
GTTAATTTTTCCATCTGTGTATGTGTTTCTTCATTCGTTTGTCTGAGCTGGTCGGGCGGG
GTCTGGACATGACAGCTTATTCGGTCTCCCTGTTGATCTCTTCCGACCCGTGTCCTCTTC
CTGGTCTGAGTGCGAGTACATTTCCTGTATGCAGTGGCGTCGTTTACATTCCCGCTCCAA
TCTTTTCCCACTTGTGTTTGCTTAGAACAAAAACATGGCTTTGGATGTGCCTTCTGGTCA
CGTGGGATCTGGAAGTCATGCTCTTGATTAGCACCTTGATAATCATCATCTGATGTCTCT
GTGTCTTCATCTGAATCTGCTGGAGAAATAGCATTCTGAGGCATTTTGCTTGTACTTCTC
CTAGCGTGTGTAGGTCTGGGTGCCATTGAAATGGGATGGTGCTGCAGTGAAGATTGATCA
GGTGCGTCTATCCCTGACGCTTCCCTCAGATATTCTCTTACATTTCTGTCATTACGCCTG
ATCATCTTGCTTACAGCTTTCCTGTACTTTGACATTTCTAGCTGTCCACAGTTTCCCGGT
ACATTGGCACTAATGAACTGTTCGATTTTGTCAGGATCACTGAGTGAGATGTTGTTCTGC
TTCCTAAAGCATTTCTTCAATGGTAACATGCCAAAAGAGTCGTCTGCTCTTGTGTCCTGG
GTAACTGCTGCATTCACCATCTTATTTGTCCATACACATATGCGTGTCCCCTTTTCCCGT
ACTCGTATGTCTTGAGTTTCCAACGAGTCAATATAGAGTATCATTATGAAAGGCATGCAA
GCGTTGAACATGTTTTTTCTGGCCAAGGCTGCCTGAATTAGGATGTCGATGACGAATCTG
CACCAATTGAGCTGCCCTATCTTTGCTGCCTTCATTAGTGATGGGTAGCACTTTGAGCTG
ATCCTTGTCGATGTAGTCGGTGCGATGATAGAGCA
>comp14631_c0_seq4 len=1571 path=[16119108:0-178 16119456:179-253 16119589:254-978 16120786:979-1070 16125062:1071-1427 16121453:1428-1428 16121454:1429-1570]
GTGTGCGTGATCGTCGAAGTGCAGGATGGTGTTCTAACCTGCTTTGTTGCCATACTTCTT
TTAGCTAATTCTGCCGCATTCTGTGATGTACCACTTAAAAGTCCTCCTTGTGCTTGTTCA
TCCCTGGCGATGCCAATGCTTGACTGGGAATCGGTTTCATTCATCCTAAGATGATCCAGT
GATTCATTGGGAGTAGGAAGACCGATGGTCTCTTTGCTGCTTACCTCGATCAAATTTCCT
TGATCTGCAACAGTGGAATTTGTGGCCAATGGAGTCTTAGATATAATTACTGGTGTGTGT
GCATGTGTAAACAGCAAAGCCTCTCTATTTTCAGCTTGGGTAGATTCTCTCTGCGGGATA
TTGTGTGGTTGTTTTGATTTTCTTATGTGAGCACTGATCTCTGATGTTGTACTACGTCGA
CTTCGTGCAGCATGACTTTCTGTTGCCTCCTTGGGTATCAAGACTGCGGTGGGGCTTTTG
TTTTCTTTGATTGTCATGCAATTTTTGACCTTCCTCTTCCATGTTTCTGTACTCCTAGAG
CCACTTATATCATTCCTGGGTTCCGCTGCCTCTCTGGTAATGTGCATCTCCGAAGTGTCT
GCTGGTGGATGTGAAATGATCCTCCTATTGCCAGTCGTTAATTTTTCCATCTGTGTATGT
GTTTCTTCATTCGTTTGTCTGAGCTGGTCGGGCGGGGTCTGGACATGACAGCTTATTCGG
TCTCCCTGTTGATCTCTTCCGACCCGTGTCCTCTTCCTGGTCTGAGTGCGAGTACATTTC
CTGTATGCAGTGGCGTCGTTTACATTCCCGCTCCAATCTTTTCCCACTTGTGTTTGCTTA
GAACAAAAACATGGCTTTGGATGTGCCTTCTGGTCACGTGGGATCTGGAAGTCATGCTCT
TGATTAGCACCTTGATAATCATCATCTGATGTCTCTGTGTCTTCATCTGAATCTGCTGGA
GAAATAGCATTCTGAGGCATTTTGCTTGTACTTCTCCTAGCGTGTGTAGGTCTGGGTGCC
ATTGAAATGGGATGGTGCTGCAGTGAAGATTGATCAGGTGCGTCTATCCCTGACGCTTCC
CTCAGATATTCTCTTACATTTCTGTCATTACGCCTGATCATCTTGCTTACAGCTTTCCTG
TACTTTGACATTTCTAGCTGTCCACAGTTTCCCGGTACATTGGCACTAATGAACTGTTCG
ATTTTGTCAGGATCACTGAGTGAGATGTTGTTCTGCTTCCTAAAGCATTTCTTCAATGGT
AACATGCCAAAAGAGTCGTCTGCTCTTGTGTCCTGGGTAACTGCTGCATTCACCATCTTA
TTTGTCCATACACATATGCGTGTCCCCTTTTCCCGTACTCGTATGTCTTGAGTTTCCAAC
GAGTCAATATAGAGTATCATTATGAAAGGCATGCAAGCGTTGAACATGTTTTTTCTGGCC
AAGGCTGCCTGAATTAGGATGTCGATGACGAATCTGCACCAATTGAGCTGCCCTATCTTT
GCTGCCTTCATTAGTGATGGGTAGCACTTTGAGCTGATCCTTGTCGATGTAGTCGGTGCG
ATGATAGAGCA
>comp14631_c0_seq5 len=277 path=[16119108:0-178 16119456:179-253 16125002:254-276]
GTGTGCGTGATCGTCGAAGTGCAGGATGGTGTTCTAACCTGCTTTGTTGCCATACTTCTT
TTAGCTAATTCTGCCGCATTCTGTGATGTACCACTTAAAAGTCCTCCTTGTGCTTGTTCA
TCCCTGGCGATGCCAATGCTTGACTGGGAATCGGTTTCATTCATCCTAAGATGATCCAGT
GATTCATTGGGAGTAGGAAGACCGATGGTCTCTTTGCTGCTTACCTCGATCAAATTTCCT
TGATCTGCAACAGTTTCAAACCATAAGTCTGCTCAGT
>comp14631_c0_seq6 len=1002 path=[16119108:0-178 16119456:179-253 16119589:254-978 16125026:979-1001]
GTGTGCGTGATCGTCGAAGTGCAGGATGGTGTTCTAACCTGCTTTGTTGCCATACTTCTT
TTAGCTAATTCTGCCGCATTCTGTGATGTACCACTTAAAAGTCCTCCTTGTGCTTGTTCA
TCCCTGGCGATGCCAATGCTTGACTGGGAATCGGTTTCATTCATCCTAAGATGATCCAGT
GATTCATTGGGAGTAGGAAGACCGATGGTCTCTTTGCTGCTTACCTCGATCAAATTTCCT
TGATCTGCAACAGTGGAATTTGTGGCCAATGGAGTCTTAGATATAATTACTGGTGTGTGT
GCATGTGTAAACAGCAAAGCCTCTCTATTTTCAGCTTGGGTAGATTCTCTCTGCGGGATA
TTGTGTGGTTGTTTTGATTTTCTTATGTGAGCACTGATCTCTGATGTTGTACTACGTCGA
CTTCGTGCAGCATGACTTTCTGTTGCCTCCTTGGGTATCAAGACTGCGGTGGGGCTTTTG
TTTTCTTTGATTGTCATGCAATTTTTGACCTTCCTCTTCCATGTTTCTGTACTCCTAGAG
CCACTTATATCATTCCTGGGTTCCGCTGCCTCTCTGGTAATGTGCATCTCCGAAGTGTCT
GCTGGTGGATGTGAAATGATCCTCCTATTGCCAGTCGTTAATTTTTCCATCTGTGTATGT
GTTTCTTCATTCGTTTGTCTGAGCTGGTCGGGCGGGGTCTGGACATGACAGCTTATTCGG
TCTCCCTGTTGATCTCTTCCGACCCGTGTCCTCTTCCTGGTCTGAGTGCGAGTACATTTC
CTGTATGCAGTGGCGTCGTTTACATTCCCGCTCCAATCTTTTCCCACTTGTGTTTGCTTA
GAACAAAAACATGGCTTTGGATGTGCCTTCTGGTCACGTGGGATCTGGAAGTCATGCTCT
TGATTAGCACCTTGATAATCATCATCTGATGTCTCTGTGTCTTCATCTGAATCTGCTGGA
GAAATAGCATTCTGAGGCAGGATCGCACTCCTCAGTAACAAC
>comp15055_c0_seq1 len=500 path=[17002127:0-227 17002567:228-366 17002851:367-367 17002853:368-393 17002908:394-415 17002947:416-416 17002949:417-426 17002967:427-499]
CGTTAACAAGTTCACCGGCAAGGCCATCAAGCCATCCTCCAAGGCGAGGGTTACCCTGTG
GAGCTGGTGAAGTACAAGTACATCCCCAATCACCCGGACGAGTCGGTGCAGTGGACTGTA
GGCCGCGACATGGGCGGCGGCTTCGGGTGCATCCGCATGGCCACCAACATCCGCCTCAAA
TTCAACGCTCTCAACGGCAAGATGAAGAAGGGCAAGGCAACCGAGCACTCCCAATGCTAC
GGTCACCCTATAAGCAACCACTACTGCTCGTCGTGCTTGCAGAAGCGTCTCTGCAACCTG
CGTCTCGCCATGTCCAAGAAGTGAAATCCTGTGGGTTTAGTACAGATGATGGCTTCGTGA
TACTGTGTTTAATGTTTAATAAGTGTTCTGGGCCACGGTGAGCAAAACATCTCATGAAAT
CATATGCCACTTGTGCTTGTTTATGAGACCCTGGACTGGTACTGAGAATCTTTAGAATCT
ACAAAAAAAAAAAAAAAAAA
>comp15161_c0_seq1 len=211 path=[17213483:0-100 17214542:101-102 17213676:103-210]
GGGCCTACCATGGTGGTGACGACGGACGCGGCCGGCGTCCCGATGCCGCACGTCATGACG
GCGCCGATCCGCCCCGACGTCATCACCTTCGTCCACAGGCTTGTCTCCTGCAACAGCCGC
CAGCCCTACGCCGTCTCCCGCAAGGCCGGTCACCAGACCTCGGCCGAGTCCTGGGGCACG
GGTCGCGCCGTCTCGCGTATCCCGCGTGTCG
>comp15226_c0_seq1 len=230 path=[17351472:0-79 17352242:80-92 17351565:93-115 17352018:116-116 17351588:117-118 17351590:119-176 17352324:177-197 17351669:198-229]
TTCCATGCTACTATAACATCATTCTATAATCGAAGAAAAGAATCAAATACAGTATTGAAC
TGCTGATGCTTAATGATATATCTACGGGAAATATATATGGCAGTGAAGAATTTTCTAATG
AGAAAATCAGTTCATGAAGAGTATCTGGGAGGCCTGTTACATACGCTCCCTTTCTCTGGA
AGGCAGCGAACAAACAAATAACAAGTCTCCTTCTTGCCGTCGCCGTTGGC
>comp15226_c0_seq2 len=221 path=[17351472:0-79 17352242:80-92 17351565:93-115 17352018:116-116 17351588:117-118 17351590:119-176 17352324:177-197 17352321:198-220]
TTCCATGCTACTATAACATCATTCTATAATCGAAGAAAAGAATCAAATACAGTATTGAAC
TGCTGATGCTTAATGATATATCTACGGGAAATATATATGGCAGTGAAGAATTTTCTAATG
AGAAAATCAGTTCATGAAGAGTATCTGGGAGGCCTGTTACATACGCTCCCTTTCTCTGGA
AGGCAGCGAACAAACAAACACGCACCAGCACCCCCTGCTCT
>comp15269_c0_seq1 len=646 path=[17452862:0-158 17453148:159-159 17453150:160-328 17453505:329-421 17453661:422-422 17453663:423-446 17453709:447-447 17453712:448-543 17454797:544-544 17454798:545-556 17453920:557-573 17453952:574-645]
GGGAATTCGATGTTGGAGTTAACGGAGACCCGCCATCGTTTACGAAACAGGTCGCAGATA
AATGTGGAGCAGATTTACGTTGAGGGCCTTCTGGGGACCCAAAGGATGAACGGGGTGTTG
TTTCAGAGCGAATAGAGCGATCACCAACGCGCACGTCTCTTTTTAAGATTGAGCGGCTAG
GTGTTTCCTACAGTAACTCAATTAGCGTGAGCCAAAGGGCGGAGCCACGGGCCAGTAAGC
TATTTAGGGTTTACATGGCTCGATACCGAAACGTGACCGGTACGACGTTCATTTCCTCTG
CTTTGGAGTTATCAATTCGTGACCCCGATCATCCAGTCCAGAAGTCGCGGCCCGAAGATC
AAAGACGCTACTGACTTGGACTGGTACGAGAGCCCGAGAGTTTAGTGTGCGCACCCCACG
TATTTTTTCGCGTCGATCATGCTTAGATTTTAACAACCCGCGGGCCGAAGTTTGATAAGC
GTGTTCTAGATTGGAACTTACCACTGTTAAATACACGACGCCCATCTCCAAATCGCACGC
AACAGGGGGCTTCCACCAGATACTCCCCAGGACAGGTGGAGATACCAACCACGAAGGAGG
TCTCGTGCTGAGCCTTCGTCGATATACCAAAAAAAAAAAAAAAAAA
>comp15447_c0_seq1 len=552 path=[17899523:0-371 17901930:372-375 17900177:376-448 17900284:449-449 17900286:450-551]
GGATGGAGCTGCAGAAGGAGGGGAATTCGAGCTCTTGATGATGATACTTAACCAAACCTA
CCACTAATGTAGTCATCTGTCTCCTTCTTCTGTGGATTTAGGAATATCTGCTCTGTCTCT
CCAAACTCAATTAATTTCCCCATTAAGAAAAAGGCAGTGTAATCAGAAACCCTACTTGCC
TGCTGCATGTTGTGGGTAACAACAACAATCGTATAATCTTTAGCTAACTCAACCATTAAC
TCCTCTATCTTTAATGTGGAGATAGGGTCTAAGGCAGATGTTGGTTCATCCGTCAATAAA
ACCTCTGGCTTAACCGCTATCGCTCTCGCTATACATAACCTCTGCTGTTGTCCTCCAGAG
AGAGATAGAGCGTTTTTATGCAGTTCATCTTTAACCTCATCCCACAAAGCCGCTTTCTTT
AAAGCCCACTCAACAATCTTATCCAATTCTTTTTTATCCTTAATTCCATGAATTCTTGGG
CCAAATGCAACATTATCATAGATGCTCATAGCAAAAGGATTTGGTTTTGAAATAAAAAAA
AAAAAAAAAAAA
>comp15605_c0_seq1 len=897 path=[18315010:0-37 18310889:38-896]
CCGGAGTGGATATGATCTCCCCCGCAGGCGGCAACAGAATGGAACGGAAGGAAAGTGTCG
ATGAAGAAATTTATGGCATTGCGCAATCGCGTGTGAATGTGAGTAAATTTTGTCGAGCTC
TTTCCATGCATTCTCTCTTGAGGGATGGACGAGCAAGTGCTGGTGAATCGGCAACGTCAT
TTCACCCACGATTGGCAAAGGCTGTTCATGTATTAAATAGTCTATTGTTAGATTAACAGA
TCCTTCTAAAGCATTTTCCAAAGGAACAAAAGCGAAATCAACTTCGCCTGCAACGGCTGC
ATCTATACACTCCGGAATGGTGCGGTAAGCAACATGTTCGGCGCCGTTTTGAAAACAAGA
ACTGACTGCTAGATGTGTAAATGTAGCTGCTGGACCTAAATAACCGACTTTCATGACGAT
TTTCTCTCCCTTATGCACCTGAACCTAATATTTCAACCTTTTCTACAAAATCAAACTTCC
TGAGCTTATTCATTAATGTATGAATGTCTTCTTCCATGCCGACGTACTGATAGACAGTGT
CACATTTGCTCTGCCTTGAAGCGGAATGGTCTGGTGAATGGAAAGAACGTTGCTTCCAGA
ATCAGCTACCGCCTGAAGAAGCTGAGATAACGCACCTGACCTATCCTCCAAATGAAAGAA
AAGTGTGATAATTTGTTCTTTTACCATGGTGTAGAATGGAAAAACAGCATCCCTGTATTT
ATAAAACGCACTTCTACTTAAATCGACCTTTTGAACGGCATCTGCTACTGAATCTGCTTT
TTTTCGATCAAGCAGCTTTTTGACTTCTAATGTTTTTCTCATTGCATCGGGCAATACATC
TTCACGGACAAGATAAAATGTCTCCTCTTTCATTTTGGAGCTTTCTTAGCTGTCTTA
>comp15605_c0_seq2 len=1356 path=[18310277:0-86 18310411:87-294 18315548:295-496 18310889:497-1355]
TTTTTTTTTTTTTTTTTTATAATTGGTAAGACTGTATGCACCCAGAAGCCTCACTTTGCA
GCCGAGTGCTTCGAGCTCCTGCATGGCCCCTGGAATCAATACATCATCAAACGCTTTCTC
AATATCAATAATAAAGAAATAATGGCCTAATCCGGTTTTAGTCGGACGTGACTCAATTTT
TGACAGGTTTAAATTTCTCCAAGAAAATGCAGACAGCACTCTATGCAGCGCCCCGGACTG
ATCATCCTGCGGCAGCATGACCATTAAGGTCGTTTTGGGCCTAGAGCTCAATTTTGAATT
CACTTCAAAAGATATGTTTTCATCGGGAGACAGGATAACAAATCTTGTATGATTGTCCCT
ATAATCCTGTATATCCCGTTTCACGATTTTTAATTCGTATGTAGAAGCTGCCATATCATT
GGCAATGACCCCGATATTCAGCTCGGGATGGTCACTGACAAACTTTGCTGCCGCCCCGGT
AGAATTGGCGTATTCATATGGAACGGAAGGAAAGTGTCGATGAAGAAATTTATGGCATTG
CGCAATCGCGTGTGAATGTGAGTAAATTTTGTCGAGCTCTTTCCATGCATTCTCTCTTGA
GGGATGGACGAGCAAGTGCTGGTGAATCGGCAACGTCATTTCACCCACGATTGGCAAAGG
CTGTTCATGTATTAAATAGTCTATTGTTAGATTAACAGATCCTTCTAAAGCATTTTCCAA
AGGAACAAAAGCGAAATCAACTTCGCCTGCAACGGCTGCATCTATACACTCCGGAATGGT
GCGGTAAGCAACATGTTCGGCGCCGTTTTGAAAACAAGAACTGACTGCTAGATGTGTAAA
TGTAGCTGCTGGACCTAAATAACCGACTTTCATGACGATTTTCTCTCCCTTATGCACCTG
AACCTAATATTTCAACCTTTTCTACAAAATCAAACTTCCTGAGCTTATTCATTAATGTAT
GAATGTCTTCTTCCATGCCGACGTACTGATAGACAGTGTCACATTTGCTCTGCCTTGAAG
CGGAATGGTCTGGTGAATGGAAAGAACGTTGCTTCCAGAATCAGCTACCGCCTGAAGAAG
CTGAGATAACGCACCTGACCTATCCTCCAAATGAAAGAAAAGTGTGATAATTTGTTCTTT
TACCATGGTGTAGAATGGAAAAACAGCATCCCTGTATTTATAAAACGCACTTCTACTTAA
ATCGACCTTTTGAACGGCATCTGCTACTGAATCTGCTTTTTTTCGATCAAGCAGCTTTTT
GACTTCTAATGTTTTTCTCATTGCATCGGGCAATACATCTTCACGGACAAGATAAAATGT
CTCCTCTTTCATTTTGGAGCTTTCTTAGCTGTCTTA
>comp15679_c0_seq1 len=361 path=[18488857:0-53 18488949:54-225 18489206:226-226 18489207:227-360]
CTAACCAAGTCGTACGCCCACGGCGAGGGCACGGACCAGTGGGGCGGAAGGGGTAAGACG
TGGTACTTTTTCACCGCTGCCCGTCACCTCCGCACTCGGCGGTCCAACAGCGAGAGAAAG
CGATCGCGCGTGATCGCCGGCGGCGGGGCAAATGGGTGCTGCACCTGGATAAACGAAGGG
CACAAGTATGAGGTGAAGGACGAGGGCGTCACCGTCGGGTACGCAACCCCGCTCTATTGT
GGCAACAGTAATAATGGTTATGCCGAGAGGTGTGGCTGGACCATGCTCGAGATCAGTCTC
CACAAAAAGGAGGGCAACAACGAGTTCGTGCTCTGCGCCGTTTACAGATCTAATCGTGCC
G
>comp15679_c0_seq2 len=240 path=[18488430:0-72 18488586:73-204 18490951:205-217 18490963:218-239]
TACACCACACCACCCCCACAGATCTCTGAACCCTTGGCGGCGACACCGCACCACACCACC
ACACCATGATGCCTTCAAGCCTGCAGGTGCGCCAGCTCACCGACGCAACCCTGGTCAAGC
ATCTGAAGCAGAGGGTCAGCGACGGGCAATTCAGCCTCGACGCCTCTCTCGGAGGGCCGA
TCCACGAGGCGGACACATATTCTGCCAGCCCCGCGGTCAACGAGGTTGACGCGGACGGCA
>comp15711_c0_seq2 len=231 path=[18565695:0-0 18563587:1-71 18563978:72-208 18565718:209-230]
GGTCGACGGCAGTGGCAGCAGGCGGCGCATGCAGGGCTCGGGCAGCGCCCCGACGTCTCA
CGCACGAGCTGCCTTTCGAGCTGCTACAGGTCGGCAAGCTGAGCAAGGTAATGGAAGTGT
GCCTTATATTAATAGGATGAGCATGGATGAAACCAGAAGGAGGGGCAATGGCAACCTCGA
CAATGAAGATGATGTTGTGATGAGGAATGTGTCCGCGCTCCAGGAGGCCGC
>comp15820_c0_seq1 len=289 path=[18820088:0-22 18819088:23-121 18819187:122-122 18819188:123-164 18819230:165-273 18820713:274-288]
TTTTTTTTTTTTTTTGTTTTTGGTTGGAGCAGAATGATTATTATAATCAGATCTGAGATA
GTGCCAGCGCAAGTTCTTCTTGGTGCTCTTGGGCGGTTTGGCATCGTCAGTGAGCTGAGC
TGCCAAACGCGGCCGTTGATAAAATAAAAGAAAGACTTGGGGTTGGGGAGCACAAATGAT
AAGTTTACGCATTTACACATGGAAATCCAAATCCCCAACTTAACTTGATGAGTATTTACA
CATGGAAGGAATTTAGGGAGCCAAACGGAGCACTTGCCAAGGAGGCAAA
>comp15838_c0_seq1 len=545 path=[18862308:0-215 18862715:216-260 18862796:261-511 18863097:512-517 18864656:518-544]
GGGAATTCATAGACTAGCCTGCCGGTCAATAACTGATGACGCGGAGTCAACCTGATAACC
CATAGCGGAACAGTCTAACCTACGCGAGATACGTCTTACCGCACATAGGTAACCTATTCG
TGACTAGCAGGCCTTATTCCGGTGCTATGAGTATCTTACCTGGTCTAGGTATCTAATTCG
TGGGTCGGGTACTACATTCGTGCGATGGGTCCTCGCTTCGTCTATGAGGTCTCGTCTTCG
TGAGTGCAATGTATCCGAAGTCGTAGTGATAATATGGAACTAGGCGCGATTTGACGAACG
TATGCCGCATATTCGGAACGTCGCCTGGAAATTCGCCACCTAGATCGAAATTATCGGAAC
TCGTCGCTTATTTACGAACCTTGGGAGCCGTTCCTAAAGCTGAGTCTGGTTTCTTATTAG
CGAGGAGCATTTCGTGAATACTGAGCCGAATATCGTAAGACACCCGCGAGCGACTGTAAA
CTAATCGGGGAACTTATTATAGGGCCGGTCCAGTCTTGAACGACGTAAAAAAAAAAAAAA
AAAAA
>comp15838_c0_seq2 len=302 path=[18864372:0-17 18862796:18-268 18863097:269-274 18864656:275-301]
CAAATTACCCAATCCTGACGTAGTGATAATATGGAACTAGGCGCGATTTGACGAACGTAT
GCCGCATATTCGGAACGTCGCCTGGAAATTCGCCACCTAGATCGAAATTATCGGAACTCG
TCGCTTATTTACGAACCTTGGGAGCCGTTCCTAAAGCTGAGTCTGGTTTCTTATTAGCGA
GGAGCATTTCGTGAATACTGAGCCGAATATCGTAAGACACCCGCGAGCGACTGTAAACTA
ATCGGGGAACTTATTATAGGGCCGGTCCAGTCTTGAACGACGTAAAAAAAAAAAAAAAAA
AA
>comp15919_c0_seq1 len=1061 path=[19052982:0-443 19051654:444-571 19051886:572-572 19051887:573-594 19051922:595-595 19051924:596-716 19052157:717-744 19052202:745-1008 19054857:1009-1060]
AACGCACGGGCCATTTTGCTAGTAGTATATAAATACATTTAGAATGATTACTTAGTATAT
ATAGTACCGCATGCGTAGTATATGGTTGCTACAAAAAGTATACAAAATGCATGGCGGAGC
TACATACGTCGGGGAGTATGTTAGAAGAGGGTTGATAAAACTAGGTGTTCACTTGTCGTA
CCCGCACGTACCACATATATACCCTTTCATTGGCGAAAGCTGGTTTAAAAATTCCAGGTA
CAAATCATCGTTTTAGGACCAGTCACATGTTCAAACGCGGTGTATGCCAACCCATTCGAC
ATTTGTACTCACATGATTTTTTTTCCTACTAGTCGATGGTAGGAATTTTATACTATGTTG
TATGTAGTATTTTAAATCGAAAAGTATGTGGTAGATATATATGGTTCTAATTAATAGCAC
ATATATCGCAACTTGTGAGACTACAGGCTGGCGCAGCTATCATCCATCGTATGGTCTCCC
ATACAACCATGTTATTGTCCAACATGATTGGCCCAGTTGAACAGGTGGAGTTGTTTGGCC
ATCCACTTGCCTTCATTGCACCCAGCCAACATGGGATAGCACAAGCCATAAATGTAAACT
ATCAGAGTTACGTCAACACAGTGAGGCTAGTTCTAGCGGTGGACGAGGCACAGTTTCCAG
ATTGTTATCATCTTCTCGACGACTTTGCTGAATCCCTCAGACGTATTAAAGATGCAGCTA
CGAGCATTGTACAACATAACTCCAAGCATAGCCGCCATATCAGATTCTTAATAAATTTGT
AATGATAATGAATTATATTTCTCTGCAACATCGAGAAATTAATTATGCACGATTTACCTT
ACCATGGAACTTCAACTCCAAAATTTCGCAAGGACAAATCCTTATGTCAATAGTGCAAAA
AATGACTCAAGGTGGGATTTGTCCCTTTTCATCGTTCCATGCATGAAATTAATTTGGATT
TGAATCTTGTGCCAAGGTTCGTACAAATTACACATGTAATGCTGTAAAACATTCAAATAA
AATCATCGATCGTTATTTAGTGGTTGCTAAAAAAAAAAAAA
>comp15919_c0_seq2 len=1199 path=[19050608:0-581 19051654:582-709 19051886:710-710 19051887:711-732 19051922:733-733 19051924:734-854 19052157:855-882 19052202:883-1146 19054857:1147-1198]
GCGACGACGGCAGCTGCCTTTACAGGCTTTGGCCCTTGCTCCTGCTCGCTTGGAACACCA
TGTGGGACCTTGCAAGCTTCTTGGCCATCATACTGTTCCGGAAAGACACGCATACCATCT
TCACGGCCACCATCAACCACGACCACTGCACTCAGCGGAAGCGCATCGTGCACACCAGTC
TCAGCCTTGACGACGTCAAGTTCGTCAAGGATGCAATCAGCTGTACAGTTAACGATGTCT
TGGTTGGAGTCACTGACGCTGCCCTATCACGATACTACTATCGAAAGTCAGGTGACACTG
AAACTTGCAAGCGTATCCGTTTCCGATCAATCCTTCCCGTGAATTTGAGGGCACCTACAG
CATTGCATGCATGTGTCAATATGATAGAGTCTGGAAAGGGAAGTGCCGTAAAATGGGGAA
ATCAAGTTGGCTTCATCATCCTTCCAGTACATATAGCCATGCACAATGATCCACTAGATT
ACATTCGCAAGGCCAAGAATATCATGAATATGAAGAAGAACTCATTAGAAGCGCTATCCA
CGTATATGGTTGCAGAATTGTTCCACAAAATATTTGGATGGAAGGCTGGCGCAGCTATCA
TCCATCGTATGGTCTCCCATACAACCATGTTATTGTCCAACATGATTGGCCCAGTTGAAC
AGGTGGAGTTGTTTGGCCATCCACTTGCCTTCATTGCACCCAGCCAACATGGGATAGCAC
AAGCCATAAATGTAAACTATCAGAGTTACGTCAACACAGTGAGGCTAGTTCTAGCGGTGG
ACGAGGCACAGTTTCCAGATTGTTATCATCTTCTCGACGACTTTGCTGAATCCCTCAGAC
GTATTAAAGATGCAGCTACGAGCATTGTACAACATAACTCCAAGCATAGCCGCCATATCA
GATTCTTAATAAATTTGTAATGATAATGAATTATATTTCTCTGCAACATCGAGAAATTAA
TTATGCACGATTTACCTTACCATGGAACTTCAACTCCAAAATTTCGCAAGGACAAATCCT
TATGTCAATAGTGCAAAAAATGACTCAAGGTGGGATTTGTCCCTTTTCATCGTTCCATGC
ATGAAATTAATTTGGATTTGAATCTTGTGCCAAGGTTCGTACAAATTACACATGTAATGC
TGTAAAACATTCAAATAAAATCATCGATCGTTATTTAGTGGTTGCTAAAAAAAAAAAAA
>comp15919_c0_seq3 len=349 path=[19055124:0-23 19052157:24-51 19052202:52-315 19052636:316-348]
GTTTGTCCGAGGGTTGTATCATTCCTACGAGCATTGTACAACATAACTCCAAGCATAGCC
GCCATATCAGATTCTTAATAAATTTGTAATGATAATGAATTATATTTCTCTGCAACATCG
AGAAATTAATTATGCACGATTTACCTTACCATGGAACTTCAACTCCAAAATTTCGCAAGG
ACAAATCCTTATGTCAATAGTGCAAAAAATGACTCAAGGTGGGATTTGTCCCTTTTCATC
GTTCCATGCATGAAATTAATTTGGATTTGAATCTTGTGCCAAGGTTCGTACAAATTACAC
ATGTAATGCTGTAAAAACATTCAAATAAAATCATCGTCGTTATTTAGTG
>comp15985_c0_seq3 len=580 path=[19223479:0-17 19223535:18-91 19221417:92-352 19221793:353-353 19221794:354-579]
ATCAAGTCGGTGAACTTAGGGGGATCAAGTCGGTGAACTTTGACCGAGGAGCAATGCCTG
AACTCGAGCAGCTCAAGGTAACTGATGCTTGTAAAAGAGGTGGAATTGAGTTCTTTGGGC
TGGATATCCTCCCGAGCATCAAGGAAGTCTTGCTTAGTGTTCATTTCAAGATGGACCGTG
CTGGGACGGAGTTAGAGAGGGAAGCACGGCTCAAGGAGCAGTTCCGGACTCAGCTTGCTA
GAAATCCAAAGAAACCCGTTCTGAAGATGGAATGAACTTTTTTTAAGCCTGGACTTTAAG
AGTCTGAAGAAACCTGTTGTGAAGATGGAATGAGCTATGAACTCTGGATTCGGCCCTCCC
CGGGTGATGACCTGATGATTGGCTATTGAACAATATTTCTTCCTTTAGTCTTGCAATTTG
TTGCTGTAAAGTAACAATGGGCTAAGTACTCGATGTTAATTTGCAATCTTGTTTTTTTGC
TGTGTTGGATGGCACATGTGTACAGTTTAATTGGCTGTGCTTTCTCTGAAAATGGAATTA
GCTATGACCTGATTATCACAGAAAAAAAAAAAAAAAAAAA
>comp16055_c0_seq1 len=478 path=[19368060:0-63 19368184:64-114 19368266:115-175 19368373:176-176 19368374:177-237 19368469:238-271 19370187:272-272 19370188:273-277 19368537:278-349 19370124:350-350 19368651:351-477]
GGGCGGAAGCTACCTATCTGCGATTATTGAGTAACATGAAACTGCTACAAACATTGGAAT
ACTGCAGTGCCCAATTTCATGGAAAACAATCACACTTCTGAGAATTTGCTTTGGACAGAA
GCCAAAAGGAGCAAAGGAAATAGTAAGGGGTTACTGATAACCGAAGTCAATATCAAGCCT
TGCTAATCTATGGGGAGAAACATCTTTTGCCCAAACAATTTTTTGTTTCTAATCTAATAC
GATATGCACAGCAGACAGTTATGGTATCTTCCTTTTTCTTGTGAGAAGTCTCCAAGAGAG
TTAACCATAACAATTCAGCACTGCCATCTCTGGACAAAAGTTTTGTTGTGTTACGTCACC
TAGAGCTTGCCTTTTTTTGGACTGAACCTGTACGGGAGGCCACAAAAGTAAATTTTATTG
AAGACAAAGTGCTTATACCTATGGTCTCGAGATCTGTAATGATATGCACAGCAGGCTG
>comp16055_c0_seq2 len=253 path=[19370048:0-13 19368469:14-47 19370187:48-48 19370188:49-53 19368537:54-125 19368651:126-252]
GCGGGTGGTGGCTCACGATATGCACAGCAGACAGTTATGGTATCTTCCTTTTTCTTGTGA
GAAGTCTCCAAGAGAGTTAACCATAACAATTCAGCACTGCCATCTCTGGACAAAAGTTTT
GTTGTGTACGTCACCTAGAGCTTGCCTTTTTTTGGACTGAACCTGTACGGGAGGCCACAA
AAGTAAATTTTATTGAAGACAAAGTGCTTATACCTATGGTCTCGAGATCTGTAATGATAT
GCACAGCAGGCTG
>comp16055_c0_seq3 len=427 path=[19368060:0-63 19368266:64-124 19368373:125-125 19368374:126-186 19368469:187-220 19370187:221-221 19370188:222-226 19368537:227-298 19370124:299-299 19368651:300-426]
GGGCGGAAGCTACCTATCTGCGATTATTGAGTAACATGAAACTGCTACAAACATTGGAAT
ACTGCAGAAGCCAAAAGGAGCAAAGGAAATAGTAAGGGGTTACTGATAACCGAAGTCAAT
ATCAAGCCTTGCTAATCTATGGGGAGAAACATCTTTTGCCCAAACAATTTTTTGTTTCTA
ATCTAATACGATATGCACAGCAGACAGTTATGGTATCTTCCTTTTTCTTGTGAGAAGTCT
CCAAGAGAGTTAACCATAACAATTCAGCACTGCCATCTCTGGACAAAAGTTTTGTTGTGT
TACGTCACCTAGAGCTTGCCTTTTTTTGGACTGAACCTGTACGGGAGGCCACAAAAGTAA
ATTTTATTGAAGACAAAGTGCTTATACCTATGGTCTCGAGATCTGTAATGATATGCACAG
CAGGCTG
>comp16075_c0_seq1 len=319 path=[19421096:0-22 19420284:23-156 19420465:157-219 19420598:220-220 19420599:221-253 19420636:254-268 19420651:269-318]
GACAACGAGTGGGGATACAGCACGGCCCCCCTGCTCCGTCCGGTCACTGCTCCCGCTGTC
CCATCTGTCCGAGCGCGTGCGTGTGTTGATCCGTCGCTGGGTTTGGTCTGTGTAGTTAGT
ACAAGGCGATGTGTATGAATGCAATGAGGAATCATGCAATCAGCGTTTATGTTATCTTGG
CTGCATCTCTGTCAGTACATTCTAGGTCCTACTCTTCTGCTTTTTTACTGATGGTTGTGT
GATTCAGTGACGCTGTATTTGCTTAATTCAGTTTTTTTAGCTGAATGAGCGCCAGAATTT
GGCTATGCAGAAACGTTCT
>comp16075_c0_seq2 len=326 path=[19420242:0-29 19420284:30-163 19420465:164-226 19420598:227-227 19420599:228-260 19420636:261-275 19420651:276-325]
GGGCCGCACCCTCTACGGCTTCGGTGGCTAGGCCCCCCTGCTCCGTCCGGTCACTGCTCC
CGCTGTCCCATCTGTCCGAGCGCGTGCGTGTGTTGATCCGTCGCTGGGTTTGGTCTGTGT
AGTTAGTACAAGGCGATGTGTATGAATGCAATGAGGAATCATGCAATCAGCGTTTATGTT
ATCTTGGCTGCATCTCTGTCAGTACATTCTAGGTCCTACTCTTCTGCTTTTTTACTGATG
GTTGTGTGATTCAGTGACGCTGTATTTGCTTAATTCAGTTTTTTTAGCTGAATGAGCGCC
AGAATTTGGCTATGCAGAAACGTTCT
>comp16117_c0_seq1 len=514 path=[19503033:0-336 19503797:337-337 19503799:338-380 19503867:381-425 19503930:426-482 19504685:483-483 19504686:484-484 19504052:485-485 19504053:486-513]
GAATTCAGCTAGGATAAATTGACCCGTATGAACTGTTGCCGGCTCGGAAATGTTAAGGCT
CTGCGCACGCACTTTATCATTCGCAGCCTGTTCTGTCAGCGGGTCAGCCTAGGTTACGGT
GGAACCACTCGGTATCGTGCAGACAGGGATCGTAAGGCGATCCAGCCGGTATACCTTAGT
CACATATACTATCGTAATATTGGCGGTTGCTGACAAGTAAATACGGCTAAACCGGTCGTT
GACCAACCACTCTCGCGGGGGTCATAAATATCACTGAGCCCGGGAAGTACCCCGTGACAG
ACATACGAAAAGCGTGATAACGTATTCGTAGGTATTATTTCCGTTAGCTGGAGGTAAAGG
GGTTCTGGTCCTAGCCGTGTTATGTCTATTTATGAGATGGTAAGCTCGTCACCAACTCGT
CACGCGATCGAAATAGCTTGGACTAATGTCCGGCACATAATCAAGTCTACATCAATCATG
AATGGTTTCTGATTTGCTACCATCAGATATCATG
>comp16174_c0_seq3 len=361 path=[19636486:0-13 19636519:14-28 19636546:29-252 19636981:253-360]
TTTTTTTTTTTTTTTTTTTATGAAGAGATCTCCTTAAGATAGATGAAGATGAACAACTAG
CGAATCACCAACGTACACACCCTGCCCCACCATGACAGGCACATTGACATGGACAAATAT
CGGCTTGGCTGCACCCTGCACAGATCTGGAAAACATCCCTTCCACTACGACGTGTACAAG
AACTTTGAAGGCTACGAGCGTACAAGGAAACATATCATCCTAACTAGCTTGTTAACTTCA
CCTTGATGAGACGCAACCTGCGGCAGGATCCAACCACCGCGGTCATTTGGCGCCGCGGCC
GGCTGAAGGCCGGGAGGGTCCCCGGCGGTTGGACTCGACGGCGCTGTCGGGGAGGGGGCG
A
>comp16174_c0_seq4 len=726 path=[19636486:0-13 19636519:14-28 19636546:29-252 19638392:253-303 19639890:304-304 19638443:305-372 19638511:373-387 19638526:388-410 19638549:411-579 19638844:580-606 19638902:607-607 19638904:608-617 19636981:618-725]
TTTTTTTTTTTTTTTTTTTATGAAGAGATCTCCTTAAGATAGATGAAGATGAACAACTAG
CGAATCACCAACGTACACACCCTGCCCCACCATGACAGGCACATTGACATGGACAAATAT
CGGCTTGGCTGCACCCTGCACAGATCTGGAAAACATCCCTTCCACTACGACGTGTACAAG
AACTTTGAAGGCTACGAGCGTACAAGGAAACATATCATCCTAACTAGCTTGTTAACTTCA
CCTTGATGAGACGCAACCTGCGAATCACATAGAGCAAAAGCAAAGATAGAGATGTCAGTA
GTAGTTTTTTTTTTCGAACCATGCCTTCTCTTACGATCTACACGTATCATCGTCTCATCT
CGATGTGAAGTCATGCGTCAATTGAAACGTCGTTCGTTGAAATTATTGTGGATTTCAGAA
ACAAATCTACATGTAAAATGGTGAAACGAATCTACATGTAAATTGTAAGAGGCACGTCAT
GTTTATGGTAGTACACCATTCATACAAGTTGATCGGCGCGTGGTAATAACATCTGCAGCG
CGTGTGTGAGTGAGGTGGCGTACGTATAACGCGCCGGCGCCGCGCGGAAGGAAAGAATGG
CCGTAGGCACAGATCGACCAACCTGCGGCAGGATCCAACCACCGCGGTCATTTGGCGCCG
CGGCCGGCTGAAGGCCGGGAGGGTCCCCGGCGGTTGGACTCGACGGCGCTGTCGGGGAGG
GGGCGA
>comp16195_c0_seq1 len=565 path=[19685195:0-160 19685571:161-161 19685573:162-239 19687161:240-240 19687162:241-246 19686619:247-247 19685794:248-258 19687172:259-277 19685875:278-284 19685895:285-564]
TCTTTTTTTTTTTTTTTTTTAATCTAGCCTAATGTGCGAGAAAGAGACGTGGCCCAAGTC
ATGACACGCGAAGCGATACCCTACGCTGATGACGCTGTTTTATAGCCGTGAACCCGATGC
GGCTGTACGGATTCTGAGATTATGCGACTCTTGACGAACGTCATCGCGTGTCAGTGCTTG
TCCACCGGATACACTGTTGAGCCGACCCTATTAGCTGATATTCTACACGAGAACGAGGCA
CGACTTGCCATCGTAGAACTGCACGAGTGCTAAGATCTGAGCCGTTTACCAAAGAGCGCA
ACGTATCTAGGATTGAGCAGTAATTTGTGCGAAGCCGCTCCTAGAGAGAGTCCACACACG
CTAATAGCGGCTTAACCGGCGCCGGACTTAGGACTATGGATAAGTCATCTAAAGCGTCCG
ACGAGCTAAGGTACTTGAAAGTCCCATACGACAAGTTGAGACCGAGGGTACGACCTTAAT
ACGCCGTATATGGTCATTGGTCACCCGAGTTACGATACTTCGAGATTCCCATACCCGTTG
TTCCCATTTTAGATTAGAGCCTTCT
>comp16195_c0_seq2 len=363 path=[19686825:0-56 19687172:57-75 19685875:76-82 19685895:83-362]
GTTCCCACCTTTGAGGTTCCGCTTTAGGCTCTATGAAGCATCTCTTGCCTTAGACTTTGC
ACGAGTGCTAAGATCTGAGCCGTTTACCAAAGAGCGCAACGTATCTAGGATTGAGCAGTA
ATTTGTGCGAAGCCGCTCCTAGAGAGAGTCCACACACGCTAATAGCGGCTTAACCGGCGC
CGGACTTAGGACTATGGATAAGTCATCTAAAGCGTCCGACGAGCTAAGGTACTTGAAAGT
CCCATACGACAAGTTGAGACCGAGGGTACGACCTTAATACGCCGTATATGGTCATTGGTC
ACCCGAGTTACGATACTTCGAGATTCCCATACCCGTTGTTCCCATTTTAGATTAGAGCCT
TCT
>comp16488_c0_seq1 len=1997 path=[20477403:0-437 20478260:438-438 20478263:439-575 20478553:576-1124 20479664:1125-1125 20479666:1126-1193 20483185:1194-1194 20479790:1195-1264 20479929:1265-1265 20479931:1266-1313 20480022:1314-1314 20480024:1315-1996]
GGGAATTCAAGCGTTCACAGCTCGGCAATACCTGTGACGAGCTGCTCGCAAGATTTACGC
AGTGTGGCTATACTTGACAGTGATGGCGCTTACTTCAGATGTATGGGTGATACTTCGCTA
TATGGGTGGTCACTTCTCTATGGCGCGTGACAATGTACTATGGAGCGGTCAATGTCAGTA
CGGATCGCGTCGATCTAGGTGACTACGCACGCCTCTGGAGTAAATCGAGTGCTCCGTGCG
AAATACGCGGTCATCGTGCGAATAACCGAGTCATCGTGAGTAGTATGAACGTGTCGTGTT
ATGCAGCGGTATGTCGTGCTATAATGGCGTCTGTCGTGCTCATAAGGTTCCTCTGATGTG
CTAGACGTGTCCATCGAGCTGCATAGCTATACTTCGAGTCACTTGGGATACTTCGATAGC
GTTGTGAATAGTGTCGTAGGCTCCCGGGCACGTTGTTAAACTGTTGCCGCCAATTCAAGA
TTAGTCCAGCTCGTACTATCGAATACACCATCGTCGTATCGAATAATCGCACCTCGTAGG
AGTCGGTTGCCACTCGTTGATAGTCAACCAGGCTCGTTAGATAGTAGCCCAGATCCTACG
AGATGAGCTACGTAACTACAGTGATAGCATATAGGGTACGCTAGAATGCCAGGTCGTAGT
CGAATTAGTCAGGTTGGATGTCTACTAGTTGACTTGGAGTATGCCATGAAGACTCGTCCC
TCGATATCAATACTCGTCCGCAGGTGAACACTGTAGTCGGTGCTAGTGCCCACTTCTCGG
TATGTGTCCTCAATTATCGAGTAGGATTCTAATCAATCGTCGCGGCTCACTAATTGTCTG
CGGTGGCTACTAATGGTTACGGTGCCTGACTAATCGTGTAGGTGTCTAATACATCGTGAT
ACGGGCGATATAATGCTCGATACGGCAAATATAGCTCCGTCCGGTGGATCCAGATCGCAG
GGTATCGCATCGACAGACCTGGTATCGTCGTGACGAACGTGCTACTCGCTTATCGGGCCT
GCTACATCAGTGGCGATGTTCGTAACCCTTAGCCGATCTTCTTACTTACGAGGCTACTAT
TCGATCAAACTCGCCTATCTGGTAATAACTGCGGTGATCTGGTAGCCACTACGTGCGCCT
GGTAGCAAATACGGCGAGCTGGTATCACTATCGGCTCAGTGGTCCGACATAGTGCCCCAG
TGGTTCGCATAACTGCCGCTGGGTCCAATATAACACGCAGTCGTCAATCATACGAGCCGA
TGGTCGGCAATAGCGCCTGTGGTGACACTATGCCACCTCTGGTCTAATATAGCGCCCTGT
GGTCGTATAATCGAGCGCGTAATCGTATATCCGACTGTAGGTGCGTAACTCGCGACTAGG
TGGCTCTAATCTGCGTTGGTTGTCGCTCACAGTGTCTGGTGTTCGATACCCGGATCGGGT
TCCGTAATCTTGGCATCGAGGTTTCGTACATGTCACGCGGTCTCGTTCATTCTCGGTGGT
GCTCAGTACATCCAGTGGTGAGTCGCTACATCACACGGTGATCCGGCTAAACCTCTGGGC
ATCCGTATTAAGCGACATTCCTACGACTTATCAGCACGTCCTACGGTATAACAAGGCGTG
CTACGGTCTAACGACGCTGGTAGCAGTCTATCAGATCGCTAGTACGAGTTAGAGATGCTT
AGTACGCCTTCGAATCTATGATGCTCGTGCTCACGCGATGCACTCGGATTATGGCACATG
CACTCGCGTAATGACGCTGCATCGCTCAGTATGATCCATGAGCGCCGTGAATGACGCATG
AGCCTCGTATCGAGTGCATGAGCTGTCTTTCACATGATACATCGCTCTAAATCATCATGC
GACAGTCTCGACAGCAGCTCAGCATCTATGCATCATGTGCCTCACTAGGACATCATGCTC
GACTCTGAGACACTGATCGAGCATTAAGACTCTAGAGCGGCCGCCGACTAGTGAGCTCAA
AAAAAAAAAAAAAAAAA
>comp16580_c0_seq2 len=583 path=[20734660:0-23 20734766:24-119 20734862:120-120 20734863:121-395 20735138:396-582]
AATGAAGAAACGGGAACTAGGGGATCACTGCATGGGCGACTTGTCCTTCCTTGGCCTTCA
CAATTGGCACCAAATCATCGAGTTAGTGTTTCCTTAATTCATAGTCATCATCAATCATCC
AAAACCCTTGCTGAGCAACTTCGTCAGGCAGTGCTTTCAAATACCAAATAAAGTCCTTAG
GAGGACCATCATTCCCAGAGCCATGCTTTAATATATATTTCCCTGCAGCATTTATATCTT
GCTCATCTAAGTTGGCAGGTATGTTGGACACACCCCGTGAACTTGCTGAGGTTGAACGTG
AGAGTGAGCTTGAGCCTGAGCATGATGATTGAAGGAAAATCGAACCGTGGTGTGCAATAT
AAAATTCAACGAGTTTGTAAGGCTCGCTTGGAATCTGGGATGCAAAATTTCATTTCAAGT
TAACAAACAAAACATACAGTGTACCAGCAAAGACCAGACGCAGATAAATTTCAGTATACT
GGAAATGATTGGGCTCTGATTCTACTTGGTCAATTAGATGATCAATGAGAGCTAAGGTGC
TATATCTCTGGTGGAGAACTTGGCACGTGCGAAATAATGTAAT
>comp16748_c0_seq1 len=720 path=[21189464:0-249 21189714:250-250 21189715:251-391 21189982:392-392 21189983:393-398 21189997:399-594 21190464:595-595 21190467:596-647 21191725:648-657 21191731:658-672 21190673:673-719]
AACATCGTTGTTTAGATTGCTTTAATTACTATAGATTGCATGCAGAAGTAGGGCTTTACA
AGTTTGTTCCTAATTCCGTTGAACAATAGCGAATGTATGATGGTCGGTCATTGCCGCAAC
CCTGAAGCAGTGAGCGTGGTTGAGTAACCACGTACTAGAAGTCCAAGGATGGTTGCAGTA
GCTAGCTCAATTGCCATTGCTGGAATAGTGTCGGTAAACCACGCACCGGGGAGCCGCGTT
TCGTTGCGATAACCTCATATAGTCCCAGTCTCGGACGCGAGCACCTGCAGCGTAATTAAT
AAGGTCAGGCTATGATTCACCACCGTGTAGGAGTTATGCGCCTTATCGCGAAGGTAGTTA
CTCTTGCCAGTGGGCATGAAATTGCGAGCTTGCCCTAGTAGCGTTAGTACCGTCATAAGC
CACTCTAAGAGATCGAAATTTTATACAGTAGTACTAACAGCAGACCTGCAATATCAAAGT
TATAAGCGCGTCGACACGCCTCGTCTAAGAAAAACTACTTCCATTAAAGTTCGAGGACAA
ATGCGGTCTGATTCAGTCCTATAGCGAGGCCATTGCAGTGTGGTCTGCCGTGGTCGGCTC
GATAATACCATGATAACTACTGACTGCGCAGTTGTAGCGACCGCAATGGGGAGTGTGTGT
TCTTTATTTCAACTGCGTGGCTTATCCTACTTAGGAGTTGTGGATACCAGATTATCTCGC
>comp16748_c0_seq2 len=343 path=[21191064:0-21 21189997:22-217 21190464:218-218 21190467:219-270 21191725:271-280 21191731:281-295 21190673:296-342]
ACCGTTGTCAACGAGAAGGTCAAGCGTTAGTACCGTCATAAGCCACTCTAAGAGATCGAA
ATTTTATACAGTAGTACTAACAGCAGACCTGCAATATCAAAGTTATAAGCGCGTCGACAC
GCCTCGTCTAAGAAAAACTACTTCCATTAAAGTTCGAGGACAAATGCGGTCTGATTCAGT
CCTATAGCGAGGCCATTGCAGTGTGGTCTGCCGTGGTCGGCTCGATAATACCATGATAAC
TACTGACTGCGCAGTTGTAGCGACCGCAATGGGGAGTGTGTGTTCTTTATTTCAACTGCG
TGGCTTATCCTACTTAGGAGTTGTGGATACCAGATTATCTCGC
>comp16757_c0_seq2 len=335 path=[21212522:0-34 21212557:35-165 21212688:166-221 21215251:222-231 21212754:232-311 21215908:312-334]
TTTTTTTTTTTTTTTGAGAAACAAATATCTCACATATGACATTGAACCAATATTCTGAAG
TAAAATCGTAACACCAAACAATTTTTAAGGAGCCTCTTTTTACAATCAAAGGGGTCTCCG
GTCACTTGCATTAAAATTTACGACATAGCCTCCGGTCACTAACCTTTAGGGGCAGCTTTT
TACACAAGTGTGCATACAAAACTAACCTCTCTAAGAAGAAAAGACACACCAAAAGAACAA
AAGGCTTGGCTGGACTCAATTTCTGACAGGAGGCCCATAATCTCCAATCTGTTATGTTTT
CTTGAGTTCCATTCCAATCCTTCGTCCAAGAAGTT
>comp16827_c0_seq1 len=790 path=[21417588:0-159 21421170:160-160 21421171:161-174 21417762:175-296 21417884:297-297 21417885:298-453 21418041:454-454 21418042:455-523 21418111:524-524 21418112:525-668 21418256:669-789]
TGGTGAAAATAGTTAAACATAGTTCCGCCGGATAAAGGCTTCTTCGGTACTATACAAGTT
GTCTACGCACATTTGCCTTGGGTATTAAACTCTAGTAGGAGCGAAACTTGACATATCAAA
CCTCTCTGGAGAGGCATCTCCCAGACATTACGGATGATCAGGTCTCAGCGAATCCTAGCT
GTGCGGATAATTTGTGGCCCGCACAACCGCAAGACACCGCCGTGTCTATTCCACAAACTT
CGACATATCAATAACGCAGTAACAACGTTAAGTAGGGGGACAGGCAGTGCGTCCTAAGGG
GCTTGAGGTCGCCCGATTCGCGATCTAATCTTAACAGACGAGGTGGCGTAAGATGTACCT
CGTTCAATCTAAGTATGAATTTGTCCGCTGGGTAATGGTGGAATTAAAGAACATGCGTAA
AACGACCTCGTTGTAATTTGGGTCGGCCCGTCTCGGCAAATTTGCCCTTGCAGTGAAGCT
CGGATTGGATGTCTCGTAAGGAATACTTATTGCGGGTGGTACGCAAATTCGCAACCATGT
GAAGTAATGTGAGCGTACTTCACCTGCTCCGGTACAAGCCGCCATGTGCTCATGTTGGGA
ACCTCCTGCGTAACAACCGGACGCTTGCGAAAGTCATTCCCCTATCGGTACACTATTGGA
AAACATGACAAACGTATAATGCGTGATGACCGCAACAGGTGTAAGTGCACCAACTAGTAT
TGGCTCCTGTCCACATGGTCGGGTTTTCCGCCCCCAAACATGCAAACATCCGAAAAAAAA
AAAAAAAAAA
>comp16862_c0_seq3 len=307 path=[21536851:0-22 21537186:23-32 21533116:33-306]
AGGAGAGGTGCTCACAATACTGCTTGGTCATCATGCTTGTTGCAGTTGCAGGGCTTTTCT
TAGTCTTTCACAATGCCAGTCCTGTCGATTCCTGTTTTTATATTATTCAGCTAGCCACTA
TGTTCTGTAACTCCCATGGTTTCTTGACTTGGCAAATGTATTGTGTACAAGAATATTTAT
CTATATTGTCTCCAGGAAGTGATCGTCCTGCACTGCCTCTATGAGGAATAATAGAATTCT
TATGTAGCAGCTTGTACAAGAAAGCACATTCTGTATGTGCCATCACTGTTTTGATTTTCT
TTTGATC
>comp16885_c0_seq1 len=403 path=[21603424:0-89 21603567:90-170 21604797:171-172 21603719:173-175 21603724:176-180 21603732:181-204 21603771:205-277 21603899:278-278 21603901:279-308 21603972:309-341 21604024:342-402]
ACCAGCTCCTCCGCCTCCCCTGCCACCATAGTTTCCTCCAACCTGAGGCCCAGGCGGGCC
TCCAGGTGGACCACCACCACCTCTACCACCACTCTTCTGCATACCTGAATTCTGCTGACC
CATCGGTTGGTTGTTCTTGAGCTGAGCTTCACCCATGCGGCGTACGGTGTTGGGCGAAGC
AAAGGCCACGACACAGGGGCGACCATTGAAGGGGTGTCCGTTCATGCCCTCCTTGCAGGC
GGCAGCGGCGCCAGGGTCGAAGAAATCGACCTGGCAATAACCCTTGGATTTCCCGCTCGC
CTTCTCATCAAAGAACCTGACTTCCTTGACATGGCCGTACTTGACCAGCTCCGCCTCCAG
ATCCGCGTCCGTCGTCCACCAGTGGAGGTCCCCAACGAAGAGC
>comp16999_c0_seq1 len=323 path=[21950140:0-22 21949493:23-79 21950576:80-86 21950534:87-88 21950579:89-97 21950546:98-103 21949574:104-221 21949692:222-222 21949693:223-322]
TCCTCAAATAGCAACTTCTGTCCATTCTGCACGAGTACCCTGTTGACTTCGAAGTTGAAC
TAAGGATAACAGATGAAAGTGAGTCTCAAGATAAAGCATTGATCACTTCTACTAACCACC
ACCATTTTTGTGGTGATACTGCTCTTTTCCTTGGGTGCCTGTGTTCAGCAAAGTTAAACC
TCCAAACTGTTCGTAGTGCGGTCCAGGCCACGATATTATCAGTTCGTTGTATTCGGCTGT
CTACTTTTGAATTTGGAGGGCAAATTGCTTGTTCATTTTCTGATTCTAGTGAAGATCAGC
ATAAAAAGTTACACAGAATCTCA
>comp17030_c0_seq1 len=951 path=[22038573:0-219 22036715:220-309 22036805:310-310 22036806:311-517 22037014:518-617 22037114:618-950]
CTTTTGCTTTCCTTCCCCTTTCAATGCAAATCATTTAGCTTCTACACATCATTACGAGCA
TCCACCTCGAACCGCAACGACAATGATCGGGACTTCCGCATTCCTTTCCCTTCCGATGCC
TAGAAGAGGTCCGCTCCACATTTCTTAGAGGATATCTCAGAAGAAGAAAAATAAAGAGCC
ATTGAACAAACAGGTCGATGGTGCAAGAGCATATGTACATCAAATCCTTGAGCCTCCGCA
CGCTCCAGCCTCTACGACTCTGCTTCAAGTCGTGCATGTCCCTCGTACATGCGTCCGTCC
GTAACAAAGGAAAATAAGCCAACATCTGCTTGAACAAATCAACTCTGAACACCTGCACCT
CGAACTGGCAACGACCTTGCTTCAGTCCACTGCGTGCGGATGTTGGCAGGAATACGGCAC
CGTCAAATTGAGATGCCACTTAACTGCACGTCACGAACTCACGAGCACCCATCTCCAACC
GACTGCCACGACACGTTTGCTCTGTGTAGGCCCGTGGTAAAAAAAATGGTTTCACAGTGC
ACTGTATCTGTACTATTCCCCAGTATTTTATTTGACGGGACAGCTGCAGGGGTGCTTCAC
AGTGCATGTCCATCACGTGTTGACATGGTGCTACTGTGGACTTGTTGAATAATTGATGAG
GCCCAACCAGACGCATTGCTTGCCGTTGGTACAAATGAGCTCGCAGTTTATCAATCGCAT
TGCCAAATCTTGGGATTCTGCACACTTTGACCTTGAAACTGGACACGGCTTTTGCTTGAA
TTCATCCATCTCCGTCCTGCGCCCGGCTGGACTCATGCAACGCATGCGTCAGTCCGTTTG
AGATGCTAAATCCTTTAGCTTCTGCACGTCATTACGAGCATTCATGAAGAATTGCAACGA
CATTGATCGGGACTTTCGCCTTCCTTTCCCTTTCGATGCAAATCCTTTAGC
>comp17030_c0_seq5 len=640 path=[22038573:0-219 22036715:220-309 22036805:310-310 22036806:311-517 22037014:518-617 22039370:618-639]
CTTTTGCTTTCCTTCCCCTTTCAATGCAAATCATTTAGCTTCTACACATCATTACGAGCA
TCCACCTCGAACCGCAACGACAATGATCGGGACTTCCGCATTCCTTTCCCTTCCGATGCC
TAGAAGAGGTCCGCTCCACATTTCTTAGAGGATATCTCAGAAGAAGAAAAATAAAGAGCC
ATTGAACAAACAGGTCGATGGTGCAAGAGCATATGTACATCAAATCCTTGAGCCTCCGCA
CGCTCCAGCCTCTACGACTCTGCTTCAAGTCGTGCATGTCCCTCGTACATGCGTCCGTCC
GTAACAAAGGAAAATAAGCCAACATCTGCTTGAACAAATCAACTCTGAACACCTGCACCT
CGAACTGGCAACGACCTTGCTTCAGTCCACTGCGTGCGGATGTTGGCAGGAATACGGCAC
CGTCAAATTGAGATGCCACTTAACTGCACGTCACGAACTCACGAGCACCCATCTCCAACC
GACTGCCACGACACGTTTGCTCTGTGTAGGCCCGTGGTAAAAAAAATGGTTTCACAGTGC
ACTGTATCTGTACTATTCCCCAGTATTTTATTTGACGGGACAGCTGCAGGGGTGCTTCAC
AGTGCATGTCCATCACGTAATAGCATGATGGTGATTGATT
>comp17061_c0_seq1 len=413 path=[22114289:0-154 22114613:155-155 22114615:156-184 22114688:185-215 22115744:216-216 22115745:217-312 22115184:313-313 22114954:314-412]
GGCAGTCACAAGTACGGTGAACGATGGCGCGTCGGGCGACGGCAAGGCTTTCGTATTCGC
GGTGGGCAAGCAGGTGTCCCTTGCCAGGAGGGTGATGGAGAGGAACCTCAAGGGGCACCC
GCTGCACGACGTCCCGTGCTTCTAGTTCTAGAAGTGGGGGTTATCATGATGCTCCTCTGC
CCCCACAGCTGTAGCAAGTATTTGCAGTAGTATGTATGCTAGTATACGCACCGTGTATAC
ACACTACTGTCACATGTAGGATATGTATGCTAGTATTCTGCTGATCATGCCTGTATGCTG
CTGATCATACAGTAAAAAAATAAATATGTGTACAATGAGAAGCGCAAGGCGTTTATTAAC
ATTCAAAATAAATGCAAGGCATTCATGTTCAGATGATTCAAAAAAAAAAAAAA
>comp17135_c0_seq3 len=403 path=[22331178:0-58 22331237:59-210 22331389:211-361 22339550:362-362 22339551:363-379 22339568:380-402]
GGGGCGCAGGGGGTAAAGTATCATAGGAGACAGTGTGGTTATGTCATAGAAGCCGCCACA
TCTTAATACTGGACTGCCCCAAATTGACTCCCAGCTCTTACGGCGCTCCTTGTAAGGAGA
AATTGCAGCATCCTGAGAAGATTTGCTTGCAGTTGGCGATGCATGACTCCTGATGCTTCT
AGAGAGTCTCGCGCATGTATTGGACAAGTAACACAGTAATCTGAACTTGTCCAATTGGAT
TGGCACACCGAGTTCCACCAGAGATTGGATGCGGTAGGTCAATCTGTGTGCCTCGTGCAG
GAGTAGATCGACGGCTCCTCATGATGAGGAACAAGATAAGGCCAACGAACCAGAGGCACA
CTCCCGACATCAGCGGTGGAAGGTATGCATGGAAAATAGGTCT
>comp17135_c0_seq4 len=587 path=[22331178:0-58 22331237:59-210 22331389:211-361 22339550:362-362 22339551:363-379 22331558:380-586]
GGGGCGCAGGGGGTAAAGTATCATAGGAGACAGTGTGGTTATGTCATAGAAGCCGCCACA
TCTTAATACTGGACTGCCCCAAATTGACTCCCAGCTCTTACGGCGCTCCTTGTAAGGAGA
AATTGCAGCATCCTGAGAAGATTTGCTTGCAGTTGGCGATGCATGACTCCTGATGCTTCT
AGAGAGTCTCGCGCATGTATTGGACAAGTAACACAGTAATCTGAACTTGTCCAATTGGAT
TGGCACACCGAGTTCCACCAGAGATTGGATGCGGTAGGTCAATCTGTGTGCCTCGTGCAG
GAGTAGATCGACGGCTCCTCATGATGAGGAACAAGATAAGGCCAACGAACCAGAGGCACA
CTCCCGACATCAGCGGTGGACAACAGCTCGTCCAGTAGGGGTGCTGCGGAACTTAGTGAT
CTTCCATCAGAATGCTGCTGTAGATAAGCCTTCTTTCCAGCAATCGTCTCGAGGCCCCGG
GACCTGACCTCACTCCTCAGCAAATCGGTCTCCCACCTCAGGAGACACGGTAGCGACGAA
GAGCGTCTGCCGAGTCTGGATTCGATCGGCTGCCCATCGCACCCGCC
>comp17883_c0_seq2 len=201 path=[24712809:0-7 24712581:8-37 24712638:38-97 24712731:98-104 24713851:105-147 24713079:148-200]
CAAAAACAGCAAGAATCTATGATTTTGGGCCCACGTATCAGAATATCTCGGCGTCCAGGT
TTTCCACTCTGCTCCATCATGTGGCTTCGTAGCCTTGTGCCAAAATGTGAGCCACGCAAT
CTTGTCAACCTTTGTACAAGCTGTGCAAACAAAACAGAAGGCTTTCATCTTCTGTCCTCC
TTTCCTCGTATATTCTACCAT
>comp17951_c0_seq2 len=1704 path=[24961104:0-1478 24963417:1479-1546 24963587:1547-1680 24973409:1681-1703]
GAACACACCACAATCATAGCCATAGTCACGACGCCACGAGTTCGGAGGAGCGAGCGGATC
ACAGGCGAGCCAAGGTATGGAGGTGGCGGTGGCGGTAGTGAGCGCCGTGACGAAGAGCGT
GGTGTCGAAGCTGCTCACCGTCATGGAGAAGAGGTACAAGGAGTTGAAGGACCTGGAGGG
CGACATCGGCTTCCTGCATCGAGAGCTCGCCATGATCTGCGGGTCCATGGAGGTCCAGAT
CTCGCACAAGGGGCAGCCCAGTGCGGTAGAGATCTTATCCATGGAGGAGTTCCGCGCTCT
GGCACACAGCATCGAGGACTGCCTGGACCGGTTCCTTCCCTGCGCGGCGTGCGAGGGAGA
GCTCCAGATCCGCGACCCAAGAAAGTTCTGCCATGAGATCGCGAGGCTCAAGCGGGAGCT
GGATGCGGCGCATGAGCGGAAGGTCAGATACAATGCAGACTTTGGCTCCGCCGCAGCCGA
ATCGGACCTGGGCGACAACCCCGTTGACCCAGAGAATCCGGGCGCGTACGGGGCTTCCCC
TGCGGTGGGCATCGAGGAAGCAAAGCAGGAGCTTTGCAAGTCCTTACTTGACGGCGGCGG
AGGCGAAGCTAGCCGCAGGAAGCTGAAGGTGGTCTCCATCGTCGGATTTGGGGGCTCGGG
CAAGACGGCACTCGCATGGGAAGTGTACAACTGCCCTCAAGTCGCCGAGAAATTCAGTTG
CCGTGCCTGGGTGACTGTGGCGTCCAGGCACAAACACGACGTTGCTGCCAAGGAGGCGCT
CTTGAGGGCCATACTTGAGGGGCTTCTCGGAGACGAAGCAGAGGAGCCCGTGCCGCAGAA
ACTCCGACAACTCCAGCAGCATATCAGTCGTCTTCTCCAGACTAAGAGGTGTTTAATTGT
AATTGATAACCTCAAGATGGAGATCTGGGACGCAATAAAACCTATCTTCCCAAATGAAAC
AGAGAGCAAAATACTAGTGACCACGACTGTGACCTCAGTAGCTAATGCCTGCAGCTTGCC
TGATGGTTATGTTTACAGTATGAGATCTCTTAGTGAGGAACAGTCCAACGCTTATCTAGA
CAAGAAGGTTTTCGTCAATGGATGCTCACCTGACTTGGAGAGGGGTTCGACTGCAATCGT
GAACAGATGTGATGGTCACCCACTCGCTCTAGTTAGCGTTGCCAAAGCCTTGCAAGGTCA
CAAGTTGACAGGGGATCTCTGTGAAGAAATGACCCAGAACCTATGTTTTCGTATGGATGA
GAACAAGAATGGTCACTTCACAAAACTAGGGCAAGTTCTTATGAATACTTACAGCAGCCT
GCCTGGCAATTCTCTCAAGACCTGCTTACTATACTCAAGTGCATTCCCAAATGATCGTCC
AGTCAGCAGGAAGACTCTTACCAGCCGATGGTTAGCAGAAGGATACATTGATGGTGACCA
AGAGATTGCCGATAAGAAATTGGATGAGCTAATCGACAGAAATATCATTCAGCCTGTCGA
TCCGAGCAACAATGGGAAAGCCAAGACGTGCAAACCTCACAGTATCATGCACCAGTTCAT
GCTGCACAAGTCCATGGCTTCAAACTTCATCGCTACTTCTGTTGGCACTAAGAACCGAAG
TAATTCCCGTCACCTCGTTATTGAGAACCATACAAATAGCACAGCATGCACCATTGAACA
TAAACAATCGCCGTGGATCAATCA
>comp17951_c0_seq3 len=1570 path=[24961104:0-1478 24963417:1479-1546 24973385:1547-1569]
GAACACACCACAATCATAGCCATAGTCACGACGCCACGAGTTCGGAGGAGCGAGCGGATC
ACAGGCGAGCCAAGGTATGGAGGTGGCGGTGGCGGTAGTGAGCGCCGTGACGAAGAGCGT
GGTGTCGAAGCTGCTCACCGTCATGGAGAAGAGGTACAAGGAGTTGAAGGACCTGGAGGG
CGACATCGGCTTCCTGCATCGAGAGCTCGCCATGATCTGCGGGTCCATGGAGGTCCAGAT
CTCGCACAAGGGGCAGCCCAGTGCGGTAGAGATCTTATCCATGGAGGAGTTCCGCGCTCT
GGCACACAGCATCGAGGACTGCCTGGACCGGTTCCTTCCCTGCGCGGCGTGCGAGGGAGA
GCTCCAGATCCGCGACCCAAGAAAGTTCTGCCATGAGATCGCGAGGCTCAAGCGGGAGCT
GGATGCGGCGCATGAGCGGAAGGTCAGATACAATGCAGACTTTGGCTCCGCCGCAGCCGA
ATCGGACCTGGGCGACAACCCCGTTGACCCAGAGAATCCGGGCGCGTACGGGGCTTCCCC
TGCGGTGGGCATCGAGGAAGCAAAGCAGGAGCTTTGCAAGTCCTTACTTGACGGCGGCGG
AGGCGAAGCTAGCCGCAGGAAGCTGAAGGTGGTCTCCATCGTCGGATTTGGGGGCTCGGG
CAAGACGGCACTCGCATGGGAAGTGTACAACTGCCCTCAAGTCGCCGAGAAATTCAGTTG
CCGTGCCTGGGTGACTGTGGCGTCCAGGCACAAACACGACGTTGCTGCCAAGGAGGCGCT
CTTGAGGGCCATACTTGAGGGGCTTCTCGGAGACGAAGCAGAGGAGCCCGTGCCGCAGAA
ACTCCGACAACTCCAGCAGCATATCAGTCGTCTTCTCCAGACTAAGAGGTGTTTAATTGT
AATTGATAACCTCAAGATGGAGATCTGGGACGCAATAAAACCTATCTTCCCAAATGAAAC
AGAGAGCAAAATACTAGTGACCACGACTGTGACCTCAGTAGCTAATGCCTGCAGCTTGCC
TGATGGTTATGTTTACAGTATGAGATCTCTTAGTGAGGAACAGTCCAACGCTTATCTAGA
CAAGAAGGTTTTCGTCAATGGATGCTCACCTGACTTGGAGAGGGGTTCGACTGCAATCGT
GAACAGATGTGATGGTCACCCACTCGCTCTAGTTAGCGTTGCCAAAGCCTTGCAAGGTCA
CAAGTTGACAGGGGATCTCTGTGAAGAAATGACCCAGAACCTATGTTTTCGTATGGATGA
GAACAAGAATGGTCACTTCACAAAACTAGGGCAAGTTCTTATGAATACTTACAGCAGCCT
GCCTGGCAATTCTCTCAAGACCTGCTTACTATACTCAAGTGCATTCCCAAATGATCGTCC
AGTCAGCAGGAAGACTCTTACCAGCCGATGGTTAGCAGAAGGATACATTGATGGTGACCA
AGAGATTGCCGATAAGAAATTGGATGAGCTAATCGACAGAAATATCATTCAGCCTGTCGA
TCCGAGCAACAATGGGAAAGCCAAGACGTGCAAACCTCACAGTATCAAAAATAGCAGTGT
TAGATATTAG
>comp17970_c0_seq2 len=459 path=[25027036:0-23 25018903:24-59 25018976:60-60 25018977:61-101 25019053:102-158 25019168:159-387 25019670:388-458]
GCTTAACTCCTGAATAAGGAAAACGGAGCACGAGTTGCCGCACCCTGCTGTGCCAGAGGT
CCCGAAGCACGAAATGCCGCCGTTTCCCAAAGCCGAGTTGCCATTGCCCCCGAAGCCCGT
GTTCCGTTTTCCTGAGCCACAGGCCAAGCCATGATCGGAGTAGCTACAACCGCACAGTGT
CCGTTATCTAAGTATTATCAAACCCATACTATACATGCGCGCGTGTGTTGTACATGTCGT
TAGAGCCCGCACTACTCTACTTCGTGACGAGAGCATTATGTATGAGTGGTACTGCATGGT
GCAGCTGCTCAATCTGTTCCTTTTATGCATATTCATGATGTATATGCATGATATGCACAT
GAATAAGTATGTTTCTGTTTGGAATTTTTATGTTGCAGTTGTGTTTGTATTTCATCCGCA
AAAAAAAAAAGAATCCGTGTTTGTGTTTAAAACAAAAAA
>comp17970_c0_seq3 len=520 path=[25018770:0-54 25018829:55-72 25018872:73-84 25018903:85-120 25018976:121-121 25018977:122-162 25019053:163-219 25019168:220-448 25019670:449-519]
CGAAGCCTGAAATGCCACACCATGCCGTGCCAGAGGTGCCAAAGGAGCCCCATGTGCCGC
ACCCCGAGGTGCCAGAGGTGCCGAAGGAGCACGAGTTGCCGCACCCTGCTGTGCCAGAGG
TCCCGAAGCACGAAATGCCGCCGTTTCCCAAAGCCGAGTTGCCATTGCCCCCGAAGCCCG
TGTTCCGTTTTCCTGAGCCACAGGCCAAGCCATGATCGGAGTAGCTACAACCGCACAGTG
TCCGTTATCTAAGTATTATCAAACCCATACTATACATGCGCGCGTGTGTTGTACATGTCG
TTAGAGCCCGCACTACTCTACTTCGTGACGAGAGCATTATGTATGAGTGGTACTGCATGG
TGCAGCTGCTCAATCTGTTCCTTTTATGCATATTCATGATGTATATGCATGATATGCACA
TGAATAAGTATGTTTCTGTTTGGAATTTTTATGTTGCAGTTGTGTTTGTATTTCATCCGC
AAAAAAAAAAAGAATCCGTGTTTGTGTTTAAAACAAAAAA
>comp18006_c0_seq1 len=873 path=[25129823:0-201 25130218:202-202 25130220:203-219 25132644:220-237 25132662:238-238 25132663:239-239 25130306:240-254 25130341:255-333 25130531:334-334 25130533:335-461 25130812:462-462 25130815:463-483 25130858:484-484 25130860:485-773 25131180:774-780 25132775:781-872]
GGGAATTCGATATGCGTTACGTGAGTCTGATAGCAGTTCACTACCTGGATATCTGATCCA
CTAGCTCGATCATGCTCACCCATAGTTTATCTGCATCACTCGTACTGAAATGCTCACATC
GCAGGTAGAGCAGCATCGTAGAGCGTCAAGCTGCATCCTAGCGTCATGAGTCATAGTACC
TCATGCTCACGTGATCTACCCTAGCTGACCGCTAATGACGGCAGTGCAACCTGAGATACC
GACGGCATACTGTCGTCAACGTCAGGCAATGTGTCCGAACGGCGAGCTACGTCGCCTCAC
GGAGTAATCGCGTCCCTCTAGGTATAGTGCCGTCGGTTCAGGTCATATGTCGCGGGTTCT
GCACATATCACGGACGTATCGCTATCAGACGGACGCTCTCGGACCTAAACCGTAGCTCTC
GGCAAGATCGTCCTCGTCTCGAATATAGCGCCCTAGTGCTGCAAATGTCACCGCTATCTC
GTAAGGGGTCCGTCTGTTGAGTTAGGCCTCCTCTCGTTGGATGTGAGCTCGGTTGCTTGG
ATGGTGCAGCTTACTTCGCGTACCTGCTGTTTGCATCAGTCCTCTGCATCTATAATCGCG
TATCTCTCTCTAGTAGACCATATAGCCATCTAAGCGCTCGATATTCCACCTAAGTGGCGC
CTATTGAACTAAGTGGCAGCCGAATGGACTATCGCTCCTCGATATGTACGGATAGGCCAC
GGCATGTACGAGCATAAGCCGAACTGCACGAGCATACCCGACACTGATCTGAGAGTCGCT
TAAATCATCTGCGTGTCTTAGAGCTTATCGCCATGTCTGTCAACTGTACTGTCATCCTGT
AACTGTAGCGTATGTGAAAAAAAAAAAAAAAAA
>comp18191_c0_seq1 len=365 path=[25787969:0-172 25793942:173-191 25787969:192-364]
CACATTCTCACCTCTAGAACCCTTTTCACTAGCCTTGCGATCTTCCTCCTCCTTGTGTTC
AGGTTCCTGGTTTTCATGAGGAACCGCAGTTGAAGCATCATCCACGAATAAGATTTTCTC
TTGGGCATGATGGGTCAGCTCATCTTGCTGCGATGACGGAGGATCATGTGTTACAGCGCT
AGATACATCGTCCACATTCTCACCTCTAGAACCCTTTTCACTAGCCTTGCGATCTTCCTC
CTCCTTGTGTTCAGGTTCCTGGTTTTCATGAGGAACCGCAGTTGAAGCATCATCCACGAA
TAAGATTTTCTCTTGGGCATGATGGGTCAGCTCATCTTGCTGCGATGACGGAGGATCATG
TGTTA
>comp18191_c0_seq3 len=216 path=[25794368:0-23 25793942:24-42 25787969:43-215]
CACAAGGAGTGAATTAAATGATCCCAGCGCTAGATACATCGTCCACATTCTCACCTCTAG
AACCCTTTTCACTAGCCTTGCGATCTTCCTCCTCCTTGTGTTCAGGTTCCTGGTTTTCAT
GAGGAACCGCAGTTGAAGCATCATCCACGAATAAGATTTTCTCTTGGGCATGATGGGTCA
GCTCATCTTGCTGCGATGACGGAGGATCATGTGTTA
>comp18292_c0_seq1 len=915 path=[26152435:0-227 26152663:228-228 26152664:229-526 26155959:527-527 26155960:528-531 26155077:532-545 26152980:546-707 26153142:708-769 26155992:770-817 26153252:818-840 26153275:841-862 26153297:863-914]
TGGGGATGAAAGTTGATACCCAAACTTCATTAACACAAAGGCGATGTGGGCCGAGTACTG
TGCTTACACCAACAGGGCGGCTCAACTGGGTTGGTAGCCAGCACTAGCTTATTCACAATT
AAGGCCGTATGCATTCTACTGCTTATCCGGTGGTGATTGCAGCCAGGGCGGAAGTGAACA
CGCTTGTACGATGTGTTTGCATAAGCGGTTACCACAGGCGCTACTCTCGTCGATAGCCGA
CTACTAATATTCAGCCGGCGCCGGTAGATAGCGAGGCTTTGGGGGTAGCTTTAAGTGCGG
TCTAGGCTCAGTTGACGATACTTACTTAGGCAGGGTTACAACCCTTATGATGGGGTATGA
GGCACGTGGCCATTCATCCGGACCCGATGCTGTCGTGCTTCTCGTTGGCAATAGCGCGGA
TTAGTACAGGTGACTAGTTCAGCTGTTGTTCGGATTCCAAGTAAGCTCGCATAGAGCTGG
ACTTCTCGGAACGGTCCTGACGCATTCCTGCATCAATACGCGGCACCGGGGGTCCGATAG
CATCTCCGCCTTAGATCCGGCGGGGGATACTTGGTCAAAGCTCACTACGGGACTAGAGTG
GCTAGTGCAGATGCGCAGCGCAGATATGCTATACGAGATGAGCTTCAAATTCATGGAGTT
ATGACGATATAACGCTAGGATCTGACGCAGTGACACCGGTCGTGTGACAACTGGGCTTTA
AGTGAGGCATCAGAAGTATACTTTTAATGGTGCCGCTCCCAAATCCCCGATCTTGCCACG
ATTGCCTAAGCCGTCATGTTAGAGGCGGTCACAGCAAACCCTCAGTTTACCGGTTCGATG
ATTATACGATGCCGGAGCGAACGACTACGCTCGAAGTTTGGTTATCTAGAGCACGTCAAA
AAAAAAAAAAAAAAA
>comp18645_c1_seq3 len=556 path=[27471389:0-22 27463899:23-329 27464206:330-439 27464316:440-555]
TAGTCAAGACCTCAAATTCCAGCGTGACTACCGTGACATTCTTCTTGGCTCGCTCAGGCT
GAGCCTGTTGTTGGACTCTTGCGTCTTGTTTAGTCTCGAATGATTTGTTAGCGTTTCGGG
TAAACCGGTGACTTGTGCTTCAACATCTATGCGATGTTATGTTTGAGCATCCCGACTAAC
TATTGGCACTGTGAACATCTATTTAAGTTTTAGAGGACATTTCGCAGTGCAAATCCTCGT
TTGTGGATTATATATAATCTTCTCCATGGTTAGGTAGTACACATTTCAAGCAGATTCCGG
TTACAAAAGATAGCAAGTTCAGAGCTTGTGAATCCTGAACTGACAAACTGGCAGGATCCT
GCACTGGCGTCCTTGTGTTCTGAGCCTGCCATTACAGTTCTGCATTTGCCTTGATCATGG
GTCCAATAGGTAGGTAGCAAGAAATCACAAGTATCTTCAGAACAAGGTCCATGAGGCTGG
TAACAAGACATCATAGTATGTATCTTGAGAACATGGTCGTGCCTGAAACATGGATTATCG
TGTAATTCTTGGTGGA
>comp18645_c1_seq4 len=523 path=[27471875:0-20 27472156:21-64 27462824:65-65 27462825:66-336 27463262:337-499 27471998:500-522]
AGTCAGAATCCAAGCTAGCATAGCTGGCAGCATGCAGTTATATCCTTTGATCTATCGGAA
GAAAGTTTTGCAATGATACAACTGCCTGCAGCATATGAAGATCAGGATTATTATGGTCCT
CGTAAGTTCTGGATCAGAGATATAGATGGGAAGATATGCATAGTAACTGCTCAAACCAGT
CATTATGATGCCAGAACTGTTGTTGGTGAGCTGCAAATCTGGACACTTGACAACACGGTA
GAGCAACAAAGGTGGAGCCGGAAGTACAACATTAAGAACCCACCTAATTACATTCTGGGT
CCACCTTTTGTTCACAGGGATAGGATCCTCACTCAACTTGGTAGCAGTGATGTATATTCG
TACGAGTTGCTTAGTGAGAACTTTGAGGTTGATTCGAGCAAGATGGTGAAGCTGTTAGAT
TTCAGTCCCCACAGGCAGAAATTGCAATCCCACAGCTGTGTGAAGTCACTTGTATGTTTA
GAAGTATTCAGTAAGGCTGGGAATGTGGGGTATGCCGGCGCAA
>comp18645_c1_seq7 len=1049 path=[27461516:0-211 27472156:212-255 27462824:256-256 27462825:257-527 27463262:528-690 27463451:691-898 27469373:899-899 27463659:900-904 27463664:905-1026 27472086:1027-1048]
AAGAATACAAGATTACACACTTCCTTGGTGATTGTGTTAATGGTCGCCCCCATAGTAAGG
ACAGGTTCAACATCATCCAAGTTTACCCGCTCGGTGTTGAGAAATGGAAAGATATCCAAA
CTCCAAAAGCTCTTAGCTTAATCAGCGTGAAAAACTCTGGAGTTGTCAATGTTGATGGCA
AAATGTATTGGTTAACTGAAGACATGTTGGCTAGCTGGCAGCATGCAGTTATATCCTTTG
ATCTATCGGAAGAAAGTTTTGCAATGATACAACTGCCTGCAGCATATGAAGATCAGGATT
ATTATGGTCCTCGTAAGTTCTGGATCAGAGATATAGATGGGAAGATATGCATAGTAACTG
CTCAAACCAGTCATTATGATGCCAGAACTGTTGTTGGTGAGCTGCAAATCTGGACACTTG
ACAACACGGTAGAGCAACAAAGGTGGAGCCGGAAGTACAACATTAAGAACCCACCTAATT
ACATTCTGGGTCCACCTTTTGTTCACAGGGATAGGATCCTCACTCAACTTGGTAGCAGTG
ATGTATATTCGTACGAGTTGCTTAGTGAGAACTTTGAGGTTGATTCGAGCAAGATGGTGA
AGCTGTTAGATTTCAGTCCCCACAGGCAGAAATTGCAATCCCACAGCTGTGTGAAGTCAC
TTGTATGTTTAGAAGTATTCAGTAAGGCTGGCATCGTGCGCCGGCCAAAACAGCGGGATG
GCTGGGGACTGAAGAAGTGGGAATCTTGGGAGCAGAATCTTGCCAAGGTGGAAACAATGT
GGTCCAATCTTTATCAAAATGAGAATAAGGAAATTGCATCGACACAATCTTTTCACGCTC
AAATTAATCATGTACTGCCTCAAATCTTGGATGATGTGATGCGACAGAAGATATGCATGA
AAAACAATCAAATATGTGCAGCCTTTGCAGATCAGCAACCAAGGTCGCTCCGACGGCTTA
ACTGGGTGGAGCAAAAGCGGGATGAGGAAGCATTATTTGCTCGTATGGATAAGCTTATCG
ACGTTACAGAACAGAATTGCCCTTCTTCT
>comp18645_c1_seq8 len=1482 path=[27471875:0-20 27472156:21-64 27462824:65-65 27462825:66-336 27463262:337-499 27463451:500-707 27469373:708-708 27463659:709-713 27463664:714-835 27463786:836-912 27463863:913-948 27463899:949-1255 27464206:1256-1365 27464316:1366-1481]
AGTCAGAATCCAAGCTAGCATAGCTGGCAGCATGCAGTTATATCCTTTGATCTATCGGAA
GAAAGTTTTGCAATGATACAACTGCCTGCAGCATATGAAGATCAGGATTATTATGGTCCT
CGTAAGTTCTGGATCAGAGATATAGATGGGAAGATATGCATAGTAACTGCTCAAACCAGT
CATTATGATGCCAGAACTGTTGTTGGTGAGCTGCAAATCTGGACACTTGACAACACGGTA
GAGCAACAAAGGTGGAGCCGGAAGTACAACATTAAGAACCCACCTAATTACATTCTGGGT
CCACCTTTTGTTCACAGGGATAGGATCCTCACTCAACTTGGTAGCAGTGATGTATATTCG
TACGAGTTGCTTAGTGAGAACTTTGAGGTTGATTCGAGCAAGATGGTGAAGCTGTTAGAT
TTCAGTCCCCACAGGCAGAAATTGCAATCCCACAGCTGTGTGAAGTCACTTGTATGTTTA
GAAGTATTCAGTAAGGCTGGCATCGTGCGCCGGCCAAAACAGCGGGATGGCTGGGGACTG
AAGAAGTGGGAATCTTGGGAGCAGAATCTTGCCAAGGTGGAAACAATGTGGTCCAATCTT
TATCAAAATGAGAATAAGGAAATTGCATCGACACAATCTTTTCACGCTCAAATTAATCAT
GTACTGCCTCAAATCTTGGATGATGTGATGCGACAGAAGATATGCATGAAAAACAATCAA
ATATGTGCAGCCTTTGCAGATCAGCAACCAAGGTCGCTCCGACGGCTTAACTGGGTGGAG
CAAAAGCGGGATGAGGAAGCATTATTTGCTCGTATGGATAAGCTTATCGACGTTACCAGG
GCTACAATTCAGGCGATTGAAAGCGTCAGTGGTATGATCAGAATTGTTAAACAGGATCTC
ATTAAGCGTATTTCAACTTCAAAAGCTGGCATTGCTTCACAGAATCACAGTGACTACCGT
GACATTCTTCTTGGCTCGCTCAGGCTGAGCCTGTTGTTGGACTCTTGCGTCTTGTTTAGT
CTCGAATGATTTGTTAGCGTTTCGGGTAAACCGGTGACTTGTGCTTCAACATCTATGCGA
TGTTATGTTTGAGCATCCCGACTAACTATTGGCACTGTGAACATCTATTTAAGTTTTAGA
GGACATTTCGCAGTGCAAATCCTCGTTTGTGGATTATATATAATCTTCTCCATGGTTAGG
TAGTACACATTTCAAGCAGATTCCGGTTACAAAAGATAGCAAGTTCAGAGCTTGTGAATC
CTGAACTGACAAACTGGCAGGATCCTGCACTGGCGTCCTTGTGTTCTGAGCCTGCCATTA
CAGTTCTGCATTTGCCTTGATCATGGGTCCAATAGGTAGGTAGCAAGAAATCACAAGTAT
CTTCAGAACAAGGTCCATGAGGCTGGTAACAAGACATCATAGTATGTATCTTGAGAACAT
GGTCGTGCCTGAAACATGGATTATCGTGTAATTCTTGGTGGA
>comp18645_c1_seq9 len=714 path=[27461516:0-211 27472156:212-255 27462824:256-256 27462825:257-527 27463262:528-690 27471998:691-713]
AAGAATACAAGATTACACACTTCCTTGGTGATTGTGTTAATGGTCGCCCCCATAGTAAGG
ACAGGTTCAACATCATCCAAGTTTACCCGCTCGGTGTTGAGAAATGGAAAGATATCCAAA
CTCCAAAAGCTCTTAGCTTAATCAGCGTGAAAAACTCTGGAGTTGTCAATGTTGATGGCA
AAATGTATTGGTTAACTGAAGACATGTTGGCTAGCTGGCAGCATGCAGTTATATCCTTTG
ATCTATCGGAAGAAAGTTTTGCAATGATACAACTGCCTGCAGCATATGAAGATCAGGATT
ATTATGGTCCTCGTAAGTTCTGGATCAGAGATATAGATGGGAAGATATGCATAGTAACTG
CTCAAACCAGTCATTATGATGCCAGAACTGTTGTTGGTGAGCTGCAAATCTGGACACTTG
ACAACACGGTAGAGCAACAAAGGTGGAGCCGGAAGTACAACATTAAGAACCCACCTAATT
ACATTCTGGGTCCACCTTTTGTTCACAGGGATAGGATCCTCACTCAACTTGGTAGCAGTG
ATGTATATTCGTACGAGTTGCTTAGTGAGAACTTTGAGGTTGATTCGAGCAAGATGGTGA
AGCTGTTAGATTTCAGTCCCCACAGGCAGAAATTGCAATCCCACAGCTGTGTGAAGTCAC
TTGTATGTTTAGAAGTATTCAGTAAGGCTGGGAATGTGGGGTATGCCGGCGCAA
>comp18645_c1_seq11 len=354 path=[27471389:0-22 27463899:23-329 27471108:330-353]
TAGTCAAGACCTCAAATTCCAGCGTGACTACCGTGACATTCTTCTTGGCTCGCTCAGGCT
GAGCCTGTTGTTGGACTCTTGCGTCTTGTTTAGTCTCGAATGATTTGTTAGCGTTTCGGG
TAAACCGGTGACTTGTGCTTCAACATCTATGCGATGTTATGTTTGAGCATCCCGACTAAC
TATTGGCACTGTGAACATCTATTTAAGTTTTAGAGGACATTTCGCAGTGCAAATCCTCGT
TTGTGGATTATATATAATCTTCTCCATGGTTAGGTAGTACACATTTCAAGCAGATTCCGG
TTACAAAAGATAGCAAGTTCAGAGCTTGTGGTTTCTGCTAATGGATTTGATGCA
>comp18645_c1_seq13 len=1673 path=[27461516:0-211 27472156:212-255 27462824:256-256 27462825:257-527 27463262:528-690 27463451:691-898 27469373:899-899 27463659:900-904 27463664:905-1026 27463786:1027-1103 27463863:1104-1139 27463899:1140-1446 27464206:1447-1556 27464316:1557-1672]
AAGAATACAAGATTACACACTTCCTTGGTGATTGTGTTAATGGTCGCCCCCATAGTAAGG
ACAGGTTCAACATCATCCAAGTTTACCCGCTCGGTGTTGAGAAATGGAAAGATATCCAAA
CTCCAAAAGCTCTTAGCTTAATCAGCGTGAAAAACTCTGGAGTTGTCAATGTTGATGGCA
AAATGTATTGGTTAACTGAAGACATGTTGGCTAGCTGGCAGCATGCAGTTATATCCTTTG
ATCTATCGGAAGAAAGTTTTGCAATGATACAACTGCCTGCAGCATATGAAGATCAGGATT
ATTATGGTCCTCGTAAGTTCTGGATCAGAGATATAGATGGGAAGATATGCATAGTAACTG
CTCAAACCAGTCATTATGATGCCAGAACTGTTGTTGGTGAGCTGCAAATCTGGACACTTG
ACAACACGGTAGAGCAACAAAGGTGGAGCCGGAAGTACAACATTAAGAACCCACCTAATT
ACATTCTGGGTCCACCTTTTGTTCACAGGGATAGGATCCTCACTCAACTTGGTAGCAGTG
ATGTATATTCGTACGAGTTGCTTAGTGAGAACTTTGAGGTTGATTCGAGCAAGATGGTGA
AGCTGTTAGATTTCAGTCCCCACAGGCAGAAATTGCAATCCCACAGCTGTGTGAAGTCAC
TTGTATGTTTAGAAGTATTCAGTAAGGCTGGCATCGTGCGCCGGCCAAAACAGCGGGATG
GCTGGGGACTGAAGAAGTGGGAATCTTGGGAGCAGAATCTTGCCAAGGTGGAAACAATGT
GGTCCAATCTTTATCAAAATGAGAATAAGGAAATTGCATCGACACAATCTTTTCACGCTC
AAATTAATCATGTACTGCCTCAAATCTTGGATGATGTGATGCGACAGAAGATATGCATGA
AAAACAATCAAATATGTGCAGCCTTTGCAGATCAGCAACCAAGGTCGCTCCGACGGCTTA
ACTGGGTGGAGCAAAAGCGGGATGAGGAAGCATTATTTGCTCGTATGGATAAGCTTATCG
ACGTTACCAGGGCTACAATTCAGGCGATTGAAAGCGTCAGTGGTATGATCAGAATTGTTA
AACAGGATCTCATTAAGCGTATTTCAACTTCAAAAGCTGGCATTGCTTCACAGAATCACA
GTGACTACCGTGACATTCTTCTTGGCTCGCTCAGGCTGAGCCTGTTGTTGGACTCTTGCG
TCTTGTTTAGTCTCGAATGATTTGTTAGCGTTTCGGGTAAACCGGTGACTTGTGCTTCAA
CATCTATGCGATGTTATGTTTGAGCATCCCGACTAACTATTGGCACTGTGAACATCTATT
TAAGTTTTAGAGGACATTTCGCAGTGCAAATCCTCGTTTGTGGATTATATATAATCTTCT
CCATGGTTAGGTAGTACACATTTCAAGCAGATTCCGGTTACAAAAGATAGCAAGTTCAGA
GCTTGTGAATCCTGAACTGACAAACTGGCAGGATCCTGCACTGGCGTCCTTGTGTTCTGA
GCCTGCCATTACAGTTCTGCATTTGCCTTGATCATGGGTCCAATAGGTAGGTAGCAAGAA
ATCACAAGTATCTTCAGAACAAGGTCCATGAGGCTGGTAACAAGACATCATAGTATGTAT
CTTGAGAACATGGTCGTGCCTGAAACATGGATTATCGTGTAATTCTTGGTGGA
>comp18645_c1_seq14 len=1280 path=[27471875:0-20 27472156:21-64 27462824:65-65 27462825:66-336 27463262:337-499 27463451:500-707 27469373:708-708 27463659:709-713 27463664:714-835 27463786:836-912 27463863:913-948 27463899:949-1255 27471108:1256-1279]
AGTCAGAATCCAAGCTAGCATAGCTGGCAGCATGCAGTTATATCCTTTGATCTATCGGAA
GAAAGTTTTGCAATGATACAACTGCCTGCAGCATATGAAGATCAGGATTATTATGGTCCT
CGTAAGTTCTGGATCAGAGATATAGATGGGAAGATATGCATAGTAACTGCTCAAACCAGT
CATTATGATGCCAGAACTGTTGTTGGTGAGCTGCAAATCTGGACACTTGACAACACGGTA
GAGCAACAAAGGTGGAGCCGGAAGTACAACATTAAGAACCCACCTAATTACATTCTGGGT
CCACCTTTTGTTCACAGGGATAGGATCCTCACTCAACTTGGTAGCAGTGATGTATATTCG
TACGAGTTGCTTAGTGAGAACTTTGAGGTTGATTCGAGCAAGATGGTGAAGCTGTTAGAT
TTCAGTCCCCACAGGCAGAAATTGCAATCCCACAGCTGTGTGAAGTCACTTGTATGTTTA
GAAGTATTCAGTAAGGCTGGCATCGTGCGCCGGCCAAAACAGCGGGATGGCTGGGGACTG
AAGAAGTGGGAATCTTGGGAGCAGAATCTTGCCAAGGTGGAAACAATGTGGTCCAATCTT
TATCAAAATGAGAATAAGGAAATTGCATCGACACAATCTTTTCACGCTCAAATTAATCAT
GTACTGCCTCAAATCTTGGATGATGTGATGCGACAGAAGATATGCATGAAAAACAATCAA
ATATGTGCAGCCTTTGCAGATCAGCAACCAAGGTCGCTCCGACGGCTTAACTGGGTGGAG
CAAAAGCGGGATGAGGAAGCATTATTTGCTCGTATGGATAAGCTTATCGACGTTACCAGG
GCTACAATTCAGGCGATTGAAAGCGTCAGTGGTATGATCAGAATTGTTAAACAGGATCTC
ATTAAGCGTATTTCAACTTCAAAAGCTGGCATTGCTTCACAGAATCACAGTGACTACCGT
GACATTCTTCTTGGCTCGCTCAGGCTGAGCCTGTTGTTGGACTCTTGCGTCTTGTTTAGT
CTCGAATGATTTGTTAGCGTTTCGGGTAAACCGGTGACTTGTGCTTCAACATCTATGCGA
TGTTATGTTTGAGCATCCCGACTAACTATTGGCACTGTGAACATCTATTTAAGTTTTAGA
GGACATTTCGCAGTGCAAATCCTCGTTTGTGGATTATATATAATCTTCTCCATGGTTAGG
TAGTACACATTTCAAGCAGATTCCGGTTACAAAAGATAGCAAGTTCAGAGCTTGTGGTTT
CTGCTAATGGATTTGATGCA
>comp18645_c1_seq15 len=589 path=[27471627:0-22 27463664:23-144 27463786:145-221 27463863:222-257 27463899:258-564 27471108:565-588]
GAAGGGATTTTAGGCACGAGAAGAATCAAATATGTGCAGCCTTTGCAGATCAGCAACCAA
GGTCGCTCCGACGGCTTAACTGGGTGGAGCAAAAGCGGGATGAGGAAGCATTATTTGCTC
GTATGGATAAGCTTATCGACGTTACCAGGGCTACAATTCAGGCGATTGAAAGCGTCAGTG
GTATGATCAGAATTGTTAAACAGGATCTCATTAAGCGTATTTCAACTTCAAAAGCTGGCA
TTGCTTCACAGAATCACAGTGACTACCGTGACATTCTTCTTGGCTCGCTCAGGCTGAGCC
TGTTGTTGGACTCTTGCGTCTTGTTTAGTCTCGAATGATTTGTTAGCGTTTCGGGTAAAC
CGGTGACTTGTGCTTCAACATCTATGCGATGTTATGTTTGAGCATCCCGACTAACTATTG
GCACTGTGAACATCTATTTAAGTTTTAGAGGACATTTCGCAGTGCAAATCCTCGTTTGTG
GATTATATATAATCTTCTCCATGGTTAGGTAGTACACATTTCAAGCAGATTCCGGTTACA
AAAGATAGCAAGTTCAGAGCTTGTGGTTTCTGCTAATGGATTTGATGCA
>comp18645_c1_seq18 len=791 path=[27471627:0-22 27463664:23-144 27463786:145-221 27463863:222-257 27463899:258-564 27464206:565-674 27464316:675-790]
GAAGGGATTTTAGGCACGAGAAGAATCAAATATGTGCAGCCTTTGCAGATCAGCAACCAA
GGTCGCTCCGACGGCTTAACTGGGTGGAGCAAAAGCGGGATGAGGAAGCATTATTTGCTC
GTATGGATAAGCTTATCGACGTTACCAGGGCTACAATTCAGGCGATTGAAAGCGTCAGTG
GTATGATCAGAATTGTTAAACAGGATCTCATTAAGCGTATTTCAACTTCAAAAGCTGGCA
TTGCTTCACAGAATCACAGTGACTACCGTGACATTCTTCTTGGCTCGCTCAGGCTGAGCC
TGTTGTTGGACTCTTGCGTCTTGTTTAGTCTCGAATGATTTGTTAGCGTTTCGGGTAAAC
CGGTGACTTGTGCTTCAACATCTATGCGATGTTATGTTTGAGCATCCCGACTAACTATTG
GCACTGTGAACATCTATTTAAGTTTTAGAGGACATTTCGCAGTGCAAATCCTCGTTTGTG
GATTATATATAATCTTCTCCATGGTTAGGTAGTACACATTTCAAGCAGATTCCGGTTACA
AAAGATAGCAAGTTCAGAGCTTGTGAATCCTGAACTGACAAACTGGCAGGATCCTGCACT
GGCGTCCTTGTGTTCTGAGCCTGCCATTACAGTTCTGCATTTGCCTTGATCATGGGTCCA
ATAGGTAGGTAGCAAGAAATCACAAGTATCTTCAGAACAAGGTCCATGAGGCTGGTAACA
AGACATCATAGTATGTATCTTGAGAACATGGTCGTGCCTGAAACATGGATTATCGTGTAA
TTCTTGGTGGA
>comp18645_c1_seq19 len=858 path=[27471875:0-20 27472156:21-64 27462824:65-65 27462825:66-336 27463262:337-499 27463451:500-707 27469373:708-708 27463659:709-713 27463664:714-835 27472086:836-857]
AGTCAGAATCCAAGCTAGCATAGCTGGCAGCATGCAGTTATATCCTTTGATCTATCGGAA
GAAAGTTTTGCAATGATACAACTGCCTGCAGCATATGAAGATCAGGATTATTATGGTCCT
CGTAAGTTCTGGATCAGAGATATAGATGGGAAGATATGCATAGTAACTGCTCAAACCAGT
CATTATGATGCCAGAACTGTTGTTGGTGAGCTGCAAATCTGGACACTTGACAACACGGTA
GAGCAACAAAGGTGGAGCCGGAAGTACAACATTAAGAACCCACCTAATTACATTCTGGGT
CCACCTTTTGTTCACAGGGATAGGATCCTCACTCAACTTGGTAGCAGTGATGTATATTCG
TACGAGTTGCTTAGTGAGAACTTTGAGGTTGATTCGAGCAAGATGGTGAAGCTGTTAGAT
TTCAGTCCCCACAGGCAGAAATTGCAATCCCACAGCTGTGTGAAGTCACTTGTATGTTTA
GAAGTATTCAGTAAGGCTGGCATCGTGCGCCGGCCAAAACAGCGGGATGGCTGGGGACTG
AAGAAGTGGGAATCTTGGGAGCAGAATCTTGCCAAGGTGGAAACAATGTGGTCCAATCTT
TATCAAAATGAGAATAAGGAAATTGCATCGACACAATCTTTTCACGCTCAAATTAATCAT
GTACTGCCTCAAATCTTGGATGATGTGATGCGACAGAAGATATGCATGAAAAACAATCAA
ATATGTGCAGCCTTTGCAGATCAGCAACCAAGGTCGCTCCGACGGCTTAACTGGGTGGAG
CAAAAGCGGGATGAGGAAGCATTATTTGCTCGTATGGATAAGCTTATCGACGTTACAGAA
CAGAATTGCCCTTCTTCT
>comp18645_c1_seq21 len=1471 path=[27461516:0-211 27472156:212-255 27462824:256-256 27462825:257-527 27463262:528-690 27463451:691-898 27469373:899-899 27463659:900-904 27463664:905-1026 27463786:1027-1103 27463863:1104-1139 27463899:1140-1446 27471108:1447-1470]
AAGAATACAAGATTACACACTTCCTTGGTGATTGTGTTAATGGTCGCCCCCATAGTAAGG
ACAGGTTCAACATCATCCAAGTTTACCCGCTCGGTGTTGAGAAATGGAAAGATATCCAAA
CTCCAAAAGCTCTTAGCTTAATCAGCGTGAAAAACTCTGGAGTTGTCAATGTTGATGGCA
AAATGTATTGGTTAACTGAAGACATGTTGGCTAGCTGGCAGCATGCAGTTATATCCTTTG
ATCTATCGGAAGAAAGTTTTGCAATGATACAACTGCCTGCAGCATATGAAGATCAGGATT
ATTATGGTCCTCGTAAGTTCTGGATCAGAGATATAGATGGGAAGATATGCATAGTAACTG
CTCAAACCAGTCATTATGATGCCAGAACTGTTGTTGGTGAGCTGCAAATCTGGACACTTG
ACAACACGGTAGAGCAACAAAGGTGGAGCCGGAAGTACAACATTAAGAACCCACCTAATT
ACATTCTGGGTCCACCTTTTGTTCACAGGGATAGGATCCTCACTCAACTTGGTAGCAGTG
ATGTATATTCGTACGAGTTGCTTAGTGAGAACTTTGAGGTTGATTCGAGCAAGATGGTGA
AGCTGTTAGATTTCAGTCCCCACAGGCAGAAATTGCAATCCCACAGCTGTGTGAAGTCAC
TTGTATGTTTAGAAGTATTCAGTAAGGCTGGCATCGTGCGCCGGCCAAAACAGCGGGATG
GCTGGGGACTGAAGAAGTGGGAATCTTGGGAGCAGAATCTTGCCAAGGTGGAAACAATGT
GGTCCAATCTTTATCAAAATGAGAATAAGGAAATTGCATCGACACAATCTTTTCACGCTC
AAATTAATCATGTACTGCCTCAAATCTTGGATGATGTGATGCGACAGAAGATATGCATGA
AAAACAATCAAATATGTGCAGCCTTTGCAGATCAGCAACCAAGGTCGCTCCGACGGCTTA
ACTGGGTGGAGCAAAAGCGGGATGAGGAAGCATTATTTGCTCGTATGGATAAGCTTATCG
ACGTTACCAGGGCTACAATTCAGGCGATTGAAAGCGTCAGTGGTATGATCAGAATTGTTA
AACAGGATCTCATTAAGCGTATTTCAACTTCAAAAGCTGGCATTGCTTCACAGAATCACA
GTGACTACCGTGACATTCTTCTTGGCTCGCTCAGGCTGAGCCTGTTGTTGGACTCTTGCG
TCTTGTTTAGTCTCGAATGATTTGTTAGCGTTTCGGGTAAACCGGTGACTTGTGCTTCAA
CATCTATGCGATGTTATGTTTGAGCATCCCGACTAACTATTGGCACTGTGAACATCTATT
TAAGTTTTAGAGGACATTTCGCAGTGCAAATCCTCGTTTGTGGATTATATATAATCTTCT
CCATGGTTAGGTAGTACACATTTCAAGCAGATTCCGGTTACAAAAGATAGCAAGTTCAGA
GCTTGTGGTTTCTGCTAATGGATTTGATGCA
>comp18656_c0_seq1 len=589 path=[27509920:0-387 27510547:388-492 27510740:493-588]
CAAGTGCATCTGTACATAGACAATTAAATATTGAAAATGCATGCATTCACTAAGATTTGA
AAAGAAGATGTCAATTGCTTTGTTTAGCACTCGTAGTTTAGTAGTACAGGAAAAGAGATA
ACCACTAATGTAGTATATATCTGCAACTAAGTTTAAGAAGTAAGAAGCACATGATTTTTT
TGCAGATTGTTGGTTCATCCGAAAATTACTCTAAGACCTAAACGGACCTGGAGTGGCCGT
ACTACACGAAGACAAGAAATCAACTCTAAGGGGCAAATTACGTGCAGTGACACCCACCAT
CACCGGTTAGCTGGGCACCAGGGTTGACAACAAATGGATCCCGTTCCCGGGGGCCAATCG
AGCCCAAGTTCCAATCTCAGCACCATGGATAGACATTCGAAGGACTCGCTCCCCGCGCCG
TCCGCCGTAAGGTCCAGCCATCGGCCCCGAGTTACGCGAGCTCCGCGCCGACCAAGATCC
ATGGCCAGGACATACGAGGAGGAGTTATAACGATCTGCGCCGGAAGCGGCCGTCAGCCGG
AACGCCGCGGGGAGCAGAGCCCAACTGTGTTTTTTTTTTTTTCTTTAGT
>comp18656_c0_seq6 len=412 path=[27509920:0-387 27512124:388-411]
CAAGTGCATCTGTACATAGACAATTAAATATTGAAAATGCATGCATTCACTAAGATTTGA
AAAGAAGATGTCAATTGCTTTGTTTAGCACTCGTAGTTTAGTAGTACAGGAAAAGAGATA
ACCACTAATGTAGTATATATCTGCAACTAAGTTTAAGAAGTAAGAAGCACATGATTTTTT
TGCAGATTGTTGGTTCATCCGAAAATTACTCTAAGACCTAAACGGACCTGGAGTGGCCGT
ACTACACGAAGACAAGAAATCAACTCTAAGGGGCAAATTACGTGCAGTGACACCCACCAT
CACCGGTTAGCTGGGCACCAGGGTTGACAACAAATGGATCCCGTTCCCGGGGGCCAATCG
AGCCCAAGTTCCAATCTCAGCACCATGGTGCCCGGGTGGCGGTGCGAGTCGA
>comp18680_c1_seq1 len=550 path=[27599554:0-103 27599688:104-104 27599689:105-173 27599765:174-174 27599767:175-200 27599812:201-201 27599813:202-498 27600252:499-499 27600253:500-522 27600276:523-549]
CTAGTGTGAAGCACATTAGGTGGGGGAATTCATCTCCTCTAACTTTGGAGAGGTAGGAAT
GGGAGTATTTGCACTTGTGGTAACGGTATTTGCATTATTGATGGTTTTTACTATGTTGGG
TATGCTGTTCGATTTCTTAAAGGACTGAATATTCGGTGGCAGTATGGGATTTCTAAAAAT
AATGTTAAGAATTTTTGCTGGTTTTTTGCGACGTTGGTGTTGTATTCTATAGCTCCATTA
TGGCCGTTATATGGAATCATTGGAGTGCCAGTAATTCTACCACGCCTTATATTTAAAGAC
AAAAAGAAGTGTCTAACAACAACATCCACACTACTACTCCTTGTCATATTTCTTCCTGAA
TTGCTGATTCTTATTGGATTTCTGATATTTCCTATTGTTATGGGCTATTACATCTCTAAG
GAATTGGTGAAGTAAAATGGTGAAGCTTATGAATTTGTGGAGTGAGAGGATTAAAGATAG
GGAAGTTGTTGAAGTTATTGGCTGTGAGAGAGTGCCATTGATGAAACGTAAAAAAAAAAA
AAAAAAAAAA
>comp18688_c0_seq1 len=579 path=[27632700:0-65 27632766:66-89 27632790:90-354 27635842:355-357 27635845:358-369 27634826:370-370 27633070:371-425 27633547:426-444 27635896:445-506 27633206:507-520 27633220:521-578]
TGTTCAAATGTACATGCATGTCCTTACACAATGAATCTCACCATGCTATCATTTCCTGAA
TAAGCTGAGGATATATGTTTTCAAAGCCTCTGTTACGAGTGAAATGCGGCAATGGAAGCA
AGGAGTCACGGCTTACTTCTATTCGGATTCCATCTCTACTAGGACAATCCTGATATCCTT
CTCACCATTTATATTTGATTCCTTGGAGATTCATAAAGAAGGAATGCATCCATGGTCTTG
GTATAAATTTGTTTGGATGGTTCAGAATCTTCAGATGGCATGGATGAGACATAATTTGTT
GTATTCGGATATTTTTCATGGTTACAGGGTGGATATAGATCACAGGTTGAATTTCGCAGT
ACAAAAAGCGTTTTCCATGCTTCAGCACGCCGGATTAAGTTGTCAAGCCCTGTATGTGAG
GATGGGAAAACATCAATGAACCATCCAGCCGATCTGGCCATCGAATGCATGGAAACCAGC
GAGTAGAAGGTGCTTGTTGACTATAACCATTATCAGATAGAGCAACAGAAAAATGCATGT
GCAAGGGTAGCCATTAGAAAAATCAGAAAAAATAAAAAC
>comp18688_c0_seq2 len=526 path=[27634220:0-24 27634285:25-36 27632790:37-301 27635842:302-304 27635845:305-316 27634826:317-317 27633070:318-372 27633125:373-391 27635896:392-453 27633206:454-467 27633220:468-525]
GACTTCTTTCTAATGTCTTATATGGTTTCAAAGCCTTTGTTACGAGTGAAATGCGGCAAT
GGAAGCAAGGAGTCACGGCTTACTTCTATTCGGATTCCATCTCTACTAGGACAATCCTGA
TATCCTTCTCACCATTTATATTTGATTCCTTGGAGATTCATAAAGAAGGAATGCATCCAT
GGTCTTGGTATAAATTTGTTTGGATGGTTCAGAATCTTCAGATGGCATGGATGAGACATA
ATTTGTTGTATTCGGATATTTTTCATGGTTACAGGGTGGATATAGATCACAGGTTGAATT
TCGCAGTACAAAAAGCGTTTTCCATGCTTCAGCACGCCGGATTAAGTTGTCAAGCCCTGT
ATGTGAGGATGGGGAAACATCAAAGCACCATGCAGCCGATCTGGCCATCGAATGCATGGA
AACCAGCGAGTAGAAGGTGCTTGTTGACTATAACCATTATCAGATAGAGCAACAGAAAAA
TGCATGTGCAAGGGTAGCCATTAGAAAAATCAGAAAAAATAAAAAC
>comp18759_c0_seq2 len=266 path=[27898065:0-32 27898098:33-170 27895650:171-190 27895670:191-265]
TTACTGGAAAAGGCACTTCAAAGTGGTGAAACACTAAAGGAAAGTCTAGGCTTGGACGTA
GAAGTTGAGTTGCAGCTGATTGAGAATGTCAAGAATGAACATGCGGCTCTTAAGAAGATT
GATAGCTCAGCGCCACCGAAGAAGTTTGTCATGAGAAAACTTGGCTTACAGAGAGCTTGC
CATTTTGGATGGCCAAACGTGTATGCATTCACTAAGGCCATTGGGGAGACATTAATTGGC
CTGGAAAGGGGAGACCTTCCTGTTGT
>comp18759_c0_seq3 len=256 path=[27899085:0-22 27898098:23-160 27895650:161-180 27895670:181-255]
TAAGCAGCAGCCGTAGCAGCATTCTAAAGGAAAGTCTAGGCTTGGACGTAGAAGTTGAGT
TGCAGCTGATTGAGAATGTCAAGAATGAACATGCGGCTCTTAAGAAGATTGATAGCTCAG
CGCCACCGAAGAAGTTTGTCATGAGAAAACTTGGCTTACAGAGAGCTTGCCATTTTGGAT
GGCCAAACGTGTATGCATTCACTAAGGCCATTGGGGAGACATTAATTGGCCTGGAAAGGG
GAGACCTTCCTGTTGT
>comp18796_c0_seq1 len=1135 path=[28032804:0-382 28033439:383-383 28033440:384-432 28033489:433-433 28033490:434-577 28036572:578-578 28033634:579-791 28033847:792-792 28033848:793-824 28033880:825-990 28034046:991-1072 28038071:1073-1073 28038072:1074-1078 28038077:1079-1079 28038078:1080-1097 28037560:1098-1098 28034153:1099-1134]
GGGGGGAATTCGGGAGAGGTATCGTAAAGGTGAATCCTGTGGCTGTAGGAAGCAGTTCAT
ATGACCAACGGGCGCCCTAGGGTATACTCCAGAATCGAATGTTACCAGAAAATAGGGGAA
CTGGTCGCTCCTAGGTAAGGTTGCCTGTCCCCGCACTGTACGAAGGTCCGGTCAACGGAA
GCAGGCACACGCGCTATCTGAGTCCAAATACTTGATCCGGCCGGAAAATTAGAGGTGACG
GCTTCCCACTACTGATCTCACTGACGTGCAATCATCCTGTGTCCGGAGCAATGACAGTGT
CCAGTCTGTTATGGACGAGCTGGACGATTCACAGATAAGGACAGTCGCCCGGATACCGCA
AACTAAATCTTGCCTGCCTCCGAGGGTGTGTGAAGGATAACTGTCGCCCTTAAGTAAAGA
TCTACCATTCGCCGGGGCAACGCGGCTCTCTGATGCTACGACCAAAGTGGTTGACATTAC
GCCAGTAATGGACTAAGGTTGAATTTGAGCGGATGGGCTCAACTGCGTCGTAACCGGTAG
ATACAGGGCATACGAGCCTCCCTATTTAACGGCATCATCCCGCGTAGTGCTGGTCAACCG
ACTGTCTATTGAAGTCAGGTTTCGGCTACATCAGCTGGAACGTTCCCGTAGCTACTATAA
TCAGGCAATCTGTCCCGAAGAGCCCACACCCTGACTTGGCCGTAAGGGAGCCCTAAATCA
GTTAAATACGGGGAAGGAGTCTCGCCCTCCGGGTGATCCATCTTATTTACCAAAGAACAT
GTCCACGCCTGTGGGCTCTGAAGATGGGCGACACATGTCTACCCTGCATAACGCCCAGCT
TGATAAGAGTGAAACGACCCATCTGACACAGGCCGGCATAGAAGACCAGCGCAATGCGAG
GGCCACACATAGGAGTGTGAAAATCTACATCAACATACTTCGGCCGTGGCTGAACGAGGG
AGTGCTTGTACAATCCCGTTGTTTGGTGTGGCAGATTCCGGGAAATGAGCAAACGCTTCT
CCCATGAACACACTCACAGCCATAAGTCCTACCTTGCTAACATCGCCCCGAATGCAGAGC
CACCTACTGGGGTTGTCTGGAGAACACTCCATGGGTCAAAAAAAAAAAAAAAAAA
>comp18813_c0_seq1 len=754 path=[28119387:0-159 28119666:160-160 28119667:161-211 28119744:212-212 28119745:213-328 28119914:329-498 28120168:499-499 28120170:500-559 28123509:560-560 28123510:561-573 28123523:574-607 28120337:608-625 28123458:626-626 28120355:627-627 28120356:628-633 28120362:634-753]
GGGAATTCCCCGGGCCAATTGCCTCTATAACTAGAGCTGAGCCCACCATTAAAGCGATTT
TTTCGCACTTAGCCGTAATAAATATAATGATCCCGCGGTGTAGTAATTCTACGGAATGCA
CGGAATGTCATAAGCAGAAGGACGTGATGTGCAACCTACTCCCCTTTCCCAAGTAAATGT
ACGGGAATTATCGTTTCGTTACCGACAACCATGGGGCCACGTGGCCAGTTTGCCCCTATT
AGGTGGATAGGCACTGAGTACAGAATATATAAAGCGTGACGGATGAAAACGCACCCATTG
TCACCGATTGTGACTAGTTGACCCTATCACCCTACTGTGTTCAGACGTCGTTCTACTAAA
GGCCCGTGCCGCCGGAAGCTCATTTAAAAAGAACTCGTAAGTAAGCCGGCGACATATCTA
GCAAAACATAGTCCCCCTTCTGCTCAGAGGTTATCCATAAGTGACTTACCAGATGGAGTG
CCAAGGTACAGACCTCCCTCCCAACTGGTTCCTGCAGGACGTTGCTATATCACTTCTGGC
CGTCCTTATGGGTTACCCCTCCGCGAGTGCCATCGCATCGACTGACACACCTGCATTCTA
TTTTATGCTCTACTGACGGCGACGAGTTTTTTTGTAGCGTCGATCGCGGAGTTAAGGTCA
TTGGGGAATAGAACCATAGCGCTTGGGTTTGTGACTTTCTCCCTAGATACGCGTTTGCTG
ACTGCGCTACATGGATAAAAAAAAAAAAAAAAAA
>comp18903_c0_seq3 len=437 path=[28460163:0-22 28455999:23-413 28460360:414-436]
CGTCTAACACATTACATTATTGACTCTTGGGAGTTATCTCCACACCATCTTGCAACCTAG
TCTCACAAGTTCTAATATCATGTCCTTTTCCACGGCAGTAGCCGCAAAACCTTGTCTGAT
GGACACCAGACTGTCCTCCAGGTTGCTTACAAGCCTCATCTATGGCTGGCAATGGTCTTG
CTTTCCTTATTATTCCTTCCAACCTGGACTTGTACCTCGAGTTGTGATTCCTTCCTTTCT
TCTTCTTTATCAACGGTGCTTTGATAGAACTAATTGGTATTGAGTTGTTCCTGTTTTCAT
CAACTTAGGTTGCAGCAGAGATTGGATCTACGAAGAACTCAAAGATTTCAAATATGAGAT
CTGTTGACTTTTTGCAGTACACACGAACACTTCGAAAATTTATTCGAAGTTCTCAACATC
ACACACGCCCCCATGGT
>comp18959_c2_seq1 len=561 path=[28682250:0-46 28688961:47-47 28682297:48-158 28684910:159-348 28685210:349-403 28685265:404-539 28689922:540-560]
GTGATGAGCTTTGAACCAGAGAAGTCATTTACTCAGCAAAGATTACTGGGCAGCTGTCGC
GGTCGGAGGTGCAAGCGGCGGGAGAGAGAACGGCGCCGCCGCCGCCGAAGAAGAAGAAGC
CTAGCGGAGGAGGGTGAGGGTTTGAAGAGACTGGGCGCTAGGGTTACTTGAGCTTTTATA
GAGAACCCCGCCCCGCTGCACTCATCTTGTGGGGGTGGAGGGATGCGAGCTCTATCCGCC
GGCCCAACAGAGGTCCGCAACGGACTTGTGAGGCTGCGGCGCACGGAAGCTATGGCTATG
GTGGAACACGCAGCAGCGAGCATTCGTCTGCAGCCTGTGCGACGCACGCTACCTTGGCGT
TCCGAATGAGCCTGAGCACCAGCGGTACTGGTGGTGCACCGACGCGACGCGACGCGCTGG
TGTGATGATTTCTTCAGCCGGTGGTGCGCCTGCCGTGCGACGCAACGCAGCCAAGGAATG
GTCATGACGGGTGGCGTCACCGTCACGTTGGCTCGGTTGAGCACCAGCCACCGGCGCGTC
GTTGCAAAACACCACCAGTGG
>comp19205_c0_seq14 len=259 path=[29791826:0-136 29792052:137-225 29796619:226-258]
AGTGTCCCGCGGGGCCCGAAGCGTTTACTTTGAAAAAATTAGAGTGTTCAAAGCAGGCCC
GAGCCGCCTGGATACCGCAGCTAGGAATAATGGAATAGGACCGCGGTTCTATTTTGTTGG
TTTTCGGAACTGAGGCCATGATTAAGAGGGACGGCCGGGGGCATTCGTATTGCGCCGCTA
GAGGTGAAATTCTTGGACCGGCGCAAGACGGACCAGAGCGAAAGCATTTGCCAAGAATGT
TTTCATTAATCAAGAACGA
>comp19295_c3_seq1 len=1025 path=[30185121:0-704 30186271:705-705 30186272:706-835 30186402:836-1024]
GGGAATTCAATACCTTTACAAATGCTTTAACAAGAGGAAATTGTGTTTTTGCCAATTTAA
GACCTAATTTAATAGTTAAACCATTAACCTTAGTTGTTCCAAGGCATAATATAGAGAGTG
AGATACAGGATGAGCTATTTCAGGGAGTTATTCAGTATGCAGTTGCCAAGGCAGTTGCTG
ATTTAGATTTAGATGAAGATTTAAAGGTTGTTGTCTCTGTTAATGTCCCAGAGGTTCCAA
TAACCAATTTAAATAAAAGAAAACTCTTCCAATACTTCTATGCCTCAGCAAAGTTAGCTA
TAAACAGAGCTTTAAATGAATATCCTTCAAAAGAGAAGGTAAAGAAAGAGAAATATAGAG
CTTTGCATCCATTAGTTGGATTTAGGGATGTTAGATTGGAGTATCCTCCATATCTACAAA
TTGCTTTGGATGTCCCAACTATGGAGAATTTGGAATTTTTGTTACAAACAATTCCAAATA
GCGACCACATCATCTTAGAGGCTGGAACACCACTAATTAAAAAGTTTGGTTTAGAGGTTA
TTGAAATAATGAGAGAATATTTTGATGGCTTTATTGTTGCTGATTTAAAAACCTTAGACA
CTGGAAGGGTTGAGGTAAGATTGGCATTTGAAGCAACAGCTAATGCAGTGGCAATAAGTG
GAGTAGCACCAAAATCAACAATAATTAAAGCTATCCACGAATGTCAAAAATGTGGTTTAA
TCAGCTATTTGGATATGATGAACGTCTCTGAACCTCAAAAATTATATGATTCATTAAAAT
TAAAGCCAGATGTTGTTATCTTGCATAGAGGGATTGATGAGGAGACATTTGGAATTAAAA
AGGAATGGAAATTTAAGGAAAACTGCTTATTAGCAATTGCTGGAGGAGTTGGTGTGGAGA
ATGTTGAAGAGCTTTTAAAAGAATATCAAATATTAATCGTTGGTAGAGCAATTACAAAAT
CAAAAGACCCAGGAAGAGTAATTAGGATTTTATAAACAAGATGGGTTAAAAAAAAAAAAA
AAAAA
>comp19376_c0_seq1 len=1172 path=[30547921:0-39 30547980:40-85 30548049:86-217 30548234:218-238 30548269:239-239 30548270:240-310 30548363:311-415 30548490:416-439 30548514:440-580 30550557:581-581 30548655:582-595 30548669:596-621 30548695:622-672 30548746:673-673 30548747:674-780 30549307:781-781 30548854:782-931 30549765:932-932 30549004:933-985 30549057:986-986 30549058:987-1171]
TTTTTTTTTTTTTTTTTTTTCTGCAGAATTCAGGCCTGAATTCGCCCTTTTTCGAATTGT
CGCCTATAATACCCACAGGTTATACGGGATTATCCGGTTATCCATGACGAGTGAATAATC
TTACCGCAGGGGTCAAATAACATAGCATGCGAACATAGATTGCGTTATAACCCACCTCTT
GCTGTAATGACCACAATCAACGTAGGGTAAGGTCATATTTTTACCTTACCTAACCGGCGA
AAACCCGGTGCTTCACCCGTCCCATCACGTCAGGGTTTTAGAACGCGCATTCGGGAGATA
CAGTTAATCTAAACTCGCAGAAGTAGTAGATCCCGCCGTCTTAGTCGGATTGAAACCCTC
TACAGCGAGTGTGCGCTGTCTCGGACTGCGTGGATCCACTCGACGTCGGCATCTACTTGG
TAGCTTCGTTTGCCACCGTAAAATCGTAACGATAATGAGTACAACGCCCAATGGTCATAG
TCGTTTTGTACGAGATCGAGACCTACGCTCCATACTTCAACCGCCGATCTCTCCGTGCCC
GATCCTATGTGTCGACTCACACAAGCACGGAGGACTTCGACGGCGTGCGATGCGGCTGGA
TTCGTGTTGGTGGCGTATCCCAAATCCCGGGGTTGTGTTTCCTAGAGCTAATTAGACCTC
TTAAGGCCTACATGGGTACGGCGACTACTGAATCGTTCTTTGAGAGTCCGCTATCTTGGG
TACCGAACTGAGCGTCGAAGAACCGGGAGCGTTGTGGTACAGACATGACCAGACGCTGAG
GTTTATATGAACGGCCGCAATTATGAGCTAGCCGAGGGCTCGTCTGACACGTCTGTACCA
GGCACCTATGGTGGCCCCATGGTTAAGCGCTATATTTCGTAAGCTCGTTCGGGACTTTGT
ATCGGCGTAGTACGGGAAGAGGGCATGTACCCGTTCATTGGGACATAGCAGCAGGCGTTA
GTTCACGAGGCCACTTAGGACGACGGCCTACCTACACAGTCCACGGATAGCGTTTAGGGT
CTCTTAGTTCGGGAGCTACCGATCTAATCAACCGTTTGGGGCTGGACATCGCATAAGTTG
GGGCGTTCGCCGGGAGTTCTAAGATCTCTCGCTACCGCTTTTATAAGACGGCTTGGCATT
TACCCTAGTCACTATCTGAGCTCGAATTCCCA
>comp19377_c0_seq1 len=242 path=[30551133:0-126 30551260:127-127 30551261:128-241]
CAGGCTGTCAACGTCCTTGCGCAGCGCGGCCACGACCTCGTCGACCCCGTCGTCGTTGAC
GCCCCGGGTGGAATGCCATGTTGGGGACAACGGGTCGGTCTTGAGAACCCAGGAGTCGCC
AACGACGCCGACCAGGTCGCCGTCGATGCTCCGGTACTTGAAGTCGTCGAGCACCCGAAC
GGAGCAGTCCTCGGAGAGCAGCCGGAGGTGGAGCGGGTTTAACAGTTTTACCATAACAGC
AG
>comp19420_c1_seq1 len=622 path=[30765795:0-75 30765899:76-76 30765901:77-284 30768958:285-285 30768959:286-288 30766242:289-290 30766246:291-453 30766488:454-476 30769025:477-479 30769028:480-480 30769029:481-560 30767827:561-581 30766677:582-621]
ATTGGGTATTAATGGTTGTACATACTTGACGGATTGCAGTGAGTGTATTCCCGTCCCATC
GTATGGGTAACCCATAGGGGCGTGTCATTCAGCACTTCGGATAGTGTTTGACCGCGTCGC
TCCCATGTCGCCTTTCAGGAGAAATAGTACAGGCTGCTGGCTCATGTTTCCTTCTACGCT
GCACTTGCGGGCATAGAGGTCGGTTGCGATCTATATTCGGAGATAACTATTCACCCAGCG
CCACTCGAATATCCCCTCTTCTGAGCAAGAGGCCAATAAATGCTCAAAAACGAGCGATTG
TCCAACGACATAAAGGGAGACTGTAAGGTCCTAGCGCTCTGTCTGTTAGTGAGAGCCCTA
GGTAAACACGGTCGTTATCCCCTAGAGCGTGAAGCGGCTGTAGATATCTCTGAATCTTCG
ACCTTGGTGTAGATGGGGCTAGGTCAAAAAGCGGTAGCGATTAGCACTTGTATACACTCT
CCCCCTACTAAGTATGTAAGGCCTGACCGGAGATTTGTCCATGCTCACCAGGACCGATAG
TTGGGCCCCGGTAATCTTGCCCGCCGTAGGGAGTACGAGCAGGTGCACCGTTGAAACAAG
CACAGGAGGTATGAAGCATCAG
>comp19736_c0_seq1 len=1310 path=[32157077:0-13 32157105:14-132 32157272:133-133 32157273:134-175 32163625:176-188 32163638:189-192 32157332:193-218 32157358:219-375 32157515:376-376 32157516:377-594 32157734:595-1021 32158161:1022-1037 32158177:1038-1309]
TTTTTTTTTTTTTTTTGAACAAAGAAGCTTATTAAGGACATTATGCGGTCCATGGCTTTT
ATGATAGAAATAATAAAATGAAAATCATAAATGAGCACGTGAGCTAGCAGCTCTTATTCG
GGACATTATTCGCAAAAAAAGAAGTGCTCCTATTCGGGACTATACCACTCTGGTACGTGG
ATGCTACTTGGTGAACTCAAGAGCGTAAAAGTTGAAGAATATGTAGGTTTTCTTGATGCC
ACCGGTAAATCCAGCTTGTTTGGCTAGCCTGGCAAACTCCTTCTCCGTCCTCTGCTTTGC
TCCCTTGAAGAGCACAAACATGATGATATCCAAGGTGAATGCATCCCGCGCTGTGAGAGA
CGAGTCTGGGTTCTCCGGGAGGATACCATCCACGACGATCACCTTCCCGTCTTTTGGGAG
AGCGTTGTGGCAGTTGCTTAGTATTTTGACGAACTCGTCGTCGTTAAGCATAAGCGTGAT
CCACTGCAAGAGAACCGCATCTCCAGTGGGTATACTCTCATACATATCTCCAGCCACATG
TTCGACTCCTGGAAGAGGGAGGCCTTGGGCGATGACATGAGGCAGGTCATAGTTGATGCC
GGTCATGTGCTTGTACTTAGAGGTGATCATCCCTAGGGTGGAGCCGGTGCCACCACCGAC
GTCCACAAGCCGCTGCACACCATCGAATCCCTTGAAGCGCTCGAGCATCTTGGTGACCAG
GATCACAGAGTGCTGAGCCATGGCATTGTCGAACAGTGTTCCCAACCGCTGGTTCTTCCC
CATGTACTCGTAGTAGGGCCACTTTTGCGTCCTCTCAAACGCCGACGGCCCGCCCGCAGT
CACCGCCTCTGCTATATGGTGCCAGGGGAATAAGTGGTCGGGGTCGACCACAAAGACGGC
AAAGGGGGACAGGGTGCCGTCCCCTCTGTCTTTGGTGAGCCACCGGCACAAGGGGCCGGT
CGTGTATCGCCGCACAAGTGTGCCGTCAGGGCCTGCTGCCTCCGAAGAGCAGGTCACCAC
GTTGAAGCAGGAGAGGTACCTGAGGATACGGTCCACCGCAGCCGCCGCCTCGGCCTTGTT
GCTGCTTGTCTCCACGTTCTCTACGAGCTCGTTGGGGGTCAGCGCCTTGCCACCAGCCGC
ACTGAGTGCGTCTAGGAGGCCCAGCTGGATGGCTGCTCTGAGCACCATGGAGATGTTGTA
GGCAAACATGAGCTCTTGCGCTTGGAAGCACAGCCTATCGTCCTCATCCACTCCGGCGAC
ACTAGCAGCAGCAGGACTCGTACCACTAAAGAAAGGTGCTGAAATCTTGT
>comp19736_c0_seq2 len=334 path=[32163331:0-45 32158161:46-61 32158177:62-333]
GGAATCCGGCGGCGGCATCTTGCAAACAAAACCTCAAACTATCCACTGAAGCAGGAGAGG
TACCTGAGGATACGGTCCACCGCAGCCGCCGCCTCGGCCTTGTTGCTGCTTGTCTCCACG
TTCTCTACGAGCTCGTTGGGGGTCAGCGCCTTGCCACCAGCCGCACTGAGTGCGTCTAGG
AGGCCCAGCTGGATGGCTGCTCTGAGCACCATGGAGATGTTGTAGGCAAACATGAGCTCT
TGCGCTTGGAAGCACAGCCTATCGTCCTCATCCACTCCGGCGACACTAGCAGCAGCAGGA
CTCGTACCACTAAAGAAAGGTGCTGAAATCTTGT
>comp19736_c0_seq3 len=296 path=[32163195:0-23 32158177:24-295]
AGATAGCCAAGCCGTGAACTTTCTCCTGAGGATACGGTCCACCGCAGCCGCCGCCTCGGC
CTTGTTGCTGCTTGTCTCCACGTTCTCTACGAGCTCGTTGGGGGTCAGCGCCTTGCCACC
AGCCGCACTGAGTGCGTCTAGGAGGCCCAGCTGGATGGCTGCTCTGAGCACCATGGAGAT
GTTGTAGGCAAACATGAGCTCTTGCGCTTGGAAGCACAGCCTATCGTCCTCATCCACTCC
GGCGACACTAGCAGCAGCAGGACTCGTACCACTAAAGAAAGGTGCTGAAATCTTGT
>comp19736_c0_seq4 len=741 path=[32162203:0-137 32157105:138-256 32157272:257-257 32157273:258-299 32163625:300-312 32163638:313-316 32157332:317-342 32157358:343-499 32157515:500-500 32157516:501-718 32163704:719-740]
TTTTTTTTTTTTTTGAAATAGTTTCTGTCTTTCTCTCTTCTTCATTGTCCTGCCGCTACC
TACCTCCAGTCCCAAATCCATAGGGTTCGCCCAAGGCAAGGACACAACAACCGGACAACA
ACTCTACCAGGAGGCTTATTGAACAAAGAAGCTTATTAAGGACATTATGCGGTCCATGGC
TTTTATGATAGAAATAATAAAATGAAAATCATAAATGAGCACGTGAGCTAGCAGCTCTTA
TTCGGGACATTATTCGCAAAAAAAGAAGTGCTCCTATTCGGGACTATACCACTCTGGTAC
GTGGATGCTACTTGGTGAACTCAAGAGCGTAAAAGTTGAAGAATATGTAGGTTTTCTTGA
TGCCACCGGTAAATCCAGCTTGTTTGGCTAGCCTGGCAAACTCCTTCTCCGTCCTCTGCT
TTGCTCCCTTGAAGAGCACAAACATGATGATATCCAAGGTGAATGCATCCCGCGCTGTGA
GAGACGAGTCTGGGTTCTCCGGGAGGATACCATCCACGACGATCACCTTCCCGTCTTTTG
GGAGAGCGTTGTGGCAGTTGCTTAGTATTTTGACGAACTCGTCGTCGTTAAGCATAAGCG
TGATCCACTGCAAGAGAACCGCATCTCCAGTGGGTATACTCTCATACATATCTCCAGCCA
CATGTTCGACTCCTGGAAGAGGGAGGCCTTGGGCGATGACATGAGGCAGGTCATAGTTGG
ATAAACTCTGGATGTGATGCA
>comp19736_c0_seq5 len=617 path=[32157077:0-13 32157105:14-132 32157272:133-133 32157273:134-175 32163625:176-188 32163638:189-192 32157332:193-218 32157358:219-375 32157515:376-376 32157516:377-594 32163704:595-616]
TTTTTTTTTTTTTTTTGAACAAAGAAGCTTATTAAGGACATTATGCGGTCCATGGCTTTT
ATGATAGAAATAATAAAATGAAAATCATAAATGAGCACGTGAGCTAGCAGCTCTTATTCG
GGACATTATTCGCAAAAAAAGAAGTGCTCCTATTCGGGACTATACCACTCTGGTACGTGG
ATGCTACTTGGTGAACTCAAGAGCGTAAAAGTTGAAGAATATGTAGGTTTTCTTGATGCC
ACCGGTAAATCCAGCTTGTTTGGCTAGCCTGGCAAACTCCTTCTCCGTCCTCTGCTTTGC
TCCCTTGAAGAGCACAAACATGATGATATCCAAGGTGAATGCATCCCGCGCTGTGAGAGA
CGAGTCTGGGTTCTCCGGGAGGATACCATCCACGACGATCACCTTCCCGTCTTTTGGGAG
AGCGTTGTGGCAGTTGCTTAGTATTTTGACGAACTCGTCGTCGTTAAGCATAAGCGTGAT
CCACTGCAAGAGAACCGCATCTCCAGTGGGTATACTCTCATACATATCTCCAGCCACATG
TTCGACTCCTGGAAGAGGGAGGCCTTGGGCGATGACATGAGGCAGGTCATAGTTGGATAA
ACTCTGGATGTGATGCA
>comp19736_c0_seq6 len=1434 path=[32162203:0-137 32157105:138-256 32157272:257-257 32157273:258-299 32163625:300-312 32163638:313-316 32157332:317-342 32157358:343-499 32157515:500-500 32157516:501-718 32157734:719-1145 32158161:1146-1161 32158177:1162-1433]
TTTTTTTTTTTTTTGAAATAGTTTCTGTCTTTCTCTCTTCTTCATTGTCCTGCCGCTACC
TACCTCCAGTCCCAAATCCATAGGGTTCGCCCAAGGCAAGGACACAACAACCGGACAACA
ACTCTACCAGGAGGCTTATTGAACAAAGAAGCTTATTAAGGACATTATGCGGTCCATGGC
TTTTATGATAGAAATAATAAAATGAAAATCATAAATGAGCACGTGAGCTAGCAGCTCTTA
TTCGGGACATTATTCGCAAAAAAAGAAGTGCTCCTATTCGGGACTATACCACTCTGGTAC
GTGGATGCTACTTGGTGAACTCAAGAGCGTAAAAGTTGAAGAATATGTAGGTTTTCTTGA
TGCCACCGGTAAATCCAGCTTGTTTGGCTAGCCTGGCAAACTCCTTCTCCGTCCTCTGCT
TTGCTCCCTTGAAGAGCACAAACATGATGATATCCAAGGTGAATGCATCCCGCGCTGTGA
GAGACGAGTCTGGGTTCTCCGGGAGGATACCATCCACGACGATCACCTTCCCGTCTTTTG
GGAGAGCGTTGTGGCAGTTGCTTAGTATTTTGACGAACTCGTCGTCGTTAAGCATAAGCG
TGATCCACTGCAAGAGAACCGCATCTCCAGTGGGTATACTCTCATACATATCTCCAGCCA
CATGTTCGACTCCTGGAAGAGGGAGGCCTTGGGCGATGACATGAGGCAGGTCATAGTTGA
TGCCGGTCATGTGCTTGTACTTAGAGGTGATCATCCCTAGGGTGGAGCCGGTGCCACCAC
CGACGTCCACAAGCCGCTGCACACCATCGAATCCCTTGAAGCGCTCGAGCATCTTGGTGA
CCAGGATCACAGAGTGCTGAGCCATGGCATTGTCGAACAGTGTTCCCAACCGCTGGTTCT
TCCCCATGTACTCGTAGTAGGGCCACTTTTGCGTCCTCTCAAACGCCGACGGCCCGCCCG
CAGTCACCGCCTCTGCTATATGGTGCCAGGGGAATAAGTGGTCGGGGTCGACCACAAAGA
CGGCAAAGGGGGACAGGGTGCCGTCCCCTCTGTCTTTGGTGAGCCACCGGCACAAGGGGC
CGGTCGTGTATCGCCGCACAAGTGTGCCGTCAGGGCCTGCTGCCTCCGAAGAGCAGGTCA
CCACGTTGAAGCAGGAGAGGTACCTGAGGATACGGTCCACCGCAGCCGCCGCCTCGGCCT
TGTTGCTGCTTGTCTCCACGTTCTCTACGAGCTCGTTGGGGGTCAGCGCCTTGCCACCAG
CCGCACTGAGTGCGTCTAGGAGGCCCAGCTGGATGGCTGCTCTGAGCACCATGGAGATGT
TGTAGGCAAACATGAGCTCTTGCGCTTGGAAGCACAGCCTATCGTCCTCATCCACTCCGG
CGACACTAGCAGCAGCAGGACTCGTACCACTAAAGAAAGGTGCTGAAATCTTGT
>comp19817_c0_seq1 len=213 path=[32591777:0-17 32590291:18-143 32590417:144-212]
GGGGAGACTGATGGGATCTGAGTACTACGACGGGTTAAAATGAGATTCAAATGAGAAGTA
AGTAAACTTGTACCAGTCTGACTAAATTAGTGTTGTGTTCATGGAGGAGTATTTATTTGA
TGTTCAACCAACAATTTCGTTCTGCTTGTACCAGCCTGACTGAATGACAATGATGCTGTG
CGATACCTTGTTTGACCTGCATTTTAAAAAAAA
>comp19817_c0_seq2 len=580 path=[32591861:0-20 32589837:21-317 32590224:318-318 32590225:319-384 32590291:385-510 32590417:511-579]
TTTCCGGTGGAGCGGTGAAATTCACCTTCTCCTTCAGCGCAGCAAAGGAGGTTCCATACT
TCGGTGACATTCTTCACAAGAACAAGTCAGACTCCGAAGGTGAGATCGTCGTTCCAGACG
GAGGGTTCGAAGGCCTGAAGCTGCTCCGCTTCGCCACACCTGTCCTGCCCCTGCTGATCT
TCTCTGAGAAGGCCATGCCGGTGGTGGAGCGGCTTGAGATGAGTTTCAAGGTGCTGGAAG
GTGTCTTCGGCATGGACAACCTCGTGGGACTCCAAGAGGTGCATCTGCAGGTGAGTGACA
AGGCTGGCAAATTCACCAGGTCGGCGCTAGCTCGCCTGACGAAGCAGGCAAGGAAGTTTG
CCAATGCGCCCAGGGTAGTAGTTGATGAGTACTACGACGGGTTAAAATGAGATTCAAATG
AGAAGTAAGTAAACTTGTACCAGTCTGACTAAATTAGTGTTGTGTTCATGGAGGAGTATT
TATTTGATGTTCAACCAACAATTTCGTTCTGCTTGTACCAGCCTGACTGAATGACAATGA
TGCTGTGCGATACCTTGTTTGACCTGCATTTTAAAAAAAA
>comp19817_c0_seq3 len=1844 path=[32591813:0-23 32587727:24-119 32587939:120-611 32588789:612-856 32590566:857-857 32589166:858-869 32589193:870-1284 32589837:1285-1581 32590224:1582-1582 32590225:1583-1648 32590291:1649-1774 32590417:1775-1843]
AGGGGTCAGCTGAGCATGCTGCAGGAACTGTGGCAAGAGATACGTAAGTCCCTACCCCCA
AAGTCAGTTAACTGCCATACCCCGGAGGGAGTTACAAAGATACTCAGTTTCTGCTACAAT
GATTTGCCGGGTGATCTCAAGACTTGCTCCCTGTATCTGAGTGTATTTCCCAAGGCAAGC
AAAATTAGCAGGAAGCGGCTAACCCGACGGTTGATCGCAGAAGGTTTTGTGAGTGAGAAG
CATGGGCAGAGTATTGAGGAACTTGCAGAGACGTATTTCAATCAGCTTATTAGAAGGAAA
ATAGTACGAGCTGTGGAGCACAGCAGCAATGGGAAAGTGAAGACCTGCCAAGTTCATGAC
ATGGTTCTTGAGTATATCATATCCAAGTCAAGTGAAGAGAATTTCATCACTGTAGTTGGT
GGGCACTGGCTGATGCCAACGCCAAGGAACAAGGTCCGGAGGTTATCTTTGCACAACAGT
GATGTCAAGCATGTGAAAGATACAATTGGCAAAATCAACTTATCTCATGTGCGATCAGTG
ACTGTGTTCGGGAGCTTGAACCAGTTATCTTCCCTCTCTTTCAAGTTTGGAATTGTGCAA
GTGCTTGATCTTCAAGGCTGCAAGGGCTTCAAGAAGCATCATGTGAAAGCAATATCCAAA
ATGCTGCTTGTCAAGTTCTTGAACCTCCGGAGGACAGACATTAAAGAGCTTCCTTCCAAA
ATCGGAAGGCTCAAGCATTTGGAAACTCTTGACATACGGGAGACAAATGTCAGAGAACTG
CCTGATTCTATTGCCCAGCTTGAGAAGATAAGTGGCATACTTGGGGGAAACAAACACACA
CGAGAAACCCTCAAGTTGCCTAAAGAAATCGGCAAGAAACCAATGAAATCCCTCAGTATA
CTTTCGGGGATTGAGATTGTTGGAGGACCTGGTGGTATGCTGGACCTCCATGAATACACC
GGGTTAAAGAAACTTACCATTTACAAGCTGAACATCCAAGAGAATGATCCAAGCTTCAAA
ACATTTGTTTCCTCCATCGAATACCTTGGTGGCTGCTCACTAAAGACCCTTTCCATTGAT
GATGAGGCCTCAGACTTGATCAACTCACTAGATTCTCTGACTTCACCTCCCAAGTACCTC
ACCGGGCTTGAGCTGCATGGCATGCTGACGAAATTTCCTCAGTGGATCCAGAAACTGAGC
GACCTCAGGAAGTTAACTCTTTCGATGACGGTCCTCCGGACTGACACTCTCGAGCTTCTG
AGCAAGCTACCATCGCTATTTTCTCTCACCTTCTCCTTCAGCGCAGCAAAGGAGGTTCCA
TACTTCGGTGACATTCTTCACAAGAACAAGTCAGACTCCGAAGGTGAGATCGTCGTTCCA
GACGGAGGGTTCGAAGGCCTGAAGCTGCTCCGCTTCGCCACACCTGTCCTGCCCCTGCTG
ATCTTCTCTGAGAAGGCCATGCCGGTGGTGGAGCGGCTTGAGATGAGTTTCAAGGTGCTG
GAAGGTGTCTTCGGCATGGACAACCTCGTGGGACTCCAAGAGGTGCATCTGCAGGTGAGT
GACAAGGCTGGCAAATTCACCAGGTCGGCGCTAGCTCGCCTGACGAAGCAGGCAAGGAAG
TTTGCCAATGCGCCCAGGGTAGTAGTTGATGAGTACTACGACGGGTTAAAATGAGATTCA
AATGAGAAGTAAGTAAACTTGTACCAGTCTGACTAAATTAGTGTTGTGTTCATGGAGGAG
TATTTATTTGATGTTCAACCAACAATTTCGTTCTGCTTGTACCAGCCTGACTGAATGACA
ATGATGCTGTGCGATACCTTGTTTGACCTGCATTTTAAAAAAAA
>comp19817_c0_seq4 len=1253 path=[32590501:0-20 32588789:21-265 32590566:266-266 32589166:267-278 32589193:279-693 32589837:694-990 32590224:991-991 32590225:992-1057 32590291:1058-1183 32590417:1184-1252]
CTCACGGGCCGCACCGCTGGCCAAGGCTGCAAGGGCTTCAAGAAGCATCATGTGAAAGCA
ATATCCAAAATGCTGCTTGTCAAGTTCTTGAACCTCCGGAGGACAGACATTAAAGAGCTT
CCTTCCAAAATCGGAAGGCTCAAGCATTTGGAAACTCTTGACATACGGGAGACAAATGTC
AGAGAACTGCCTGATTCTATTGCCCAGCTTGAGAAGATAAGTGGCATACTTGGGGGAAAC
AAACACACACGAGAAACCCTCAAGTTGCCTAAAGAAATCGGCAAGAAACCAATGAAATCC
CTCAGTATACTTTCGGGGATTGAGATTGTTGGAGGACCTGGTGGTATGCTGGACCTCCAT
GAATACACCGGGTTAAAGAAACTTACCATTTACAAGCTGAACATCCAAGAGAATGATCCA
AGCTTCAAAACATTTGTTTCCTCCATCGAATACCTTGGTGGCTGCTCACTAAAGACCCTT
TCCATTGATGATGAGGCCTCAGACTTGATCAACTCACTAGATTCTCTGACTTCACCTCCC
AAGTACCTCACCGGGCTTGAGCTGCATGGCATGCTGACGAAATTTCCTCAGTGGATCCAG
AAACTGAGCGACCTCAGGAAGTTAACTCTTTCGATGACGGTCCTCCGGACTGACACTCTC
GAGCTTCTGAGCAAGCTACCATCGCTATTTTCTCTCACCTTCTCCTTCAGCGCAGCAAAG
GAGGTTCCATACTTCGGTGACATTCTTCACAAGAACAAGTCAGACTCCGAAGGTGAGATC
GTCGTTCCAGACGGAGGGTTCGAAGGCCTGAAGCTGCTCCGCTTCGCCACACCTGTCCTG
CCCCTGCTGATCTTCTCTGAGAAGGCCATGCCGGTGGTGGAGCGGCTTGAGATGAGTTTC
AAGGTGCTGGAAGGTGTCTTCGGCATGGACAACCTCGTGGGACTCCAAGAGGTGCATCTG
CAGGTGAGTGACAAGGCTGGCAAATTCACCAGGTCGGCGCTAGCTCGCCTGACGAAGCAG
GCAAGGAAGTTTGCCAATGCGCCCAGGGTAGTAGTTGATGAGTACTACGACGGGTTAAAA
TGAGATTCAAATGAGAAGTAAGTAAACTTGTACCAGTCTGACTAAATTAGTGTTGTGTTC
ATGGAGGAGTATTTATTTGATGTTCAACCAACAATTTCGTTCTGCTTGTACCAGCCTGAC
TGAATGACAATGATGCTGTGCGATACCTTGTTTGACCTGCATTTTAAAAAAAA
>comp19817_c0_seq5 len=2454 path=[32586380:0-633 32587727:634-729 32587939:730-1221 32588789:1222-1466 32590566:1467-1467 32589166:1468-1479 32589193:1480-1894 32589837:1895-2191 32590224:2192-2192 32590225:2193-2258 32590291:2259-2384 32590417:2385-2453]
TCCCAACAAGGCGAGGCGCGTGCTGTCCCTCGTCGGATTCGGTGGCGTAGGCAAGACCAC
CATCGCCATGGCGCTGTACCGCAAATTTGGGGGCCAATTCGAGCACCGGGCGGTAGTCAC
CGTGTCTCAGAAATTCGACCTCGGGGCAGTGCTTCAGAGCATACTCAGCCAAGTCATGCC
GCAGGTGGCCGTCAAAGAGGAGCAAGCCAGGAGGCCGGCTAAAACTGCAACTCTTGAGAA
TCAGCTTCAGAAAGAGCTGCAGCAGCATCTGAAAGGAAAGAGGTACTTCCTCTTATTTGA
CGATATATGGTCAGCGTCGGCGTGGGAGATAATTCGAAACTGTTTACCGGCTGACGAGGT
AGGCAGTATCATTGCTGTGACTACACGATTTCAAGCTGTTGCTAGGACATGTGCCCGTGA
CAAGAAAAATGACCTTCTCCATCAAGTTGATCATCTCCCTGACGAAGAACGCAAAGCTCT
ATTTCAAGAAAGTGTGTCCGAATCCAAAGACATCAAAGATGGTCGTGAAGACCTGATGGA
CATTCCGAAAGATATATTGGAACTATGTAATGGTCTACCTCTGGCAATAGTTACCCTTTC
CGGTCTGGTGGCATGCAAACGGAAGGAATTTGAAGAACTGTGGCAAGAGATACGTAAGTC
CCTACCCCCAAAGTCAGTTAACTGCCATACCCCGGAGGGAGTTACAAAGATACTCAGTTT
CTGCTACAATGATTTGCCGGGTGATCTCAAGACTTGCTCCCTGTATCTGAGTGTATTTCC
CAAGGCAAGCAAAATTAGCAGGAAGCGGCTAACCCGACGGTTGATCGCAGAAGGTTTTGT
GAGTGAGAAGCATGGGCAGAGTATTGAGGAACTTGCAGAGACGTATTTCAATCAGCTTAT
TAGAAGGAAAATAGTACGAGCTGTGGAGCACAGCAGCAATGGGAAAGTGAAGACCTGCCA
AGTTCATGACATGGTTCTTGAGTATATCATATCCAAGTCAAGTGAAGAGAATTTCATCAC
TGTAGTTGGTGGGCACTGGCTGATGCCAACGCCAAGGAACAAGGTCCGGAGGTTATCTTT
GCACAACAGTGATGTCAAGCATGTGAAAGATACAATTGGCAAAATCAACTTATCTCATGT
GCGATCAGTGACTGTGTTCGGGAGCTTGAACCAGTTATCTTCCCTCTCTTTCAAGTTTGG
AATTGTGCAAGTGCTTGATCTTCAAGGCTGCAAGGGCTTCAAGAAGCATCATGTGAAAGC
AATATCCAAAATGCTGCTTGTCAAGTTCTTGAACCTCCGGAGGACAGACATTAAAGAGCT
TCCTTCCAAAATCGGAAGGCTCAAGCATTTGGAAACTCTTGACATACGGGAGACAAATGT
CAGAGAACTGCCTGATTCTATTGCCCAGCTTGAGAAGATAAGTGGCATACTTGGGGGAAA
CAAACACACACGAGAAACCCTCAAGTTGCCTAAAGAAATCGGCAAGAAACCAATGAAATC
CCTCAGTATACTTTCGGGGATTGAGATTGTTGGAGGACCTGGTGGTATGCTGGACCTCCA
TGAATACACCGGGTTAAAGAAACTTACCATTTACAAGCTGAACATCCAAGAGAATGATCC
AAGCTTCAAAACATTTGTTTCCTCCATCGAATACCTTGGTGGCTGCTCACTAAAGACCCT
TTCCATTGATGATGAGGCCTCAGACTTGATCAACTCACTAGATTCTCTGACTTCACCTCC
CAAGTACCTCACCGGGCTTGAGCTGCATGGCATGCTGACGAAATTTCCTCAGTGGATCCA
GAAACTGAGCGACCTCAGGAAGTTAACTCTTTCGATGACGGTCCTCCGGACTGACACTCT
CGAGCTTCTGAGCAAGCTACCATCGCTATTTTCTCTCACCTTCTCCTTCAGCGCAGCAAA
GGAGGTTCCATACTTCGGTGACATTCTTCACAAGAACAAGTCAGACTCCGAAGGTGAGAT
CGTCGTTCCAGACGGAGGGTTCGAAGGCCTGAAGCTGCTCCGCTTCGCCACACCTGTCCT
GCCCCTGCTGATCTTCTCTGAGAAGGCCATGCCGGTGGTGGAGCGGCTTGAGATGAGTTT
CAAGGTGCTGGAAGGTGTCTTCGGCATGGACAACCTCGTGGGACTCCAAGAGGTGCATCT
GCAGGTGAGTGACAAGGCTGGCAAATTCACCAGGTCGGCGCTAGCTCGCCTGACGAAGCA
GGCAAGGAAGTTTGCCAATGCGCCCAGGGTAGTAGTTGATGAGTACTACGACGGGTTAAA
ATGAGATTCAAATGAGAAGTAAGTAAACTTGTACCAGTCTGACTAAATTAGTGTTGTGTT
CATGGAGGAGTATTTATTTGATGTTCAACCAACAATTTCGTTCTGCTTGTACCAGCCTGA
CTGAATGACAATGATGCTGTGCGATACCTTGTTTGACCTGCATTTTAAAAAAAA
>comp19817_c0_seq6 len=998 path=[32591366:0-23 32589193:24-438 32589837:439-735 32590224:736-736 32590225:737-802 32590291:803-928 32590417:929-997]
GGTATCAACTTGTATTCAACTGTGGGCAAGAAACCAATGAAATCCCTCAGTATACTTTCG
GGGATTGAGATTGTTGGAGGACCTGGTGGTATGCTGGACCTCCATGAATACACCGGGTTA
AAGAAACTTACCATTTACAAGCTGAACATCCAAGAGAATGATCCAAGCTTCAAAACATTT
GTTTCCTCCATCGAATACCTTGGTGGCTGCTCACTAAAGACCCTTTCCATTGATGATGAG
GCCTCAGACTTGATCAACTCACTAGATTCTCTGACTTCACCTCCCAAGTACCTCACCGGG
CTTGAGCTGCATGGCATGCTGACGAAATTTCCTCAGTGGATCCAGAAACTGAGCGACCTC
AGGAAGTTAACTCTTTCGATGACGGTCCTCCGGACTGACACTCTCGAGCTTCTGAGCAAG
CTACCATCGCTATTTTCTCTCACCTTCTCCTTCAGCGCAGCAAAGGAGGTTCCATACTTC
GGTGACATTCTTCACAAGAACAAGTCAGACTCCGAAGGTGAGATCGTCGTTCCAGACGGA
GGGTTCGAAGGCCTGAAGCTGCTCCGCTTCGCCACACCTGTCCTGCCCCTGCTGATCTTC
TCTGAGAAGGCCATGCCGGTGGTGGAGCGGCTTGAGATGAGTTTCAAGGTGCTGGAAGGT
GTCTTCGGCATGGACAACCTCGTGGGACTCCAAGAGGTGCATCTGCAGGTGAGTGACAAG
GCTGGCAAATTCACCAGGTCGGCGCTAGCTCGCCTGACGAAGCAGGCAAGGAAGTTTGCC
AATGCGCCCAGGGTAGTAGTTGATGAGTACTACGACGGGTTAAAATGAGATTCAAATGAG
AAGTAAGTAAACTTGTACCAGTCTGACTAAATTAGTGTTGTGTTCATGGAGGAGTATTTA
TTTGATGTTCAACCAACAATTTCGTTCTGCTTGTACCAGCCTGACTGAATGACAATGATG
CTGTGCGATACCTTGTTTGACCTGCATTTTAAAAAAAA
>comp19850_c0_seq1 len=905 path=[32753673:0-22 32750049:23-291 32750614:292-341 32755283:342-636 32751050:637-667 32754574:668-668 32751081:669-772 32751185:773-777 32751190:778-792 32751205:793-861 32751274:862-877 32751290:878-904]
CCTGCTGCTAGGGAGGCATCAGCAAGCTGTAGCAACTCTTCCACGAGTAGGAATTTTAGT
TTTAGCTGGCTCTTTAATGGGAGGGAAGATAACTGAAGCAGTTAAAGAATTAAAGGAAAA
GACTGGCATTCCCGTGATAAGCTTAAAGATGTTTGGCTCTGTTCCTAAGGTTGCTGATTT
GGTTGTTGGAGACCCATTGCAGGCAGGGGTTTTAGCTGTTATGGCTATTGCTGAAACAGC
AAAATTTGATATAAATAAGGTTAAAGGTAGGGTGCTATAAAGATAATTTAATAATTTTTG
ATGAAACCGAAGCGTTAGCTTTGGGTTATGAAACTCCATGATTTTCATTTAATTTTTTCC
TATTAATTTTCTCCTAAAAAGTTTCTTTAACATAAATAAGGTTAAAGGGAGAGCTCTATG
ATTGTCTTCAAAAATACAAAGATTATTGATGTATATACTGGAGAGGTTGTTAAAGGAAAT
GTTGCAGTTGAGAGGGATAAAATATCCTTTGTGGATTTAAATGATGAAATTGATAAGATA
ATTGAAAAAATAAAGGAGGATGTTAAAGTTATTGACTTAAAAGGAAAATATTTATCTCCA
ACATTTATAGATGGGCATATACATATAGAATCTTCCCATCTCATCCCATCAGAGTTTGAG
AAATTTGTAATTAAAAAGCGGAGTTAGCAAAGTAGTTATAGACCCGCATGAAATAGCAAA
TATTGCTGGAAAAGAAGGAATTTTGTTTATGTTGAATGATGCCAAAATTTTAGATGTCTA
TGTTATGCTTCCTTCCTGTGTTCCAGCTACAAACTTAGAAACAAGTGGAGCTGAGATTAC
AGCAGAGAATATTGAAGAACTCATTCTTTAGATAATGTCTTAGGTTAAAAAAAAAAAAAA
AAAAA
>comp19850_c0_seq2 len=584 path=[32755204:0-20 32755283:21-315 32751050:316-346 32754574:347-347 32751081:348-451 32751185:452-456 32751190:457-471 32751205:472-540 32751274:541-556 32751290:557-583]
CCTGAAGCTTGCTGATGCCATTTTCATTTAATTTTTTCCTATTAATTTTCTCCTAAAAAG
TTTCTTTAACATAAATAAGGTTAAAGGGAGAGCTCTATGATTGTCTTCAAAAATACAAAG
ATTATTGATGTATATACTGGAGAGGTTGTTAAAGGAAATGTTGCAGTTGAGAGGGATAAA
ATATCCTTTGTGGATTTAAATGATGAAATTGATAAGATAATTGAAAAAATAAAGGAGGAT
GTTAAAGTTATTGACTTAAAAGGAAAATATTTATCTCCAACATTTATAGATGGGCATATA
CATATAGAATCTTCCCATCTCATCCCATCAGAGTTTGAGAAATTTGTAATTAAAAAGCGG
AGTTAGCAAAGTAGTTATAGACCCGCATGAAATAGCAAATATTGCTGGAAAAGAAGGAAT
TTTGTTTATGTTGAATGATGCCAAAATTTTAGATGTCTATGTTATGCTTCCTTCCTGTGT
TCCAGCTACAAACTTAGAAACAAGTGGAGCTGAGATTACAGCAGAGAATATTGAAGAACT
CATTCTTTAGATAATGTCTTAGGTTAAAAAAAAAAAAAAAAAAA
>comp19850_c0_seq3 len=415 path=[32749781:0-123 32750049:124-392 32755182:393-414]
GCACAAGTTGCTGAAGTTGCGAGAGGGGCGATAAGTGAGGCAGACAGGCATAATATAAGA
GGGGAGAGAATTAGCGTAGATACTCTTCCAATAGTTGGTGAAGAAAATTTATATGAGGCT
GTTAAAGCTGTAGCAACTCTTCCACGAGTAGGAATTTTAGTTTTAGCTGGCTCTTTAATG
GGAGGGAAGATAACTGAAGCAGTTAAAGAATTAAAGGAAAAGACTGGCATTCCCGTGATA
AGCTTAAAGATGTTTGGCTCTGTTCCTAAGGTTGCTGATTTGGTTGTTGGAGACCCATTG
CAGGCAGGGGTTTTAGCTGTTATGGCTATTGCTGAAACAGCAAAATTTGATATAAATAAG
GTTAAAGGTAGGGTGCTATAAAGATAATTTAATTTCCTGGAATTGCTGATCGTAT
>comp19850_c0_seq4 len=1006 path=[32749781:0-123 32750049:124-392 32750614:393-442 32755283:443-737 32751050:738-768 32754574:769-769 32751081:770-873 32751185:874-878 32751190:879-893 32751205:894-962 32751274:963-978 32751290:979-1005]
GCACAAGTTGCTGAAGTTGCGAGAGGGGCGATAAGTGAGGCAGACAGGCATAATATAAGA
GGGGAGAGAATTAGCGTAGATACTCTTCCAATAGTTGGTGAAGAAAATTTATATGAGGCT
GTTAAAGCTGTAGCAACTCTTCCACGAGTAGGAATTTTAGTTTTAGCTGGCTCTTTAATG
GGAGGGAAGATAACTGAAGCAGTTAAAGAATTAAAGGAAAAGACTGGCATTCCCGTGATA
AGCTTAAAGATGTTTGGCTCTGTTCCTAAGGTTGCTGATTTGGTTGTTGGAGACCCATTG
CAGGCAGGGGTTTTAGCTGTTATGGCTATTGCTGAAACAGCAAAATTTGATATAAATAAG
GTTAAAGGTAGGGTGCTATAAAGATAATTTAATAATTTTTGATGAAACCGAAGCGTTAGC
TTTGGGTTATGAAACTCCATGATTTTCATTTAATTTTTTCCTATTAATTTTCTCCTAAAA
AGTTTCTTTAACATAAATAAGGTTAAAGGGAGAGCTCTATGATTGTCTTCAAAAATACAA
AGATTATTGATGTATATACTGGAGAGGTTGTTAAAGGAAATGTTGCAGTTGAGAGGGATA
AAATATCCTTTGTGGATTTAAATGATGAAATTGATAAGATAATTGAAAAAATAAAGGAGG
ATGTTAAAGTTATTGACTTAAAAGGAAAATATTTATCTCCAACATTTATAGATGGGCATA
TACATATAGAATCTTCCCATCTCATCCCATCAGAGTTTGAGAAATTTGTAATTAAAAAGC
GGAGTTAGCAAAGTAGTTATAGACCCGCATGAAATAGCAAATATTGCTGGAAAAGAAGGA
ATTTTGTTTATGTTGAATGATGCCAAAATTTTAGATGTCTATGTTATGCTTCCTTCCTGT
GTTCCAGCTACAAACTTAGAAACAAGTGGAGCTGAGATTACAGCAGAGAATATTGAAGAA
CTCATTCTTTAGATAATGTCTTAGGTTAAAAAAAAAAAAAAAAAAA
>comp19850_c0_seq5 len=314 path=[32753673:0-22 32750049:23-291 32755182:292-313]
CCTGCTGCTAGGGAGGCATCAGCAAGCTGTAGCAACTCTTCCACGAGTAGGAATTTTAGT
TTTAGCTGGCTCTTTAATGGGAGGGAAGATAACTGAAGCAGTTAAAGAATTAAAGGAAAA
GACTGGCATTCCCGTGATAAGCTTAAAGATGTTTGGCTCTGTTCCTAAGGTTGCTGATTT
GGTTGTTGGAGACCCATTGCAGGCAGGGGTTTTAGCTGTTATGGCTATTGCTGAAACAGC
AAAATTTGATATAAATAAGGTTAAAGGTAGGGTGCTATAAAGATAATTTAATTTCCTGGA
ATTGCTGATCGTAT
>comp19891_c1_seq10 len=534 path=[32976840:0-14 32992854:15-15 32976871:16-311 32977447:312-486 32992880:487-508 32992590:509-533]
AAATATAGAGTTGATGCATGCTACTTGCCGACATACAATTACCACTCCTGATCACAGATA
GCACCCTACACCTGAGTAGCATATCCCTCGATCAACATGTCCATCTTGTCCCTCAAGAGC
AGGGACCAAGCAACGGTAATCTCCACCTCAGAACCACCGACGGAACAGCTACCCTGACTT
ATGTTGGAACAATCGGTACAGAAGTAGCAATGACCAGATGTAGAATCAGAACCCTCATAG
GCTTCTACCACAACATCCAACCCTCCTTCGAGTTCTACCGAAACGACGTTCCTTGACAAA
GGAACATAACCACCTAGATCTACTTCATCTTCTTCAGATTTTTTTTCAATAGAACGAAAC
AACACAACCTTCTCACGTGCGCCAGCAATAACACAAACAACCTGGCCTCCAAATTTAAGA
GGAAACTCCTCTCCAATAAAACGAACTGACAATATAGTCGCCTGGACTGTTTTAGGAAGC
CTCTCAAACCTCAACTCCGCTCTACAGAAGCTAAGCAAGACCTGGTGAGCAAAT
>comp19891_c1_seq12 len=233 path=[32990051:0-22 32993123:23-25 32979524:26-224 32993176:225-232]
GGTAACAGCGGAGGGCAAGCATACCTGCTGCTGCTGCTGTGAGTAGGACTGGAAACTGGA
GTCCATCTTATGGAAGGACCTGATGGACTCGCTGATTGCTGCTCCAGGGATCTGATTCCT
CCAAAAAGAAATCTTGGGAGTAAGAGACTCCATAAGGTCTTTCCGCTCTCTCCGCAGGGA
GATGATCTCCTCCATCAGCATCTCCCTGTCCGACAAGATCGACCCGCTACTCA
>comp19900_c0_seq2 len=307 path=[33036483:0-20 33027316:21-47 33027343:48-87 33027383:88-180 33027524:181-283 33037183:284-306]
TTTTTTTTTTTTTTGAGGCTATCAGATATATGGTGGCATGGAACACATCTGAACTCAGAG
AAAAGCAAATAACTGACAGCCAGGTTCCTCACCTAGCACAAGGAGGCATTGCATTGTTCC
CAGCACTGGACAGTTCGCGTGCAACCTGAGGAAGTTCTGAAACTACTGTCTTCTTCGAAG
CTGAATTGTGTTGGTTCACTGAACATGATTGGACTGATCGGAGCATGCCTTCGTTCTGCA
ACCTGTCCTACGTTGATTGAACTTGATTGAGCTCAACGGATGATAGACCTATCCGAGTTC
AGTGCGA
>comp19900_c0_seq4 len=476 path=[33026989:0-165 33027292:166-166 33027293:167-189 33027316:190-216 33027343:217-256 33027383:257-349 33027524:350-452 33037183:453-475]
GAACACATCTGAACTTAGAGCCATTACCATAGTACACAGGTAGTGCGAGCTACCTGTCAG
AGTTAACTCTAGAATATTTACAAAAATATGCAGAATCGTGGTGTACTTTTGTTTCACCGT
CATAATAATTATGTGGTACTTACAAATATTTGTTGCTGGGTAATGGAAAATAGTGAATGT
ATGCACCATCTCAGATATATGGTGGCATGGAACACATCTGAACTCAGAGAAAAGCAAATA
ACTGACAGCCAGGTTCCTCACCTAGCACAAGGAGGCATTGCATTGTTCCCAGCACTGGAC
AGTTCGCGTGCAACCTGAGGAAGTTCTGAAACTACTGTCTTCTTCGAAGCTGAATTGTGT
TGGTTCACTGAACATGATTGGACTGATCGGAGCATGCCTTCGTTCTGCAACCTGTCCTAC
GTTGATTGAACTTGATTGAGCTCAACGGATGATAGACCTATCCGAGTTCAGTGCGA
>comp20249_c3_seq1 len=253 path=[34979495:0-117 34979981:118-252]
TCTTTTCTGCTTAACGGCCTGCTTCCGCGGCAGTTTCGCGTAACCCGCGATTACGCGAAG
CTTGTCGAGCTGGTCCGGAGCTATCGCCTCGCCGATGGCATGCTGGTGAACACGTTCTAC
GACATGGAACCTGCCACCGCGGAGGCGTTCGAGCGGCTGGCGGCGGAGCAAGCCGCTGGC
GCGTCAGCGTTTTCGTACCCGCCGGTGTTCCCGGTGGGGCCGTTCGGTCCGGCCGCAGAT
CCCGACGAGCCGC
>comp20460_c0_seq1 len=459 path=[36319191:0-417 36319609:418-458]
TTAGTAAAATAATTAACAGGCCAACAAGCACTTGTCATTTAACTAGTATTTACCCTACTT
CCCTTATTTGCCGGTGTTCATTCTGAATTCATTCGTTGTCCAGGGCGCTCGCCTGGCTGA
AGTTCACTAGCTGGTCCACAAGGACGAGCCGCCTCTGATAGTGCTGGAGGTGAACCCCGC
CGGCCAAGACCAAGCCCATCTCCTCCACAACCCCGCACCAGGAGGCGACGATGGGGCTTC
CACCGCTGTGTTTGCATCGCCTCCACAGGCACCCGTCCGCTTGCTGTACAGTGAGCGGCT
CTACCTGGATTTAATGAATGCGCTACCCATCTGTAAGGGCCTCTACCTAGAGCAGTTGGG
TGGTGACCGAACGATGCGGTGGTGGAAAGCATGGGGTACCTCCTTGGCCACTACCTCGGC
TTCCCTGAAGCACGATGTTTTGGGTGCAACCGTGGCGGT
>comp20460_c0_seq11 len=465 path=[36319191:0-417 36309821:418-442 36322388:443-464]
TTAGTAAAATAATTAACAGGCCAACAAGCACTTGTCATTTAACTAGTATTTACCCTACTT
CCCTTATTTGCCGGTGTTCATTCTGAATTCATTCGTTGTCCAGGGCGCTCGCCTGGCTGA
AGTTCACTAGCTGGTCCACAAGGACGAGCCGCCTCTGATAGTGCTGGAGGTGAACCCCGC
CGGCCAAGACCAAGCCCATCTCCTCCACAACCCCGCACCAGGAGGCGACGATGGGGCTTC
CACCGCTGTGTTTGCATCGCCTCCACAGGCACCCGTCCGCTTGCTGTACAGTGAGCGGCT
CTACCTGGATTTAATGAATGCGCTACCCATCTGTAAGGGCCTCTACCTAGAGCAGTTGGG
TGGTGACCGAACGATGCGGTGGTGGAAAGCATGGGGTACCTCCTTGGCCACTACCTCGTA
GTTCACAACCAAATAGCTGTCTAGGGAATGTCGAGGAGCAATGGA
>comp20544_c0_seq1 len=677 path=[36845979:0-31 36846056:32-67 36841523:68-363 36841956:364-419 36842074:420-467 36846211:468-468 36846212:469-520 36846160:521-521 36846161:522-531 36842312:532-600 36846176:601-618 36842496:619-676]
CCCGAGGCCACTCGGCCGAGGGCTTTTCGACTTTGATCAGCGCTGTGGGTAGAGCTTGGA
TAAGCGAGGTCAGTCAAGCGATTCGTTGCCTCCGGGTCCCACGTAGATCGTTTGCCTGCA
TTTTATAGGTAGTGGCCTGCGTTCGCACTCCGAGGCACTGGGAACGATCCTACCAACATA
ACGGTCGAACTCGGTGTCGGATGACCCGGACGGGACGCCCGCGCTCACACAGGTATCTGG
CGTGTACACCCGAATCGGCGGGGCTCGGCGACACAAAATGCTTCTAACTCGCTGTGAATC
TACTGCAGAACTATGGGTTTGCTAGCGCGCCGGTATCTACCAGCAAAACATAGGAGCGTG
GCCGAAACTGGGTCACTGAGTGGAATATATCCGAGTGCAGCTGCCATTAGTGGGGCGGTA
TCGGGCGTGATTGAAGGTAGGCTAACATTAGTCATCTGGTAGGGCATATTTTACAAACGG
TCTAGGCTGCGGTTCAGATAGGGACTGATATACTTGATGTGCCCCCGTTCTTCAGCGTGC
AGCTATGCAGCGACAGACGTTTGGAGCCTTAATCAAGTACGCATCGGAGCATACGGTCAC
TGGGGCATTTGCAGTGAAATTAACCATCCCCGTTCCCGCTTCTCAGTTGCAGGGTGGGGA
AAAAAAAAAAAAAAAAA
>comp20544_c0_seq2 len=997 path=[36841135:0-135 36841271:136-136 36841272:137-343 36841479:344-344 36841480:345-351 36846056:352-387 36841523:388-683 36841956:684-739 36842074:740-787 36846211:788-788 36846212:789-840 36846160:841-841 36846161:842-851 36842312:852-920 36846176:921-938 36842496:939-996]
GGGGAATTCGCGAATTGTCTGGGGCCTCGTTGTGACTATCCTATTACGGGGATCTCAGGT
GTGGTATCCCTGGTTGAGACATTGGACTAGTGTAATTGACAGTCATCGTATGCGGGATAC
CTCAAGTTGTATTCGAGGGCTTATCGGTGATACTGTGTAATCCCTTCGGCGAAAGATGTA
TGCGTGAGCATTAAATTTACGTGTTTCCTATATCGGACGCCTAATCTTTACCCGAGAAAG
ATATCTCTGTAAGTTTTCAAGCAACCGCGTCCTAATGTATATAACTTGGATCATCAGATA
GGCCCATTACACTCTTCGGTGCTGCCGATATCCGACGAGCGGGCTTTTCGACTTGATCAG
CGCTGTGGGTAGAGCTTGGATAAGCGAGGTCAGTCAAGCGATTCGTTGCCTCCGGGTCCC
ACGTAGATCGTTTGCCTGCATTTTATAGGTAGTGGCCTGCGTTCGCACTCCGAGGCACTG
GGAACGATCCTACCAACATAACGGTCGAACTCGGTGTCGGATGACCCGGACGGGACGCCC
GCGCTCACACAGGTATCTGGCGTGTACACCCGAATCGGCGGGGCTCGGCGACACAAAATG
CTTCTAACTCGCTGTGAATCTACTGCAGAACTATGGGTTTGCTAGCGCGCCGGTATCTAC
CAGCAAAACATAGGAGCGTGGCCGAAACTGGGTCACTGAGTGGAATATATCCGAGTGCAG
CTGCCATTAGTGGGGCGGTATCGGGCGTGATTGAAGGTAGGCTAACATTAGTCATCTGGT
AGGGCATATTTTACAAACGGTCTAGGCTGCGGTTCAGATAGGGACTGATATACTTGATGT
GCCCCCGTTCTTCAGCGTGCAGCTATGCAGCGACAGACGTTTGGAGCCTTAATCAAGTAC
GCATCGGAGCATACGGTCACTGGGGCATTTGCAGTGAAATTAACCATCCCCGTTCCCGCT
TCTCAGTTGCAGGGTGGGGAAAAAAAAAAAAAAAAAA
>comp20549_c0_seq14 len=255 path=[36894641:0-214 36907921:215-254]
CACCTACGCCCCCACCCCGCGGGATCGGCCTCTGCGGACGCCGCACAGCGGGTATCACTA
TGATGGAACCGCCAGGGCTTTCTTCGAAGGATGGTACTTCAAGGTGTCCATTCCAGAGTG
CAGGCAGAGCTTCTGTTTCATGTACTCTGTTGAGAATCCATTCTTTCGTGATGGGATGAC
TGCTCTCGACCAGGCCATACACGGTCCACGGTTTAAACGTTATCATCCAGCGGTCTGGCT
GCACTTACCCTGAGA
>comp20668_c0_seq1 len=289 path=[37615615:0-120 37615905:121-288]
AACCTGTGATCTATATCCACCCTGCTCAAGCCGACGCACATGTTAGACTGGTTGTGGTAG
CCCGAGCCTCAAAAACTGTACAATAAATGAATAGAAAAACCGATCATAGTTGCACACATA
AAAACATTTGGTGGAAGAACTTTGTAAGGTGACTATCGTTCCATCTAATAAGTAGTTTCC
TAAGAAAGAGCATCATCTTTCTCCCAGCAAAAATGAAAAGTTAAAAAAAAAATCTATGCA
ACGGCATTAGCTTTCAAGAAATACAAACAAACAAAAGAAAAAATGAATA
>comp20769_c1_seq7 len=450 path=[38383906:0-266 38370721:267-267 38370723:268-340 38370874:341-345 38370884:346-403 38389811:404-410 38389823:411-449]
CTTTTGCCAGAATTTTAAGGGTGCGCCGAAGGTGTTGCTCGCCACTCGTGAAGCCCCACT
TATAAGCACTTAACTAGTATTGGTTTAGCCTTAAGTGAACAACCATGGCCACAAGTGTTG
CATTTACTAACATGTCTGCCGTTATCTATACATGTCTAGTTTAATCAATCATGGTCTTCA
CCTGTAGATACTAGCTAGCCATACTACAGTTTTCCTACTTATACCATTATTGGTGCTTAT
TAGGACATTAGCGTAGTACATACTCACCACATCGATCATGTCATCCCGGTTGGCAATGAA
ACATGGCAATACTTGTTCATTGTAGGCGGCAATAAGGGCATCAATTGTCCTCACCCCTTC
GATCCATCCAGGAAAGGTGCCTTCGTAAGGGCTTGTTACCATGGTATGCCGGACGATGAC
AACAGGATCGATCTCCGACCGCACCTTGCG
>comp20889_c0_seq1 len=212 path=[39326433:0-126 39334686:127-140 39334700:141-187 39334378:188-211]
TTTTTTTTTTTTTTTTCAAAATATCAAGGTATTTATTATGAATATATAAGAGTGTAGGAT
ACATATACATTACGATACATAAATACTAATTTTATTGGATGAACATCATAGCATTTGTAT
CAATTTCACAATAGAGAACAAATCTATGATGAATATTACACCAGAACATTTGCATCAATT
CGGCCAAACATGTAGATATGGTATTCACTTGT
>comp21251_c0_seq10 len=301 path=[42503407:0-20 42503569:21-252 42485903:253-253 42485904:254-300]
TAGGAGCGCGATGCCGGCCGAGGCAGGTCTGGAAAGGTGCAGATGAAGGTTAAGAGATCA
CCCAACCGGTTATACAAGGTGCTACTCAAGACAATTGTCAGGGCTTCTCATGTGTCAGCA
AGAAAGCGGAGCGAAGAAGGACTCCAGCAGCAGCACCTCGACGTGGAGGTGCCATCAGGT
CGTGGTCACATCGACCCTGGCTTAAGTTCACCCGCACCAAGTGCGGATGCCGACAGCCGA
AGTCGAGACGAGGCAGGCTGCTGACGAAGATGGGGTGAGCATCAAGCAGCAACAAGATTA
G
>comp21432_c0_seq1 len=1082 path=[44187004:0-279 44203579:280-280 44187441:281-359 44187532:360-360 44187534:361-446 44205504:447-447 44187713:448-459 44187742:460-498 44187803:499-499 44187804:500-631 44205564:632-632 44205565:633-652 44188021:653-708 44188136:709-836 44188331:837-1044 44188586:1045-1081]
TAACCACGACCTTTCTCGCCTTTGTTTTACCAACGCCGGCTAACAGGTCGGGCCCAACTA
ATATTGTTAAGGCAGGCGTTCTGTACTTACTCGATCGTTCATAGCCCCACGACATAGTTT
TTAGTCATTACGTAGCCGTTATAGAAACTCACCTGTTGTAGAAGGTTACAACCAGATCGT
CTTACTTATGGCATGCTGGCGTAGACAGGTGCCAATTTGCGGCCAGTACTCGGATGTTCG
TGGACTGATCTGGTCCTCTGTTCCCCTGGTGAAAACGTCGCCTTCACTCCGGTAAGGGCG
AATGTAATGACCGTATTCTAAGGTACGGATCTACACTATGTGCGGGCGAATAGACTCGGG
CCCGTAGCGGGGAGCAAATACTTGATCGCAATCTCTGACGTCAACTGATGTCGCGGAGAC
TGCTGCGCACCCAATAGGTACCACTAACCGTCCGTGTGATTTTAACCGGTAGGAATAAAC
ACCGTCTTATACAGCTACGTTTTTCGATTTACTACCGAGCCGTTTGCGAGAACATATGGA
TTGGGAAATAGGCTCGAGTCCACATACAGCCTACGGTAAGTTGCTAGGCTCGCAATTCTA
TCCGGGTTTGTGAGTCTTAGTTGTGCTCCGGCTTTTGAATGAGCATACTCATGAAGCGCT
GCTACTATGATAAGAGTACACGTACAGGTCTCGCCCGATTGGATTATGGCGAGCTGCCGC
ATTGACGGACATACCTTTGAACGTAATCGCGCACGAGTGCGGATTAAGATTCTCCGCTTC
AATCATGCAATGTGGTACAGCTGACTATCATTGACACCAAGCCGCTTGCAGGTATCGCCT
GTCGGATAAGTTAAGAGTGAGACGAAGAGTATTCATCGAGCGCCAGGTAAGATAGTGCCA
CTCTAAGCATCGGTATCTAGCTTTAGTAACCTTCTCGATGGGGAATACACCTCTGCTTAA
CGGTCTTAATAATTGACGCGTCTTGGACGTAGTACTCTGCAGTGCCTAAACTCATAGTAA
ACGATCTGGTAGGTCCTTTTACACACGGTTTTTATCGCTTAGTGCTAAAAAAAAAAAAAA
AA
>comp21580_c0_seq1 len=468 path=[45706920:0-57 45707026:58-59 45707030:60-292 45707454:293-365 45707590:366-366 45707592:367-421 45714608:422-422 45714609:423-467]
CCATCATACGGAGCCCTTAATGACTGAGATAATTTCATTGTCTTGTTGTTTGAATCTATG
ATTATTGTATTCATAAACAGTTTTGCACAGACACTGCATGCAACATCTTCATAACTTGTA
GACTCTGTCTTCCAGAAAGAAATATAGTTGAAAGTGAGCATTTACATAAGATCCAGAAAT
ATTGGTTCAGCAGAAAATATTGTATGCCCAACACTCTTCTTGATGGGCTCTGTCTATTAG
TTTTCTACGAAAAGAAACATTTATCTGTTTCTTAGTGCCAATTAAATCATCTGCCATGCA
ACATAATTCAGTTGTTGGGCATTGGCTATTCACTGTTGCAAAGATTACCTATAGTAGTGG
ACCTGCTTTTTTGTGATTTAAATTTCATAAAGTTATAGTTGTATGTGATAACATATCCAC
TCTTTCACAGTTCACATGGCCACATGGGCGTGGTAAGAAGCTCCAAGA
>comp21642_c1_seq2 len=1018 path=[46338304:0-85 46338473:86-131 46350318:132-132 46338568:133-138 46338581:139-370 46338968:371-477 46339082:478-523 46350734:524-555 46339233:556-611 46339339:612-612 46339340:613-801 46339637:802-870 46350763:871-917 46339822:918-947 46339879:948-1017]
TTTTTTTTTTTTTTTTTTACGACACGCGCTGATGGGTCCGACCAGTAGCTTCGGGTGCGA
AATTATGGGCCAGCCACTCCGTTCATTTTCTTCCTAACGGTCCGTAGAAGAATTGCTGGT
ATATGTACGCGTAATGACTGCGTGGTTGTATGGTAGGAGCAAGCAAGCGTGTAAGGAATA
TAGATTACTCCATGATACACCCAAGCCTCGACCGTAGAGGTGACGTACACCGCCCAACCT
TTCCTGTCTCGCAAAAGACATTACAGTCCTCGGAGACCCTCTGCTATAAATCTAAAGCCG
GCTCCGGGTCGGGATTGCATATTTGAGGGCATGAAATACAGACTGAGGGTACCTTGGACA
GCGCCCAACGTTTTACCAGTCCCTAGCAGTCGCGTCGCTCCCGAGGAGCGAATCTTTAGG
AGCAAAGCGCTGCACCCACAAGGTTGACCTTCTAACGGACTTTGCCTGGATTGTGCACCC
CTCTCTCAGATCTGCGCTTAAGTTGTATTGTGTCTACACTGGTCCGTTCTTAGACGCGCG
TGCAATTCTGAACTATATGATTAGATCCTGCAGCCGTACTTCCGTCAGGTGTTATCGACT
ATTGGACCGGCGCCTCCTAATTCCCTCAGCCCACGATCATTTCGTCTACCACACACTGTG
ACCCTGATTCTCTGGTGCTCGGTTCCCTAATTACAGGCTACGGCCTAGTCCTTGTAAGCT
ACGCCCAGAGGAGCATGGCGCACGGACCACAAAGGGAATACTTTTGCGAAGTTCCGTATA
ACTCAATCATGCGCGTCCAGCAAAGACAAATGTCGATTGCTAAGGGGGTAGGCCGGGATA
TGCATTTCTTGCACCTGGCGGCGATAGTAGATGGATACCGGCATTATGTGTAACAACACG
CGATTGCGAAGGCCCGTATTTAATGGAGCAACTGCCGGAGAGTGATCGGCGTTAACTTGC
TAATATGCTCTGCAAATCCAATTCCCCGAATTCCCCTCTCCAAACCCTGCCTGACCGA
>comp21642_c1_seq3 len=239 path=[46346984:0-22 46339637:23-91 46350763:92-138 46339822:139-168 46339879:169-238]
GGTGAAGTTGGCTGCCTCCTTGGAAGACAAATGTCGATTGCTAAGGGGGTAGGCCGGGAT
ATGCATTTCTTGCACCTGGCGGCGATAGTAGATGGATACCGGCATTATGTGTAACAACAC
GCGATTGCGAAGGCCCGTATTTAATGGAGCAACTGCCGGAGAGTGATCGGCGTTAACTTG
CTAATATGCTCTGCAAATCCAATTCCCCGAATTCCCCTCTCCAAACCCTGCCTGACCGA
>comp21652_c0_seq7 len=225 path=[46472714:0-21 46467320:22-59 46473880:60-64 46467363:65-84 46473899:85-92 46467401:93-135 46467490:136-168 46473955:169-186 46473984:187-224]
TGTCGTGGTTTCTTATGTTATTGATAACGGCTACTGCTGTTATTTCAGTAACCTGTGTGG
AACTAGTCAAATCAACACTGCTCGCATTTGTGCTGTGTAGTGTCTACTGTTGACTCTTGT
ACGTATTTGATTCGAACTAATGTTGTTGTCCGGCACATCATGTTATCAGGTAGTGTATTT
GGGAAGTCGTCATTTCCTTGCCCTTTCACTCTTCAAAAAAAAAAA
>comp21690_c1_seq38 len=337 path=[46963606:0-265 46948511:266-313 46975190:314-336]
AAGACAAGACACATGGAACTGGAGGCTTTGCCACAAGCTGAAGAGTATAGACAGAGAAGC
AGAGCAGCGAATTGCTGTAATCCTGCGGCACAGATGCTAAGATCTGAAATAGGATGCCCA
CATGTCCTTTAGCTGTCCTATATCTCATGGTTTGTCTTCTGAGATAGCATAAAATGAATC
CTGCACCAGTCGGTTCATGCCATCAAGAGGTTACATATGCTGGGCAGCCGTGGAGCTATC
ACCGCGCTGTTGCACCACCACCGCATTCTTCCTCCTTTGTTTGAGTTTCACCTTCACGTC
GACTCCATTCTCAACTCGACGGGTGAGTCTTGCAGTC
>comp21693_c3_seq5 len=244 path=[47018990:0-21 47002686:22-243]
TCATGTCGACGGCGTTGGAGACCCTGGATCAGTTTCGACGAACCTGCTTCTTTGCTCGGC
ACAACAGTATTTGTATCGTTGTTTACATTACTCGAGTTGGAGTTAACAGAAGGGGTCTCC
TGTGACGTCGTGGTGGCTGGACAATTCTCAGTGTTTTGAATATTGTGGCCTTGCACCCCA
GATGCTTCCATGGAACTGTGATGAGCAGCAACAAGAGCCACAAAATCTGAACACGAATCT
AGTA
>comp21740_c0_seq1 len=385 path=[47526892:0-65 47527011:66-66 47527013:67-113 47527095:114-134 47527135:135-198 47537059:199-199 47527253:200-249 47537145:250-250 47527354:251-266 47527394:267-287 47537168:288-288 47537169:289-290 47537171:291-299 47531321:300-300 47527462:301-301 47527463:302-313 47527489:314-384]
CAAGCAAGCAAGAGGAAGCAGCAGCAGCAGCGAGCACGAGCAGCACATGTCACAGAGGGC
CAGCGTCCCACACTCCTCCTCCATAGCCTTCGCCCTCCATTCCCACCTCCTCCTGTCCTC
CGAGATGTGCCCCAGCTCCTACTGGGAATAGAATTAGGAGGCCCAAATCCGACACCTTTT
CCTCCCAAGGTTCCTCCTTTCTTCTCCCGGATCTATATACGTAGTTCGGTTCTCCAACCC
ATCCATCCATCCATCCATCCGCTAGCGGGAAGAGGATATGGGCGTCAAGGGATTCGTCGA
GGGGGGGCATCGCCTCCATCGTCGCCGGCTGCTCCACCCACCCGCTCGACCTCATCAAGG
TCCGGATGCAGCTGCAGGGGGAGTC
>comp21749_c1_seq9 len=328 path=[47630466:0-220 47637005:221-224 47630691:225-305 47637031:306-327]
AAGGAGAAACACTTTCAAGATATCAAAGAATATATCAAGGATACAGTAGCTAAAGATGCT
GTTATCGTGGAGAAAGATGGAAATTATATCGACATGGTCTGTAAGACTATTGTCGAGAAT
ATCCAAAATCCTCCACGGAGCACAAGATCACCGCCTGTTATGATTATTGTACGATCAAAT
GGTGGCAACAGTGTTCACAAAAGCAGCGATGTGAAGAGACAATTTATGATACATGGTGTA
CTCCTGAAGGGAATTCTAGCACCAAACCAGTTAATGGAAATTAGACCTGGCATTGTCTTT
CAGGAGTGATTTGTCCTGTTCCATATGT
>comp21749_c1_seq15 len=418 path=[47630466:0-220 47637005:221-224 47630691:225-305 47630772:306-393 47636659:394-417]
AAGGAGAAACACTTTCAAGATATCAAAGAATATATCAAGGATACAGTAGCTAAAGATGCT
GTTATCGTGGAGAAAGATGGAAATTATATCGACATGGTCTGTAAGACTATTGTCGAGAAT
ATCCAAAATCCTCCACGGAGCACAAGATCACCGCCTGTTATGATTATTGTACGATCAAAT
GGTGGCAACAGTGTTCACAAAAGCAGCGATGTGAAGAGACAATTTATGATACATGGTGTA
CTCCTGAAGGGAATTCTAGCACCAAACCAGTTAATGGAAATTAGACCTGGCATTGTCTTT
CAGGAGGATGGCATGCTAAAGCATAGGCCTTTGATTGTGGAGACAGGCCACATATATGCT
GATAACATAAAGCTTGAGCGTGCCCTACCAGGTGACCACCACCCGGCCGGCCCCGTAG
>comp21749_c1_seq16 len=482 path=[47630466:0-220 47637005:221-224 47630691:225-305 47630772:306-393 47630860:394-481]
AAGGAGAAACACTTTCAAGATATCAAAGAATATATCAAGGATACAGTAGCTAAAGATGCT
GTTATCGTGGAGAAAGATGGAAATTATATCGACATGGTCTGTAAGACTATTGTCGAGAAT
ATCCAAAATCCTCCACGGAGCACAAGATCACCGCCTGTTATGATTATTGTACGATCAAAT
GGTGGCAACAGTGTTCACAAAAGCAGCGATGTGAAGAGACAATTTATGATACATGGTGTA
CTCCTGAAGGGAATTCTAGCACCAAACCAGTTAATGGAAATTAGACCTGGCATTGTCTTT
CAGGAGGATGGCATGCTAAAGCATAGGCCTTTGATTGTGGAGACAGGCCACATATATGCT
GATAACATAAAGCTTGAGCGTGCCCTACCAGGTGGTATAATTAAGTTATGCCTGAGCACT
GATTCAACTGAGTCAGTTGACTCGCTATCCGGCCATTTTTTAGGTGAAAAGGAAAATTAC
CA
>comp21764_c0_seq1 len=806 path=[47778536:0-432 47779350:433-805]
TGCTGCCTACCCCTATCCCGGCGCCTACTCCCGCCGTCTCTGCTCTCTTCCCGCCCCGAG
CAGCCACTCGTCGGCCCGAGCTCTGTTCCACCGCTGTTCCTCATCTGCAGTGATCAATGG
CGGCTGAAGCTGTAGTTGTGGCAGTTGGTTCTTATCTCTTTGGAGCTGCATCAGCAGCAG
GAGGGTTCTTATATGCAATCAGAGCATATAAGAATTATAGGGCCATGTATGAGAAGGAGA
AGATATGTTCTGTCTGTGGAAAGGAAGTAAAGATTATGTTATCAGAAGAGCATATTGAAG
AACATAGAGCTGATCAAGCACGGGGAAAAGATGATGGGCCCATTCATGTCAGCGACGGGG
CAATATCAGCTGGTGCTGTGAGTTTCCTTGAATAATATGGTGCACCAAGACGACGCCAGG
CCTAGAAGATTTATTTTTCAATGAATGGCTTCATGGGATTCGAACTGTTGTCTGTGTTCT
TTCCGTGCTCCGAAACAGATGATGTTTGCCACTTGTGAAATCGAACAAGTAGATGGCGTA
GCTTTGAAATGGCTAGATAGCTTTGAGGGATGTTAGTTTCATTTGGAGATTTACTTTACT
TGGTGATGTTCCCGTTTACTCCCCAACTGTCAAATCCAATGTGTGCTCAACCGCAATGTA
GAGAGGATGAATGCTGCTGTTGGACTGGCTATGTGCTGGATAGCTCAACTAATTAGAGTT
GGAACTTGGAAATTCTGCAAAGTATGTACTTTGCCGCTTCTTTTTAACTGTTTTCCATCC
GCTCGTTTTAAAAAAAAAAAAAAAAA
>comp21877_c0_seq1 len=626 path=[49073408:0-21 49073452:22-326 49083678:327-331 49078405:332-601 49081407:602-625]
CTTATGTATCTCCATCTTGCCGACTGGGAGCAAGTACAAAACAATTTGCCAACAAGTACA
ACTTCTGATGAGATATTGAACTTTTGCTACAACAGTCTTCCCAGTTGTGTTCAGACATGT
TTGTTGTATCTTGCCATATACCCGGAGAACTATATAATCTTGAAGGAAGATATAATAAAG
CAATGGGTAGCTGAATGTTTTATCCGTGCACCAACAGAGAAAGAAAAAATGGAAGTTGCC
GGGAGCTATTTTGATATGCTTGTCAATATGGGCATGATCCAGCATATAGATGTAGACTAT
AGCAATGAGGTGTTGTACTATGCAGTGCATCACATGGTACATGATCTTATTACTTCTAAG
TCCATAGAAGATGATTTATCACCGTGATAGATTATTCTCAAAGGCCAGCACAGTTTTCTA
ACAAGGTTAGTCGCCTGTCCCTCCAGTTCGGCGGTGCAACATTTGCAACTACACCAGCAA
GTACTAGACTATCACAAATTCGGTCGCTTACTTTTGTTGGACTGATGAGCTGCTTTCCTT
CAGTCGTGGGGTTTAAGCTTCTTCGATTTCTGAACCTTCATATTTGGGGTGATCAACCAA
GCCTTGAAGGTTTCACTAGATCGTGT
>comp21877_c0_seq9 len=767 path=[49082051:0-162 49073452:163-467 49083678:468-472 49078405:473-742 49081407:743-766]
AAAGAATTGTTCACCAGTGCAGTGTTTGGCTCTGGAAAAAAGAAATCTCTCCAATTGGAT
GAAGCGTCGGATGAGATTATAAGAAGATGCGATGGTTTACCACAGGCAATTATCAGTATA
TCCAGTGTTCTAGGAATCCATAGGGAAGCAAATGCAGTAGAGAACTGGGAGCAAGTACAA
AACAATTTGCCAACAAGTACAACTTCTGATGAGATATTGAACTTTTGCTACAACAGTCTT
CCCAGTTGTGTTCAGACATGTTTGTTGTATCTTGCCATATACCCGGAGAACTATATAATC
TTGAAGGAAGATATAATAAAGCAATGGGTAGCTGAATGTTTTATCCGTGCACCAACAGAG
AAAGAAAAAATGGAAGTTGCCGGGAGCTATTTTGATATGCTTGTCAATATGGGCATGATC
CAGCATATAGATGTAGACTATAGCAATGAGGTGTTGTACTATGCAGTGCATCACATGGTA
CATGATCTTATTACTTCTAAGTCCATAGAAGATGATTTATCACCGTGATAGATTATTCTC
AAAGGCCAGCACAGTTTTCTAACAAGGTTAGTCGCCTGTCCCTCCAGTTCGGCGGTGCAA
CATTTGCAACTACACCAGCAAGTACTAGACTATCACAAATTCGGTCGCTTACTTTTGTTG
GACTGATGAGCTGCTTTCCTTCAGTCGTGGGGTTTAAGCTTCTTCGATTTCTGAACCTTC
ATATTTGGGGTGATCAACCAAGCCTTGAAGGTTTCACTAGATCGTGT
>comp21957_c0_seq1 len=251 path=[49991914:0-23 49988799:24-117 49988893:118-226 49990994:227-250]
GATCTTGCTCCCGGTGACGCTCTTCTCTGATCCGTCGCTTCTTCAGGCGCGGCGGCCTTC
GACTGAGACGCCACTTCTTTCGATGTGGCACCCTAGCAGCACAGGTGTACGACGGCACAA
CGAGTCGCGGCGTGCGGAAGACCAAAGGCCGGCGTCGTACCGTAGAGCGGAGGCGGCATC
CGCGCAGATCGTCGGCGGCGATGATATGGCCCAGGGCCGACCTTGCAGGCCCGAATATCC
ACATCAGCAGC
>comp21957_c0_seq3 len=507 path=[49991914:0-23 49988799:24-117 49991667:118-118 49988893:119-227 49989002:228-254 49989029:255-506]
GATCTTGCTCCCGGTGACGCTCTTCTCTGATCCGTCGCTTCTTCAGGCGCGGCGGCCTTC
GACTGAGACGCCACTTCTTTCGATGTGGCACCCTAGCAGCACAGGTGTACGACGGCACGA
ACGAGTCGCGGCGTGCGGAAGACCAAAGGCCGGCGTCGTACCGTAGAGCGGAGGCGGCAT
CCGCGCAGATCGTCGGCGGCGATGATATGGCCCAGGGCCGACCTTGCACAGCGACACCAT
CCGGTACACGCATCGTTGCAGCCCCGCTCCGGGACCGGAGGTAGCAGCACGCAACGGTGC
TGCGACGCTCCCTGTGGCCGGCTCGTGGTGCACGACCTTCGGCTGGCTCCCCTTAGCGTG
GTCGCGGATCCGGTGCGACGCCTCCAGTCTAATTAGGCGCTCCGGCAACGCACGGCGAGT
CGCATCAGCGGCTGCGGCACAACGCTCAACCTCCCAGCAGGAGGATAGTGAGCCAAAGTA
GTATTCGCGGTGAATCCCCCGGTTAAG
>comp21966_c0_seq1 len=403 path=[50064939:0-232 50065172:233-379 50085891:380-402]
TCTTGCTGGCGAATAAGGGAGGGCTTACAGATTGGGCAACTTGCGGGGGTTCCACTGCAC
GCGGCGTGGCAAAGCATGTCGTACGCTGGCTTTAGCAGTGGTTCTGATTGATGGCCGCTT
GTTTTCGCGAGACTAGCGCGAAGATTCGTGGGCTCCGTTGTCGCCGCCTCGCCGGCCCGG
TTGTTCTTTCTGTGGCTGTGAAGGAAGGGAAAAACAAAACCCCTGGAGCAGATGGGGCAA
TGGACAAGTGGAGACGACTGCTATGCTAAGTTCATGAACTGTGGTCTGTATTGCAATCTT
GCAAGTGCAAGCAGCGGATGTTATTACGAGGAAGGAAAAAGTATGTTTAGTTGGAAAAGA
AACGAAGGGAAAATTAATGCCGCTGATAACTGATGTTCTCCAC
>comp21966_c0_seq2 len=545 path=[50064939:0-232 50065172:233-379 50065319:380-471 50086887:472-502 50072004:503-544]
TCTTGCTGGCGAATAAGGGAGGGCTTACAGATTGGGCAACTTGCGGGGGTTCCACTGCAC
GCGGCGTGGCAAAGCATGTCGTACGCTGGCTTTAGCAGTGGTTCTGATTGATGGCCGCTT
GTTTTCGCGAGACTAGCGCGAAGATTCGTGGGCTCCGTTGTCGCCGCCTCGCCGGCCCGG
TTGTTCTTTCTGTGGCTGTGAAGGAAGGGAAAAACAAAACCCCTGGAGCAGATGGGGCAA
TGGACAAGTGGAGACGACTGCTATGCTAAGTTCATGAACTGTGGTCTGTATTGCAATCTT
GCAAGTGCAAGCAGCGGATGTTATTACGAGGAAGGAAAAAGTATGTTTAGTTGGAAAAGA
AACGAAGGGAAAATTAATGCAGATTGATACTGGCTGCAAGTGAAGCAACAATTTATATAT
ATGATGATCTAAACGCATATATTTTCTTCCGAAAATAATTAAAGAACTAGAGTTGTACCA
ATGCTTGCCTAACTGGAATTTGTAATTCATCTGTATTATAGGAATGGATTTCAGAATCCT
GAAAA
>comp22044_c1_seq1 len=616 path=[51101449:0-63 51125631:64-64 51101556:65-69 51101561:70-87 51101594:88-503 51102245:504-504 51102246:505-615]
TCAAGACAACCTTTGACATAGCGGTAGCATATTTCAACTCAAGCTAACAGAGTTTGTATT
ATTGAATTGAAAAAAAAACTTCCCAGCATTTTCGCCTTCAGAACTCGCTGTCAACTTAAC
AGATGAAGAGTTGCCCTACTTCCAAAATTCTACGACATCCTCATAAGCCAAACTTATATA
CTATTGATAGGCTTGCCGTTGAAGTCACCCTTGAACTCAACGTCCTCTAGCGAAGCTAGG
TATTCATCAGGTGAAACCATATTAAAGGTGACTTCCTCCTGAAAGAGCATTGCCAGATCG
CCTTCAGAAAGCTCAAAGGGCTGGCCCTTTCCCCTGGGCTGAAACAGTTTCTCAAGTTCG
CCTTCAAAAAAAACGAACCCCTTCCCTTGGAACACGACCCTCCTTGCTGGTCGACGAGCA
CGATAGTTCCTGTTATACTTCTTGGCTGTAGTAAACCTAGGGACCAATGGGGCGGGCAGA
TCGAACATTGAGTCAGGGAGGTCCGGGTAGAACATCGAGGTCCCGCACCGATTGTCTTGC
ACCAGCTTCATCTTCGCAAAGGCCCCGTTCGCGGACGAGGTTGACGCCGTCGGTGGCGGA
GGCGGACCGATCGACT
>comp22050_c4_seq1 len=311 path=[51178160:0-168 51178423:169-270 51194278:271-310]
CGTGCCGCTCGAGGCCGTCTGCAGGCCGCGCCCGGCCATGCGCGACGTGCTCCAGAGCCT
CTGATGGCCGAAAAATACTTGCAGTGCATCGTGAGGGAGACGCTCCGGCTGATGGCGTGC
TGATATCGTAGTAGTAGCAAATAAACTTGTGACTCTGCGAACAGAGTCAGGCTAGCCATC
GTCTGTAAATTACATGTTCCTCAGGGTTTTGGAATAACGACTAGCTAAGCTACCTATGTA
CGTAGCCATATCTATATCAATACTCCATATATCGGAAATTGCTTTTGGCTCCCCAAAAAA
AAAAAAAAAAA
>comp22083_c0_seq10 len=299 path=[51549886:0-22 51529964:23-46 51530016:47-52 51530029:53-108 51554328:109-109 51554329:110-126 51530184:127-127 51530185:128-201 51554444:202-243 51554492:244-247 51530401:248-257 51554541:258-275 51554886:276-298]
GATGAAGATGTGCTACAACGACACTATTCTCGATTCCTTCCTCTAAAACTAAATCTAATG
CAACATTTAAGGCATAGGTTAAATTAACTGATGGTGTGTATGGGGTTTGTTTTTTCTCTT
CATAGTATTTTTTATAAGCCAATAAATCTAAGTAGAAACCAACTTTGTCATCATTCTTCT
TAATAACTTCCCATGCCTTTTCACTGACTGTTATTGCAGCCAATCCTGGTGGAGCTGCCA
AACATTTTTGAGAACCAGTAACACAGATATCATGTGGAAATAAAAAAAAAAAAAAAAAA
>comp22083_c0_seq11 len=400 path=[51551544:0-21 51554019:22-36 51554034:37-58 51554819:59-85 51529884:86-86 51529886:87-123 51529964:124-147 51530016:148-153 51530029:154-209 51554328:210-210 51554329:211-227 51530184:228-228 51530185:229-302 51554444:303-344 51554492:345-348 51530401:349-358 51554541:359-376 51554886:377-399]
GGCGAGCGAACCGGGAACAGCCGTAACTGTTACTGACCTTGCCCTCTCCTTGGCAAACAA
CTCTATTCCCATTGCCTCCAAACCAGCCCTTGTTGCTTTTGCTAATCTCTCATGTCTTTT
AACCCTATTCTCGATTCCTTCCTCTAAAACTAAATCTAATGCAACATTTAAGGCATAGGT
TAAATTAACTGATGGTGTGTATGGGGTTTGTTTTTTCTCTTCATAGTATTTTTTATAAGC
CAATAAATCTAAGTAGAAACCAACTTTGTCATCATTCTTCTTAATAACTTCCCATGCCTT
TTCACTGACTGTTATTGCAGCCAATCCTGGTGGAGCTGCCAAACATTTTTGAGAACCAGT
AACACAGATATCATGTGGAAATAAAAAAAAAAAAAAAAAA
>comp22083_c0_seq18 len=538 path=[51529468:0-99 51529654:100-159 51554019:160-174 51554034:175-196 51554819:197-223 51529884:224-224 51529886:225-261 51529964:262-285 51530016:286-291 51530029:292-347 51554328:348-348 51554329:349-365 51530184:366-366 51530185:367-440 51554444:441-482 51554492:483-486 51530401:487-496 51554541:497-514 51554886:515-537]
CGACTCACTATAGGGAATTCCTCCACAGATTCCCATGTGTCCAATTCTGAATATCTTTCC
AGCTAAGTGCTTCTGCCCACCAGCAACAACTATGTTGTATTTGTTGCTTAATATACCTCT
AAATTTGCTATCTTCAATGCCTTCTGGATATTTTGCTGATGTAACTGTTACTGACCTTGC
CCTCTCCTTGGCAAACAACTCTATTCCCATTGCCTCCAAACCAGCCCTTGTTGCTTTTGC
TAATCTCTCATGTCTTTTAACCCTATTCTCGATTCCTTCCTCTAAAACTAAATCTAATGC
AACATTTAAGGCATAGGTTAAATTAACTGATGGTGTGTATGGGGTTTGTTTTTTCTCTTC
ATAGTATTTTTTATAAGCCAATAAATCTAAGTAGAAACCAACTTTGTCATCATTCTTCTT
AATAACTTCCCATGCCTTTTCACTGACTGTTATTGCAGCCAATCCTGGTGGAGCTGCCAA
ACATTTTTGAGAACCAGTAACACAGATATCATGTGGAAATAAAAAAAAAAAAAAAAAA
>comp22109_c1_seq1 len=610 path=[51824826:0-127 51824954:128-128 51824955:129-436 51825263:437-437 51825264:438-475 51871072:476-476 51871073:477-480 51871077:481-609]
TCGCATACAGAGACTATTGCATCAAGGTAACACTTATTAATCCCCATCGTCATAATCGCT
AGATTCTAGGTATTTCGGATCTTCCTAGTTATCAGAAACATGTTAATTGGGCTCGGGCGT
CTGCGCCAGGCCTTCGTAGTCCATACCACGATCTGTATTTTGCACCTTTCGCTATGCTGA
GGTTGTTGACATAAGGATTAACTGCTGTGGTGTGTCATACTCGGCTACCTCCTGGTTTGG
CGTCAAACAACTTCCAAGATTATCTCATACTATAAAAAGACGACATGCACCGCCGTCCTT
AAGTGCTTACGACAGAGGGTCGTTATCTCTCTCGGTCTCGGTGCGCCTCTTCACGGAGCA
GCATGACCTGCTAACCTGCATCAGCCAATGTCCCGTCTCGAGCTGGCCTACGGATGCGTG
AGCAAAGGTGCTAACTCTTTTCATAACCCGGAGATGAACTACCACGCTTCCTGCGTGGGT
CCCGCGAAAACGAAGCAAGGAGATTCTTCGCGACCTGGCCCATTCACTACATAACAGAGT
TAAGACTTAGATCAGCGAGCAGGTGTACGCCCCGGACCTTGGGCTACTTAAAAAAAAAAA
AAAAAACAAA
>comp22120_c1_seq11 len=229 path=[51998851:0-0 51992253:1-79 51987477:80-111 51998856:112-130 51995779:131-228]
AATAATCAGATGCTTCGGTTGTCCCAGTCTCCAGGTGATGCCCTTGTCGGAGGTATCTTT
CACCAATTTGGGAACACTTCAAGTTTCTGGGTGCCCCAAGATGTCTCTGCCTTCCATGCC
TCACACCTCCAAACTGACATATTTTGTTGTTAAAAGAGATAATTCAAGGAGAAAAGGCTT
TCCGCGACCTGATTTGGGAACGTTTTTTTATTATGATGGAAAGAAATTG
>comp22130_c1_seq2 len=1196 path=[52158747:0-22 52139270:23-494 52153869:495-495 52140147:496-1074 52141070:1075-1195]
GAGTGCTAAGTAAATCCCTGTATGGAGCTGTGTGCATGAACGCAAATTCTCAAGCTTGAG
TAGCCTCAAGTTCTCAAGATCTGATGACAACAGCCATACTGGGAGTTGCCTTCCAAAATA
TCCTGTGATGGTTAGATCTTCCAATGAGGGCGAAGGGCAGAGCTCGTCATATACCTCTTG
GCTGTGCCGCTCATATGCATCACTGCTTGTGCAATATAACCACATAGATCTCAGATTCCT
CTTCTCAGAAAGCTTCGCACATGTAGCCGATGAGCTGGAAGATATATTCTCCGGTCCTCT
TATTGTAAGATGCATAAGCTGGTAAAGTGTGTCAAGCTCTTGCACAGTGCACCAACTTTT
TGCAGTATCAGTATATGCTGGAAATCCCTTCAGCGACACCAAATTGATAAGCCTTCCGAA
GTCTCTTGGTACTGCCATCACCTGTGTTCCAGAGAGGTCGAGAAACCTCAACCTCTCTAG
ATTGACAATGCTCCTGGGAAGATGTGGCAGATTTTGACAACCTTGGAGGCAGATATACTG
CAAGCTTTTCATCTCGCCAATGTAGTCTGGCAATTCAGACACGTCTGTGTTGCTTAGATC
CAAGTATCTCAGAAGTTTGAGGTAGCGCAGTGAGTGAACCAGTGCACAAACTTTTGCCTT
GTTGACGTGTAGTATCCGTAGGAGCGGAAGTGTACTCAAAGAATCACCGGGTTTGATCAC
CATGTTCCCAAAAGATATTAATGCTCTTATTGACTTGTGTGTCTGTAAATCACTGTACTC
AGCCCCTTTGTTTGACACAGATACTCTACGAAACTTTGATGATGCTGTAGTGGTAATTTT
TCCGTCTTCAACCAGCAACACTTCATCTCTTGAGATATGCTGAGCAAATGAACGGAGTAC
AGTCGGGATTATTGCACAATGACTTTGATCATAATTTGCATCACTTGGTTCGAGGAGATT
CCTTGTTACTAACTCTCTGTAATACTTTAACCCCAAAGCTTCTGGACTTTCTGAACTTCC
ATCAGAAGGAATAAATCCTTCAGCCATCAACATCTGGATGACCTTATCATAATTGATCAC
CTCATCTTCATAAAAGAGACAGCAGTAAAGAAAGCACTGTTTCAGGTGTGGAGGCAAATC
ATCAAAGCTTATATAAATTGACTCGTACAGTTCAATTTATTTCTTGATATGAATAA
>comp22130_c1_seq10 len=2268 path=[52137041:0-69 52137199:70-303 52137673:304-322 52137711:323-420 52137917:421-451 52137979:452-606 52138302:607-630 52138350:631-785 52138661:786-1094 52139270:1095-1566 52153869:1567-1567 52140147:1568-2146 52141070:2147-2267]
AATGTATCAATATTATACAAATGTATCAACAGAATACAGTTCAATATTTTACAAATATCT
CAGATATACATTTAACTAAGGGCATAACCGGGCATGCGTGAGTATGCACCTTCGTAGTAT
ATCAGCTCGCGTGGCAGGATCCAGGAGGGTTCACATAGCATGCCATGCACTGTCAATTCG
CCATAGGAACATTACATGTGAATAACTTAAGAAGCTATTTCTGGATGAACCTACCAGGAT
GCGGACCACGGTAGGTACCACAGCGATCACTCTTGTTGTTCTGACGAACTTTCTGATTCA
TCCCCTGCAGAGACGGGGGAGTCGCTCATATATGTGACAAAGCTTGCAGTCTTTTTTGTG
TATAATACACTGCATCTCTTAGTCTGCTCATATCCGTCTGCATAGGCCTCCACTTGTTCG
ATATGTCTAACATTGTCCCACTCTAAAGCAGCATCTTTAAGAGAGATGAAATGTAGAAGC
CTCAAGTTGCAGTCAATCTGCAGCCGACTGAGCTGTAAAACCTGCAGATAAGCTGGGAGT
GTTCTCATTTCATGATCTTTCAGTTCGATGCTTGACAATGCCTTCACCTCCTCTAATACC
TTCAGCTTGGGGCATTTGGATACCCTAAGCTTTTTCAAATTTGGAAGATTAGCAATCTTC
TCTAAACTGGAGTTGGAAAGCAAATAAAGCTCCACGACTGAACTAAAATTCTCTATGGAG
ATGAGATCCTTAGCCTTTTCTATTGTGATCACTCTCAGTGCAATCGTCTGAGTTGCAAGG
CCAGGAGTAGATGGCTCAATCTGCATCTGCTGATTTGTAGACTTCTCAGCGCATGCATTG
CTTCCAACTGCGCATCCCAGTCCCACTCTTTCCATTGCAACATTCCGTAGAAAACCAGCT
TCCTCAGCTTGGGGAACACAATAGTAGAGGTAGCCATGGACGCAAAATGACGACCAATGA
GGCTATCCATTTCTTCATCAGAATCACTTACTAAGGTCGAAGTAGGGTCGAGGAATTCTA
CTCCAATGTGCCTGATGGATAGCGCATGTTTAATGCAGAGCGACTCCAAATTGGGAAGCT
GGCCAAAACTACATGGGAGCTGTGTGCATGAACGCAAATTCTCAAGCTTGAGTAGCCTCA
AGTTCTCAAGATCTGATGACAACAGCCATACTGGGAGTTGCCTTCCAAAATATCCTGTGA
TGGTTAGATCTTCCAATGAGGGCGAAGGGCAGAGCTCGTCATATACCTCTTGGCTGTGCC
GCTCATATGCATCACTGCTTGTGCAATATAACCACATAGATCTCAGATTCCTCTTCTCAG
AAAGCTTCGCACATGTAGCCGATGAGCTGGAAGATATATTCTCCGGTCCTCTTATTGTAA
GATGCATAAGCTGGTAAAGTGTGTCAAGCTCTTGCACAGTGCACCAACTTTTTGCAGTAT
CAGTATATGCTGGAAATCCCTTCAGCGACACCAAATTGATAAGCCTTCCGAAGTCTCTTG
GTACTGCCATCACCTGTGTTCCAGAGAGGTCGAGAAACCTCAACCTCTCTAGATTGACAA
TGCTCCTGGGAAGATGTGGCAGATTTTGACAACCTTGGAGGCAGATATACTGCAAGCTTT
TCATCTCGCCAATGTAGTCTGGCAATTCAGACACGTCTGTGTTGCTTAGATCCAAGTATC
TCAGAAGTTTGAGGTAGCGCAGTGAGTGAACCAGTGCACAAACTTTTGCCTTGTTGACGT
GTAGTATCCGTAGGAGCGGAAGTGTACTCAAAGAATCACCGGGTTTGATCACCATGTTCC
CAAAAGATATTAATGCTCTTATTGACTTGTGTGTCTGTAAATCACTGTACTCAGCCCCTT
TGTTTGACACAGATACTCTACGAAACTTTGATGATGCTGTAGTGGTAATTTTTCCGTCTT
CAACCAGCAACACTTCATCTCTTGAGATATGCTGAGCAAATGAACGGAGTACAGTCGGGA
TTATTGCACAATGACTTTGATCATAATTTGCATCACTTGGTTCGAGGAGATTCCTTGTTA
CTAACTCTCTGTAATACTTTAACCCCAAAGCTTCTGGACTTTCTGAACTTCCATCAGAAG
GAATAAATCCTTCAGCCATCAACATCTGGATGACCTTATCATAATTGATCACCTCATCTT
CATAAAAGAGACAGCAGTAAAGAAAGCACTGTTTCAGGTGTGGAGGCAAATCATCAAAGC
TTATATAAATTGACTCGTACAGTTCAATTTATTTCTTGATATGAATAA
>comp22130_c1_seq28 len=443 path=[52137041:0-69 52137199:70-303 52137673:304-322 52137711:323-420 52159837:421-442]
AATGTATCAATATTATACAAATGTATCAACAGAATACAGTTCAATATTTTACAAATATCT
CAGATATACATTTAACTAAGGGCATAACCGGGCATGCGTGAGTATGCACCTTCGTAGTAT
ATCAGCTCGCGTGGCAGGATCCAGGAGGGTTCACATAGCATGCCATGCACTGTCAATTCG
CCATAGGAACATTACATGTGAATAACTTAAGAAGCTATTTCTGGATGAACCTACCAGGAT
GCGGACCACGGTAGGTACCACAGCGATCACTCTTGTTGTTCTGACGAACTTTCTGATTCA
TCCCCTGCAGAGACGGGGGAGTCGCTCATATATGTGACAAAGCTTGCAGTCTTTTTTGTG
TATAATACACTGCATCTCTTAGTCTGCTCATATCCGTCTGCATAGGCCTCCACTTGTTCG
AGCCAGACTCAGACCCTCATCAT
>comp22130_c1_seq36 len=1968 path=[52154349:0-22 52137711:23-120 52137917:121-151 52137979:152-306 52138302:307-330 52138350:331-485 52138661:486-794 52139270:795-1266 52153869:1267-1267 52140147:1268-1846 52141070:1847-1967]
AAGTCATCACAACCAAGTTACAAGCTCATATATGTGACAAAGCTTGCAGTCTTTTTTGTG
TATAATACACTGCATCTCTTAGTCTGCTCATATCCGTCTGCATAGGCCTCCACTTGTTCG
ATATGTCTAACATTGTCCCACTCTAAAGCAGCATCTTTAAGAGAGATGAAATGTAGAAGC
CTCAAGTTGCAGTCAATCTGCAGCCGACTGAGCTGTAAAACCTGCAGATAAGCTGGGAGT
GTTCTCATTTCATGATCTTTCAGTTCGATGCTTGACAATGCCTTCACCTCCTCTAATACC
TTCAGCTTGGGGCATTTGGATACCCTAAGCTTTTTCAAATTTGGAAGATTAGCAATCTTC
TCTAAACTGGAGTTGGAAAGCAAATAAAGCTCCACGACTGAACTAAAATTCTCTATGGAG
ATGAGATCCTTAGCCTTTTCTATTGTGATCACTCTCAGTGCAATCGTCTGAGTTGCAAGG
CCAGGAGTAGATGGCTCAATCTGCATCTGCTGATTTGTAGACTTCTCAGCGCATGCATTG
CTTCCAACTGCGCATCCCAGTCCCACTCTTTCCATTGCAACATTCCGTAGAAAACCAGCT
TCCTCAGCTTGGGGAACACAATAGTAGAGGTAGCCATGGACGCAAAATGACGACCAATGA
GGCTATCCATTTCTTCATCAGAATCACTTACTAAGGTCGAAGTAGGGTCGAGGAATTCTA
CTCCAATGTGCCTGATGGATAGCGCATGTTTAATGCAGAGCGACTCCAAATTGGGAAGCT
GGCCAAAACTACATGGGAGCTGTGTGCATGAACGCAAATTCTCAAGCTTGAGTAGCCTCA
AGTTCTCAAGATCTGATGACAACAGCCATACTGGGAGTTGCCTTCCAAAATATCCTGTGA
TGGTTAGATCTTCCAATGAGGGCGAAGGGCAGAGCTCGTCATATACCTCTTGGCTGTGCC
GCTCATATGCATCACTGCTTGTGCAATATAACCACATAGATCTCAGATTCCTCTTCTCAG
AAAGCTTCGCACATGTAGCCGATGAGCTGGAAGATATATTCTCCGGTCCTCTTATTGTAA
GATGCATAAGCTGGTAAAGTGTGTCAAGCTCTTGCACAGTGCACCAACTTTTTGCAGTAT
CAGTATATGCTGGAAATCCCTTCAGCGACACCAAATTGATAAGCCTTCCGAAGTCTCTTG
GTACTGCCATCACCTGTGTTCCAGAGAGGTCGAGAAACCTCAACCTCTCTAGATTGACAA
TGCTCCTGGGAAGATGTGGCAGATTTTGACAACCTTGGAGGCAGATATACTGCAAGCTTT
TCATCTCGCCAATGTAGTCTGGCAATTCAGACACGTCTGTGTTGCTTAGATCCAAGTATC
TCAGAAGTTTGAGGTAGCGCAGTGAGTGAACCAGTGCACAAACTTTTGCCTTGTTGACGT
GTAGTATCCGTAGGAGCGGAAGTGTACTCAAAGAATCACCGGGTTTGATCACCATGTTCC
CAAAAGATATTAATGCTCTTATTGACTTGTGTGTCTGTAAATCACTGTACTCAGCCCCTT
TGTTTGACACAGATACTCTACGAAACTTTGATGATGCTGTAGTGGTAATTTTTCCGTCTT
CAACCAGCAACACTTCATCTCTTGAGATATGCTGAGCAAATGAACGGAGTACAGTCGGGA
TTATTGCACAATGACTTTGATCATAATTTGCATCACTTGGTTCGAGGAGATTCCTTGTTA
CTAACTCTCTGTAATACTTTAACCCCAAAGCTTCTGGACTTTCTGAACTTCCATCAGAAG
GAATAAATCCTTCAGCCATCAACATCTGGATGACCTTATCATAATTGATCACCTCATCTT
CATAAAAGAGACAGCAGTAAAGAAAGCACTGTTTCAGGTGTGGAGGCAAATCATCAAAGC
TTATATAAATTGACTCGTACAGTTCAATTTATTTCTTGATATGAATAA
>comp22130_c1_seq38 len=654 path=[52137041:0-69 52137199:70-303 52137673:304-322 52137711:323-420 52137917:421-451 52137979:452-606 52138302:607-630 52160054:631-653]
AATGTATCAATATTATACAAATGTATCAACAGAATACAGTTCAATATTTTACAAATATCT
CAGATATACATTTAACTAAGGGCATAACCGGGCATGCGTGAGTATGCACCTTCGTAGTAT
ATCAGCTCGCGTGGCAGGATCCAGGAGGGTTCACATAGCATGCCATGCACTGTCAATTCG
CCATAGGAACATTACATGTGAATAACTTAAGAAGCTATTTCTGGATGAACCTACCAGGAT
GCGGACCACGGTAGGTACCACAGCGATCACTCTTGTTGTTCTGACGAACTTTCTGATTCA
TCCCCTGCAGAGACGGGGGAGTCGCTCATATATGTGACAAAGCTTGCAGTCTTTTTTGTG
TATAATACACTGCATCTCTTAGTCTGCTCATATCCGTCTGCATAGGCCTCCACTTGTTCG
ATATGTCTAACATTGTCCCACTCTAAAGCAGCATCTTTAAGAGAGATGAAATGTAGAAGC
CTCAAGTTGCAGTCAATCTGCAGCCGACTGAGCTGTAAAACCTGCAGATAAGCTGGGAGT
GTTCTCATTTCATGATCTTTCAGTTCGATGCTTGACAATGCCTTCACCTCCTCTAATACC
TTCAGCTTGGGGCATTTGGATACCCTAAGCTGTGTACATCTGCTCCACGGCACC
>comp22130_c1_seq40 len=354 path=[52154349:0-22 52137711:23-120 52137917:121-151 52137979:152-306 52138302:307-330 52160054:331-353]
AAGTCATCACAACCAAGTTACAAGCTCATATATGTGACAAAGCTTGCAGTCTTTTTTGTG
TATAATACACTGCATCTCTTAGTCTGCTCATATCCGTCTGCATAGGCCTCCACTTGTTCG
ATATGTCTAACATTGTCCCACTCTAAAGCAGCATCTTTAAGAGAGATGAAATGTAGAAGC
CTCAAGTTGCAGTCAATCTGCAGCCGACTGAGCTGTAAAACCTGCAGATAAGCTGGGAGT
GTTCTCATTTCATGATCTTTCAGTTCGATGCTTGACAATGCCTTCACCTCCTCTAATACC
TTCAGCTTGGGGCATTTGGATACCCTAAGCTGTGTACATCTGCTCCACGGCACC
>comp22157_c0_seq1 len=849 path=[52462103:0-185 52457883:186-848]
ACCATGTATATTCTATCTCTTGGTCTTCCCTACAGAGCACAAAAGAATTAGACGCAAGCG
TTTGCTGAGAAGGTGGATCGCTGAGGGTTACTCCAGCGACACCTTTGGTGATGGTACAGC
AAAAGAGAAGGGAGAAAAGTTGTTTGATGATCTTGTTGAGTTGTGCATAATCCAACAGCG
GCAGACAACAAGAAGTAGCCTCACTACCAGCAGCAAGATCAATGACAACATGTACCAAGT
CAATGGTTTCTTCCGTGAATACATCATCTCACGGCCCATGGAAGATAACCTCGTGTTTGC
ACTGGAGGGGCGTCACAGACTTAACTCGCAACGCACAGGGCAGCACCTCACCATAAGAAG
CTGTTGGAATAGAAACAAGATTGTATTTGAAAGCCTCGACTTCACGAGGCTACGGTCATT
GACGGTGTTTGGGATGTGGATGCCATTCTTCATCTCTCGTGGTATCAATATGAGACTGCT
TCGGGTGCTTGATCTTGAGGACACGGAGTCGGATGTAAAAAATGGCGACCTCAAGCATAT
CGGGAAGCTTCTACCTCGCCTGAAGTTTCTTTCTCTGCGAGGATGCAAAGGTATTACCCG
TCTGCCAGATTCAATTGGTGACTTGAGGCAGCTACAGACTCTTGATGTCAAACATACTAA
AATAGTCACAATGCCACGTACTATTATTAAGCTAGTGAAGCTGCAGTATGTTCGGGCTGA
CCCTATATCGGACGAAGGTGACGACGCTAGGCCACCAGCTGAAGAGGACGATTGTGCATC
AACATCGTCATATGAGAGTTGTGTACCAAGTGATGATGGCATGGTGTACAGTGACTGCAT
GCCAACAGG
>comp22157_c0_seq2 len=679 path=[52457847:0-15 52457883:16-678]
TGAAAAAAAAAAAAAAAACAAGAAGTAGCCTCACTACCAGCAGCAAGATCAATGACAACA
TGTACCAAGTCAATGGTTTCTTCCGTGAATACATCATCTCACGGCCCATGGAAGATAACC
TCGTGTTTGCACTGGAGGGGCGTCACAGACTTAACTCGCAACGCACAGGGCAGCACCTCA
CCATAAGAAGCTGTTGGAATAGAAACAAGATTGTATTTGAAAGCCTCGACTTCACGAGGC
TACGGTCATTGACGGTGTTTGGGATGTGGATGCCATTCTTCATCTCTCGTGGTATCAATA
TGAGACTGCTTCGGGTGCTTGATCTTGAGGACACGGAGTCGGATGTAAAAAATGGCGACC
TCAAGCATATCGGGAAGCTTCTACCTCGCCTGAAGTTTCTTTCTCTGCGAGGATGCAAAG
GTATTACCCGTCTGCCAGATTCAATTGGTGACTTGAGGCAGCTACAGACTCTTGATGTCA
AACATACTAAAATAGTCACAATGCCACGTACTATTATTAAGCTAGTGAAGCTGCAGTATG
TTCGGGCTGACCCTATATCGGACGAAGGTGACGACGCTAGGCCACCAGCTGAAGAGGACG
ATTGTGCATCAACATCGTCATATGAGAGTTGTGTACCAAGTGATGATGGCATGGTGTACA
GTGACTGCATGCCAACAGG
>comp22157_c1_seq23 len=1023 path=[52451772:0-204 52452170:205-263 52452229:264-289 52452255:290-290 52452256:291-500 52452496:501-528 52452552:529-568 52452634:569-569 52452636:570-601 52452703:602-657 52471670:658-663 52471676:664-665 52471679:666-699 52471693:700-705 52471699:706-710 52471704:711-724 52452957:725-725 52452959:726-780 52453069:781-808 52471757:809-809 52471758:810-813 52453137:814-847 52453215:848-877 52471808:878-894 52453313:895-895 52453315:896-904 52453334:905-957 52453424:958-958 52453425:959-979 52471866:980-983 52453450:984-1022]
GGGAATTCACTATTGGAGAGAAAGATATCAGCCAGACCTATTTAGTAGCTCCACAGGCGC
TAATAAAAGAGGCAGTATCATTAATTGGAAAGAGTGCTGTTGAGGGGATGATTAGAAGAA
GTTCAAATAAATTATTCAAATAATCATAATAAAGTAATACTTATACTGAATATTCGAAAT
TATTATTTTGGAATTTTACAATATAGGTGATATTATGGCATTAAAATTCACCATTGAAGA
GTTATCAAATCAAAAAAGAGATACATTAGGAAGAAATATTGACGTAACTGTTTTTAGATT
AATAAGATTTATGGATTTGGAAAGATATTTAGGAAGAGGGGCTCATGGAGTTATTTACGA
ATGTGGAAGAGAGCTTGGACTGGCATTAAATCCAAAAACTATTGAAGATGTAGTTAAGTT
TTGTGAGGAATATAAAATTGGAAAGGTGGAGATAGTTAATAAAGAGCCATTGTAAATTAG
GGTTTATGAATGTATCTCTTGTTCTGGACTTCCTGAGGTTGGAGAGACATTATGTTGGTT
TGAAGGAGGCTTTATTGCTGGATGCTTAGAAAAAATATTAAACAAGAGAGTTAGAGTGAA
AGAAACTCACTGTGCAGGTTTGGGGCATGATTTCTGTCAGTTTGAGGTAAAAGTCCTTTA
ATGATATTTTTCATCTCATTTATTATATATTCTAAAGCTTCAAAACCCTCTTTTCTATGT
CTTGCAAAAACGGCTATTGAAGCAATCCTCTCCCCAATACTTAAAAATCCAGTGTTGTGG
TAAATAAGATATCAATAACATCAAACTTATTTTTTGCCTCCTCAATAACTAACTTCAACT
TTTCTAAGATGTCTTCATCTATCTTCATTCCTTTTGATGGAACTTTTTCTCCATCTTTTA
AATCATACTCCCTAACAAATCCATTGAAAGTTACAATACATCCAAATTTCCCTTTGTATT
TTTCAATACATTCATCCATCTTTTTGAAAACTCTTCATACTCGTTAAAAAAAAAAAAAAA
AAA
>comp22157_c1_seq25 len=281 path=[52466013:0-20 52452229:21-46 52452255:47-47 52452256:48-257 52471567:258-280]
GTATAGGGGCGAAAGACTAATATTAGGAAGAAATATTGACGTAACTGTTTTTAGATTAAT
AAGATTTATGGATTTGGAAAGATATTTAGGAAGAGGGGCTCATGGAGTTATTTACGAATG
TGGAAGAGAGCTTGGACTGGCATTAAATCCAAAAACTATTGAAGATGTAGTTAAGTTTTG
TGAGGAATATAAAATTGGAAAGGTGGAGATAGTTAATAAAGAGCCATTGTAAATTAGGGT
TTATGAATGTATCTCTTGGCTGCAGTCAGTGAGCGAGAAAC
>comp22157_c1_seq26 len=524 path=[52451772:0-204 52452170:205-263 52452229:264-289 52452255:290-290 52452256:291-500 52471567:501-523]
GGGAATTCACTATTGGAGAGAAAGATATCAGCCAGACCTATTTAGTAGCTCCACAGGCGC
TAATAAAAGAGGCAGTATCATTAATTGGAAAGAGTGCTGTTGAGGGGATGATTAGAAGAA
GTTCAAATAAATTATTCAAATAATCATAATAAAGTAATACTTATACTGAATATTCGAAAT
TATTATTTTGGAATTTTACAATATAGGTGATATTATGGCATTAAAATTCACCATTGAAGA
GTTATCAAATCAAAAAAGAGATACATTAGGAAGAAATATTGACGTAACTGTTTTTAGATT
AATAAGATTTATGGATTTGGAAAGATATTTAGGAAGAGGGGCTCATGGAGTTATTTACGA
ATGTGGAAGAGAGCTTGGACTGGCATTAAATCCAAAAACTATTGAAGATGTAGTTAAGTT
TTGTGAGGAATATAAAATTGGAAAGGTGGAGATAGTTAATAAAGAGCCATTGTAAATTAG
GGTTTATGAATGTATCTCTTGGCTGCAGTCAGTGAGCGAGAAAC
>comp22157_c1_seq28 len=665 path=[52466013:0-20 52452229:21-46 52452255:47-47 52452256:48-257 52452496:258-285 52452552:286-325 52452634:326-326 52452636:327-358 52452703:359-414 52471670:415-420 52471676:421-422 52471679:423-456 52471693:457-462 52471699:463-467 52471704:468-481 52452957:482-482 52452959:483-537 52453069:538-565 52471758:566-569 52453137:570-603 52453215:604-633 52465077:634-664]
GTATAGGGGCGAAAGACTAATATTAGGAAGAAATATTGACGTAACTGTTTTTAGATTAAT
AAGATTTATGGATTTGGAAAGATATTTAGGAAGAGGGGCTCATGGAGTTATTTACGAATG
TGGAAGAGAGCTTGGACTGGCATTAAATCCAAAAACTATTGAAGATGTAGTTAAGTTTTG
TGAGGAATATAAAATTGGAAAGGTGGAGATAGTTAATAAAGAGCCATTGTAAATTAGGGT
TTATGAATGTATCTCTTGTTCTGGACTTCCTGAGGTTGGAGAGACATTATGTTGGTTTGA
AGGAGGCTTTATTGCTGGATGCTTAGAAAAAATATTAAACAAGAGAGTTAGAGTGAAAGA
AACTCACTGTGCAGGTTTGGGGCATGATTTCTGTCAGTTTGAGGTAAAAGTCCTTTAATG
ATATTTTTCATCTCATTTATTATATATTCTAAAGCTTCAAAACCCTCTTTTCTATGTCTT
GCAAAAACGGCTATTGAAGCAATCCTCTCCCCAATACTTAAAAATCCAGTGTTGTGGTAA
ATAAGATATCAATAACATCAAACTTATTTTTGCCTCCTCAATAACTAACTTCAACTTTTC
TAAGATGTCTTCATCTATCTTCATTCCTTTTGATTGGAACTTTTTCTCCTATTCTTTTAA
ATCAT
>comp22157_c1_seq30 len=228 path=[52451772:0-204 52471369:205-227]
GGGAATTCACTATTGGAGAGAAAGATATCAGCCAGACCTATTTAGTAGCTCCACAGGCGC
TAATAAAAGAGGCAGTATCATTAATTGGAAAGAGTGCTGTTGAGGGGATGATTAGAAGAA
GTTCAAATAAATTATTCAAATAATCATAATAAAGTAATACTTATACTGAATATTCGAAAT
TATTATTTTGGAATTTTACAATATATGCTTTTGTTCTCTATATCTTGG
>comp22179_c0_seq1 len=549 path=[52730040:0-13 52730632:14-53 52719828:54-63 52719838:64-111 52719886:112-189 52719964:190-190 52719965:191-216 52719991:217-280 52720064:281-380 52728199:381-399 52720314:400-548]
TATACAATAGAAATCGAGATTTATACAATAGAATTTGGCATGAGATTGGATTGCTTTAGT
CAGCCTCTTATAGCCTAAAGTCTTTGAGTGACTAGATGACATATCATGTAAGTTGCTGAT
AGGTTTCCAGTTTTCCGCTCCTAGGTCTGCATATTGTACTTTTCCTCTTACTCGACTTAA
CCAGTACCAACCCAGCTTCTCAACGGATTTATACCATGCACTTTAAAGCCAGCATCACTG
ACAATGAGCGGTGTGGTGTTACTCGGTAGAATGCTCGCAAGGTCGGCTAGAAATTGGTCA
TGAGCTTTCTTTGAACATTGCTCTGAAAGCGGGAACGCTTTCTCATAAAGAGTAACAGAA
CGACCGTGTAGTGCGACTGAACTCGCAATACCATAAGTCGTTTTGCTCACGAATATCAGA
CCAGTCAACAAGTACAATGGGCATCGTATTGCCCGAACAGATAAAGCTAGCATGCCAACG
GTATACAGCGAGTCGCTCTTTGTGGAGGTGACGATTACCTAACAATCGGTCGATTCGTTT
GATGTTATG
>comp22179_c0_seq2 len=2401 path=[52703324:0-263 52718852:264-323 52718970:324-324 52718972:325-373 52719070:374-519 52719370:520-520 52719372:521-530 52729950:531-661 52730629:662-773 52719769:774-774 52719770:775-791 52730632:792-831 52719828:832-841 52719838:842-889 52719886:890-967 52719964:968-968 52719965:969-994 52719991:995-1058 52720064:1059-1158 52730152:1159-1178 52720314:1179-1327 52720628:1328-1328 52720630:1329-1480 52720937:1481-1598 52703680:1599-1802 52703885:1803-2030 52704471:2031-2077 52730361:2078-2083 52704608:2084-2084 52704611:2085-2093 52730375:2094-2160 52704737:2161-2204 52730492:2205-2246 52704957:2247-2250 52704965:2251-2328 52730582:2329-2329 52730583:2330-2334 52730588:2335-2335 52730589:2336-2336 52718223:2337-2350 52730602:2351-2400]
GACTTATGAAACTTGAGAGAAAAGGGGGAATTCACTGTCCTTTCATCCATAAGCGGAGAA
AGAGGGAATGACATTGTTCTTACACGGCACAAGCAGACAAAATCAACATGGTCATTTAGA
AATCGGAGGTGTGGATGCTCTCTATTTAGCGGAGAAATATGGTACACCTCTTTACGTATA
TGATGTGGCTTTAATACGTGAGCGTGCTAAAAGCTTTAAGCAGGCGTTTATTTCTGCAGG
GCTGAAAGCACAGGTGGCATATGCGAGCAAAGCACTGAGAGATCCCCTCATAATTTCCCC
AAAGCGTAACCATGTGTGAATAAATTTTGAGCTAGTAGGGTTGCAGCCACGAGTAAGTCT
TCCCTTGTTATTGTGTAGCCAGAATGCCGCAAAACTTCCATGCCTAAGCGAACTGTTGAG
AGTACGTTTCGATTTCTGACTGTGTTAGCCTGGAAGTGCTTGTCCCAACCTTGTTTCTGA
GCATGAACGCCCGCAAGCCAACATGTTAGTTGAAGCATCAGGGCGATTAGCAGCATGATA
TCAAAACGCTCTGAGCTGCTCGTTCGGCTATGGCGTAGGCCTAGTCCGTAGGCAGGACTT
TTCAAGTCTCGGAAGGTTTCTTCAATCTGCATTCGCTTCGAATAGATATTAACAAGTTGT
TTGGGTGTTCGAATTTCAACAGGTAAGTTAGTTGCTAGAACCCATGGCTCCTTTGCCGAC
GCTGAGTAGATTTTAGGTGACGGGTGGTGACAATGAGTCCGTGTCGAGCGCTGATTTTTT
CGGCCTTTAGAGCGAGATTTATACAATAGAATTTGGCATGAGATTGGATTGCTTTAGTCA
GCCTCTTATAGCCTAAAGTCTTTGAGTGACTAGATGACATATCATGTAAGTTGCTGATAG
GTTTCCAGTTTTCCGCTCCTAGGTCTGCATATTGTACTTTTCCTCTTACTCGACTTAACC
AGTACCAACCCAGCTTCTCAACGGATTTATACCATGCACTTTAAAGCCAGCATCACTGAC
AATGAGCGGTGTGGTGTTACTCGGTAGAATGCTCGCAAGGTCGGCTAGAAATTGGTCATG
AGCTTTCTTTGAACATTGCTCTGAAAGCGGGAACGCTTTCTCATAAAGAGTAACAGAACG
ACCGTGTAGTGCGACTGAACTCGCAATACCATAAGTCGTTTTTGCTCACGAATATCAGAC
CAGTCAACAAGTACAATGGGCATCGTATTGCCCGAACAGATAAAGCTAGCATGCCAACGG
TATACAGCGAGTCGCTCTTTGTGGAGGTGACGATTACCTAACAATCGGTCGATTCGTTTG
ATGTTATGTTTTGTTCTCGCTTTGGTTGGCAGGTTACGGCCAAGTTCGGTAAGAGTGAGA
GTTTTACAGTCAAGTAATGCGTGGCAAGCCAACGTTAAGCTGTTGAGTCGTTTTAAGTGT
AATTCGGGGCAGAATTGGTAAAGAGAGTCGTGTAAAATATCGAGTTCGCACATCTTGTTG
TCTGATTATTGATTTTTCGCGAAACCATTTGATCATATGACAAGATGTGTATCCACCTTA
ACTTAATGATTTTTACCAAAATCATTAGGGGATTCATCAGAGCAAAGCATTCTCATCAGT
CGCAATGATTCAGCTCGCTGAGGAAGAGGGACTTTCTTTAGATGTCGTATCCGGAGGAGA
GCTATATACGGCTGTTGCAGCAGGCTTTCCGGCAGAACGCATCCACTTTCATGGAAACAA
TAAGAGCAGGGAAGAACTGCGGATGGCGCTTGAGCACCGCATCGGCTGCATTGTGGTGGA
TAATTCTATGAAATCGCGCTTCTTGAAGACCTATGTAAAGAAACGGGTCACTCCATCGAT
GTTCTTCTTCGGATCACGCCCGGAGTAGAAGCGCATACGCATGACTACATTACAACGGGC
CAGGAAGATTCAAAGTTTGGTTTCGATCTTCATAACGGACAAACTGAACGGGCCATTGAA
CAAGTATTACAATCGGAACACATTCAGCTGCTGGGTGTCCATTGCCATATCGCTCGCAAA
TCTTTGATACGGCCGGTTTTGTGTTAGCAGCGGAAAAAATCTTCAAAAAACTAGACGAAT
GGAGAGATTCATATTCATTTGTATCCAAGGTGCTGAATCTTGGAGGAGGTTTCGGCATTC
GTTATACGGAAGATGATGAACCGCTTCATGCCACTGAATACGTTGAAAAATTATCGAAGC
TGTGAAAGAAAATGCTTCCCGTTACGGTTTGACATTCCGGAAATTTGGATCGAACCGGGC
CGTTCTCTCGTGGGAGACGCAGGCACAACTCTTTATACGGTTGGCTCTCAAAAAGAAGTG
GATAAGCTGTAACAATCGTTTCATCATTCGGCGTGCGAATTAAAAAAAAAAAAAAAAAAA
A
>comp22179_c0_seq3 len=976 path=[52729686:0-21 52719070:22-167 52719370:168-168 52719372:169-178 52729950:179-309 52730629:310-421 52719769:422-422 52719770:423-439 52730632:440-479 52719828:480-489 52719838:490-537 52719886:538-615 52719964:616-616 52719965:617-642 52719991:643-706 52720064:707-806 52730152:807-826 52720314:827-975]
GGCAAGAGGTCCCGGGGAAACGGTAGCCAGAATGCCGCAAAACTTCCATGCCTAAGCGAA
CTGTTGAGAGTACGTTTCGATTTCTGACTGTGTTAGCCTGGAAGTGCTTGTCCCAACCTT
GTTTCTGAGCATGAACGCCCGCAAGCCAACATGTTAGTTGAAGCATCAGGGCGATTAGCA
GCATGATATCAAAACGCTCTGAGCTGCTCGTTCGGCTATGGCGTAGGCCTAGTCCGTAGG
CAGGACTTTTCAAGTCTCGGAAGGTTTCTTCAATCTGCATTCGCTTCGAATAGATATTAA
CAAGTTGTTTGGGTGTTCGAATTTCAACAGGTAAGTTAGTTGCTAGAACCCATGGCTCCT
TTGCCGACGCTGAGTAGATTTTAGGTGACGGGTGGTGACAATGAGTCCGTGTCGAGCGCT
GATTTTTTCGGCCTTTAGAGCGAGATTTATACAATAGAATTTGGCATGAGATTGGATTGC
TTTAGTCAGCCTCTTATAGCCTAAAGTCTTTGAGTGACTAGATGACATATCATGTAAGTT
GCTGATAGGTTTCCAGTTTTCCGCTCCTAGGTCTGCATATTGTACTTTTCCTCTTACTCG
ACTTAACCAGTACCAACCCAGCTTCTCAACGGATTTATACCATGCACTTTAAAGCCAGCA
TCACTGACAATGAGCGGTGTGGTGTTACTCGGTAGAATGCTCGCAAGGTCGGCTAGAAAT
TGGTCATGAGCTTTCTTTGAACATTGCTCTGAAAGCGGGAACGCTTTCTCATAAAGAGTA
ACAGAACGACCGTGTAGTGCGACTGAACTCGCAATACCATAAGTCGTTTTTGCTCACGAA
TATCAGACCAGTCAACAAGTACAATGGGCATCGTATTGCCCGAACAGATAAAGCTAGCAT
GCCAACGGTATACAGCGAGTCGCTCTTTGTGGAGGTGACGATTACCTAACAATCGGTCGA
TTCGTTTGATGTTATG
>comp22179_c0_seq4 len=507 path=[52727101:0-21 52719838:22-69 52719886:70-147 52719964:148-148 52719965:149-174 52719991:175-238 52720064:239-338 52728199:339-357 52720314:358-506]
GATGGTTATAGGTTTAAGGACACTCTTATAGCCTAAAGTCTTTGAGTGACTAGATGACAT
ATCATGTAAGTTGCTGATAGGTTTCCAGTTTTCCGCTCCTAGGTCTGCATATTGTACTTT
TCCTCTTACTCGACTTAACCAGTACCAACCCAGCTTCTCAACGGATTTATACCATGCACT
TTAAAGCCAGCATCACTGACAATGAGCGGTGTGGTGTTACTCGGTAGAATGCTCGCAAGG
TCGGCTAGAAATTGGTCATGAGCTTTCTTTGAACATTGCTCTGAAAGCGGGAACGCTTTC
TCATAAAGAGTAACAGAACGACCGTGTAGTGCGACTGAACTCGCAATACCATAAGTCGTT
TTGCTCACGAATATCAGACCAGTCAACAAGTACAATGGGCATCGTATTGCCCGAACAGAT
AAAGCTAGCATGCCAACGGTATACAGCGAGTCGCTCTTTGTGGAGGTGACGATTACCTAA
CAATCGGTCGATTCGTTTGATGTTATG
>comp22179_c0_seq5 len=272 path=[52729984:0-19 52730629:20-131 52719769:132-132 52719770:133-149 52730632:150-189 52719827:190-190 52719828:191-200 52719838:201-248 52730084:249-271]
CTCTGCGCGCGCACCGTCCGGGGTGTTCGAATTTCAACAGGTAAGTTAGTTGCTAGAACC
CATGGCTCCTTTGCCGACGCTGAGTAGATTTTAGGTGACGGGTGGTGACAATGAGTCCGT
GTCGAGCGCTGATTTTTTCGGCCTTTAGAGCGAGATTTATACAATAGAATTTGGCATGAG
ATTGGATTGCTTTTAGTCAGCCTCTTATAGCCTAAAGTCTTTGAGTGACTAGATGACATA
TCATGTAAGAACTACACTGTTATGAATCTTTT
>comp22179_c0_seq6 len=686 path=[52729984:0-19 52730629:20-131 52719769:132-132 52719770:133-149 52730632:150-189 52719827:190-190 52719828:191-200 52719838:201-248 52719886:249-326 52719964:327-327 52719965:328-353 52719991:354-417 52720064:418-517 52728199:518-536 52720314:537-685]
CTCTGCGCGCGCACCGTCCGGGGTGTTCGAATTTCAACAGGTAAGTTAGTTGCTAGAACC
CATGGCTCCTTTGCCGACGCTGAGTAGATTTTAGGTGACGGGTGGTGACAATGAGTCCGT
GTCGAGCGCTGATTTTTTCGGCCTTTAGAGCGAGATTTATACAATAGAATTTGGCATGAG
ATTGGATTGCTTTTAGTCAGCCTCTTATAGCCTAAAGTCTTTGAGTGACTAGATGACATA
TCATGTAAGTTGCTGATAGGTTTCCAGTTTTCCGCTCCTAGGTCTGCATATTGTACTTTT
CCTCTTACTCGACTTAACCAGTACCAACCCAGCTTCTCAACGGATTTATACCATGCACTT
TAAAGCCAGCATCACTGACAATGAGCGGTGTGGTGTTACTCGGTAGAATGCTCGCAAGGT
CGGCTAGAAATTGGTCATGAGCTTTCTTTGAACATTGCTCTGAAAGCGGGAACGCTTTCT
CATAAAGAGTAACAGAACGACCGTGTAGTGCGACTGAACTCGCAATACCATAAGTCGTTT
TGCTCACGAATATCAGACCAGTCAACAAGTACAATGGGCATCGTATTGCCCGAACAGATA
AAGCTAGCATGCCAACGGTATACAGCGAGTCGCTCTTTGTGGAGGTGACGATTACCTAAC
AATCGGTCGATTCGTTTGATGTTATG
>comp22179_c0_seq7 len=562 path=[52729686:0-21 52719070:22-167 52719370:168-168 52719372:169-178 52729950:179-309 52730629:310-421 52719769:422-422 52719770:423-439 52730632:440-479 52719827:480-480 52719828:481-490 52719838:491-538 52730084:539-561]
GGCAAGAGGTCCCGGGGAAACGGTAGCCAGAATGCCGCAAAACTTCCATGCCTAAGCGAA
CTGTTGAGAGTACGTTTCGATTTCTGACTGTGTTAGCCTGGAAGTGCTTGTCCCAACCTT
GTTTCTGAGCATGAACGCCCGCAAGCCAACATGTTAGTTGAAGCATCAGGGCGATTAGCA
GCATGATATCAAAACGCTCTGAGCTGCTCGTTCGGCTATGGCGTAGGCCTAGTCCGTAGG
CAGGACTTTTCAAGTCTCGGAAGGTTTCTTCAATCTGCATTCGCTTCGAATAGATATTAA
CAAGTTGTTTGGGTGTTCGAATTTCAACAGGTAAGTTAGTTGCTAGAACCCATGGCTCCT
TTGCCGACGCTGAGTAGATTTTAGGTGACGGGTGGTGACAATGAGTCCGTGTCGAGCGCT
GATTTTTTCGGCCTTTAGAGCGAGATTTATACAATAGAATTTGGCATGAGATTGGATTGC
TTTTAGTCAGCCTCTTATAGCCTAAAGTCTTTGAGTGACTAGATGACATATCATGTAAGA
ACTACACTGTTATGAATCTTTT
>comp22179_c0_seq8 len=914 path=[52703324:0-263 52718852:264-323 52718970:324-324 52718972:325-373 52719070:374-519 52719370:520-520 52719372:521-530 52729950:531-661 52730629:662-773 52719769:774-774 52719770:775-791 52730632:792-831 52719827:832-832 52719828:833-842 52719838:843-890 52730084:891-913]
GACTTATGAAACTTGAGAGAAAAGGGGGAATTCACTGTCCTTTCATCCATAAGCGGAGAA
AGAGGGAATGACATTGTTCTTACACGGCACAAGCAGACAAAATCAACATGGTCATTTAGA
AATCGGAGGTGTGGATGCTCTCTATTTAGCGGAGAAATATGGTACACCTCTTTACGTATA
TGATGTGGCTTTAATACGTGAGCGTGCTAAAAGCTTTAAGCAGGCGTTTATTTCTGCAGG
GCTGAAAGCACAGGTGGCATATGCGAGCAAAGCACTGAGAGATCCCCTCATAATTTCCCC
AAAGCGTAACCATGTGTGAATAAATTTTGAGCTAGTAGGGTTGCAGCCACGAGTAAGTCT
TCCCTTGTTATTGTGTAGCCAGAATGCCGCAAAACTTCCATGCCTAAGCGAACTGTTGAG
AGTACGTTTCGATTTCTGACTGTGTTAGCCTGGAAGTGCTTGTCCCAACCTTGTTTCTGA
GCATGAACGCCCGCAAGCCAACATGTTAGTTGAAGCATCAGGGCGATTAGCAGCATGATA
TCAAAACGCTCTGAGCTGCTCGTTCGGCTATGGCGTAGGCCTAGTCCGTAGGCAGGACTT
TTCAAGTCTCGGAAGGTTTCTTCAATCTGCATTCGCTTCGAATAGATATTAACAAGTTGT
TTGGGTGTTCGAATTTCAACAGGTAAGTTAGTTGCTAGAACCCATGGCTCCTTTGCCGAC
GCTGAGTAGATTTTAGGTGACGGGTGGTGACAATGAGTCCGTGTCGAGCGCTGATTTTTT
CGGCCTTTAGAGCGAGATTTATACAATAGAATTTGGCATGAGATTGGATTGCTTTTAGTC
AGCCTCTTATAGCCTAAAGTCTTTGAGTGACTAGATGACATATCATGTAAGAACTACACT
GTTATGAATCTTTT
>comp22179_c0_seq9 len=821 path=[52728826:0-22 52729950:23-153 52730629:154-265 52719769:266-266 52719770:267-283 52730632:284-323 52719827:324-324 52719828:325-334 52719838:335-382 52719886:383-460 52719964:461-461 52719965:462-487 52726211:488-488 52719991:489-552 52720064:553-652 52728199:653-671 52720314:672-820]
TATGTAAATTTATTGAGAAGCATAGCATGATATCAAAACGCTCTGAGCTGCTCGTTCGGC
TATGGCGTAGGCCTAGTCCGTAGGCAGGACTTTTCAAGTCTCGGAAGGTTTCTTCAATCT
GCATTCGCTTCGAATAGATATTAACAAGTTGTTTGGGTGTTCGAATTTCAACAGGTAAGT
TAGTTGCTAGAACCCATGGCTCCTTTGCCGACGCTGAGTAGATTTTAGGTGACGGGTGGT
GACAATGAGTCCGTGTCGAGCGCTGATTTTTTCGGCCTTTAGAGCGAGATTTATACAATA
GAATTTGGCATGAGATTGGATTGCTTTTAGTCAGCCTCTTATAGCCTAAAGTCTTTGAGT
GACTAGATGACATATCATGTAAGTTGCTGATAGGTTTCCAGTTTTCCGCTCCTAGGTCTG
CATATTGTACTTTTCCTCTTACTCGACTTAACCAGTACCAACCCAGCTTCTCAACGGATT
TATACCATGGCACTTTAAAGCCAGCATCACTGACAATGAGCGGTGTGGTGTTACTCGGTA
GAATGCTCGCAAGGTCGGCTAGAAATTGGTCATGAGCTTTCTTTGAACATTGCTCTGAAA
GCGGGAACGCTTTCTCATAAAGAGTAACAGAACGACCGTGTAGTGCGACTGAACTCGCAA
TACCATAAGTCGTTTTGCTCACGAATATCAGACCAGTCAACAAGTACAATGGGCATCGTA
TTGCCCGAACAGATAAAGCTAGCATGCCAACGGTATACAGCGAGTCGCTCTTTGTGGAGG
TGACGATTACCTAACAATCGGTCGATTCGTTTGATGTTATG
>comp22179_c0_seq10 len=1068 path=[52703324:0-263 52703680:264-467 52703884:468-468 52703885:469-696 52704471:697-743 52730361:744-749 52704608:750-750 52704611:751-759 52730375:760-826 52704737:827-870 52730491:871-871 52730492:872-913 52704955:914-914 52704957:915-918 52704965:919-996 52730582:997-997 52730583:998-1002 52730589:1003-1003 52705088:1004-1017 52730602:1018-1067]
GACTTATGAAACTTGAGAGAAAAGGGGGAATTCACTGTCCTTTCATCCATAAGCGGAGAA
AGAGGGAATGACATTGTTCTTACACGGCACAAGCAGACAAAATCAACATGGTCATTTAGA
AATCGGAGGTGTGGATGCTCTCTATTTAGCGGAGAAATATGGTACACCTCTTTACGTATA
TGATGTGGCTTTAATACGTGAGCGTGCTAAAAGCTTTAAGCAGGCGTTTATTTCTGCAGG
GCTGAAAGCACAGGTGGCATATGCGAGCAAAGCATTCTCATCAGTCGCAATGATTCAGCT
CGCTGAGGAAGAGGGACTTTCTTTAGATGTCGTATCCGGAGGAGAGCTATATACGGCTGT
TGCAGCAGGCTTTCCGGCAGAACGCATCCACTTTCATGGAAACAATAAGAGCAGGGAAGA
ACTGCGGATGGCGCTTGAGCACCGCATCGGCTGCATTGTGGTGGATAATTTCTATGAAAT
CGCGCTTCTTGAAGACCTATGTAAAGAAACGGGTCACTCCATCGATGTTCTTCTTCGGAT
CACGCCCGGAGTAGAAGCGCATACGCATGACTACATTACAACGGGCCAGGAAGATTCAAA
GTTTGGTTTCGATCTTCATAACGGACAAACTGAACGGGCCATTGAACAAGTATTACAATC
GGAACACATTCAGCTGCTGGGTGTCCATTGCCATATCGCTCGCAAATCTTTGATACGGCC
GGTTTTGTGTTAGCAGCGGAAAAAATCTTCAAAAAACTAGACGAATGGAGAGATTCATAT
TCATTTGTATCCAAGGTGCTGAATCTTGGAGGAGGTTTCGGCATTCGTTATACGGAAGAT
GATGAACCGCTTCATGCCACTGAATACGTTGAAAAAATTATCGAAGCTGTGAAAGAAAAT
GCTTCCCGTTACGGTTTTGACATTCCGGAAATTTGGATCGAACCGGGCCGTTCTCTCGTG
GGAGACGCAGGCACAACTCTTTATACGGTTGGCTCTCAAAAAGAAGTGGATAAGCTGTAC
AATCGTTTCATCATTCGGCGTGCGAATTAAAAAAAAAAAAAAAAAAAA
>comp22179_c0_seq11 len=406 path=[52728826:0-22 52729950:23-153 52730629:154-265 52719769:266-266 52719770:267-283 52730632:284-323 52719827:324-324 52719828:325-334 52719838:335-382 52730084:383-405]
TATGTAAATTTATTGAGAAGCATAGCATGATATCAAAACGCTCTGAGCTGCTCGTTCGGC
TATGGCGTAGGCCTAGTCCGTAGGCAGGACTTTTCAAGTCTCGGAAGGTTTCTTCAATCT
GCATTCGCTTCGAATAGATATTAACAAGTTGTTTGGGTGTTCGAATTTCAACAGGTAAGT
TAGTTGCTAGAACCCATGGCTCCTTTGCCGACGCTGAGTAGATTTTAGGTGACGGGTGGT
GACAATGAGTCCGTGTCGAGCGCTGATTTTTTCGGCCTTTAGAGCGAGATTTATACAATA
GAATTTGGCATGAGATTGGATTGCTTTTAGTCAGCCTCTTATAGCCTAAAGTCTTTGAGT
GACTAGATGACATATCATGTAAGAACTACACTGTTATGAATCTTTT
>comp22228_c1_seq1 len=319 path=[53421218:0-25 53411338:26-318]
CAGACGTACACAGACAAACATTATTTTTTCTGTAAAAAGCTGCAAGTCTTATTTGTAGCA
CATGCTCTGAAAACCACTTGGCCTGCCCTGGTTCTCCTGGACAGTAAGGAAATTATCAAT
GTGGACAAACGCAGCTGGGATACTGCATCTGCAGTGCTCCCTGATTCTGATGGTGGCTAA
GATTCTCAATTTGCTACACTGACGAGGAATGATATGTTAGCTATGGAAATGATCAACACA
ACTCTGCTGAATCTGATGTGCAGCCTGAAGGAATGGAAATCGACGTTGTCATAACTGAAA
CTGAATGCACAGTCTCTGC
>comp22228_c1_seq2 len=544 path=[53411087:0-250 53411338:251-543]
TTTTTTTTTTTTTTTTGCATGCTATTTTGTCGTAGAGATAACTGCAGATTAGAACATATG
AAGTTACCCTTTCTGTTTAACAGTTTTGGGGGGAAAAGCACAAGGAAATCTCAAAGAAAA
AAATTGGAATGCATCTGACTACGAAATGTGATTAATTAATGGGAATTCGCAAGAACAGAA
ATAATATAATGAAGAATTTTCAGACCATTGAGGATCACATATGACCACACTGTGGACCAG
GAATCTCCCAATTTCTGTAAAAAGCTGCAAGTCTTATTTGTAGCACATGCTCTGAAAACC
ACTTGGCCTGCCCTGGTTCTCCTGGACAGTAAGGAAATTATCAATGTGGACAAACGCAGC
TGGGATACTGCATCTGCAGTGCTCCCTGATTCTGATGGTGGCTAAGATTCTCAATTTGCT
ACACTGACGAGGAATGATATGTTAGCTATGGAAATGATCAACACAACTCTGCTGAATCTG
ATGTGCAGCCTGAAGGAATGGAAATCGACGTTGTCATAACTGAAACTGAATGCACAGTCT
CTGC
>comp22235_c1_seq27 len=391 path=[53492316:0-47 53492417:48-83 53492483:84-148 53492612:149-220 53492768:221-221 53492770:222-257 53492837:258-258 53492839:259-331 53501911:332-332 53492975:333-390]
TGGCGCCGGCGTAGTTGGCCGCCTCTTCTTGGAGCACTACGCCGCCCTTCTCCTCCAACT
CGTCAACAATGCTGATGCCGCGGCCAAGCGACGGCGCGTACACGGTCATCGCCGCGGCCA
CCTTGTCCGTGCTGCACGCGAGGTGCTCATGCGGGAACACCACGGCTTCCAGCGCCATAG
GGCCGAGCTTCCGTGCGCCTTGCCACTAGCGAGAGACCCGGCCTCCAACCATGCTACTCG
GCGATGGCGTGCTGGAAGCCAAGAATAACAAGAAGAGACCAGCCTATGGGTACGAGATTG
GGAGAAGCTAGGTCGCCCTCAGCACCGTGGGCGAACTGGGCATGCATGCTGATGCTGGTA
GTACTGATCTTTGGACTTTGTTCTTCATCTG
>comp22291_c2_seq4 len=203 path=[54216890:0-23 54197406:24-98 54197513:99-99 54197514:100-144 54197588:145-147 54197593:148-180 54218070:181-202]
TCCGCTCTACAAAGATCGATACAAAGCTGGGCACTATTATACCTAAAGGGTTACCATTCC
TTGCAGTCCTATAGGATAGCTCATGTATTATGGAATCAAGGGCGTAAGGTTCTGGCGTTG
GCACTGCAAAGCCGTATCAGCGAGGTTTTTGCAGTGGATATACACCCAGCTGCCAAAATT
GTTTTCGCCATCAACTCCCTCAT
>comp22341_c0_seq4 len=806 path=[54901923:0-277 54908833:278-286 54870024:287-287 54870025:288-353 54908863:354-354 54908864:355-363 54908873:364-364 54908874:365-372 54908883:373-373 54908884:374-479 54870217:480-480 54870218:481-528 54870266:529-554 54870292:555-566 54870304:567-608 54870346:609-609 54870347:610-805]
TGGTGCTGGATTTAGATAGGTATCATTGGAATATCGCGCATTGGGCATATATGCAACATG
ATTCCTCTCTTGGATACACTATTTCTTGCTTGCCCTGTCTAGAATCTTGCTTATGCCCAA
AGCGAGGGGTTTACCTATCGCCTAGCGTGTAGGCATGCATAAGTGCCTCATAGGGACTGC
ATTATCCAACAGAGCCATACAGTAACTTGTTTGGCAGTTTTCTTAGCTATATACTAAAAC
CATGTGAGACACAAATTATGTTGTTTTCATGCTTTGTAGGAGAACCATTTCTATACTGGC
ATGGGCCACAGCCACGAATCTGCATATTTGAGTACGAAATGGCAAGGCAAATCCTTTCAA
CCAAGTCCGGACATTTCGTGAAGAACGATGCACACCCAACCCTCTTGGCTTTGGTTGGCA
AGGGACTCGGGTTTATGGAAGGCGCGGATTGGGTGCGCCACCGTAGGATAATCAACCCTG
TTTTCACCATTGATAAGCTAAAGATGATGACGAAAACAATGTTGGATTTTGCCAAAAGCA
TGGCCAAGGAGTTGGAAGATCAAGCGTCTCAAAATGACAAGGGAGAAACAGAAGTAGATA
TCAACAAGGTTTTTAGCGAGCTAACAGTTGATAATATATCGTATGCCATCTTTGGAAGCA
GTTATAAATTAGGAAATGAAGTCTACCAGGCCCAAACTGACCTGTTGGGGATTACTATGG
AAACTTTCCTTGATGTACCGATACCAGGATTGAAATATCTTCCTACTGAAAGGAATCAGC
GCAAATGGATGCTCGAAAGAAAGCTT
>comp22384_c1_seq10 len=448 path=[55517392:0-22 55505728:23-61 55505787:62-447]
TGCGTGATGAACCGTTACAATGGTTCATCTGCGGGATCTTCGTCTATAGCTGTTGTGACA
TTGCTATCAGTTGCATTGGAGGCAGAGCTCGTCTTCTTGACAGTCCATTTGACGAAGAGC
TTGAAGGAGCGAACATGGCGGAATGCCACCTTGAAAAATGCCCTCCATGATTCCTCCCCT
ACTATGTCAATCAGCACATTGTAGGCAGGAGAGGAAGGATCTGTCCTCACATACAGGATG
TGCTGCAGAGTGAGTTCATGCGTTGCCTCATTCAACTGAAAATCCTTCAGCATCGCGCGC
CGCACTTGTTCGAAGGATTTGTTCTTCAGCTCCGCCACCGGCCTGACCACGAACGGGCAA
TCGGGACTCACTGCGCCCCATCAGGTCCATTCCAAATCTTCCCTTCTGCGCGAAATAGCA
GATACTCGTCTGGGAATAACATCCTCGC
>comp22437_c4_seq19 len=472 path=[56219917:0-266 56252691:267-274 56220520:275-300 56220570:301-316 56252759:317-322 56252765:323-323 56252766:324-358 56252837:359-371 56220734:372-372 56220736:373-440 56252931:441-445 56253768:446-471]
AAGTTGTTTAACCTGCGTTTGGTCGGGAGAAGCTCCATGCCGGCGTGGTGGTGCGCCACC
GAGCCACCCCCACACGCCCTGCACCTTGAATCTAGCCGAGGGAGCTGCGTCTCCAGCCAA
GACTACCACTGATAGATTCACCTCCGGCGAGAAGGGGAGCGCCACCCACCACGCAGCAGC
AGCAGCTCCTTCATCCATGGCGCGGAATTGAATTTCCATTTCTGACTAGGCTTTCCATAA
ACCACCATTCCCATTGTTTGTTTGGTTCTAGGGATTAGTCGGGCTGAATTTCAATAAGCC
ATTACTCCAATTTCAAGTGTACCTTTCTCTTACATAGCATTCTTTCTACTGATGGCATGT
AACAGGTCACCTAAAATTGGACCCCCAACTTCATCTGGTAGGGTACCTAGGAATTTCTAC
CCACTAGTCAAGACTACAAGTATCCCGCAAAAAAAAAAAGTCAAGACTACAA
>comp22468_c0_seq4 len=698 path=[56642362:0-141 56642571:142-166 56642615:167-167 56642618:168-276 56650502:277-277 56650503:278-290 56650516:291-293 56650519:294-300 56650526:301-316 56642859:317-317 56642860:318-318 56642861:319-343 56642888:344-675 56650807:676-697]
GTGCAAATAATCAAATCAGCCCAGTTTTATTGTAAATGAGCTAACTAATTTATCCTCCAA
AAGAAAAGCTGAGGAACAACACAAATTATCTTACAATGCCATCACAGATGATCCAGTAGT
TATAATAACACTCTTAAAGTTCCAGGCTGGAAGGGTAACACACCATGCCAGCAACATCAC
AGATATCTTGCAATGCCAACACAGGTCATCCAGTAATAAAACTACTCTAGTTCTAGACTG
AAAGGGTAACATACCACACCAGCAATTCACACATACTCCCTCCGTAAAGTAAATATAAGA
CGTCCGTTTTAGATCAGTAAAATAGTGATCTAAAACATCTTGTATTACTTTACAGAGGTA
GTAGTACCTTGCAACGCCATCACAGATCGTCCAGTTATAATACTACTCAAGTTCTAGACC
CAAAGGGTAACATAGCATGCCAGCAACACCACACATATCCTACAATGCAATCACAGATCA
TCCAGTTATAACTGGTTGATATCCATCTTGCTTGTTCACTCCCTCGGCAGTAGCAACAGG
CTGATATCCATCTTGCTTGTCCACTCCCTCAGCAGTAGCAACAGGCTGATATTCATATTG
CCTGCGCAGTCTCTCTTGTATTACTTGCCTTTGCAGTCTCTCTTGTATCATGGGTACACT
CTCAGCAGTAACAAGAATCCGCCGCTTTAGTCCACTCA
>comp22468_c0_seq7 len=403 path=[56648359:0-22 56642860:23-23 56642861:24-48 56642888:49-380 56650807:381-402]
TTTTTTATCTCCCCACAGCTTTCAAAATAGTGATCTAAAACATCTTGTATTACTTTACAG
AGGTAGTAGTACCTTGCAACGCCATCACAGATCGTCCAGTTATAATACTACTCAAGTTCT
AGACCCAAAGGGTAACATAGCATGCCAGCAACACCACACATATCCTACAATGCAATCACA
GATCATCCAGTTATAACTGGTTGATATCCATCTTGCTTGTTCACTCCCTCGGCAGTAGCA
ACAGGCTGATATCCATCTTGCTTGTCCACTCCCTCAGCAGTAGCAACAGGCTGATATTCA
TATTGCCTGCGCAGTCTCTCTTGTATTACTTGCCTTTGCAGTCTCTCTTGTATCATGGGT
ACACTCTCAGCAGTAACAAGAATCCGCCGCTTTAGTCCACTCA
>comp22468_c0_seq9 len=900 path=[56648713:0-18 56642571:19-43 56642615:44-44 56642618:45-153 56650502:154-154 56650503:155-167 56650516:168-170 56650519:171-177 56650526:178-193 56642859:194-194 56642860:195-195 56642861:196-220 56642888:221-552 56643374:553-899]
CGTTGCCGAGAGTCGTGTGCAGGCTGGAAGGGTAACACACCATGCCAGCAACATCACAGA
TATCTTGCAATGCCAACACAGGTCATCCAGTAATAAAACTACTCTAGTTCTAGACTGAAA
GGGTAACATACCACACCAGCAATTCACACATACTCCCTCCGTAAAGTAAATATAAGACGT
CCGTTTTAGATCAGTAAAATAGTGATCTAAAACATCTTGTATTACTTTACAGAGGTAGTA
GTACCTTGCAACGCCATCACAGATCGTCCAGTTATAATACTACTCAAGTTCTAGACCCAA
AGGGTAACATAGCATGCCAGCAACACCACACATATCCTACAATGCAATCACAGATCATCC
AGTTATAACTGGTTGATATCCATCTTGCTTGTTCACTCCCTCGGCAGTAGCAACAGGCTG
ATATCCATCTTGCTTGTCCACTCCCTCAGCAGTAGCAACAGGCTGATATTCATATTGCCT
GCGCAGTCTCTCTTGTATTACTTGCCTTTGCAGTCTCTCTTGTATCATGGGTACACTCTC
AGCAGTAACAAGATAGTCACCATACTTTAAGAGTGTAGGACGGGAAGTCAAGGCATAATA
AGTGAGCCCAGAAATAACAAGAATACCCGCCGACGTAGTGAAGTCGGTCACCTTCTTGGT
TCGACTTATCTTGCGCCATTGAGGGTCCTCTGGTCTAGGCTTGACTTGTGTAGAGAGAAC
CTTGAGCAGACTCTTGTTCAGCAAGAAGGTCTTGGAATTGGCCTCAGCGCCGGCAATGAG
ATCGTACAGCTGCTCCTTCCTCTGCTGGATAAGTGACGCACGGTATTCACTCAAGGCATG
GTATCCTTCCTCATAGGCGCGGGTGGATTTGGAAAGCTGCTGGTGCTGGGTGCGGAAGAT
>comp22468_c0_seq11 len=575 path=[56648713:0-18 56642571:19-43 56642615:44-44 56642618:45-153 56650502:154-154 56650503:155-167 56650516:168-170 56650519:171-177 56650526:178-193 56642859:194-194 56642860:195-195 56642861:196-220 56642888:221-552 56650807:553-574]
CGTTGCCGAGAGTCGTGTGCAGGCTGGAAGGGTAACACACCATGCCAGCAACATCACAGA
TATCTTGCAATGCCAACACAGGTCATCCAGTAATAAAACTACTCTAGTTCTAGACTGAAA
GGGTAACATACCACACCAGCAATTCACACATACTCCCTCCGTAAAGTAAATATAAGACGT
CCGTTTTAGATCAGTAAAATAGTGATCTAAAACATCTTGTATTACTTTACAGAGGTAGTA
GTACCTTGCAACGCCATCACAGATCGTCCAGTTATAATACTACTCAAGTTCTAGACCCAA
AGGGTAACATAGCATGCCAGCAACACCACACATATCCTACAATGCAATCACAGATCATCC
AGTTATAACTGGTTGATATCCATCTTGCTTGTTCACTCCCTCGGCAGTAGCAACAGGCTG
ATATCCATCTTGCTTGTCCACTCCCTCAGCAGTAGCAACAGGCTGATATTCATATTGCCT
GCGCAGTCTCTCTTGTATTACTTGCCTTTGCAGTCTCTCTTGTATCATGGGTACACTCTC
AGCAGTAACAAGAATCCGCCGCTTTAGTCCACTCA
>comp22468_c0_seq13 len=1023 path=[56642362:0-141 56642571:142-166 56642615:167-167 56642618:168-276 56650502:277-277 56650503:278-290 56650516:291-293 56650519:294-300 56650526:301-316 56642859:317-317 56642860:318-318 56642861:319-343 56642888:344-675 56643374:676-1022]
GTGCAAATAATCAAATCAGCCCAGTTTTATTGTAAATGAGCTAACTAATTTATCCTCCAA
AAGAAAAGCTGAGGAACAACACAAATTATCTTACAATGCCATCACAGATGATCCAGTAGT
TATAATAACACTCTTAAAGTTCCAGGCTGGAAGGGTAACACACCATGCCAGCAACATCAC
AGATATCTTGCAATGCCAACACAGGTCATCCAGTAATAAAACTACTCTAGTTCTAGACTG
AAAGGGTAACATACCACACCAGCAATTCACACATACTCCCTCCGTAAAGTAAATATAAGA
CGTCCGTTTTAGATCAGTAAAATAGTGATCTAAAACATCTTGTATTACTTTACAGAGGTA
GTAGTACCTTGCAACGCCATCACAGATCGTCCAGTTATAATACTACTCAAGTTCTAGACC
CAAAGGGTAACATAGCATGCCAGCAACACCACACATATCCTACAATGCAATCACAGATCA
TCCAGTTATAACTGGTTGATATCCATCTTGCTTGTTCACTCCCTCGGCAGTAGCAACAGG
CTGATATCCATCTTGCTTGTCCACTCCCTCAGCAGTAGCAACAGGCTGATATTCATATTG
CCTGCGCAGTCTCTCTTGTATTACTTGCCTTTGCAGTCTCTCTTGTATCATGGGTACACT
CTCAGCAGTAACAAGATAGTCACCATACTTTAAGAGTGTAGGACGGGAAGTCAAGGCATA
ATAAGTGAGCCCAGAAATAACAAGAATACCCGCCGACGTAGTGAAGTCGGTCACCTTCTT
GGTTCGACTTATCTTGCGCCATTGAGGGTCCTCTGGTCTAGGCTTGACTTGTGTAGAGAG
AACCTTGAGCAGACTCTTGTTCAGCAAGAAGGTCTTGGAATTGGCCTCAGCGCCGGCAAT
GAGATCGTACAGCTGCTCCTTCCTCTGCTGGATAAGTGACGCACGGTATTCACTCAAGGC
ATGGTATCCTTCCTCATAGGCGCGGGTGGATTTGGAAAGCTGCTGGTGCTGGGTGCGGAA
GAT
>comp22468_c0_seq14 len=728 path=[56648359:0-22 56642860:23-23 56642861:24-48 56642888:49-380 56643374:381-727]
TTTTTTATCTCCCCACAGCTTTCAAAATAGTGATCTAAAACATCTTGTATTACTTTACAG
AGGTAGTAGTACCTTGCAACGCCATCACAGATCGTCCAGTTATAATACTACTCAAGTTCT
AGACCCAAAGGGTAACATAGCATGCCAGCAACACCACACATATCCTACAATGCAATCACA
GATCATCCAGTTATAACTGGTTGATATCCATCTTGCTTGTTCACTCCCTCGGCAGTAGCA
ACAGGCTGATATCCATCTTGCTTGTCCACTCCCTCAGCAGTAGCAACAGGCTGATATTCA
TATTGCCTGCGCAGTCTCTCTTGTATTACTTGCCTTTGCAGTCTCTCTTGTATCATGGGT
ACACTCTCAGCAGTAACAAGATAGTCACCATACTTTAAGAGTGTAGGACGGGAAGTCAAG
GCATAATAAGTGAGCCCAGAAATAACAAGAATACCCGCCGACGTAGTGAAGTCGGTCACC
TTCTTGGTTCGACTTATCTTGCGCCATTGAGGGTCCTCTGGTCTAGGCTTGACTTGTGTA
GAGAGAACCTTGAGCAGACTCTTGTTCAGCAAGAAGGTCTTGGAATTGGCCTCAGCGCCG
GCAATGAGATCGTACAGCTGCTCCTTCCTCTGCTGGATAAGTGACGCACGGTATTCACTC
AAGGCATGGTATCCTTCCTCATAGGCGCGGGTGGATTTGGAAAGCTGCTGGTGCTGGGTG
CGGAAGAT
>comp22476_c1_seq2 len=249 path=[56753477:0-13 56734936:14-181 56757877:182-182 56757878:183-190 56735253:191-248]
ACCTGCGGGGACTACAAAGGGCTGAGCCTGGAGGAGATCGAATCCAAGATCCTGAAGAAG
TGAATGGAAATGCCAGCTGATATTCATCCTCTAGCCTCTTCCATGTCCGCTCCATGGATC
GGATCGGAGCGCGCCACGGCACCTTTAGCGCGTGCGTCTCCCTGTAAAGCTCTTCCTGCT
GATTTTGCCCGTGTAGTTGATGTAGCTGTACATGCATATGTAGTTGTACTACCACTCATG
ACCACGCTT
>comp22489_c1_seq1 len=889 path=[56928297:0-404 56915168:405-888]
GGCTTGTACCCGAGCTGCTGCCGGCTAACACGAACCTGGAGTTGAATCACATAATTAAGC
ATCTGCAGGAAATAACAGAAAATATTTGTCTATTTTCTTCTGCTAGCTCACTTCTATAAA
CATTAGAGGGGTATGTAAAACATGGGCTACGTACACACCCTGAAGTAACTAAGTCATCAA
TAGCTATACCAACTGTACCAGACTACCCAATGCATCTGGACCATTTTTTGTTCAAGTTAT
AAAATCAATGGAAGAATTCAGCATTAAAGTAGTGACCAAACATGAACGACTTGGAGAGAA
GTATATGCGTAAAAATTATTTTTAGGAGGATACAGAGCTAGTTTCCTGTTGTGTGGGAGT
AGATGTGACCAGCGACAAATCAAATGGTAGCAAGGAGGTCAACAACCTTGCCGACAGTCG
ACAGCTGGCCGCAGCATTTTCGTTGCAGCGTCACCAATGGTGGAAGCCACCCAATCTACT
TGAAACTGTTGTTGGCACACCTCCTGCACTGCATCTACCAGCGTGTAATAAATTCATTAA
CTTAAGACGTTGAACTGATGCATGTTCAGACCTTGCAAGGTAGGAAGATTCAAAGGATAA
AAAGCTACAACAATAATTGTCTGCTTCCACTTGAGACGATGGAGACGACCATGTTGGTTC
CCCTCATTCCCTAGAGTGCATGATCTAGTCACGAGCTGGTATAATAGATGGGCATCTACA
ATAGGTTTTGTGGTTATTTGAATGAGTTGTAGAACAGACTACGTATTCAATGTGAGGATA
GAAGTGACCAGCATCAAACTGTATGTAAACTGCGGCCTGGAGTGCGAAGCGCGATGCCTG
GTCGACGGCGATGTCCTTGGGGGAGGCACGCACCACAGACCGCGTCCGG
>comp22532_c2_seq6 len=224 path=[57500075:0-22 57494199:23-113 57496574:114-135 57494312:136-223]
CCATTTGAGATCTGAAGAAAATATGCGTATATGCACACCGCTTGGGGTAGTACGTCTTGC
TAGGAATCGCTCTCTTGATATAGTTTCTTCGAGATGAGCTGATTGATAGTTCGTAGTACT
AACGTACCATGCGGTTGAGGTTAATGCATGTCTTCTATGGCATCCATCTCCCAGTCTACA
AATCAGTACTTGTGTGCCTCCTGTGTGCCATGTAACTTCTGAAA
>comp22534_c1_seq1 len=269 path=[57544684:0-268]
CGCTGGCCAGATGTTATAGACGAAAAAAAAAAAACTATAGTGGTTTAAACATATAACTTA
AAGGAGCGGTTAACTTTGGAGGGGAATGTGTCATGCTGGCCTTGGGAGGGGCCATAGAGC
GGGGCATGGCAGCCCCATAGATCACAGCGAAGACTATCGCTCCCTAGCCCAGGGAGTTGA
CACCCATGCAAGATCAGGTAACCACGTGTGCGGCTGTCCTTGAGTGGATAGCCTCGTGGA
CAGTGTCATCTGACTTGGGTATAGGGGCG
>comp22558_c1_seq34 len=206 path=[57798333:0-68 57818609:69-69 57807991:70-205]
GGGTCAACATAGTAAATTACCTCTCGGTAGCAAGTGTGGGCCAGACGACAAAGGGGTGAA
AAGAGAAAATACCTGCGAAAATAAAGTGCAGTCTAACATTGTTTTAATGTACTGCAAAAA
ACTATCACCATTGTTATTACTTGTGGTTTTAATGTACTGCAAAAAAAGTAACATTGTTTT
GGTATTGAGCCATTCGCAGTTTCACA
>comp22563_c0_seq21 len=266 path=[57905662:0-21 57908893:22-22 57895904:23-91 57896039:92-177 57896205:178-182 57896215:183-203 57909448:204-265]
CCCACCCCACCGCGCCGCCTTCTACCCGCCGCCGCCTCCCAGCTCCAACACGACGGCTCC
CTCTTCCCATACCCAAAGAAGCATCAAGGTTGTTTGCAGCTTGACGACGACGGCGACGGC
GGCCTGACCAGAACCAGACGCTCTGGTGGTACCGTGCGAGGTCAAGAAACGTTTTTGCTC
GAGGAGTGGAAGGAGAGTGAGGCGACAGCCGGGCCGGAGTTCTCCTTGAAGCGGTCTCTC
CAGCTTTGTACGCGATGAATCAGATC
>comp22569_c0_seq25 len=457 path=[57983450:0-32 57983507:33-243 57983840:244-456]
TGCTGGCTTTGTACGTAGTCAAGTCCTCAACATATATCAGAGCTTGCTGGCTTTGTGCGT
GCAAAGAAGAGTTCTCCCTCGCAGAAGAACGCCAACGGCGAAGTGGGTGACGAGTTCTAC
CAATCAAACCTCAAGTGCAAGGACGGCCGTATCGAGCGGTTCATGGCGAGTTCATTCGCG
CCGGCATCAGAGGACCTAGCGACCCACCATGGTCCTTCTTGTGCGGTAGCGACGACGGAC
GCCGGTGTGCCCGTACGCCTGCTCATCCCCTCCCAAGCAGCCCTGAGGAGCACGATCCTT
CCCCTTGTTTTCGCCGTTCATGGTGTTTCTTGTGCCTTCTCTCCAACATACCACTGTTAC
TCCACTTCCCTGGCGGCAAGCGCCGAAGCAGTCGTCGGGTTTTCGGAATACAATCTGGCA
CCGGAGCATCCGGTGTTGGCTTTTGAACGTGCGTATG
>comp22617_c0_seq25 len=484 path=[58631279:0-384 58632050:385-406 58632095:407-483]
ATTTCCAGTACGAATACGAACACGTTACACTTTAAGTTCCGGTCCAAGATACATCTGAAT
AAATGGCATTGATAACGCTCATATCTCTTAATACCCCATGTTCAGATTCATGTAGAGAGT
TCACAATATTAAGACCTTACACAAACTGGATAACTTTGGAATAGGAAATAAATACATGAT
TGTCATGTCAGACATTATGTTCCTAAAGGTCTCAACACATAAGAATGTTTGATTTGTTAC
CAATGTATGATTCCGAAGATACCGTTGGCGAGGAATTGAGGAAGGGAGGGAGGCAATGCA
CCAAAACTGTAGCAATGTGCACTTCCTAATTTAACTGTGATGGGTGTCACACATTTAGCT
TATAAATTAATGAATATTTACACAAGTTCAGTTGGCATTCGAGCTTTATTGCTTTTAATT
GGTGTACTGATATAAGAACACACAAAAATATAACCAATTAAGAATGAAGGTAAAAAAATG
AAGA
>comp22621_c0_seq3 len=1556 path=[58697076:0-21 58685079:22-500 58685558:501-501 58685559:502-532 58685590:533-619 58685677:620-970 58686299:971-1117 58703405:1118-1119 58699214:1120-1120 58686596:1121-1131 58686614:1132-1172 58703468:1173-1175 58703471:1176-1191 58699669:1192-1192 58686730:1193-1195 58686736:1196-1280 58703529:1281-1281 58703530:1282-1298 58686934:1299-1304 58686945:1305-1329 58703569:1330-1330 58686992:1331-1349 58687032:1350-1391 58687113:1392-1416 58687154:1417-1417 58687156:1418-1439 58687199:1440-1440 58687201:1441-1477 58687274:1478-1504 58687331:1505-1555]
CCGGAGAGGGAGCCTGAGAAACTTCGAGAAAGATGAATCCGGCGGAATTGGTTGACGTCA
TTGACTACTTCAGAGCGAATCCAATTTTTGATTCAATTTTGTCCAACAGGTTGGTTGGCA
AAGCTATTTCCAGGTCCAGCCAATCAGCGGCTAAATCCACTTCGAGCACGGCACCCCATA
AGAATCCTTTTCTGGAGGCAATATCTGAGGTGAATCTTCTGATGGTGTCTAAAGCTGCCA
GGGTTGCTTTCCGGTCGTTGCCTGAGTTATATCTAGATAATCACTTAAAAGGGTTTTCTC
TTGGTGGAAGAATTCCCTTGTACCATGTCCGGATCCATAGGCCTAGCGGGAAGTTTGTTT
TCCTCGACATGGAACGAGAAATGGTGCAGGAACTTTCTGCTGTGAACCGTTCTGAAGATC
TGAAAGGTTTAGGAGATCTTGTCCGAGAGATAATTGACATCCTGTACCCTGAGATCACTA
TACCATCGGATCTTGCTCATTGGCTGTCGGTGCTTGAAAGGCCAGAGCCAAAAATACGGT
TGATGATGTACCATCCAGTCTTCTTATCCTTGAGATGCCGTTTTCACTTCCATGTCGCGC
TGGACCAGGCATTACGTAAGGAGTTTGCTGTGGGTAATCAGCTTTACCTCATCAAGATAC
TTCAGAAATTAGCAAAGTTCAAAGCATTGTTTGGTCTTGCGGCGCTGCATGAGCTGCTGA
ATTCACAGATGAATAAATCACGGAAAAAATCCAAAAGAAGAAGCAAAAAGAAGGCAAAGG
CGAAGGAGGAGGCGGCAGCAGCAGGTCCTCAAGCAGCACCAGCAGCGGCAGCAAATGTCC
ATTCTGGCAAGAGGAAACAAGCCAGGAGGCAGAAGACCTGTACCAAAATACAACATAACC
AAACATCAAGTACGGGGAGCACAGTTCAGTCGGCAGAAGAGATCATATCTGATGAAAACA
GGGAGGAGGTTACTCACGGACGAGATGTTGTGTCCTTCATTCGCGACTGTGCGGTTCATG
GCTGTGAGAACAACTGCTTGCACTTTGAGTTTGTGGATATCGATATGCTCAGTCAACAAT
CGATTGTTCAACTCCTACATTTCATATTTCGTGATTATAGTCCATAAAGCACTGGAGGCA
TTTTCTGAGTATGGCCTGTGTAAGGAGGTGGATATAGAATGTTTGTTTGGTGTAGGATTC
TAATACCTGGCGGAGGGCGGAGGCCATGATGACCAGAAGCTGAAGGACGCATACGAAATC
AGCAGCATCCGCGAGAAAGAGAAAAACGTCCTTGAAAGGAAGTTATTGAAAAGGAATGCA
AAGATCAATCAAGCTGGAAGTACGTGTGCAAAACGATATGTTCATACCTTAACTGCCTTC
TCCACTTTTGTCTCGATGAATCCTGTGATGTGTTGTTAATGTGACGTGCCGTGTACTGCT
GGGGTATGATATTGCTTCCATGTTGCCGCACATACATTGAGCCCTTATGCTTTATTGATA
TAACCTTCGCCCCTTTATTGTATTAACCTTTCAGCTCTGTTTTGAAATAAAAAAAA
>comp22621_c0_seq6 len=956 path=[58697452:0-21 58685677:22-372 58686299:373-519 58703405:520-521 58686596:522-532 58686614:533-573 58703468:574-576 58703471:577-592 58686730:593-595 58686736:596-680 58703529:681-681 58703530:682-698 58686934:699-704 58686945:705-729 58703569:730-730 58686992:731-749 58687032:750-791 58687113:792-816 58687154:817-817 58687156:818-839 58687199:840-840 58687201:841-877 58687274:878-904 58687331:905-955]
CGCTTGAGGAAGTAAAAGAAGCGAGTTTGCTGTGGGTAATCAGCTTTACCTCATCAAGAT
ACTTCAGAAATTAGCAAAGTTCAAAGCATTGTTTGGTCTTGCGGCGCTGCATGAGCTGCT
GAATTCACAGATGAATAAATCACGGAAAAAATCCAAAAGAAGAAGCAAAAAGAAGGCAAA
GGCGAAGGAGGAGGCGGCAGCAGCAGGTCCTCAAGCAGCACCAGCAGCGGCAGCAAATGT
CCATTCTGGCAAGAGGAAACAAGCCAGGAGGCAGAAGACCTGTACCAAAATACAACATAA
CCAAACATCAAGTACGGGGAGCACAGTTCAGTCGGCAGAAGAGATCATATCTGATGAAAA
CAGGGAGGAGGTTACTCACGGACGAGATGTTGTGTCCTTCATTCGCGACTGTGCGGTTCA
TGGCTGTGAGAACAACTGCTTGCACTTTGAGTTTGTGGATATCGATATGCTCAGTCAACA
ATCGATTGTTCAACTCCTACATTTCATATTTCGTGATTATAGCCATAAAGCACTGGAGGC
ATTTTCTGAGTATGGCCTGTGTAAGGAGGTGGATATAGAATGTTTGTTTGGTGAGGATTC
TAATACCTGGCGGAGGGCGGAGGCCATGATGACCAGAAGCTGAAGGACGCATACGAAATC
AGCAGCATCCGCGAGAAAGAGAAAAACGTCCTTGAAAGGAAGTTATTGAAAAGGAATGCA
AAGATCAATCAAGCTGGAAGTACGTGTGCAAAACGATATGTTCATACCTTAACTGCCTTC
TCCACTTTTGTCTCGATGAATCCTGTGATGTGTTGTTAATGTGACGTGCCGTGTACTGCT
GGGGTATGATATTGCTTCCATGTTGCCGCACATACATTGAGCCCTTATGCTTTATTGATA
TAACCTTCGCCCCTTTATTGTATTAACCTTTCAGCTCTGTTTTGAAATAAAAAAAA
>comp22621_c0_seq15 len=1933 path=[58684475:0-271 58684953:272-272 58684954:273-397 58685079:398-876 58685558:877-877 58685559:878-908 58685590:909-995 58685677:996-1346 58686299:1347-1493 58703405:1494-1495 58699214:1496-1496 58686596:1497-1507 58686614:1508-1548 58703468:1549-1551 58703471:1552-1567 58699669:1568-1568 58686730:1569-1571 58686736:1572-1656 58703529:1657-1657 58703530:1658-1674 58696754:1675-1675 58686934:1676-1681 58686945:1682-1706 58703569:1707-1707 58686992:1708-1726 58687032:1727-1768 58687113:1769-1793 58687154:1794-1794 58687156:1795-1816 58687199:1817-1817 58687201:1818-1854 58687274:1855-1881 58687331:1882-1932]
CACCCCCACCGCCGTTTCCATCTCTTCTCGCTCCTTCCCACCTCCACCGCCAGAACATAC
GGGAACTAGGGTTTACGCGTCCGCCACATCCCCCCCTCCCGTTCTCTGTCGGCAGTATCA
GAGTAATTCGAAAGGTCGAGCGCTGCTTCCTCAAGAATCCGTGAGTAAGGAGTGGTTGGC
GTGTGAGGTCAGCTCGGCCCTGACGGCGGATCTCATCTGGGCGGTCATCTGTCACTGTTC
TCGACAATGAAGCTACTGGGATTGTTTAGGAAGGTCAGTCTGTTGGTTGGACACGGGGCC
TCATGTTCTTCAGTTGAACCTCTTTTAGCATGCGCAACTAGGCGGATGTCCAGCTTGCCT
GAGTGGGATTCACGTCCTATTGATAACAGAGTCTACTTTTCGAGAAAGATGAATCCGGCG
GAATTGGTTGACGTCATTGACTACTTCAGAGCGAATCCAATTTTTGATTCAATTTTGTCC
AACAGGTTGGTTGGCAAAGCTATTTCCAGGTCCAGCCAATCAGCGGCTAAATCCACTTCG
AGCACGGCACCCCATAAGAATCCTTTTCTGGAGGCAATATCTGAGGTGAATCTTCTGATG
GTGTCTAAAGCTGCCAGGGTTGCTTTCCGGTCGTTGCCTGAGTTATATCTAGATAATCAC
TTAAAAGGGTTTTCTCTTGGTGGAAGAATTCCCTTGTACCATGTCCGGATCCATAGGCCT
AGCGGGAAGTTTGTTTTCCTCGACATGGAACGAGAAATGGTGCAGGAACTTTCTGCTGTG
AACCGTTCTGAAGATCTGAAAGGTTTAGGAGATCTTGTCCGAGAGATAATTGACATCCTG
TACCCTGAGATCACTATACCATCGGATCTTGCTCATTGGCTGTCGGTGCTTGAAAGGCCA
GAGCCAAAAATACGGTTGATGATGTACCATCCAGTCTTCTTATCCTTGAGATGCCGTTTT
CACTTCCATGTCGCGCTGGACCAGGCATTACGTAAGGAGTTTGCTGTGGGTAATCAGCTT
TACCTCATCAAGATACTTCAGAAATTAGCAAAGTTCAAAGCATTGTTTGGTCTTGCGGCG
CTGCATGAGCTGCTGAATTCACAGATGAATAAATCACGGAAAAAATCCAAAAGAAGAAGC
AAAAAGAAGGCAAAGGCGAAGGAGGAGGCGGCAGCAGCAGGTCCTCAAGCAGCACCAGCA
GCGGCAGCAAATGTCCATTCTGGCAAGAGGAAACAAGCCAGGAGGCAGAAGACCTGTACC
AAAATACAACATAACCAAACATCAAGTACGGGGAGCACAGTTCAGTCGGCAGAAGAGATC
ATATCTGATGAAAACAGGGAGGAGGTTACTCACGGACGAGATGTTGTGTCCTTCATTCGC
GACTGTGCGGTTCATGGCTGTGAGAACAACTGCTTGCACTTTGAGTTTGTGGATATCGAT
ATGCTCAGTCAACAATCGATTGTTCAACTCCTACATTTCATATTTCGTGATTATAGTCCA
TAAAGCACTGGAGGCATTTTCTGAGTATGGCCTGTGTAAGGAGGTGGATATAGAATGTTT
GTTTGGTGTAGGATTCTAATACCTGGCGGAGGGCGGAGGCCATGATGACCAGAAGCTGAA
GGACGCATACGAAATCAGCAGCATCCGCGAGAAAGAGAAAAACGTCCTTGAAAGGAAAGT
TATTGAAAAGGAATGCAAAGATCAATCAAGCTGGAAGTACGTGTGCAAAACGATATGTTC
ATACCTTAACTGCCTTCTCCACTTTTGTCTCGATGAATCCTGTGATGTGTTGTTAATGTG
ACGTGCCGTGTACTGCTGGGGTATGATATTGCTTCCATGTTGCCGCACATACATTGAGCC
CTTATGCTTTATTGATATAACCTTCGCCCCTTTATTGTATTAACCTTTCAGCTCTGTTTT
GAAATAAAAAAAA
>comp22624_c0_seq8 len=276 path=[58747534:0-19 58740147:20-27 58740155:28-39 58740170:40-83 58746675:84-84 58740249:85-195 58740414:196-196 58740416:197-251 58747264:252-275]
CTTATTCCTCAGATACCGTCATACCACAAGAGACTTCCTGCATATATAAACTAGAGCCAA
TTGACATCATATCATCCAGAGATGAACACTAAAAACAGCTAACAAAGGTGAAGATCATTC
TTGTATCTCTATTACTACATTTTGCAAGTCTCTTTTAGATGTTAACAGCATGATTGCACT
ACATTGTGCAAGTCTCTTTTAGAAAGATAGATGGCAGAGCATGATAAAGCACCTGAAATG
CTACCATAAGGAGACTTCGCCCTTCAGTAGGTTGCC
>comp22624_c0_seq13 len=427 path=[58739844:0-14 58749689:15-17 58749809:18-169 58740145:170-170 58740146:171-171 58740147:172-179 58740155:180-191 58740170:192-235 58740249:236-346 58740414:347-347 58740416:348-402 58747264:403-426]
CACAAAAATCATCTCATCTCCTACAACTACAAATGCACATTGCCCAAAAAACCCTTCTGC
GGAACTTTCACTTGGAGGACACAACACATACGATCATACAAATAGCACATACACATACAG
AATGGCAGGCCATCGCTGGTTCTGACGCATTAACATATCCGATAATTTTATTATACCACA
AGAGACTTCCTGCATATATAAACTAGAGCCAATTGACATCATATCATCCAGAGATGACAC
TAAAAACAGCTAACAAAGGTGAAGATCATTCTTGTATCTCTATTACTACATTTTGCAAGT
CTCTTTTAGATGTTAACAGCATGATTGCACTACATTGTGCAAGTCTCTTTTAGAAAGATA
GATGGCAGAGCATGATAAAGCACCTGAAATGCTACCATAAGGAGACTTCGCCCTTCAGTA
GGTTGCC
>comp22624_c0_seq15 len=271 path=[58748419:0-22 58740155:23-34 58740170:35-78 58746675:79-79 58740249:80-190 58740414:191-191 58740416:192-246 58747264:247-270]
CAAAATCTAGAACCTAGGGGCACAGAGACTTCCTGCATATATAAACTAGAGCCAATTGAC
ATCATATCATCCAGAGATGAACACTAAAAACAGCTAACAAAGGTGAAGATCATTCTTGTA
TCTCTATTACTACATTTTGCAAGTCTCTTTTAGATGTTAACAGCATGATTGCACTACATT
GTGCAAGTCTCTTTTAGAAAGATAGATGGCAGAGCATGATAAAGCACCTGAAATGCTACC
ATAAGGAGACTTCGCCCTTCAGTAGGTTGCC
>comp22646_c1_seq12 len=494 path=[59044111:0-39 59039646:40-169 59039549:170-266 59039646:267-396 59039549:397-493]
ATTTTCAAAATGCGAGCTCGAACAGCAGCAAACACCAAGATCCTAGAGAGATGCTGATGG
CTTTCTTCAAGATGGCCTTCGCGTCGGCAGCCCTTCTTTGTGTCTCTGTATCATGTATGT
TGGTTGCTTTCTTGTTCACCAATCATGAGCGGTCGATGAAGCATGCATGACTGCATCGCT
CGGTAGTTTCTTCGCCCCCGTCAGAAATGCCAATGGAAAGTTTAAATATTTTTTGTTCTC
TTCAAGGCTGAACTTGGTGCTCGGGTGTCCTAGAGAGATGCTGATGGCTTTCTTCAAGAT
GGCCTTCGCGTCGGCAGCCCTTCTTTGTGTCTCTGTATCATGTATGTTGGTTGCTTTCTT
GTTCACCAATCATGAGCGGTCGATGAAGCATGCATGACTGCATCGCTCGGTAGTTTCTTC
GCCCCCGTCAGAAATGCCAATGGAAAGTTTAAATATTTTTTGTTCTCTTCAAGGCTGAAC
TTGGTGCTCGGGTG
>comp22653_c0_seq1 len=881 path=[59121837:0-420 59122487:421-856 59128502:857-880]
CCAGCAAGTACCAGCTTATCACAAGTTCGATCACTCTTCTTTTCTGGCCTGTTTAACTGC
ATGCCTTCATTTGTGGTGTTTAAACTTCTTCGAGTTATAATCCTTCATGTTTGGTATGAT
ACCGGAACCACAGACTTGAACCTTACAGGAATTTGTGAACTTTTACGGTTGAGATATTTG
CAGGTCACATGTAATATCACTGTAAAGCTACCAGAAAGGATTGAGGCGATGAAACACCTG
GAAACACTGGAAATAAACGCACGAGTGTGTGATGTTCCACAGGACATTGTTAGACTCTCA
AGTTTGTTGCATCTCTGTCTTCAAGGTGGAAATCTACCAGTGGGATTGGGGGCATCAGAT
CTCTACGTACACTCAAGAATTTTGACCTTGGCAATAGCTCTGAAGACAGCCTATGGGGCC
TTGGTGAGCTGAGAAACCTTCAGGATCTTCATCTCACCTATTCATCATCACCCTCTAGTG
AACATTTGAAGAGAAATCTGATAGCTCTGTCTGGTTCAATCGGGAAACTGTGTAACCTCA
AATCTCTCACTCTGACTCCTGGTACTGCTGGAATGGTTGTTCTTTTTGGTAGCTCGAGCA
ACATGTCTGTCCCCGTCTTTCTTGAGAAACTTGAGTTGTTGCCGCCCATTTGCATATTTT
CCAGACTTCCCAAGTGGATCGGACAACTCCGCAGAATTTGCATCATGAAAGTTGCTGTCA
GAGAACTGCCGACGACTGATATTGCTATCCTTACAGGATTACATTCCCTCACAGTTCTTT
CCCAGTTCTCAAGTATTTCAAGTTTAGGTGTGGTGTACTTTGCATGAGTTTCATGATAGG
AGCCATGCCCAATCTTCTTTGATGAACTATCGAGTCACCTA
>comp22653_c0_seq2 len=216 path=[59129418:0-21 59125463:22-215]
GTCATGTTGTTGGAGCCTTCATATATTTATCTATATATGTATGTATCTTTAAGTTCAAAC
TTAATCTCCTCTGTTATGATAAAATTATTACGTAACAACTCTGTATTCGTGTATGTATTC
GTGCAACAATTGCATGTACTCATAAGAAAACTATGTATTCATGCAACAACTCTTATGCAT
TGTGATACTTGATATGGAGCTTAAAAAAAAAAAAAT
>comp22653_c0_seq5 len=1322 path=[59121837:0-420 59122487:421-856 59123211:857-969 59129186:970-970 59123377:971-1004 59123445:1005-1034 59130172:1035-1035 59123494:1036-1037 59123496:1038-1194 59126951:1195-1321]
CCAGCAAGTACCAGCTTATCACAAGTTCGATCACTCTTCTTTTCTGGCCTGTTTAACTGC
ATGCCTTCATTTGTGGTGTTTAAACTTCTTCGAGTTATAATCCTTCATGTTTGGTATGAT
ACCGGAACCACAGACTTGAACCTTACAGGAATTTGTGAACTTTTACGGTTGAGATATTTG
CAGGTCACATGTAATATCACTGTAAAGCTACCAGAAAGGATTGAGGCGATGAAACACCTG
GAAACACTGGAAATAAACGCACGAGTGTGTGATGTTCCACAGGACATTGTTAGACTCTCA
AGTTTGTTGCATCTCTGTCTTCAAGGTGGAAATCTACCAGTGGGATTGGGGGCATCAGAT
CTCTACGTACACTCAAGAATTTTGACCTTGGCAATAGCTCTGAAGACAGCCTATGGGGCC
TTGGTGAGCTGAGAAACCTTCAGGATCTTCATCTCACCTATTCATCATCACCCTCTAGTG
AACATTTGAAGAGAAATCTGATAGCTCTGTCTGGTTCAATCGGGAAACTGTGTAACCTCA
AATCTCTCACTCTGACTCCTGGTACTGCTGGAATGGTTGTTCTTTTTGGTAGCTCGAGCA
ACATGTCTGTCCCCGTCTTTCTTGAGAAACTTGAGTTGTTGCCGCCCATTTGCATATTTT
CCAGACTTCCCAAGTGGATCGGACAACTCCGCAGAATTTGCATCATGAAAGTTGCTGTCA
GAGAACTGCCGACGACTGATATTGCTATCCTTACAGGATTACATTCCCTCACAGTTCTTT
CCCAGTTCTCAAGTATTTCAAGTTTAGGTGTGGTGTACTTTGCATGAGTTTCATGATAGG
AGCCATGCCCAATCTTCGTAGGCTCAAGCTGGTTTTCAACATTCATACTGGGGAGAGGTA
CGGCAACATGCTTGTGGGAATTGAGCACCTTTTAAGTCTCCAGGACATTGTTGGAAAAAT
TGGAGCTGCTAACTGAGTCCGACTGGAGAGCTGCAGAATTTGTGATTAACGACGCCATTG
ACAAGCACCCTATGCTTCCTAGACGGAACTTACAATGGGTGGATCTAGTTGAGGAAGAAT
GCCGTCCTTTAGAGAGACATCATTGGAGCCAAGAAAAAGGCTCATTAAGTGAAAAACATG
GGGTCCTAGAGAAATCCGCCATCCACTACAGCACCAAATATCACACTCCGATCCGAGGTG
CGCTGCATAATCGAACCTGTGTGGTTAAATCTCTGTGCAACACATGTGCCGTTGAGTTCT
GGTTTTCTGGATTTGTTTGGGTTCTATGTACTCTCTCCCTACCATTCTCTGCCTCTCTCT
GC
>comp22653_c0_seq6 len=254 path=[59129764:0-22 59120823:23-253]
TCACGTCCAGCAATGTAAAGGATCAGAAATTGCTGCTCCAAAGAATTCTTGTGTTTGGGA
ATCAAAGTCCCCAGCAGTTTGATGATGTTGTACCTCAGATTGTGAGAAGTTGCGGTGGCC
TGCCACTAGCAATCATCATTGCAGCCCGAATTTTAGCAAGCCAACCCGAGAAACTAGAGC
AATGGGGCAGTGCACACAATTCTTTTGATTCCATTTTTGGGGTTAATCCTACCATGGAAG
GGTTTATGGGACAA
>comp22653_c0_seq7 len=1837 path=[59121837:0-420 59122487:421-856 59123211:857-969 59129186:970-970 59123377:971-1004 59123445:1005-1034 59130172:1035-1035 59123494:1036-1037 59123496:1038-1194 59123753:1195-1244 59130233:1245-1245 59123833:1246-1268 59123877:1269-1324 59123958:1325-1333 59130242:1334-1346 59130255:1347-1347 59130256:1348-1356 59124003:1357-1357 59124004:1358-1809 59124732:1810-1810 59124733:1811-1819 59130391:1820-1830 59130403:1831-1836]
CCAGCAAGTACCAGCTTATCACAAGTTCGATCACTCTTCTTTTCTGGCCTGTTTAACTGC
ATGCCTTCATTTGTGGTGTTTAAACTTCTTCGAGTTATAATCCTTCATGTTTGGTATGAT
ACCGGAACCACAGACTTGAACCTTACAGGAATTTGTGAACTTTTACGGTTGAGATATTTG
CAGGTCACATGTAATATCACTGTAAAGCTACCAGAAAGGATTGAGGCGATGAAACACCTG
GAAACACTGGAAATAAACGCACGAGTGTGTGATGTTCCACAGGACATTGTTAGACTCTCA
AGTTTGTTGCATCTCTGTCTTCAAGGTGGAAATCTACCAGTGGGATTGGGGGCATCAGAT
CTCTACGTACACTCAAGAATTTTGACCTTGGCAATAGCTCTGAAGACAGCCTATGGGGCC
TTGGTGAGCTGAGAAACCTTCAGGATCTTCATCTCACCTATTCATCATCACCCTCTAGTG
AACATTTGAAGAGAAATCTGATAGCTCTGTCTGGTTCAATCGGGAAACTGTGTAACCTCA
AATCTCTCACTCTGACTCCTGGTACTGCTGGAATGGTTGTTCTTTTTGGTAGCTCGAGCA
ACATGTCTGTCCCCGTCTTTCTTGAGAAACTTGAGTTGTTGCCGCCCATTTGCATATTTT
CCAGACTTCCCAAGTGGATCGGACAACTCCGCAGAATTTGCATCATGAAAGTTGCTGTCA
GAGAACTGCCGACGACTGATATTGCTATCCTTACAGGATTACATTCCCTCACAGTTCTTT
CCCAGTTCTCAAGTATTTCAAGTTTAGGTGTGGTGTACTTTGCATGAGTTTCATGATAGG
AGCCATGCCCAATCTTCGTAGGCTCAAGCTGGTTTTCAACATTCATACTGGGGAGAGGTA
CGGCAACATGCTTGTGGGAATTGAGCACCTTTTAAGTCTCCAGGACATTGTTGGAAAAAT
TGGAGCTGCTAACTGAGTCCGACTGGAGAGCTGCAGAATTTGTGATTAACGACGCCATTG
ACAAGCACCCTATGCTTCCTAGACGGAACTTACAATGGGTGGATCTAGTTGAGGAAGAAT
GCCGTCCTTTAGAGAGACATCATTGGAGCCAAGAAAAAGGCTCATTAAGTGAAAAACATG
GGGTCCTAGAGAAATCCGCCATCCACTACAGCACCAAATATCACACTCCGATCCGAGGCA
AGAACATGGAGCCGACGGACGACGAGACCGAGTACGCTCTGAGCAGGCTGGAGATGTTCT
CCGCCGGCGACACCACGTCTGTCTTCTCCGATGAGGCTGATGATGTTTCTTCTACGCACC
TTCGGTCATCAACGGTGACCAGCCTCCTTTCTGGGACGGCTACTATTATAGCTCTGATGA
TAATAGCCAGGGGATTGCGGCTTCCTCCACGTCACCGATCAGAGGCTTCGGTTCACCTCG
GAGCAATAGCAGCTTACCTCCGGGCGTTGAAGATGTCAGCGTCGGCTCGGATGGACAAGA
CGAGGAATTCTCTATCTTGGATTCAGAGGAGGTGCCACGAAACGCGTGCGGGCAGGAGCT
CGGGACGTCTGCTAGCGTGTCCGGACAGGACCCGTCCGCCGTCAGGGCGTCACCCCCAAC
CGACCCAGCGTTCCACAGTGACCTGCTGCAAGTGTTGGACAAGCTGCGAGGCATGATGCT
GCCATCGAGCTGCAGCCGCGGCCGGCGAGTGGCGGGAGTGGGATGGTGACACGGCGCGTC
TCTCGTTTCTTCCGGCTACTTGAGTTGCGTATCACGGAGAAGCTTCCCTCTAGCGACGCG
GACGCTCGCGCCCTGCGCCGCAATGATCACACGACCA
>comp22713_c2_seq1 len=203 path=[59959805:0-22 59943032:23-55 59943100:56-56 59943102:57-81 59943156:82-165 59943308:166-202]
CTTCAGGGTTTCGAGCCAGGCTAACGAGTCCGGCGAGCAGATCTCTGCGGGATCCAGTCA
GTCGTCGATCTACGGGTAGCCCTGCGGCGAGCCTATGGCGACGGCGGTGCTCAGATCCCA
CGACGCGCTCAACAACAGGATGCATCTCGACGCCTTCGCCGCGTCGTCGCCCCAGGCCGC
CATCGCCGTTTAGGCGACGGAAG
>comp22799_c0_seq2 len=440 path=[61083591:0-39 61074308:40-116 61074391:117-117 61074392:118-141 61081003:142-439]
GTATGTTTATATAGTTATGACCTTCTGTCCAAATTTGCAGAGATAAGATGGAAACTAAAT
GGACGTCTGAACTGATTGGTGCCAAACTGTTCTCCACCATTTTTGACCCAGTTTATATTT
TTCATCAATGGCTTTCATTGCTGAGTCAGTCAACATGTTATACGTCTTATTCTGTTAGAG
TTGCTAGATGCTTATTGATCTTTGCAAAGCAGTATTATGACAATCAGTTCTTGTTCATTT
GATTGTGCAAATAGCTTCATACTGTCATGGTTTCTTGGTGTTGTGTTATCAAAGATGTAG
CAACAAACTTCCAGTAGTTTATGCAGTACAGGATAGGAGATGCCATCCTATAATGATTTT
TGGCCGAGGAATTCTGGTTACTGCACTTCATAGAGTAAATTGGCAGTAATTCATTAGGGC
TCTAATAACAATCAAGATAA
>comp22822_c0_seq2 len=278 path=[61409107:0-22 61400090:23-74 61400195:75-75 61400197:76-125 61400302:126-156 61412040:157-157 61412041:158-211 61400485:212-277]
TTGACAACGAGGCTCTCTATGACGGTCTACCGTGGAAGCCTCGTCAATGAATACTTTGAG
CGCGATTGAAGTGCTCCGCTACATCGCGGCTATCATTAAAAATTCCCCTTTAACAAAGGT
TGTGGACGTCAACGGCCCTGCAGTAGCGTTCCTTGGACCCGGTTCGAGTACCCAGAGCAG
ACTACGTATATATCCAAGTGGTTATGTCCGACGCATTTTGCCAGGTTAGTATCTTCGGCA
ATGAGTTGCGTCTACGGCTAATCGAGAGCACTTGTCAG
>comp22822_c0_seq4 len=1732 path=[61411670:0-22 61397905:23-679 61399101:680-680 61399103:681-771 61399527:772-772 61399530:773-861 61411942:862-864 61399720:865-867 61399728:868-874 61399743:875-926 61399857:927-977 61399962:978-987 61399984:988-1037 61400090:1038-1089 61400195:1090-1090 61400197:1091-1140 61400302:1141-1171 61412040:1172-1172 61412041:1173-1226 61400483:1227-1227 61400485:1228-1293 61400645:1294-1323 61412289:1324-1391 61412134:1392-1392 61412135:1393-1410 61400875:1411-1606 61401544:1607-1614 61401562:1615-1684 61401721:1685-1686 61401726:1687-1731]
AGTTTGTTGCATTGTGTTTTGTTTCGGCCAGGCTTTGAATCGCCTCATCCGCTTCTCAAT
GGTTCTGTCCTGACCTCTGGAGTTAATCTTCGTCTCATAGAGTAACCAGGCGACGCACCA
CGCCTAGTTGGTACCACCACTAGAAGCCCGGTTCGCTGGCTCAGTGCTAATATTCTGGAG
GTCAGCCGACAGGTCACATGAGCCTACTCGTCTCGTCAAACACCCGCCTAGCCATGATTA
ACAAATACAGTGATTAAGTGTGTTTTGACCCTAGTGTTAGGTCGCTGGTACTTAGCAAGG
GGAGTTGCATATGTGGTCTCTGTTTCGGGTTATATCTATCATTTACTTGACACCCTATTG
GTTTATCACAGTCCTTCCACACGACCATACGCGTTGTAAGAATACCCTCTAGCGTTGGAG
AGAATAAGTTCGATGTTCAATTCACAAAACCGAGCAAAGGCTTGTCGACAGCTTCTACTA
GTATTCACTACCAAAACGCGTACCGACTTTAGGGCGGTAGAGAGAATTGCCATTGCCACG
AGGTTCTCCAGAATACAGGGTCCAGGCGGCCCCCAGCATCGGAGTGCCTGAACTGGCGGG
GATGCCCAAGATTGTAGAGGGCCTAACGAGTTTGATACGCCCGGGACTACGGGGCATTGT
CTGCCGCGTCTGTTTCAGGTAAACGATCAACCGGAGACCAGGTTATTCCCATGTCGGTCC
CCAGGCTTATACTGCGGAGATAGGCTGATGATGGTAGGTGCCTTGCTCTAGCAAAAACGC
GCACAGCTTATGAGCATAGCGGCTGGGCGTAGGTCAGAGAGGGTATGTAAGATCTCTCCT
CTATCGGTGTGCGTCTACTCTGCCCCTTCGACACAAATGTACATCGCGGGAAACGGATAC
GCCTTACGCCCCAAGGTTTAGCGTATCAAAAAATGCAACGATTCCGATGTCGAACCTTGG
ATAGGAGCGACCGATTACGTGTTAATTGGCCCTGTACCTTTCTGGTCCGTTGATTATCAC
TCATCCCCAGGTTGTTATGGTCTACCGTGGAAGCCTCGTCAATGAATACTTTGAGCGCGA
TTGAAGTGCTCCGCTACATCGCGGCTATCATTAAAAATTCCCCTTTAACAAAGGTTGTGG
ACGTCAACGGCCCTGCAGTAGCGTTCCTTGGACCCGGTTCGAGTACCCAGAGCAGACTAC
GTATATATCCAAGTGGTTATGTCCGACGGCATTTTGCCAGGTTAGTATCTTCGGCAATGA
GTTGCGTCTACGGCTAATCGAGAGCACTTGTCAGTACGCGCAATTACTACATGGAGTGTA
TTCGTTTTGAGCGCTGATACAGTTCTCCTATCAAGGTCGCAAAAGGTTGTCTAGAAAAGG
GCCGTGCGCGCAGTCTACTGCTACCGGCGACTTACGACGAAGTTAGGCATCAGACGACCA
CATGACGGAGAATTACGTACGCCACTTCAGACGTTCTGCCTGCGTGCTCTGCAATATAGG
CGTAGCAACGAAGCTCGGTCGTGAACTGCTATAGGAATAGCCTGATACGAGCGCACAACA
AGAACGAACCAGCGAAACTACCCAGATAACATCGCTCCCCGGCATTACTCTGACGGGGGT
TGTCACTAGGCTGGTGGGTCCTTTCGCCTCTCATGTCAATTCCCTTTGTTGGGCTGCTTG
GAAGTACTGATACTAGAGTAGCCTAGTAATACCTAAAAAAAAAAAAAAAAAA
>comp22822_c0_seq5 len=336 path=[61411627:0-20 61399962:21-30 61399984:31-80 61400090:81-132 61400195:133-133 61400197:134-183 61400302:184-214 61412040:215-215 61412041:216-269 61400485:270-335]
TCAGCTGGTGTTGTGAGGAGAGTGTTAATTGGCCCTGTACCTTTCTGGTCCGTTGATTAT
CACTCATCCCCAGGTTGTTATGGTCTACCGTGGAAGCCTCGTCAATGAATACTTTGAGCG
CGATTGAAGTGCTCCGCTACATCGCGGCTATCATTAAAAATTCCCCTTTAACAAAGGTTG
TGGACGTCAACGGCCCTGCAGTAGCGTTCCTTGGACCCGGTTCGAGTACCCAGAGCAGAC
TACGTATATATCCAAGTGGTTATGTCCGACGCATTTTGCCAGGTTAGTATCTTCGGCAAT
GAGTTGCGTCTACGGCTAATCGAGAGCACTTGTCAG
>comp22862_c1_seq11 len=288 path=[61936114:0-210 61936462:211-287]
ATCCTTACATAGCAGCTGGAGCGACTCGAGGAATGGCAGAGCTCCCTCTTGGAATTCCAG
TTCAGTCATGACTTCAACCACGATGCATAGTCGTCGCAGGCTTCCAAGTGCATCTTTTAT
GATGACGAGTTTGTCCAGTTGAGAAGCAATCAGCTTCAGGTACGCCAAGCAGCGCACTCT
GCTCAGGGCAGCAAGAATATCCCCACTCAGCGATGATGAGGGGATGAAAGGCACAGCTTA
GTCAGACCACCTAGCATGGTAACAAATGGAGGCAGTCTGCATATGTTG
>comp22882_c1_seq5 len=534 path=[62219362:0-178 62219716:179-296 62219950:297-355 62220063:356-533]
TGATATATTCTTTGATATCTTGAAGTGTTTCTCCTTCTTTCTTCTTAGATAGAGAATCTG
TTTTACTTTGTACGATAATGATGTCATTTACCGGCTTTATCTCCAGTGCAACCAGATGTT
CACTGGTCTGAGGTTGACCACAACTTTCTTTCGCTGATATCAGTAAAATAGCAGCATCCA
TAAAGCCGACTGCACATAGTGTTGTGGATAGAAAGTTAGGATGTCCCGGGCAATCTATAA
GCGATAGACGCCTCATGAGCTTCATTTTGCATTTTTCATGCCCACAGAAATCAGAGTCTA
CATCTTGATATCCCTGCATGCATACATGTAGCGGGTCGAGGAGGGGCAGTACTCGTTCTC
ACACATGTAAATTGCGACATTATCAAATCCAATTTCATGTGTGGTAGCAGGGGCGACCTG
AAGACCACTCAGCCCATTTCGCACTGTTGTTTTTCCATGCTTTGAATGGCCAACCAGACC
TCTACATCGCCCAGAGGATTTTTTGTCTAGCCTGAGATTTTCCTTCTCTCTGAA
>comp23040_c0_seq1 len=1110 path=[64678231:0-70 64687529:71-115 64681571:116-116 64678453:117-154 64678528:155-228 64683414:229-229 64678673:230-334 64682819:335-358 64678924:359-371 64687428:372-389 64678955:390-390 64678956:391-526 64679092:527-567 64679133:568-589 64687567:590-599 64679165:600-605 64679171:606-606 64679172:607-617 64679183:618-643 64687615:644-655 64679221:656-657 64679223:658-827 64687650:828-829 64679395:830-830 64679396:831-852 64687670:853-853 64687671:854-857 64679423:858-870 64679436:871-899 64687698:900-907 64679473:908-923 64679489:924-927 64679493:928-928 64679494:929-929 64679495:930-944 64679510:945-963 64687724:964-964 64679530:965-1033 64679599:1034-1037 64679603:1038-1057 64679623:1058-1081 64687790:1082-1086 64687795:1087-1109]
TTCCTCCGACAAATATGCCGGATGGGAGGGAGTAGTACACACGAGTCATGTGTATAGCGT
AGGAGTAGGTGCAGGAAATCTATATCGGCCCTTCGTTGGGTGGCTTATTATAAATGCCAT
TATAGTGATAATTATTTTGCTTGGTCTCTCTACTCTTTCTTCCTTGAGGCATTCTCGGGC
CGCTACCGGAGGACGACTGCATGACTCATGTGCACTGGCATAAGGCACATTCCTTGGAGT
TTGATCAGGGTCATGGGTGTCTCGGCCAAGTTAGCTACGACACCATGGCTCTTCGCTGCA
TGACATATCTGTCTTTCGTACTCCAGATCCGGTCATGTCGGCCTTTGGGTCAATAGGAGT
AGGACATGGCCCTCTTTGGGCAGGTATCAGCCAACTATGATGTGCTCTGTGGTGACTATG
CCGGTCTAGAACGTCGGCTTCACTGTGGATTGTGATGGCCAACGAAAGAGGAATATCCTA
TTTCACGCATTCCGCGTCAGACAACCGACCTTTCACAGAGAGCAAACATTCGAACAGTAA
CCTGGGCCAGCCCGTTAACATGTTCCGGCGTTTCTGGTTTTGGGACCTTCTAGATTTTCC
TAGCCATTTTTTTTCTGGTTTTTAGATCCTTCTAGAAGATTCCTGAACCGGTTTTTCTAT
TTCTTTTTGGGTTTTTCTTTTATTATTTATTCTGTTTATTTTCTTATTTCTTTTTTTCTT
ATCTTTTCTGTTTTTTTATATTTTTCGTTTATTTATTTAAAGTTTATTTTTATTTTCTTT
TATAATTTCTTGTCTCAACAATTGTTTAGAAACTTTAAAATTTGTTGGTGTTTTTAGAAA
AGTTAAATGTTTGAAAAAAGGTCATGTTTTAAAAATTATTCATAAATTCAATAAATGTTT
ATGTTTTTGTTCAGAATGTTTTTGTTCATTTTTTCAGAAGTTTTCAAATAATGACCGGGG
TTTCAAAAATTGTTCATTCTTTCAAATTATTCACTAATTGTTCCCTTTTTAATTATTCTT
CATGTATTAAAAAAATTGCATTTTAATTTAGTTAGTTATTTTGTTCTCCATTTTGAAATA
CGTTCAAGGCAGTTGGCCCACATGGAATAT
>comp23040_c0_seq2 len=235 path=[64686826:0-34 64679223:35-204 64687650:205-206 64679395:207-207 64679396:208-229 64687670:230-230 64687671:231-234]
AGAGTTTCTGTTTCCTGGCCCAAATCATAACTGAAATTTCTTTTTGGGTTTTTCTTTTAT
TATTTATTCTGTTTATTTTCTTATTTCTTTTTTTCTTATCTTTTCTGTTTTTTTATATTT
TTCGTTTATTTATTTAAAGTTTATTTTTATTTTCTTTTATAATTTCTTGTCTCAACAATT
GTTTAGAAACTTTAAAATTTGTTGGTGTTTTTAGAAAAGTTAAATGTTTGAAAAA
>comp23040_c0_seq4 len=924 path=[64678231:0-70 64687529:71-115 64681571:116-116 64678453:117-154 64678528:155-228 64683414:229-229 64678673:230-334 64678884:335-357 64678924:358-370 64687428:371-388 64678955:389-389 64678956:390-525 64679092:526-566 64679133:567-588 64687567:589-598 64687586:599-602 64682146:603-605 64679171:606-606 64679172:607-617 64679183:618-643 64687615:644-655 64679221:656-657 64679223:658-827 64687650:828-829 64679395:830-830 64679396:831-852 64687670:853-853 64687671:854-857 64679423:858-870 64679436:871-899 64687137:900-923]
TTCCTCCGACAAATATGCCGGATGGGAGGGAGTAGTACACACGAGTCATGTGTATAGCGT
AGGAGTAGGTGCAGGAAATCTATATCGGCCCTTCGTTGGGTGGCTTATTATAAATGCCAT
TATAGTGATAATTATTTTGCTTGGTCTCTCTACTCTTTCTTCCTTGAGGCATTCTCGGGC
CGCTACCGGAGGACGACTGCATGACTCATGTGCACTGGCATAAGGCACATTCCTTGGAGT
TTGATCAGGGTCATGGGTGTCTCGGCCAAGTTAGCTACGACACCATGGCTCTTCGCTGCA
TGACATATCTGTCTTTCGTACTCCAGATCCGGTCATGTCGGCCTTTGGGTCAATAGGATA
GGACATGGCCCTCTTTGGGCAGGTATCAGCCAACTATGATGTGCTCTGTGGTGACTATGC
CGGTCTAGAACGTCGGCTTCACTGTGGATTGTGATGGCCAACGAAAGAGGAATATCCTAT
TTCACGCATTCCGCGTCAGACAACCGACCTTTCACAGAGAGCAAACATTCGAACAGTAAC
CTGGGCCAGCCCGTTAACATGTTCCGGCGTTTCTGGTTTTGGGACCTTCTAGATTTTCCT
AGCCATTTTTTTTTCTGGTTTTTAGATCCTTCTAGAAGATTCCTGAACCGGTTTTTCTAT
TTCTTTTTGGGTTTTTCTTTTATTATTTATTCTGTTTATTTTCTTATTTCTTTTTTTCTT
ATCTTTTCTGTTTTTTTATATTTTTCGTTTATTTATTTAAAGTTTATTTTTATTTTCTTT
TATAATTTCTTGTCTCAACAATTGTTTAGAAACTTTAAAATTTGTTGGTGTTTTTAGAAA
AGTTAAATGTTTGAAAAAAGGTCATGTTTTAAAAATTATTCATAAATTCAATAAATGTTT
TAAACATTACACTTCTATGAATAT
>comp23040_c0_seq7 len=202 path=[64687307:0-22 64679495:23-37 64684306:38-56 64679530:57-125 64679599:126-129 64679603:130-149 64679623:150-173 64687790:174-178 64687795:179-201]
GATCATAAAACGGAACAGGGTTATTTTCAGAAGTTTTCAAATAATGACCGGGGTTTCAAA
ATTGTTCATTCTTTCAAATTATTCACTAATTGTTCCCTTTTTAATTATTCTTCATGTATT
AAAAAAATTGCATTTTAATTTAGTTAGTTATTTTGTTCTCCATTTTGAAATACGTTCAAG
GCAGTTGGCCCACATGGAATAT
>comp23040_c0_seq8 len=645 path=[64678231:0-70 64687529:71-115 64681571:116-116 64678453:117-154 64678528:155-228 64683414:229-229 64678673:230-334 64678884:335-357 64678924:358-370 64687428:371-388 64678955:389-389 64678956:390-525 64679092:526-566 64679133:567-588 64687567:589-598 64687586:599-602 64684661:603-644]
TTCCTCCGACAAATATGCCGGATGGGAGGGAGTAGTACACACGAGTCATGTGTATAGCGT
AGGAGTAGGTGCAGGAAATCTATATCGGCCCTTCGTTGGGTGGCTTATTATAAATGCCAT
TATAGTGATAATTATTTTGCTTGGTCTCTCTACTCTTTCTTCCTTGAGGCATTCTCGGGC
CGCTACCGGAGGACGACTGCATGACTCATGTGCACTGGCATAAGGCACATTCCTTGGAGT
TTGATCAGGGTCATGGGTGTCTCGGCCAAGTTAGCTACGACACCATGGCTCTTCGCTGCA
TGACATATCTGTCTTTCGTACTCCAGATCCGGTCATGTCGGCCTTTGGGTCAATAGGATA
GGACATGGCCCTCTTTGGGCAGGTATCAGCCAACTATGATGTGCTCTGTGGTGACTATGC
CGGTCTAGAACGTCGGCTTCACTGTGGATTGTGATGGCCAACGAAAGAGGAATATCCTAT
TTCACGCATTCCGCGTCAGACAACCGACCTTTCACAGAGAGCAAACATTCGAACAGTAAC
CTGGGCCAGCCCGTTAACATGTTCCGGCGTTTCTGGTTTTGGGACCTTCTAGATTTTCCT
AGCTCCACCACACATCCTCGTCTCGCCTTTTCTTTCTCTTCTTTC
>comp23082_c2_seq1 len=269 path=[65370127:0-268]
AATGACCATCTGTACATAGTGAAAGCCTTAAGATCTCAGTGCTGGGGATCCTTATTTCTT
CCATGAACTGAGGCTGAGGGCTCTCTGGAATCTCAACCTCCATTTCCAGTGTGAGTTGTA
ACTCTATAATTTCAATTGCCGAAAAGCGCCTGAGAAAACTAGCACAAATCTGGTCCCATC
TAACTTGTCCATGCCAATCTTTCGAAATCTGAGGTGCTGCAATCAGACGGAGACCAGACA
TGCTCCTAGTGATATTGTGTTTCATCATA
>comp23100_c1_seq43 len=239 path=[65666842:0-197 65676617:198-238]
TGAGCCAGCGGCGACGGCTGTAGCGGGACGATGCGGGATGTCTACATGTTGCTTCAGGGT
TGCGGGTCGTGGGCAGCGTCGTGCTCGCGCGTGATACCCGTGTGTGATTTGGATCTAATT
ACAGTGCGCTCCTCCTTCTCCACTTCAGCTTTCTAGACAAGGATGAGGGCCTCCTCTCCT
TACCCATCCTTCCCCGGCCGCCAGTGGCCATGCTTGGGACCAAAGGTGGGCGTTTTGAC
>comp23131_c1_seq4 len=210 path=[66120981:0-22 66115196:23-47 66115240:48-209]
CACTGCTCAAGCTCAGCCTGGAGAGTTGTTGCTAAGATCATCCATCGACCGATGATCGAT
CGATCAGTATGTAATGTGCCTTGTTCTTGTCCTATCAAACTGAGTATCAAACTAGCAATA
TGTCTACTCGCTCGATCCATGTTTGATTGAGACAATCAATACCCCTTCATCAAATGAATA
AAAATAGCGATAGATATTGTTAAAAAAAAA
>comp23147_c2_seq2 len=524 path=[66406340:0-22 66400555:23-218 66411233:219-219 66411234:220-224 66400756:225-236 66400768:237-523]
AGCTGCAGTGACGTTTGGAGCGGCGGCATCGCCTTCCATCGCCTCCAACACAGGCTTTCT
TGTGTCAACGTTTGAGCTGGGCCTGGAGTGTTCGAGCGACTCTCCTGACCATAGGCCGAG
CATGGACGAAGTGGTCGTGAAGCTGAAGAACATCAAGAAGGACTGCTCTGCTTCCATGGC
AGCAATGCTGGGGGTTCGGCAGCGTTGATCAATGCACGGTTTTTTTCAATCCATGGAAAA
TGAAGCATGCTGGTTGTGCTGCTAAATATTTCAACAGCATCTGAATATTTGTAATGGAAG
TTGGGTTGTAAGCAAGTAAGCAACAAACAGTCAGTAGCTCCTGAATCCTTGTAATTACAG
TCAGTTCTAATCAACAACAATCAGACAGTCAGAAACAACAACCATTGAGTTCTTGTAACT
GTAGTAATGGACACAATAGTCTATTGACTTTCTTTAAATGTAATACACACGATTCATTGC
AAGTAATACAATTGATGAGACCAATGCAATGCAAAAAAAAAAAA
>comp23216_c1_seq13 len=254 path=[67589146:0-22 67560530:23-29 67560539:30-67 67591083:68-68 67591084:69-90 67560638:91-110 67560665:111-147 67591683:148-157 67591140:158-158 67591141:159-167 67591151:168-169 67560751:170-176 67560766:177-235 67591175:236-236 67591176:237-253]
GAGCGTCTGATGATCTGATGGAGCAGATAATGGATCAAGGTCTGCATCCAGACTAAATTT
GTTTGATGAAAAATGCAAGCTGGACTCACCGCAGCCTGAAACAAACATACCTCAAGCAAA
AAGCCCAGAGTCTACAACTCCAGCCCCATATGCTCAACTTTCCAATGATTTGAGAGTTGT
TTCCTCCACTAAGATCATTGTCAGGAATGAGAGACAAACGAACCAGGAACCATCAATTAC
TTGTAACATCTCTT
>comp23252_c2_seq1 len=459 path=[68167575:0-22 68157952:23-81 68158055:82-156 68158191:157-183 68158251:184-259 68168873:260-299 68159352:300-352 68159450:353-421 68159585:422-458]
AGACGGTGCTCTTCCCGGAGGCGAGAAAAGAAAAAAGTATACAAGCTGAACTGGAGAATG
TGAAACTCTACAAGCTGAGCTCAACCGGAGTAGTGGAGTTCAATATCACACTGGCTGGCT
ACCATGATGTGCGCCCACAAGCTCTGCAGCACAGCACAACACAAGCTTTGTCTTGCTCCC
CTATTCTACTTCCTATCTCGCCTCAAAGCTGGCCTGTTCACCGACGGGGGTGAAGGCCGA
ACACCATCACCTTTTCCTTTCTTAAACCCAGACTTCGAATCACTTGATACTTCTGGACCA
GTTGAAACATACATTGACACCATTGAACTTTCGCTAAAGCTGAATACTAGCTCCTGAGGT
GCTGGCTGATCTTGAATCCAAGATGGATCACTCACGCTGGCCTCCTCTAGAGGCGTGTTA
TTCACTGCTGGAGGCGTGCCATTTACCGCCGGTGGCGTG
>comp23252_c2_seq2 len=314 path=[68167575:0-22 68157952:23-81 68158055:82-156 68163262:157-313]
AGACGGTGCTCTTCCCGGAGGCGAGAAAAGAAAAAAGTATACAAGCTGAACTGGAGAATG
TGAAACTCTACAAGCTGAGCTCAACCGGAGTAGTGGAGTTCAATATCACACTGGCTGGCT
ACCATGATGTGCGCCCACAAGCTCTGCAGCACAGCACCTTAATCGGTGTAAACAAGAAAA
TTATTTGCAGCACATGACATTTGAAGGGATGCAAATATCAATGCAAATTAACTGAGACTC
ACAACACAAGCTTTGTCTTTGCCTTCCCCTTATTTCTTATCTTTCCTTTTATATATTTGC
TGCTTCTACGGTCC
>comp23252_c2_seq3 len=490 path=[68157567:0-20 68157608:21-80 68157738:81-173 68168823:174-188 68157952:189-247 68158055:248-322 68158191:323-349 68158251:350-425 68168873:426-465 68158389:466-489]
TGAAAAGCTGACTGACCAAATGATCCTCCAAGTATAGCCACAAGTCACATGCGTTGGTTC
AGGACAACAATTTTTGCTAGCAATTTACGATTAGTACACAAGAATGCGTAGCCTTGTACA
TCAGCTAGCATAAAACTAGTACTCCTAGAAAATTGTTCCTAGGGACCCTTAACATTTGCA
CTCAAGAAAAGAAAAGAAAAAAGTATACAAGCTGAACTGGAGAATGTGAAACTCTACAAG
CTGAGCTCAACCGGAGTAGTGGAGTTCAATATCACACTGGCTGGCTACCATGATGTGCGC
CCACAAGCTCTGCAGCACAGCACAACACAAGCTTTGTCTTGCTCCCCTATTCTACTTCCT
ATCTCGCCTCAAAGCTGGCCTGTTCACCGACGGGGGTGAAGGCCGAACACCATCACCTTT
TCCTTTCTTAAACCCAGACTTCGAATCACTTGATACTTCTGGACCATTTTCATGTCCCGC
ATAATCCTCA
>comp23252_c2_seq4 len=480 path=[68157567:0-20 68157608:21-80 68157738:81-173 68168823:174-188 68157952:189-247 68158055:248-322 68163262:323-479]
TGAAAAGCTGACTGACCAAATGATCCTCCAAGTATAGCCACAAGTCACATGCGTTGGTTC
AGGACAACAATTTTTGCTAGCAATTTACGATTAGTACACAAGAATGCGTAGCCTTGTACA
TCAGCTAGCATAAAACTAGTACTCCTAGAAAATTGTTCCTAGGGACCCTTAACATTTGCA
CTCAAGAAAAGAAAAGAAAAAAGTATACAAGCTGAACTGGAGAATGTGAAACTCTACAAG
CTGAGCTCAACCGGAGTAGTGGAGTTCAATATCACACTGGCTGGCTACCATGATGTGCGC
CCACAAGCTCTGCAGCACAGCACCTTAATCGGTGTAAACAAGAAAATTATTTGCAGCACA
TGACATTTGAAGGGATGCAAATATCAATGCAAATTAACTGAGACTCACAACACAAGCTTT
GTCTTTGCCTTCCCCTTATTTCTTATCTTTCCTTTTATATATTTGCTGCTTCTACGGTCC
>comp23252_c2_seq5 len=324 path=[68167575:0-22 68157952:23-81 68158055:82-156 68158191:157-183 68158251:184-259 68168873:260-299 68158389:300-323]
AGACGGTGCTCTTCCCGGAGGCGAGAAAAGAAAAAAGTATACAAGCTGAACTGGAGAATG
TGAAACTCTACAAGCTGAGCTCAACCGGAGTAGTGGAGTTCAATATCACACTGGCTGGCT
ACCATGATGTGCGCCCACAAGCTCTGCAGCACAGCACAACACAAGCTTTGTCTTGCTCCC
CTATTCTACTTCCTATCTCGCCTCAAAGCTGGCCTGTTCACCGACGGGGGTGAAGGCCGA
ACACCATCACCTTTTCCTTTCTTAAACCCAGACTTCGAATCACTTGATACTTCTGGACCA
TTTTCATGTCCCGCATAATCCTCA
>comp23252_c2_seq6 len=625 path=[68157567:0-20 68157608:21-80 68157738:81-173 68168823:174-188 68157952:189-247 68158055:248-322 68158191:323-349 68158251:350-425 68168873:426-465 68159352:466-518 68159450:519-587 68159585:588-624]
TGAAAAGCTGACTGACCAAATGATCCTCCAAGTATAGCCACAAGTCACATGCGTTGGTTC
AGGACAACAATTTTTGCTAGCAATTTACGATTAGTACACAAGAATGCGTAGCCTTGTACA
TCAGCTAGCATAAAACTAGTACTCCTAGAAAATTGTTCCTAGGGACCCTTAACATTTGCA
CTCAAGAAAAGAAAAGAAAAAAGTATACAAGCTGAACTGGAGAATGTGAAACTCTACAAG
CTGAGCTCAACCGGAGTAGTGGAGTTCAATATCACACTGGCTGGCTACCATGATGTGCGC
CCACAAGCTCTGCAGCACAGCACAACACAAGCTTTGTCTTGCTCCCCTATTCTACTTCCT
ATCTCGCCTCAAAGCTGGCCTGTTCACCGACGGGGGTGAAGGCCGAACACCATCACCTTT
TCCTTTCTTAAACCCAGACTTCGAATCACTTGATACTTCTGGACCAGTTGAAACATACAT
TGACACCATTGAACTTTCGCTAAAGCTGAATACTAGCTCCTGAGGTGCTGGCTGATCTTG
AATCCAAGATGGATCACTCACGCTGGCCTCCTCTAGAGGCGTGTTATTCACTGCTGGAGG
CGTGCCATTTACCGCCGGTGGCGTG
>comp23252_c2_seq7 len=298 path=[68165044:0-22 68158251:23-98 68168873:99-138 68159352:139-191 68159450:192-260 68159585:261-297]
AATTACACCAAACATGGGGTAGATCTACTTCCTATCTCGCCTCAAAGCTGGCCTGTTCAC
CGACGGGGGTGAAGGCCGAACACCATCACCTTTTCCTTTCTTAAACCCAGACTTCGAATC
ACTTGATACTTCTGGACCAGTTGAAACATACATTGACACCATTGAACTTTCGCTAAAGCT
GAATACTAGCTCCTGAGGTGCTGGCTGATCTTGAATCCAAGATGGATCACTCACGCTGGC
CTCCTCTAGAGGCGTGTTATTCACTGCTGGAGGCGTGCCATTTACCGCCGGTGGCGTG
>comp23254_c0_seq18 len=426 path=[68170339:0-234 68170715:235-410 68188576:411-411 68188577:412-419 68188585:420-420 68188586:421-425]
CGTGAAGGTGCTGGCGCCGCGGCGGCCGAGGCAGCTGGCGAGGATGGTGGTGGCGATGCA
GTGCCTCGGGCTCACCGTGCTCCACCTCAACGCCACCGCCACCGCCGACCAGCTGGTCTT
CTACTCCTTCAGCCTCAGGATGGAGGACGAGTGCCGGCTGTCGTCGGTGGAGGAGATCGC
GGCGGCGGTGCACCAGATGGTCGCCGAGGTGCACGCCGGAGGACCGTGCTAGCTAGCTGG
TTGAGCTGGAAACGGAAGCGTCTCTGTAACATTAGTCCGATCCTATCCTAGTAGTTGCGT
GCATGGGTAACTCCCGTGACACGCGCCATTGTCAGGGTAGTGTGGTGAGTAGTAAGTACT
ACTTACTCATTGTTTGCGTGTAAGCTACTGGCAAACATGTAGCTAGCTATGTTTTCTGCC
TTTCCG
>comp23254_c0_seq24 len=305 path=[68188603:0-14 68188734:15-55 68171096:56-56 68171097:57-304]
AAAAAAAAAAAAAAATGCGACAGCTTGCATGGCTGCGTCTGCGTGTCTCCATACGAGGCC
TGCGGGTCTTCCTCGGCGGGTCACCCGTCGCCGTTGTTCGCCGGATAGGAGGAACCATGG
ATGGATGTGGTACCGGTTTGACAATCCAATTGGTCCGGCCGCCTCAATAATCTCGTGATG
CGATCGCCTCAACGATCATATATGCACAGCAGCACAGTGCTTTATGTGCCCGGTTTCAGA
GCCTGGAGTATCACGGAGAGAACAATTAATTAAAGAAAATTAAATTCAAAAAAAAAAAAA
AAAAA
>comp23308_c0_seq8 len=282 path=[69151441:0-23 69141194:24-108 69141279:109-116 69141287:117-135 69141306:136-165 69151823:166-169 69141932:170-281]
GAATCATATTTTACAGGGATGGTGCGACCTGCTCTCCATCCTCGACGCGCTCCGCATCCC
GCGCTGCGCCTTCGTCGGCCACTCCGTCTCCGCCATGATCGGCATCCTCGCCTCCATCCG
CCGCCCCGACCTCTTCGCCAAGCTCGTCCTCATCGGCGCCTCGCCTAGGTGGGTACGGTA
CGGTGGTAGAGTAATTCGCACCGCTTATCGATAGGTCAATTATTATCAGTCCTTCCTTCC
CTTGCACGCGGCGCCTCGCCGGCAAACCAACTGACCGGAGCA
>comp23308_c0_seq20 len=494 path=[69151441:0-23 69141194:24-108 69141279:109-116 69141287:117-135 69141306:136-165 69151823:166-169 69141340:170-493]
GAATCATATTTTACAGGGATGGTGCGACCTGCTCTCCATCCTCGACGCGCTCCGCATCCC
GCGCTGCGCCTTCGTCGGCCACTCCGTCTCCGCCATGATCGGCATCCTCGCCTCCATCCG
CCGCCCCGACCTCTTCGCCAAGCTCGTCCTCATCGGCGCCTCGCCTAGGTTCTTGAACGA
CAGCGACTACCACGGCGGGTTCGAGCTGGAGCAGATCCAGCAGGTGTTCGACGCGATGTC
GGCCAACTACGCGGCGTGGGCGACGGGGTACGCGCCGCTGGCGGTGGGCGCGGACGTGCC
GGCGGCGGTGCAGGAGTTCAGCCGGACGCTGTTCAACATGCGGCCGGACATCTCGCTCCA
CGTCTGCCAGAGCGTGTTCAAGACCGACCTCCGCGGCGTGCTGGGCATGGTGCAGGCGCC
GTGCGTCGTCGTGCAGACCACCCGCGACGTCTCCGTGCCGGCCTCCGTCGCCGCGTACCT
CAAGGCCCACCTCG
>comp23308_c0_seq22 len=401 path=[69150955:0-23 69141287:24-42 69141306:43-72 69151823:73-76 69141340:77-400]
AGGGTGATTTTTAATGCTTTGTACCCGCCGCCCCGACCTCTTCGCCAAGCTCGTCCTCAT
CGGCGCCTCGCCTAGGTTCTTGAACGACAGCGACTACCACGGCGGGTTCGAGCTGGAGCA
GATCCAGCAGGTGTTCGACGCGATGTCGGCCAACTACGCGGCGTGGGCGACGGGGTACGC
GCCGCTGGCGGTGGGCGCGGACGTGCCGGCGGCGGTGCAGGAGTTCAGCCGGACGCTGTT
CAACATGCGGCCGGACATCTCGCTCCACGTCTGCCAGAGCGTGTTCAAGACCGACCTCCG
CGGCGTGCTGGGCATGGTGCAGGCGCCGTGCGTCGTCGTGCAGACCACCCGCGACGTCTC
CGTGCCGGCCTCCGTCGCCGCGTACCTCAAGGCCCACCTCG
>comp23308_c0_seq25 len=382 path=[69151537:0-23 69141306:24-53 69151823:54-57 69141340:58-381]
TACTTGACGCGAGCGCGTTGATTGGCCAAGCTCGTCCTCATCGGCGCCTCGCCTAGGTTC
TTGAACGACAGCGACTACCACGGCGGGTTCGAGCTGGAGCAGATCCAGCAGGTGTTCGAC
GCGATGTCGGCCAACTACGCGGCGTGGGCGACGGGGTACGCGCCGCTGGCGGTGGGCGCG
GACGTGCCGGCGGCGGTGCAGGAGTTCAGCCGGACGCTGTTCAACATGCGGCCGGACATC
TCGCTCCACGTCTGCCAGAGCGTGTTCAAGACCGACCTCCGCGGCGTGCTGGGCATGGTG
CAGGCGCCGTGCGTCGTCGTGCAGACCACCCGCGACGTCTCCGTGCCGGCCTCCGTCGCC
GCGTACCTCAAGGCCCACCTCG
>comp23400_c0_seq11 len=301 path=[70621732:0-291 70633339:292-300]
TGGCACCGCCCAAGACACGGGCTGCCCGCCGGTGACATGCGGGAACCTCACCTTGGCATA
CCCCTTCTGGCTGGAAGGCCAAGAGCAGTTCTCCTGCGGCCCGCCAGCATTCCGGCTCAC
GTGCAACGACTCCGCGTCCGGTGCTTTCCTGAGCACCTCCTACATGAAGGTCCTCAACAT
CGACTACGGCAGCCGCTCCCTCGTCGTCGTCCACGCCCTCCTGGCCACCGACACGGCGTG
CACCGTCATATTCAACGTGTCCTCAGCCTTTGCCATCACGGATAGGTTCCGCCACCACTT
A
>comp23590_c0_seq1 len=295 path=[70811736:0-294]
CCCCATCCCCCTCTCTTGATGACCTACCTGTTTGCAGCCAATTGTCGTTGAGCTTGGCTA
TAGGCCTCGTGTGCACCTATGTACATGTTTAATGCAAGGGCATGGAATAAGAACCTTTTC
CTCTTGTAGACTGTTTGATGATTCTTGCTGACGGTACCTGGCCACAGATACTTTTTTGTA
CTATCATCTTTTTTTTTACCGAGGGAATGCTATTCGGTTAGCTGTATTGAACTTTGAAGA
CTGATACATCGTTTAACATCACTGGCATGATAAGAAAGAAAAAAAAAAAAAAAAA
>comp23611_c0_seq1 len=301 path=[70822114:0-300]
TGAGCGCCACCTCCAAGACGTGAGCACGCCAACCCACCGAACATGAGCACGCCCAACCCC
ACCGGAAACGCGAGCAAGTCCAAGGTCATGTCGTTCGGTGACGGCTCGTCGGCCTCGATG
TTCTTCGGCGTCTCCAACCTGACTAAGGAGGCCGACTTCGTCAGGCGCCGGCTGCTGAGC
ATGTCATTCAACGACGCGTCTTCCAAGAACAACGAGGTTAAACAATATGGTGAAGGCAAC
AAGCGAAGGCTCCTGAGTATGTCGTTCAACGATGCCTCTTCGGAGAACGAGGTTAAGCAG
T
>comp23740_c0_seq1 len=232 path=[70910171:0-231]
AAAAAAAAAAAAATAAAGTAAAAAAAAACTGGAAACTCAAAAAAAAAAACCCCCCCAAAG
CCCCAAAAGGCCCCAAAAAAAAAACCCCAAAAAAAACAAATCCCCCCCCCCCCCCCTCTC
CCCTCTTCAAACTTGGGGGCCCGGCGTGGCTTGGGGGCCTTGGGGGCGGTGGCGAAAAAA
AAAGGCTAAAGAAAGCAAAAAAAAAACCCCTCGGCTGTTTTGAAAAAAATGT
>comp23794_c0_seq1 len=497 path=[70951120:0-496]
GGGAATTCCATCTCCATTTGGTCACGTTTACAACCGGAGTAGACGGCCATAGCAGGAGGG
GTGTGCGACAGGCAGGAAGCTCTCGCGGGGTCCAAGCATTGCTGCAATGGGCGTCCTTGC
TCGATGTTGACCCGAAGCTCTAACTGCATTTCAAGTCCGAATCTCTAGATATCTCGAGAG
CCAATGGTTAAGGAAGGGGCGTCAATTTTGCGCGGACACGCTGCAGGATGTAATGATTAA
GCCGTAGTTGAATTTATGGAGCGGTGCCCCGGGAAAGGTATAAATCGGAGGCAGGGGTTT
ACGGCGTCAGGATAGTTCATAGCGTACGCAGAACGAGAACAAGTGAGACGTGTATAGTTG
CCATGCTGAGTAGACCTGGCGTCTACCCCTCCAAACGCATTCTTATTGGCAAATGGAAGT
AGCTTCCACAGTTTGTAACAAGCCGTGCCTGCGCATGTTATTTACCAATGGAGAATCGAA
AAAAAAAAAAAAAAAAA
>comp23945_c0_seq1 len=526 path=[71076655:0-525]
AGATCAGAAGTCTCCCACTCGAGACTAATCTTGGACTATCTATGAGCACCTATTGCGCTG
TGGAAGATTGCCCCTAGGTCTCTGGCGGCTCCGATTGCGGGATGAACTGGTTGGTCCGAG
GAGGCATATAGGAAACGATGGGCACGCGCTATTCAGACGTTATTTGGTATGGAGTAAGAG
GCCGGAAACTGGGCTCGATTGATGGATACTGATCAGTCAACTCAAGCGAGGATATCCATA
CCCACCGACGGTATGGTCATTAATACCCAGTATTGACTAGTCGGAGGTCTAATTTGGAAC
GTATTCCGCCGCACACACGAGATTCACTTACATGGACGTGAAGATTGATCGCCGGGCGAC
TATTATTGCACGACCTTCGCCTGCCCTCAGCTGCGCCCTTTTTGTCCACGACGCAGGCTG
GACCAAGCAGCCGAGGCTGCGCTCCGGCATCAAAGTCCACGAGTTACAGCCAGCGGGTTT
TAAGGGGGTATTAGCATCTCGAGTGAGTAAAAAAAAAAAAAAAAAA
>comp23998_c0_seq1 len=337 path=[71118051:0-336]
AGAGTTTTTCTTTTTTTAAATCAAGTCCGACGCGGACATGATTGATGTGCGGCCGCGCGG
TGGACACACGCACAACCCAACAGACAGAGCCAGACAAGCACGAACCCATTGCCGTTTCAA
ATGGACAAAATTCGAACAAACCGAACGTCCGTTTGGGGTCATGAGGTGGAGTTGGCCTGA
GGGGGCGCACGACATGACCAAAATGCTGGAGCTAGCCGACCATTTTCCAGAAACCGCAAC
CGCGAAGAGCTGCGACAGGTCACGGCGACGCGGCCGAGAATGCTGGAACCAGCCAGCCAC
TTTGCTGGAACAGGAGGGGAGGGGAGGGATCGGATCT
>comp24004_c0_seq1 len=278 path=[71121899:0-277]
TGGTGTTTTAAGTAAGCAAAGAAATTATGACTTCTCACTCCATACGAAAGACAGATGGTT
TGCTCCCAATGAACCCAGAGGGAGTTAAGGTTGATGATTCCCAAGTCCAACATGGAGTTA
TGCCTATAACGTCATGTTGGACAGACCCCTGTATTGAGCAGACTTAACTTATACTGATAT
ACAGCTAAAATTTGAACAACAAATCTCTTAAATTTATTGTTGAGAATAAAAAGGATACTA
TCTTATCCAATATTGTATTTCCAAAAAAAAAAAAAAAA
>comp24190_c0_seq1 len=247 path=[71275089:0-246]
AAAAAAGAAAAAAAAAAAAAAAGGGGGTGAAAAAGTTAACAAAAAAAAATAACAAGGGGG
GCGCCGGGGTAAGAAAAATTGAAAAAAAAACAACAACAACAACCCCGACAACGCGAACAA
AAAAAAACAACCCCGAACGCAATGAAGGGGTGTGGGGGGGAAAGCCAACTGCAATGAAAA
ACAAGCAAAAAACCCCCCCCCCCGCTTAAATTCAAAGCAACGCGGGGAAAAAAGAATAAG
CACGCAG
>comp24416_c0_seq1 len=463 path=[71463794:0-462]
TTTTTTTGTTTTTTATGATTTTTTGTTTTCACTCTACATTTTGTATGTGTCATAAAAATT
AGTAAGTGATCAAATTTTTTAAATAGTAGTTCAGTATTTTAATACTTATTTAATATATTT
GAAATACTTTACTAAAAATTTCCAAATAGTGGTTCAACATTTTTGTATACTTATTGAACA
TTTCACAAATACTATTTCACCATTGTAATATTTTAATTTTTTTTGAAATACTCTTTCAAC
ATTTTTAATAATTGTTCGACATTTTTCATATATTTCTTCAACATTTTAGTTTTTCATATA
TATTTTTAAAGAGTGTTTTTGTAATTGGGAAATATATATGTAGAATATTTTAGTGTATAA
ATAAAAGTATAAAAATAAAACAAAAAATGAGAACAGAAAATAAACTGGCTGTGACCTCCT
GTGTTGCTGCGCCGTCCCATTTGTCTAGTCTAGCTTAAAGTGA
>comp24704_c0_seq1 len=232 path=[71697247:0-231]
CTGATAGCTAGCTCTTTCACAAATTGCTACTGTGGAGGTAATGCAGTGTTGATCAACTAC
TTGACACACAACCCCTATTTGAAACTCAATGCATGGCCCATTCCCTATACGATGGGTTTT
TCTCACTTTCTTTCCTTTTTTACTTTTATATATTTTTATTTTCCATCTGTATACATTTTT
ATTTATTTCCTTTGATTTATGTTTTTATATACCTTTTTTTTTCATTTTATGG
>comp24833_c0_seq1 len=426 path=[71792917:0-425]
AGATGGAGAAGGCATCGCAAGCGCCACCGAGTCGAAGAGCTGCCCACGGCGGTCGACGAG
GGTTAGGTGGAGCAGGGATTAAAGAGTCACAGGATAGATAGATGAAGCTAGGAGGATATG
GTTTGTGTTACCTTTAGTAGACTGGCCATGGAGTCGAGTCATCGTGATGAGCAGCAAAGC
CAAGATCCATGTCAGTCTTCTGTTTGCCGAGCAACTGAAGCAGAACACCATGATGCTCTT
GGGTTCTTGCACTGTCGGGAAGCAATCATGCAAATCAAGAAGCTTGGTATCTGCAACAAA
TGACTTGTGTAGGTAGTTATACAGCAGAGAAACACAACTGACACGATTTAGTATTTCTGT
ATTTGGATTGAACTGGCCTTGGCGCTCGATTAACAATATTGATGAAACAAAAAAAAAAAA
AAAAAA
>comp24843_c0_seq1 len=391 path=[71800269:0-390]
ATGTGTGCACGTTCAAGTCCAAGGAAAAGAAGGAAAAAGCTGTAAGTAAACACGTCAAGG
CGTTTCGCTGGTTGGTTCTGACAGCGATTTTGAACCAGGCGATCACGTAATCGAATCACA
GTACGGGGCTCCTATATGACGCAAAACGCGTCACATACTAGGTCACATCGAAATATCTTC
GCCAGGATTCCTCTATTCTTATCCGGTCGTGAGGGACGACCCTGGTGTATGGCCGGAGGG
ACGGCGGCCTAGGGCCCAGGCTGGGTGAATGCACGGTGAAGTTGTTTTTATTAGAAATGA
CACCACATGAATTTTCAGTTATGTTGCATCACCACAGTGACCCATGACATAATTAAGTTC
GGTATACCTCTGTAAGCCAAGTTTTCTCATG
>comp24908_c0_seq1 len=668 path=[71860754:0-667]
GTTTGCGCGACTACGGTTACCGTCTTTATAAGTGAACAAAACCGGCTACCAGCATGTCGT
ATTTCGCCACCCATATAAACCCCACTTCGTCCTCAAGGAATCCAAAAGTCGGACGGCGTG
GCTTGTCATCTTCGTCAGAAGGTTCGAAACCAGTAAAAAGACGCGATAGATAGGCCTAAG
TGGGCCTCCCCTTTGCCAAAATCACGACGAAGTGACTAGTGCAGGCGTCGTATACTTACT
CCTCATGTTCAGCCCACGCTGCATTGGTAGGCTGTTAGAAGCCGTGACCGAACAGGGTAT
GATGACCTCGCCATGGGCACCCTTGTATTCTCGGGGGCGGATGTAGAAATCAAAGCTGTT
TACTAACCATGTACTGTCCTAAGAGATTGGCTGTGACCGGTCCCGGACACTGCGTCAACG
CAGGTCGCTCACGATCGGCGTGCGCATTTTCGTGAATCATGTATAGTGGTTCTCGTTAGA
TACACATGTAAGCTGAATGGGGCCCTACCCAACCGGTTGGGTCTATAAGGCAGATGTGCG
ACGCACCTATTGGTAGGCCAATCTTATGGTTTGCCTCTTGTACTGAGGGTACCGCAGAGG
TCCACTGGTTAGCTCACACTATGATCTAGGAGCAGTTGGGCGGTAAACGGCAAAAAAAAA
AAAAAAAA
>comp24962_c0_seq1 len=244 path=[71901645:0-243]
GGCTCGGGGGTCCCGGCCCCGAAAGTAGATTTCGTCGATTCCTTGTTGTAATTTTTGCCT
CCATTTTCTTCTTCTTCTTCCTTCGATCGATCGATCTACAGCCGGTTTCGCCTCATACAG
ATTCTTTTCTTCTTCGAGATTTGTCCATTCCATCGCCGCTAACCTCCGTCGCCGCCACCA
GAAACAAACAGCACAGAGATTAACGTATACAGCACAAAGAAACAAAAAAAAATTCCTGAC
TTTC
>comp25108_c0_seq1 len=350 path=[72015034:0-349]
AATTTGGACTGCTGATCATATCCATGTAGAAACAGCAACCAGCTTGAGGAACCTGGCAAC
AACAGGAAAGGCTAGTAATCTATAATTTATATTCTATCCCATTTGTTCCGATCTTGATTG
ATCATGTCACCCTATTTACAGTAGCTTTGCCTTTTAGTCATGGGAGGACAAGAGCCTCGC
AGCGTCATTTTTCCTCCAAAGAAGTATTCTTTATTGGCCTGACAGTCGATGGCAAAGGAG
AAGCAGTTACAATTGTGAACCTGTTTACAATTCGCTTGACAAATATTAATGGCTGTTTTG
GGAGCTCACTATCGCCTCTTTTGTTCAGCACCGAGGGATCCAACACACTG
>comp25217_c0_seq1 len=347 path=[72115364:0-346]
GATGAGACATAATTTGTTGTATTAGGATATTTTTCATGGTTACACGTTTAGGAAATTTTA
GTTCTACTGCCTGGGCGTACTTTATCTTTCCATTTCCATCAAGCCATCTTGATGTGTGAT
CGGGTTGCTGTGTGATGCTGTTAGCTATTCATATGGTGTCTGCTTACATCTATTCATAAA
TACACTCTTTGACTATTGTTTGTTTGAGACATATAGAAGAAAAATCTGCTAATGAGTCCT
TAGAAAGGACGAGGATAGACGAACGTACTTGGCAGGTGGTCGGTGTATTGGGTTGGGCCA
AATGCTTATAGTATACTTAATTATGATTTAAATTCTGAAAGGGTTTG
>comp25249_c0_seq1 len=209 path=[72140365:0-208]
ACGAACCAGTTACCGCTCCTTCTCCCACACGACGTAGGACGACGGGACGGACGACGCCTC
CGCCGCTCTCCGGCTGCTCCTCCTGGTCTGCTCGCTCCGGCTAGCTTCTGCTACGGCGAT
GATGACGGCGTCGGCGGCCGGTGTCATCGCAGTCCGGCGACGTCTGCCTCAACTCCGCTC
CTCCGCTGGAGCTTATCAGCTGATGAACT
>comp25251_c0_seq1 len=378 path=[72141406:0-377]
ACGGAGGTCTGGACCTTCAAATGCCGGGTTAGTTTGCCGGTTACAGAGCTCACTGCACAG
TTTGGGATCATTAACAGACGTTGTTGTGTGGTGTTTGCCTCTTGGGATGGTGATGTGCTT
GTGCTTGCCAAGTTTGGTGATTGGCTACTTCAGGTCGACAGGGATGGCAAGTTGGTTGCC
ACTTTCCGTCGCAGAGGCATTGGTCCTACTCAAAATCGGCTGAAACAATCTCTTGTTCAG
CACACCTTCTTTCCGACACTAGAGGGTTATGTTGTCAACGCGTCGCCTTTCATCTGACTG
ACCAGAATATTATGTTGTCAACACACAGCCTTTCATCCGTGGGCAGTTGTAGTGTGGTAA
TGCTTCTTATTGACCTAG
>comp25255_c0_seq1 len=206 path=[72144853:0-107 72145055:108-156 72145055:157-205]
GTACATTTGTGATTTACCAAATGAAATTGAGCAGGAAGTAGGTTGTCTATAAAAGCAAGT
TCGTTCTCTAGGGTAAATCATAGGAGTATGTTCAATAGCAGGAAGTAGGTACCTTTAGCA
CTGCAACATCAATTTCTTATTGATCTGAACTCAAATTGTACCTTTAGCACTGCAACATCA
ATTTCTTATTGATCTGAACTCAAATT
>comp25475_c0_seq1 len=458 path=[72310840:0-457]
GAGGAGCTATTAGAGAACAAAAAAATTCCTGCTGGTGCTGGATGATATTTGGGCTTTTAG
ACTATGGGATTGCCTGCTGAGAGGTGTCTTGTGTAATAAGGTTAATACATATGGTAGCAT
TATTTTAGTCACCACCAGAAACGAAGAGGTTGCCATCGCAATGCAACCTGAACACGTGCA
CAGAGTTGACAAATTGAATCCCGAAGTTGCATGGTCCTTTCTACAGAAAATGGTAGCTTC
GGGTGACAGAGATGACCACCAATTTTGCAAGCTGAGAGAAATTGGCATGGAGATTGTCAA
GAAATGTGATTGTTCACCCCTTGCCATCAAAATTGTAGCTGAAGATTTGAAAAAGAGAAA
CAAAACTAGATCTGCTTGGTTGGATGAATTTAAACAACCAAAAATGGTCAGAAAAAGGAT
TACCTGCAGAACTGTTTTGTTAGATAATTTAACTCCAT
>comp25730_c0_seq1 len=255 path=[72518309:0-254]
CTCGATGGCATGTGCCAAGTCTCGTATGATCTGGATCCATGCCCTCTGCACATGGTCGCC
GACGGCATCGCTCCTCCAGCGACACTCATCGTCTTGCTGAATGGCGGCAGAGATCAATGC
AAACTCTCTTTGGATGTAGGTGATGTCATGCTCTAGGTTCTGCCGGAGCTTGTGTTTTGC
AGCTAAGAACTCGAAGAGCTTCGGCGCGATCCTACCGGCGAAAGCAGTCGCCGCCGCAGC
CTCCATCTCCTCCGG
>comp25855_c0_seq1 len=241 path=[72614023:0-240]
ACAAGGAATTTCGCTACCTTAGGATGGTTATAGTTACCACCGCCGTTTACTGGGGCTTAA
ATTCTCCGCTTCGGACACAACGTCCTAACAGGTCCTCTTAACCTTCCAGCACCGGGCAGG
CGTCAGTCCGTATACATCGACTTATCGTCTTCGCACGGACCTGTGTTTTTAGTAAACAGT
CGCTTCCCTCTACTCTCTGCGACCACCACCAGCTCAAATCAGTCTGTCACCAGTAATGGT
C
>comp25859_c0_seq1 len=629 path=[72616983:0-628]
GTTCGTGTTAGATCAGTTATTTGATGGGTTAATAATACCTATTAGGCTATGAGTATATGT
TTCAGTTATGCTCTCATGTTGGCTATGCACAACTTTCAGTCAAGTATAATAAAATCAATA
AATAGTTATGTAGTTGTAGCAGGCCGGCCATGGTGCATGGATTAGAGTACATAACTAACA
TTAACTTTCTAATTAATATTAAATTTATATTTTGAGGTATTGCTTCCCCCATATGTGGGA
GTTCCTGATTTTAGTCCACCAAAAAGAAGTTTGCCCTTATATAGTAAATTTTTAACTCTC
AATTATGTTTACATTCTTTTTCTTTGAAATATTTATATTTATCGATCATGAACGTTAAAA
GGAAATTTTTAGGTGTGTACCAGTCAACGAACACAAAACGACACTATTGTATGTGGACAA
AAATGCATATGTGTAGAGTACAATGATAAGCTCCAGTTGTTGTTGTCTGTGTGTACCTAG
GACTCCAAGAACAACCCCTCGCCATGTCCTCCTATTTTCTGCTGTAGGTGTTTCCAACAC
GCTACACACCCAAGGCCCAAACCCCCAACTACATGATGGATGATGTTGCATCGTTTATGT
ACTGCAGGGTCTGCGCTTTGCTGTTCGTA
>comp25901_c0_seq1 len=744 path=[72648488:0-743]
TAAGATTCATAAATACGGCAGTTACAAATCAATCGAAGAAATCATCCGCCTGTTTAGCCA
TTCGATCAACACATTAGGAGTCGTCAGAACACAACATGCAGCAACTAGCACGGCAGCTTA
GACGCAGCATCATTTCAGCCTCCGTGAAGCTCCAACGCGGCATGAACGGCGTCCTGTGAG
CTCCATTGGAATCTGACGGAGTTCCAGCACAGCACTCTGGCGAGACTTCATTGCAACTCC
GGCCAAGCTCTATAGCAGCCTGGCAGAGCTCCAATGTAGCATCGACGATCCAGCGAAACT
TCATTGCAACCCAGGCCGAGCTCCCGACAGCTTCGGCGAAGCTCCATTGAAACTCCGGTC
AAGCTTCATTGTAGCCCCGGTCGAGCTCCAACGTAGCATAGACGCTCCGACACTACTCCA
TTGCAACTGCGGCCGAGCCCCATTGCATCCCCGACAGCAACGCCCACTTCATGGCAGCGT
CGCCGTCCTCGAATTGCTGCGCCACTGGCAGTAGTTGCCCCAGCGTCATTGCAGAGTCGT
CGACAGCAGCAACGAGATGAAGAGGTTCCTTCGCCACCGGAGACACTGAATCGACGCGCT
CTGCCCCGGGGCCGCAGGTGACGCTTCATCGGCACACTCTACCAACAACGGGCGGTCCAA
TTCCTCGCAGCACCGCCGCGCTCACAAAACACCGCCAACAACGAGCCAGTGCAGGGGAGC
TGCAGGTCAATAAGGATGTTGCAG
>comp26022_c0_seq1 len=227 path=[72750601:0-226]
AATTGCTAGTGGAGAAGATACTGCATGTTCAGCCGGCTGTGAAAAAGTTATACCTACTAG
TTCGCGCGCCCGACGCTATGTCTGCCGGGCAGCGAGTCTTGTCCGAGGTCACTGGAAAGG
ATTCCTTCAATCTTCTACGGCGAAAATACGGGATTATTGGCTTCCAAAACTTCATCAAAG
AAAAGGTAGTACCTCTCGCCGGGGACATCATGGATAGCTACTTAGGG
>comp26063_c0_seq1 len=296 path=[72783053:0-295]
ATATATAAGGGCCTGCACTGCCATATTTAGAAGTATTTGTATACAGAGTAACCCATCTCA
TCTTCTCGTTATGGATGAAGAACCAACCAGGAACAAAGGGGGATCATTCTACTGATTGTG
CTGCCGTACCGGACCTAACGAACACTAGTGATAATCAATGTCGTCCCGAGCAAGAGTAAC
GTAACGGCCAACCATGGTATGCCTGAACGTTTGTCGACAGAAAAGAGAGGCGTAGTTTAG
CCCGCCAACAAAAGACGCTTGCACACCATACAGGCTGAACATTAACCTCACACTAA
>comp26534_c0_seq1 len=388 path=[73141384:0-387]
AGCGGTGGCAAGAAGATCTAGTCCTGTCAAAGCCCACCAATGACGAGCTATATAATGCTG
TCTGTCATTGTGCTACCGGAACAAATTCAAATAAGAACACAGAAAAAATAATTGACTTCG
ACAGCAACCACGTCACCCTGTTTGAACTAGCAAATTCAGTCCGGAAAGGGGGATGGCTAT
GCAATTTAACGTGTGGGATTGCACTAGACTTACTTGCTAAAGAAATGGTTGACCAGAAGA
AATTGGTCATGCGTCTCAACATAGCTAACAAACTCAGGTGGGATGTCAAAAAACTAGTTG
ATGACAAGGAAATTAAGAAAATTTTTACATCCTTCCCAGAAAACTGGTTACATGACAAGG
AACTGCTCATGTTCCCTGTGCTCCAGGA
>comp26651_c0_seq1 len=207 path=[73240224:0-206]
TGACAGGGATTGCACAGACGGCATCAGGGGAAAGCGCGAACGCAGTCCCCCACTACCACA
AATTATGCAGTCGAGTTTCCCACATTTGGGGAAATCGCAGGGGTCAGCACATCCGGAGTG
CAATGGATAAGCCTCGCCCTGGGAAAACCACCTTCGTGATCATGGTATCTCCCCTGCCAG
GTAAGGGTACCGCTCGCGCAGCCCGCA
>comp26660_c0_seq1 len=223 path=[73246388:0-222]
TTTTTTTTTTTTCAAGGATCGGCATGATTTCTTTCTTGGCAATGACATGGAATCAAGATA
TATCAGCTACAAACAGCCAATCATTAAACACATGTAATTAAAGATCCAGGCCATGACCCG
TCTTTATTTTTAACAGGAAAAAATTGAAGAGGAAACTAAGCAAGAAATATTCTCCAATAG
CATTATCACAAGTCACTCACTTAAAGTCCAGGCTTAAAAAAAG
>comp26760_c0_seq1 len=507 path=[73328275:0-506]
ATACTCCCTGATCAAGGGTCGAGTTGTCTGTGCATTAGCTCGGAGCTAATGAGCACGTCG
GTCACGGACACTGCGAAGCACGACGAAATGGCTCTCATTGCGATTGTGGCCCTTGTTGCA
GACAATTGTCAGGCGGGACGGGCCAGGAATGACAATAGAACATTAATCTAATTTACAATT
TGACGCCATGACGTATTAAACATTCGGGCATGCAAATCACCGATTTTAAGATCCCCTGTA
CGGCTGCGTCCACACTAGCATGATGTAAATCGATTTGGCGGTGACCGCTGATCCTTAACA
AAAGGGGGTGGTTCAAATGTAAAACAAGTAGGTGCGAGCAAACGTCTGGTGCTCTAATGG
CAAACATCTGCAATCAGCGAACCTCGCGGTATGGCAACTCACTAATTGTCCGTGCGACGA
CAAATTACCGAGGGAGGCACTTATGAGTTATCTTCGCTGTGATATCTCCTTCGACTAGCG
CGGTCAGTCCAAAAAAAAAAAAAAAAA
>comp26808_c0_seq1 len=291 path=[73365997:0-290]
GTAAAACATTCTTTACATATACTATATATATATATATATGTATCGATCGATTTGTAGTAT
TTTGTAAGCGTGTGTAGTGCCCATATACTATATGTTTGCCTTGAGAGAGTGCTGATTATT
TACAACAAATCTCAATAAGTTTGTTCTACTGTACTAGTGCTGCATACTCTAGCTCTGTCG
GTCACTTGTGGATCCCCGCAACAGAAAATAGTCACTTGTGGATCGAACCACACATCCCCT
ATATCTTTTTTTTTGTAAAAGGAGCATAGCCCCGGTCATCTGCACTCAAGC
>comp26878_c0_seq1 len=495 path=[73416855:0-494]
GTGCTGAGCTTAACCCACATATTGCGCAAATATCTGGAGAGGATGCTCATGCTCGCGAGT
ACTTTGGTTTCATTTACCCGGGACAGAATAAGGAGCAGAGTGTCTTCTGATAAATTGCTG
AAGTTATCCATATCAATAGGGGCCTGTACGGTTGCACTCAAGGTACACAGTTCTTTATCA
GCACTGTTCTTATTGAAAACACTAAGATTTTGTTCAGAACTGGAGGTGCTTTCCATTTCC
TTGACAGGTTGACCAGAAATTCCTTTTTTATCAAATTGCATGAAGAAGTCACCATGGTAC
TCATCCAGCGTGTCAACATTCACTGATATCATCCTGTTGCCCTGCTGCGTGGTTTTCATA
GAGGACCAGAACTGTGCAGCCACATCCATGATCTGATTGAGTAAGACACGGAGCTGCTTC
CTGACAAAGGATACCCTGGCATCAAAATCGTCCCCAAGAACAGCCAGGGGAGGTATGTCA
TCTGAATTGGGGTCA
>comp26899_c0_seq1 len=230 path=[73432601:0-229]
ACGTGAGTAACCTGCCCTTGACTTTGGGATAACTTCAGGAAACTGGGGCTAATACCGGAT
AGGAGCTCCTGCTGCTGTGGGGGTTGGAAAGTTTCGGCGGTTGGGGATGGACTCGCGGCT
TATCAGCTTGTTGGTGGGGTAGTGGCTTACCAAGGCTTTGACGGGTAGCCGGCCTGAGAG
GGTGACCGGCCACATTGGGACTGAGATACGGCCCAGACTCCTACGGGAGG
>comp26960_c0_seq1 len=224 path=[73477048:0-223]
AGCAACCACTTCTTCGCCAAGCAAACAAGGAAGATCCATCCCCTCAAGAAATATCTCCGC
ATCCTCCAATTCCATTGGCATAGGGATTCTGGCAAGTTGATTTCAGTTTTAGCATGGAGA
GGTTCGCCGCTATGGTCGCCGGCCGCCGCGCCGCTCCTGCTGCGAAGCCCGCTTCCGCCG
CCGAGGAGGGGGGCGAGGAGGTACCTGCGGATCCAGCTGGAGGA
>comp26977_c0_seq1 len=224 path=[73486177:0-223]
TGTCTGATCGTCATCTGTCACCTATTGGGCGTAAAGGGCTCGTAGGTGGTTGATCGCGTC
GGAAGTGTAATCTTGGGGCTTAACCCTGAGCGTGCTTTCGATACGGGTTGACTTGAGGAA
GGTAGGGGAGAATGGAATTCCTGGTGGAGCGGTGGAATGCGCAGATATCAGGAGGAACAC
CAGTGGCGAAGGCGGTTCTCTGGGCCTTTCCTGACGCTGAGGAG
>comp27151_c0_seq1 len=410 path=[73615611:0-409]
AGAAGGGCGGGGCTTTGTTTTGGAGCAAGTGTTGACTGAAGGGGAGCAAGTGTTGACTGA
AGGGGGCAAGAGGTGTAGCGATGTTGGATTTTCAGGATTGATGGCAGTAGGTCTTGACGG
CCTGGCGCATTGTGCGGTTCGGTGCTAGATGTTTGTTGATGGGCACGTGCAGGAGGATTA
TGTTGTCTGGCACCTGACGACGTCAACAACAAAAGTGTCTCGCAAGGTTAATTCATTGAT
CACTCCTTAAAATGGCAGGAGGATTATGGCGGCGGCAGATTTTTAGCGCGTGCATATGGT
GCCTGTTGGTGGCTAGGCGAGGCCACTGGATTACTTGGTGTGTGTTGGTGCAAGACCAGG
ACACATCATCACTTTTGTAGGTTTGAGTCGAGTGCTCGTTCGAAAGGTGG
>comp27191_c0_seq1 len=304 path=[73640229:0-303]
TCGATGTTGGTCTGGTCGCCCTTTAGCTTGGATTAGTTTTGATGCCGGAGGAAGGACCTG
ACATATTCTCTGCATAATTAATTCAATTGCTTCTTGATCCATAACATGTAAAAGATGTGC
CCAAGTCTGCTGGCTGAGTCGACATAGTGAATCCAGAATCACATCGAAAGGTATTTTAGG
AGAACAGAAGTCATATCTTTTGCATAACCCATACTGTCCGACATAAGTAGCTAGAAGTCC
ACATATCAACTCTGTCCATAGGGCTGCTTGAACTAGGACATAACTCACACAACTTTCCTT
CAGA
>comp27261_c1_seq1 len=235 path=[73684102:0-234]
TTTTTGGATTTTTTTCCGCTTTGGAGGGAGTAGGTCACCTCCATAGCGCTCCCTGACGAG
CGCCTCCTGGACGGGGCGCATCAGGGCGTCGCTGACGGCGGCGGCGTCGATGCGCCACAA
GTCGGCCGCCGCCGCCTTGCCGAGGTTCTCCACGCCCCTCGGGAGGCCGTCCACGGCCGG
GAAGGGGTCGTGGCTATCTTCACAGGCATGCCCTCGGCTGCATCAACGTACTGTC
>comp27779_c0_seq1 len=385 path=[74078879:0-384]
TCTCTTTTTTCTGGATGGATGAGGTTGTTATGTTCTTTACTCTCGAGTCCATACTTTCAA
GATTTTTTGTTCTTCCAGGATTTCAGAGAGTATGGACCACCGTATGGCTAAAGGAGATGT
AATTCTTGACTGTCGTTGTCCTTGCTGTGTTGCTGCCATTTTCCTGGCGGTAATCTGTGC
AGTGCGGAGACTTGAGTGTGACCACTGTAGAGCATGCCTTGTGATCAATTGTTCACTTGT
TGAGATATTTTTCTCCACGCCCGTTTTGTCGCTCTAATTTCTGATTTTAGCTACGTAGGA
GTTTTGATGAATTTAATCTTCTCCGCCGTGCGTTCTGAGGGCAGAATTACATGGTAGTTT
CCAACGCTGGTTGGCAAGAAAAAAG
>comp27828_c0_seq1 len=606 path=[74117338:0-605]
ATGATTATTAAAGCTAGTTTTAAACATAGTGTGAACCTTTTTATACATTATACAACTGGT
TGTGGTAGCCTTAATCTCAAAAGACACATTTGTGCTGCCATGGCAGCATAAATTAGGGAA
AAAGCTCTTGTTTGCCATTACAGAATTTATGAGCAAACCTATAACATGTGTTTCCTATGT
GGAAAAACATTACTAACTAATTATCTTCTATGGGATTAGCATCAACAAATGTTGCAAACC
TAGACTTCAGGATTATTTTGGTCGTAAATGAAACATGGTATATATTATCATCAGGGGCTT
CTAGTTTGATCGTATACATTACCATTGCTCAAACTAGAACCTCCTAATGTAATTTACCAT
GTTGGACTGACAAACAAAACTATACTCAAGTATGGATGAGTGATAATGTTGATGTCAAGA
AAGTAGAAGAGAATTATTCTTTGTTGTTCGATACCTAGTAAAGACTAGCCATAGTCTTGC
TCATAAGTGAGATGGCCAGGTAGGCAGCATATAATCCCAAGAGGTAGGGATTGATGGTGT
GCATGGCAAGCGTATGAGCAAGTGTCATATCCCGATCAGGTGGGAATCTCACAGATCTTC
CTGATG
>comp27882_c0_seq1 len=340 path=[74157283:0-339]
GTTGGAGAAAGCTCTCAGCACTAATTTCTGGGCACAACGTAAATATCCATCATCATCCCA
TCCATAATCGGCAGAGTTCGCGGGGAGGGTCGTCAAACTCGAAAATGGATCTGGTGGTGG
GAGCTTCGCAATCCACCGTGAAGTCTCTGGTGAGCAAGCTGGGCAGCCTCCTAGCCCAGG
AGTACGCTCTGATCCGTGGCGTCCGCGGCGACATCCAGTACATCAACGACGAGCTCTGCA
GCATGCAGGCCTTCCTCACCAACCTCGCACCGGCGACGAGGAGCACGACGCCCAGATCCA
GGACTGGGCGAAGCAGATCCGCGACATCGCGTACGACATC
>comp27882_c1_seq1 len=213 path=[74157767:0-212]
ACTTCGCTCACCGGCTTCCCGACGACCCTGGCGGCGGCAGCGGCGGCTGCTGCTCCTCCG
TCAACGTATTGATCTACGGCATCCTGACGTGGTTTCCTCGACGCGAGATCGCCGTGAAGA
TCGCCGAGCTCAAGAACCGGGCCGAGCACGTGGGCACACGGCGCACCAGGTACGGCGTCC
GCGACCCGGATCCGACCAAGATCGCGCGGAGAT
>comp27928_c0_seq1 len=319 path=[74191717:0-318]
TTGCAAAAATCATAGTGCTAGAAGAGAAGTTTGTCTGCCCTGGGTGAGTCGGGTCCTAAG
GCGAGGCCGACAGGCGTAGTCGATGGGTAACCAGTTGATATTCTGGTACCGGCTTGTCAC
CGTCCGTGTCGAGGTGTGTGATGCTAAGCATGTGAGCTTGTCTTGGGAGTGTTTTTGATG
CTTCTGGGGTGGGTGAGTGTGTGAACCGATCATGTAGTAGGCAAGCTGCGGAGGGACGCA
GTGAGGTAGCTCATCCCCGGTGATGGTTGTCCGGGGCTAAGTGTGTGGACTGTCTGGTAG
GTAAATCCGCTGGGCGTGA
>comp28006_c0_seq1 len=209 path=[74248441:0-208]
AGAAGTTTGCTTCCAGAAAGGCTGATATTCTCCGAACCAGTTTGCAAAGAAACTTTGGTT
CTCCCTTATTGCTCTATGCCGGCTTGTATGTTGCTAGCGAGTCAACAATTAATTGCCAAG
GACTGGCGGATTTAGTACGGACACCCAGTGCGTACAGATGCTCCATGTCTGGCAACATGT
TCCAAAGTGCGTCCGTGTCCGTAGCAAGC
>comp28023_c0_seq1 len=528 path=[74262674:0-527]
TAGAATACTTAGCGAGGATCGTAGATCATTGACGAGAATCCTAGACATTCAGCGATAAGA
CCGGATCTATTTAGGAGACGCTCGTGCTATGTAGGAGCACGCTTTGTCATGTCGTGGAAG
TATGTCTATATGTGGACCAGTATGCGTATAGACGGACACAGTCGCCATATACCAGACACG
TCGCGCATATTCTGAGACACGCCGCGAATAGCGGCCAAGACGCCTATCTAAGTAGCAAGC
ACCCTAGCGTATCAGCAAGACCCATATATGGTCGGCAATTCCCTGCAGATGTAGAGCATA
TACCGGAGAGTTCGTCAATAGCCGCCCGTAGATGTCAATACTAGCCTAGCACTTCACATA
CGAGTTGACGATTACACATTCGAGGCATTACAGACACATTCGGCGCACTATCGAGACATT
GTGGGCACTGACGACTCATTCGCAGGCATGACCATCTAGTACAGAGTAGTCTCATCCATC
GCTGGGATAGACCATGACCGCGAAGCTAGACTCATGTCACACGCGGAG
>comp28028_c0_seq1 len=521 path=[74266721:0-520]
GCATCCATTCCTAAGGTGTCGCGGGCCAGATTCATTGGGTAACCTGAGGCAACTCGAGAC
ACTAGATATCAGAGGTACCAACATACTGATGCTGCCAAAGACCATCATCAAACTTCTGAA
GATAACCAATCTTCGTGCTGGTGAAACACCGTTAAGTGAGGATGACTCAGCCATAGATTT
GCTTCCACGGGTAATGAGGACAAGGCTATGCCTTTTGCCCCTATGTTCGATGGCCTTTTG
TCTATCCTGGTGTGCACTTGCGTTTTCTTGTATTGAAGGCATGAACCATCATGATATCTG
CATTATGGTGTGCTGCTGCCTGCTCCCTGCTGTTGCGATGCACCTAGACATGCATGGTGT
TGTACTGCCAAGAGGGATGAGGAAGCTGAAAGCTCTGCAGACGACTGGGTGTTGTGAATG
TCGGACGATGGGGTAAAGTCATTCTACAGGACATAAAAAGACTAACCTGTTTGCGCAAAC
TGGGAGTGACTGGCATCAACAAGGAAAATGGCCATGAGTTG
>comp28062_c0_seq1 len=302 path=[74291210:0-301]
AGACGAAAAAAGCCTTCCGGCGCATAAAGTCAGCAAGGTTTACTATTATATGATAAATGG
TTTTCATCAGCCGGATTTTGTTATTGATATCTCGGATACAATAGAGGCAAAGAAACAAAG
CCTCAACGCCTACAAAAGCCAGTTTATCCCTCAAAGGATTCCGTTTCTACTCCTCTGACG
AATGGGTATATTGAAATCGTTGAAGCGAGAGAAAAGCTTTACGGTAAAGAAGCGGGCGTG
GAGTATGCCGAAGGTTTCTTTTCCAAACGGATGCTGAAAGCTTGAAAAAAAAAAAAAAAA
AA
>comp28263_c0_seq1 len=210 path=[74435905:0-209]
ATGTTGCTTCATGGGTTCTTGGAAGAACTATTGAACTGAACAATCTACTTTCCCTGAATG
GAAATCGTATCCAATTCATACTAGGGTTCGCTGAGGAGAATAATGTGGTGTTTGTGTGGA
CACACGGCGTCGTCTTTATGGTCCATCTTCAGTCTTTGCAGTTCAAGAAACTTGGTGAGA
CCAGAAGCCTTTCTTGCTATCATCCATTCG
>comp28346_c0_seq1 len=371 path=[74493348:0-370]
GAAACATGTTGGCCAAACAACTTATGTCAGAAGGAAAGCTTTGGGTCACCATGCAACGTA
ACTCCAGTGTTTGCAAATGCACAAGCCCTTGAATTTCTGCTGGGAGCGCTACGACATTTG
ATAAGGCCGAAACATTCAAATATCTCAGTAAAAACAAATGACCAATTGCAGTGAGGTCGA
CTATAGTGTTCCAATTATATGGAACCTCTAAGGAAAGCACCCGTAGATACTTAAACTCTG
AAAGGGGAGGTGTGTATCGGGACTCTCCAAACTGTGCATATGATCGAATTTGTGACATGC
TAGTAGCAGGGGTCTCCGACGTTGCACCAGCTACACCAGATTGGAGCGATAATCGACGAA
CCTTGTACTCA
>comp28440_c0_seq1 len=235 path=[74559007:0-234]
CAAGATGGACTGGAACGCCGTGTCAACCTCGTAACAACTCCCCATGCAATTCACTCACCG
AGTAGCCTATAATGGGGAATGTAGACGGGGCCCTATCTCAAATGTGTGCACCTCTATCCC
CACCAAGTATAGTCGACTTAAGGGCGGATCAAATGGCGCGCTGCCATACAAATCCGGTTC
CAAGCATGACTCATGGGCAGTACGCCGGTTAGTGGGAAATACGGCTGTCAAACGC
>comp28674_c0_seq1 len=295 path=[74716407:0-294]
GGACAATGGAGATGCTGAATCTATGGTTGGCTAGAGGTGGTGGTCCGGCAGCAGCTAGGA
TCGTGCATATGCAAGAGGAAGTCATCATTGTGGCTAACACGAGATGATGCTGATCCTTCC
TTCTGGTCAGCTAACACTGCTACGATGAATTGTTAAAAAAAAAACACTGCTACGAATGTT
TGTAAGTTCTATAGATTATCATCTCGAATTTTCTGAAAACTATAGGAAGTGTTCTTGGGT
CAGTAATTAGTCGATTAACTAGTATAGTGTATAGTTGCACACACTCTCCAGAGCA
>comp28747_c0_seq1 len=202 path=[74766740:0-201]
ACGATGTGTGCCAGGACTTGGACAAGTATTGCTTTTGATATTAATGGAAAAGACAATGGA
GGCTACTTTGCTCGACAATACTATCACGGTAGATTTGGAAATTGTATACAACGGAGGCTA
CTTTGCTTGACATAAACTTATTGTTCAGGATGCATTCTGCAGGTTCCATTACTGATGTGG
TGGCCTGGTTTGCGACAACATA
>comp29073_c0_seq1 len=266 path=[75004299:0-265]
AGACCCGACAAGGAAGGGAACGACGTCAGCGCAGTCAATGGAATTAAGAGGGAAAGTAAA
CTTTGAAGCACTTGGTTGAACCAAGAGGTGATTCCCTGTTTTTGGTGTACCATGCAGTAG
TTGCTGCAGAGTGTTTGTGCTTACAAATAGCAACATGAATTTTGGTGGTAATAGTTTCTG
AACTATAGTGTCGTAAAAATTATGTGGCTTATTTTTAATAGCATTTATGATTGACCAATT
TTTCCTTGTAAATTAAACCATATTTA
>comp29102_c0_seq1 len=389 path=[75023859:0-388]
CTTCAAGGAAGTTCAGTTTTTTTTATAATTGTCGCAGATTTAGTATTACATCAGTAAAAA
CATTATGCTATATCAAGGACATTTATGTTAAGACGGAGAAAGTACTGTATATGAGAAATA
GGTTGCAAATTTATTCATGGTCTGCCGTACTTATTTGTAGTATTTCCATGGTCCAAGTAT
CATCATCTCCGACGTATCATGGAGGATACCCACTTCCATAACCCACACCGGGCGGGGCCG
TAACCGTGTATCTCTTCACGTTGCCCAAAGCACCTTGATGTACGTAGGTTCACCAACAGT
CAGATCAAAGTTACACTTAGACACGAGGAAGAGGCGAGTTGAGGAAAACTAGACTAATTC
TTTTCAACTGTAATTATTCAGGTATAGAG
>comp29120_c0_seq1 len=395 path=[75040275:0-394]
AAGATATGGTGTGATTCCATGACAGATGAGTCGACAGACTTGACTGGTCTTAAGGAAGGC
ATCAAGGTATTCACGAGTCATGGAATCCGTACACCCAATGTTGATTACTCACTCTCTATT
GACTTGAGTGGGTCTTCACAATCATTCCTGGATTGCCTGGAAGATCCTGTCATGCTTACA
TCGCTCAAGCTGCACGGTAATCTGACACTATTCCGTCCAGTGGCTGCAAAGCTGGTTAGT
CTACAGGAGTTGTGCCTCTCGTGGACTAATCTTAGCGGAGCTGCAATCCAAACTGGCCTC
AGTAATTTGAGATGCCAACTGAAATTTCTGAAGCTGGTTGAGAACAATCTTGTGGGGCTT
GCCATACAAGACAAGGATGCATTCATAAGCCTGGA
>comp29273_c0_seq1 len=242 path=[75150185:0-241]
CGAGAGTGGGGAGGCAAAATCGCAGTCATAGTTGGTACTTGGCGGCATTCATCCTCCTAT
GGAAGCTGAATAACGAACTAGTTCTGTTCTCATGGAATGTCATTGGCGGTGACATTATCC
GCTACCTGAAATCTGGTGCTTTGCTAATTGCCAGGACCATCGCTGTAATCCTTCCATTAT
GAGATAAGCTTGAAAGTCTGGCCATTACGAGATAAGCTTGAAAGTGAATATGCGAAAGGG
AA
>comp29293_c0_seq1 len=475 path=[75164981:0-474]
GGTGTTGGGTACAAGACGCCAAATGAGACAGGGGCCCTTTGCGAATTATGTTTTCTTGTC
GCGACAGCCGGCATCACTAGAGTCTGGACTTCCAAATCGATAGATACCAGGGCAGTGTTC
TGGGGATTATTGCGGTTGGTTACCTTACAGTGCGCAGATTGGGATAATCGATTTGAAAGA
GCTTCAACATGTGGTAATCCCTCTCCTGGGACCACCGTCCCTTGAGTTCAATACGTCGCT
CTCATGATGTGCGCATCTCCCACATTATTTGACCGGATGGCCACCTATTGTTTGCAGGGT
TTGGATTGCCTACTCAATGGGGTCGCTTCGCGACCAAGATTCCCGGACCAGCTTACCTGA
GGTTCCACACGTTGTGGTGTCCAAGTCAGCGGCTTGCTTATAATGACTGGCAGGGTTATG
AATGTTTCGGGTATTTATCCCGTTTCACCTCTAATCTCAGAGGCAGTGGAGTGGC
>comp29344_c0_seq1 len=252 path=[75197125:0-251]
GATGAATGGTGGCCAAAAGGTCTTAGGTTTTTTGTCGATGTCATGATGTTGTAAGAGTGT
CGTTTGCAATGTCCATGTTGTATCACAAGGTGGTAACCACAATAGCGACACTGCAAAAGA
AGTTGGTCACGTGGAACACTGAATCCTTCGGCAAAGCAATCTGAACTTCCTACTCTTTCC
TTAGGAATGTCATCTGTAAATAACCAAGCTCCGACTGGTTTGTAGCCGCAGCCCGGAGAC
GAATGAGAGGTC
>comp29472_c0_seq1 len=462 path=[75283968:0-461]
ACGACGGAAAGGATTCAAAGGTTTAGATTCCCGTCAGAAGGGGATGCCAAGAGGACCGCA
CAAGCACCAGAGGCTGCTGTTGTTGTCCCCATAGAGCTTCAGAATCTTGGTGATTATAAC
CTCAACTGCTTGTTATATTTGTGCTTGTTCCCTCGTAATCATCCTGTCAGGACTAAGCCC
CTAGCAAGGAGATGGCTGGCTGAAGGACTAGTATTGGGAGAACAAGACGCTGTGGAGAAC
ATGAAAATTCTCGCCAACTCTAGTATCTTCAATTCCATCCGTAGAAGCAACAATGGGGAG
GTGAGGAGATGCCAACCTACAGACGTGTTGTTCCGGTACATCTCCCAACAGTCAACGTCC
GAGAATTTCATGTTGCTTTGTGACGGCGTGGCAGCGCAACCATCGCAGCGCAAATCGTTC
CAGGCACAAGTCGCTCGCAGGCTATCCGTCCATCCTCCTGCA
>comp29514_c0_seq1 len=342 path=[75312635:0-341]
GGTTATCCTCCTTGAATAAAATTGATACATGGGCGGACGCCAAAGTGCAGGTGCCGACCA
AGTACATTGTGGGGGACGGTGACATCACATACAACTTTGAGGGGATACAGGAGTACATCC
ACGGCGGTGGGTTTAAGGTGGATGTTCCGCTGCTAGATGAGGTGGTCGTCATCCCCGGCG
CTGGCCACTTTATCCAGCAGGAGAGGGCCCAGGAGGTCAGCGACCATATCTATGAGTACA
TTATCAAGTTCTATTAACTCCAACTCTGGATGGACTCAAGTATCCATGTGCTTGTCATTA
ATTGCCGTTGTTTGATATTGGGTGTATCTGATTATTGTAACG
>comp29717_c0_seq1 len=850 path=[75455889:0-849]
GGGTCAAGGGGCACTTCCCTGTCAGGGTCTGGGTATGTGTCTCAACTAGCTTTGATGTGA
TTAGGCTCACCAGGGAGATACTTGGCTGCATACCTGGAACTGACACCAACACAGTTGAAC
CAACAAACTTAGACCAACTTCAAAGAGCCATTGCAGAGAGACTGGACTTCAAGAGGTTCT
TAATTGTCCTGGATGATATGTGGACATGCAAGAACGAGCGGGATTGGGCAAACCTATCAG
CCCATTCACAACAGGGGGAACCAAGGGCAGCATGATTCTTGTCACAACTCGATTGCCATC
TGTAGCACAAATGGTCAAAACAACCGCTCCGGTAGAATTGCATGGCTTAGAGCCCGATGC
CTTCTTTGCACTGTTTGAAGCATGTATATTTGGTCATAACAAACCCAGGCTTTATGATGA
TGACTTGGTTAATCTTGCAAGAGATATTGCAAAGAAACTAAAGGGTTCGCCACTTGCAGC
AAATACAGTTGGTCGACTGTTGAAGAAAAACATCTCTTGGGAATACTGGATGGGAATTCT
TGAAAAGAATGAATGGCAACATGCAAAAAATGATGATGATATTTTGCCATCTCTGCGAAT
CAGCTATAATTACCTTCCTTTCCATCTGCAGAGATGCTTTTTTTATTGTACCCTCTTCCC
AGAAGATTACAAGTTTTATGATTCGGAAAAAACCACTAATTTCTGGATTGCAATGGGTAT
CGTAGACCCAAATTGCCAAAATGATAAGAACTACTTAGAAGAACTAGTGGAAAATGGTTT
TCTGCTAAAGGATAGTGATGGTGAGGGTGAATACTACGTGATGCATGATTGTTGCAAAAA
AAAAAAAAAA
>comp29745_c0_seq1 len=284 path=[75473465:0-283]
GAGAAGCAGAAGGCAAATGGAAGGAAGTTAAACGCTCCAAATGCAAGTAGAGAGGCGATG
TGGATGTGGCGGAAGATGAGTGATGCTGACAAAGCCCCGTACAAGGCAGAGGCTAAAAGA
CTAAGTGCAGAATACAAAGAAAAAAAGAGAAGGATGAGCCGCTCTTCACCTGAAGCGGTC
CCCACGCCCACACTGGTGATTGACACGACTCCACATGTGATCACCACACCTCCAGCGCTG
ATTGGCACGCCACCGGCGGTACATGGCACGCCACTGGCAGTGAT
>comp29756_c0_seq1 len=205 path=[75479213:0-204]
AAATAGTGACCCGACAATGGCTGAGATGGAGTTCATGAGTGCTTGGAAGGTTGCCTGAGC
ATTAGTAAGCCCAAAGGACATGACTAAATACTCATAGTGCCCCAAATGAGTTCAGAGCAG
TGCTGTGTGGATGTCGTCGGGGTGCATTTGGATTTGATGGTCTCCGGAACTGAGATCAAC
CTCCACTCGATTAGCTGCTGCACCA
>comp29941_c0_seq1 len=223 path=[75604664:0-222]
GGTATTGGTGATTGGGACGGTTTGTGTAGGATAGGTGGGAGACGTTGATGCGGCCACGCT
AGTGGTGGTGGAGTCGTTGGTGAAATACCACTCTGATTGTTCTGGTTATCTCACTGTGGA
CCGTGATCCGGTTCAAGGACAGTGCCTGATGGGTAGTTTGACTGGGGCGGTCGCCTCCTC
AATAGCCCTAAATAGGACTGCGAGAGAATATCAAAGCAGGAAA
>comp30099_c0_seq1 len=212 path=[75709797:0-211]
GAAAGCTGTTGGAATTTGGGGATGATTCGTCCGTCCAGGACCTCCTCGCGCTCGTCTACT
TCGGCGCCCTCTTCGACGTCAAGCCGCAGAGCGACTTCATCGCCACCATGGCCGCGCGTG
AGCACGAGCGGAGCAGCTGCATCACCTACGACTGCGTCGGGGACGACACCGTGGACCTGC
TCGTGGAGGGCGACCTCGACGTCGTGTCCGCT
>comp30227_c0_seq1 len=254 path=[75788377:0-253]
GTCCCACTGTCAGTGATGTCATGGTCTACGAGGACACGACACAATTACACAACACCACAC
CTGAATCCCAAATCATTTTTTCACTGCTACCCATCAGTGTTAGCTGAGAAGGTTTGCATT
AGGCATGAAGGGAAAGCACGTTGTATCTTTGTTTTCCATGTCAACCTCGCGAACCCTCCT
GGATACCATGCTCCATCATAAGGACAAGAACTTCACACTCCTGAGTCCTGACCAACAACC
CTCTCAGGTACAAA
>comp30236_c0_seq1 len=269 path=[75795753:0-268]
GCGTGCTTCCGGCGGCGGCGTCGGTCGCCCAGACTGTTGCGTTGCCTGAGCCGGAGGTGA
GGCCAGAGTCGCAACAAACGACTCCTCGTTCTCGAGCTCGACCTTGACCTGTAGGTCGAA
GATGGAAGGCGCGACAGCGATTGGAGCGCCGGTCTCCTAATCCTTGGGCTCGACTTTGAC
GCTGAAGTCCAAGGCGAGAGGCGCGGCACCGACGAGAGGGCCGATCTCCTCGTCCTCGGG
CTCGACCTCGACGTTGAGGTCGAAGGCGA
>comp30682_c0_seq1 len=282 path=[76079419:0-281]
ACTACGATCCCATGAGAACACCTGTAGATACTCAGGTCTCCGCGGACCTACGCCGCGGAC
GATGATAAAGTCCGAGAAACCACCGGATTGCCCCAACAGACGGCCTAGCCCATCGAACTA
GGGAAATGAACTATATCGTAACCAAGCCGGGTAGCTGCGGTGGTGCTAGACTAGATGTTA
GCGTTCAGTCGAGCTGTTACGTGTAACGCCATTGAGACCCTTACCCTTTACCGGTCGGCG
GATACGTCCAGCTTCGTCACTGCGCTCTCCTCTCCCGGTCCC
>comp30811_c0_seq1 len=216 path=[76160539:0-215]
GATCGGCGGATGTTGCTTATAAAAGAAAAAAATTAACAATTTAATAAAAAGTTAAAAATT
CTGAAAATACTTTTGAAATAAACATGACCTTCCATTGTACCTGTGAGAAAAATTCCACAA
AAAAGTTGCACTTTGACTTCTTTTCAAAAAAGACAAATTTCGGATCAAAACAATGTGAAT
AGTGATCTATAACTTCACCTGGATCAGAGAAACGGA
>comp30857_c0_seq1 len=290 path=[76189031:0-289]
GCCTTTTCTCTTAGCTTTCAGATTGAACAATTACTCGCAGCAAAGCAAATTCTTAACAAT
TATACAAAGAGACAACGCCCCTGCTGATTATCCAACCAATTACAAATTATTTGTATACTT
TTTAACAATTATACAAATTATTTACAAAGTAACAATGGGCTTGCTAATTTGACGCAAACA
TGGCATCTGAGTAATCAATCGGAACAGCGCGGCGTACGACAGTGCGATTCGCAGAGGGGC
GGGGAAACAGCCACACACCTCCTTGTTGTCCAGCGAGGGCGCAGAGGAAA
>comp30918_c0_seq1 len=206 path=[76229922:0-205]
GAAATAAATACAGATGACAGTTCACCGAAATCTCTCCATTATTGCATGGTTCAAGTTTGT
ATCATTCTTGTCAGCCGCTTGATAAATAATGCTGAAATCTCCTGCGACCAACCAATTGTC
AGAGCCCGGGGAAAATCACACACATTCTGTAGCTCTTTAAGAAAGAGCAGTTTCTCATCA
TCCTCTTGGAGACCAAAACACTGGTG
>comp31013_c0_seq1 len=229 path=[76292001:0-228]
ATGATCTATCCCCATCACGATGCGCGACGAGCCTGAGCTCCTCGGACCACGGCAGCAGCG
CGACGGTGCTCTGCAGCGCGATGATGGAGTCCTTCCAGCTCCGGAAGACGTCCGAGTTGA
GGAACACCTCGATCTTGAACACGAGGTTGCTCTTGTCCACGTCCTCCGTCATGCCAAGGT
GCTCGGCGGCGCACCTCGCGGCCACGACGTTGTACGGGTTGAGCGTGAC
>comp31021_c0_seq1 len=250 path=[76297800:0-249]
AGCCGCGGTAATACGTAGGGTGCAAGCGTTGTCCGGAATTACTGGGCGTAAAGAGCTCGT
AGGCGGTTTGTCACGTCGTCTGTGAAATCCTAGGGCTTAACCTGGACGTGCAGGCGATAC
GGGCTGACTTGAGTACTACAGGGGAGACTGGAATTTCTGGTGTAGCGGTGGAATGCACAG
ATATCAGGAAGAACACCGATGGCGAAGGCAGGTCTCTGGGCATTAACTGACGCTGAGGAG
CGAAAGCATG
>comp31068_c0_seq1 len=223 path=[76330554:0-222]
TTTTTTTTTTGAACAAGTGGACCGATTAGTATGCACTCGATGAGAAAATGTACATTTTCT
CGAAAGTAAGACGCAAAGATTCTATACAGTCTATACACCATACAAAGATTCTCCACATCT
TCCGATTTTCTATGGCAAAAATGAATAAAATTGTTCTAAGAGTGTTCCCGTTTTCAGTAC
ACTGCAAATGAACGCCTCCTACTAAGGTAGGCAGGCTGCTGTG
>comp31169_c0_seq1 len=219 path=[76397463:0-218]
GCGGTTTTCAGTTGCATCTGACTTGTACAGAACCAAGGGGGAAAACAGCTAATATGTAGA
CTGGAAGAGGGAGGTACATGGTCTCCATTTATATATGCACTGTTGCACTCCTTTGCTTGG
CTCAAGGCATGGGTACAAATCTTTAAAAACAATACAAATGCTTCCATATGTCAGATGATA
ATAAAGGATGGTGTTAAGTACTCCCTCTGTAAACTAATA
>comp31440_c0_seq1 len=428 path=[76576458:0-427]
TACAATACATGAATTATTTCTTGTTCTTTGTTGACATTATTATTTTTGTTTTTCTTTTGT
CTATATATATACATATATATATTGGTCACATAGCTCTAAATAATGGTACGTAATCTTAAT
ACCCTAAACAACCATAATTTCCACACAGTAAGAACAATATCTTTCCCGACAATGTTCTCA
TGACAGTCATTGCTTACAAAGGGTACAGATTTTGGAAATAGTTTTCTTGCCGTTTTATGT
GTGTTCCTTGTTATTTTCAACCCTATAAAAAATAGAGAAATCTAGTGGAGTGTATGCCAT
ATGGATTGTTATGGAAGAGTATACCAAAAATATGACATGAATACATATTACTGTATTTGA
AATCATAGTGTGTGCATCTTTGAGCCTAATCTGTTGTCTGTCTTACTCTCAAGAGAACCT
TGCGCGCT
>comp31495_c0_seq1 len=374 path=[76612704:0-373]
GGAGATTGAGGTTGAAACGGTTGACATCAAAATTTGATGCAGACTCGGTAGATTAGATTG
CAGCTCTAGAGCTAGACTAGATTTTCATAAAGTTTGTGGTGATTAAGATTATGTTTTAGC
AGTTAGCTGCCTGCCTATGGTGTTCAACCAGTACACCAATACATCAGGATCCAGTATTGT
TCGATTATGTGGATCAAGGGTTGCTGCCATCTCTTCAAAATGTTGCAACATCGCCATATG
CACTACAGATTTACAATTTGTTTTCCAACAATTATTGGCGAAACAGTCATGGTACTCCTT
TGGTAATTATCACACAGAGCTGATCGTATTTTTAGTTGTAATTAAAACATTTCCAATATT
AAACTCAAGTGAAA
>comp31668_c0_seq1 len=378 path=[76720889:0-377]
GGAGATCACGAGAGACAAAGCCCTCCGCCGCCGGTTCCCAATATCGGCAACAATCCGGGT
GGAGGATTGCCCAGACACAGACTGCACTGGTCCGGCACTCCGCCGGTGACGTCGGGACTT
ACACCCCATCGAAAGTCCATGCAGACTGTCGACCGTTTCGCATGAAGCATGCATGTAAAA
TGCAGATTCTTCTGTTTGGCTTCCAAAAGTTAGCTCCAACTTCAACAATGGAAATATACG
ATGAGAAAAGACTATTGGGACCCTATGTTTTCATGGATGGTGTTTTGATAGGCCAACATT
TGTGCCTGACGAACAGCTATTTTTTTCTAGTTTTGTACCGTAAATAAAATACAATACTCC
GCACAATTGTATTGAGAG
>comp31952_c0_seq1 len=429 path=[76908136:0-428]
AGATGATGCTTTCATTTCATGAGATGGTTACCTACTGATGAAGAGGCCTTCTGTTTCCTC
ACATTGTTAATCGAAGTGCCGAAGGCCAAGTCAAATCCAAATACTGTACTAAACTGCATT
ACTTGTGTCATACGGAGTATAACTCGTACATAAGTCATTTGTACCATATGAACAAAGCCT
CTTAGTTTTTGCATGATTGCTTCAGAACATTGCATGAACTGAGGAATACCATGGTGATCA
GCTTCAGTTGCTCGGCAAGTAGCACATGGAGCTTGACCTTGCTGTTCATCCTGGTCATGA
TGACACGAGTCCATACCCAGTCTACTTCGGGTAATCCAAGCTTCCCTTATCGATCCTTGA
TCTCTTCAATCCCTGCTCCATCGTGCTCATCACAGTGATAGTTCCTCTGGTACTGGTATC
CCTCCTAGT
>comp32063_c0_seq1 len=277 path=[76979594:0-276]
AGGGATTGCTGCATCACCGACGAGAGGATGAACAAGTTGATAACCAAGGAAGGTTTCTTC
TCTACTAAATGATACCATTAACATATCAAGATTCAAATGATCAGTTTCATCAAGCATCAG
CAACGACCATAATAGCATCTAACAGAGCAGACAACCAACATCCAGTTAGGCAAAGTACAC
CAAAGCAGGAATTACCAGCTTTCGACAAATGAAAACTTTGTTGCACCGTTAGTCCGTTAC
ACAGTTCGCCAATTAATATGTATATACAGAAACGGCA
>comp32163_c0_seq1 len=284 path=[77045870:0-283]
GAGACATTTGGTGTTGCCTAGTACTAGGTGACTGGTACCGATTCATAGGTTCGCCATTCT
CTTATCGAGAGCCCGAGGTAGACTATCTTCCAGATGATGCCATACGTTCACTCAATCGCG
CGGCATGCACGGTGGGGCTACGAACTTGCTATCCATAGGCTCTAGATGTGGTAGAAATAT
GCTGCAGGGGTTCTGTCGAATTTGCTCGGCAACCGTGGCCGTGTATGCTTTCATATCCCG
GCGGTGTCGTATCTACCTTCTCGCCTATGAGGCTGCTGGAGCTA
>comp32219_c0_seq1 len=351 path=[77081457:0-350]
ATGACAAAATGGCACCGATGTAATCTTTGCTTTATCGTCCTTCCATATTCCAAGTGTGCA
GTAGAGTTAAACTTAATACTGGAAGTCTTGGGCTATCATGACATAGGACACACCCAACAA
GGGACCTTGAACATATAAAACCCAACTGTGGAGATGTAGTTAGGCAAAGCCCGCCATTTA
ATCCTGAGGATGCTACTACAGCAAGCAAATCCGATGTTGCACGGGTCAGCTGGATAACAA
GATCCATTTCTAATTTATCAACCTTCTCTTTCGACATAGAAACATAACAAATGGTATCAG
AAACCCGAACTAAACCCTCAAAAATGCAGACCATGATACATAAAGCGTACA
>comp32334_c0_seq1 len=254 path=[77155772:0-253]
GTGCCTAGTTGATACAGATACTATCTGGTGCTTATAAGGCTGCCAATGGAATTCAGAATA
CAACTCCACCTAAAAAACAGGGAAAAAAGAATCCAAAGACAACGGTGAAACATCACTCCA
GCCTCTGATTTGTCAGGTGACTCGATTTGATGCCTCGAGCAGTTTTCACCCTTCAAATAG
CTCTCCCAACATCTCCTGCAAAACTTGAGGACTGCTGCTTTCGCGGCCAACGTGTTTCTC
TAGCTCCGGATGCT
>comp32361_c0_seq1 len=248 path=[77171581:0-247]
GACCACCCCTGGACAAATTTGAGCTCGTGTTGAACCCTTCAAGTAACAACCTGACCGAGG
ATTTCGTCTCCTGGGCCTCCAGCATTGACACCGACAATGTATTGGAAGAAAGAATCGACC
CTTCTGGTATCGACCCGTTTGGAGCCTTCAGCACACGGTGCCATGAGTGTTGCTTTATAG
GACCAGGAGGTTAGCGACACATCCATGCCGTGCACACCCCTTATGTCTCGGGAGTCTGAT
ATTGGTAC
>comp32398_c0_seq1 len=206 path=[77192576:0-205]
AGTGCAAAGTATTGGAGGCACATCGAGGAACGGTACCCACATCCATCCAAGCATACGCAA
AAAAATCTCTCGCAAACTGGCCAACCTTGTACGAATCGGTGGTGTGCTTCCCACTGGCCA
GAGCTACCACATACCAACAACCACATAGATACATGTGACGAAAATATGACTTCATAATCA
TTGACACTTGTGTTTCAAAATGACAG
>comp32508_c0_seq1 len=320 path=[77259266:0-319]
AAATGTGAAGATAGAAATGGTTAAATTGTTCTTAAATTTGGAAAAATGATCTTGCTTTTA
AATTCGAAAAATGTTCAAAATTTTACCGTTTTCCAAACTTCGTTCATAAATTCAATTTTT
TTATTTAAAAAAATGTTCTTCAGATTTGAAAAATGTTCTTCAAATATGAAAAGAAAGGAA
AACGAACAAAAAAAGGAAAAAGAAGGAAATAAGCAGATAAAGAAAAGTAAAAAACATTTT
TTTTAGTAGAAAGATAAATTCAATGGCCGTCGAAGTTTCCTACAATTCTTAATCCATACA
GTGTCCCAAAGAATGTCCCA
>comp32556_c0_seq1 len=278 path=[77294265:0-277]
GAGTAAACCACGGAATGATTGTACACTTTGTTTTGCATCTTCGGATCAAAATGTTACTTT
CAGGTTCCCAAAACAGGTTTGTCATAATGATTCTATGTTGAATCTCCTTTATGAAGCTTG
TATGAGGAATCTAGAACCTGGAGCTGGTGTACCTTGCAAATATCTGTGGCATGCTGAAAT
TCCTCTTCAGATCAGGATTTTTTCCCCTTCGGTTGATGTTCAAAGCAAGCTAGTATCTGA
ACCTACCATACCTGGTCTGGTTGCAGAGAGACATGTTT
>comp32631_c0_seq1 len=275 path=[77341056:0-274]
ACATATACTCTCTGTATGTCTGTGCTGGGCATCTTCCCTTATTGTCCTGTCCTTTTTCCA
GGTTTCACGGCGGTCTTCTTGGGCTGCCTCGGCTGCTTCGCCCGGCGCTGCGGCTTCGGG
TTGGTGTTGCTCCCGGCGTCCTGCGGTGGCTCCTGCTCCTGCGCCTTGGGGTTCTGCGCT
CTGGTCCGCTTCATGCCGCCGCCCGGCCGGAGTCCGGTGAGCCCTCCTCTGCTTGCTCTG
CTCTGCTTGGCGAAGGGGAGAGTGAGAGTGCTGGA
>comp32723_c0_seq1 len=203 path=[77398261:0-202]
GGACTGATCTTGATGAGACTTAACGAAGTCATGTCTTAACTCATATGCCATTTGATTTTC
ATGAATATTTGTGTAATTTTTTTTGTTCGATTACTTAAATTTGTGAGAGTTAGATGAGAC
TTTGTTAAATCTCATCTAGACAAGAATTAGCAAATCCGTTGTTGATTAATAATAGTATCT
TTTGGATTGCAAAAAAAAAAAAA
>comp32738_c0_seq1 len=210 path=[77407417:0-209]
AGGACTCTCCCTCGACAGCCAATAGCTGTGGGCGAAAGCACACTCGTCATTCTCAGACCT
GCGGTGAGGTACGTGCGAACAAGTTCCCATTCTCTATGTTTCATGGCCTATCAATGAAAG
TCGGTATCAGGCTGGCTCGCTTGGCGGGTCGTCTCCTTATATACCTAAATCCTCGTTTCA
CTCATCTGTAAAGGTCTACCCTTCGAAAGG
>comp32862_c0_seq1 len=250 path=[77482654:0-249]
GGGGAGCAGGCAGAGGAGCTGTGACTGCTGCTTGCTGATGCGTGTGGTGTGGTGCTGCTG
GAGGAGAAGCGGATGCTGAGGAGGCTGCAGCTGCTGATTCTGCTGGTTAGGTCGCTGCTG
CTGCTGATTCTGATCTGAAGGTGTTACTGCTGCTGTCGCCGGAGGCTGTTGTGGCTAGAG
AACAGTGTGCTGTGCTGCTGCTGCTGTAGGTGGACGAGGTGCTGTGTGTTGGGAGCTGCT
GCTCAGCGGT
>comp32865_c0_seq1 len=269 path=[77483579:0-268]
ATCAAGAAGTGAAAGAAGAGAGAGGAACAATGAGCAACAGGTGTCCAACATAGTTACTCT
TGTATAATATAACACATTCAGAATAAATCATACAATGTCACTACAAGTCTACAATTACCA
AAAGGATGATTGACATCCTTATGCCGCAGACTGAGAACACGTTTTCTTCTGCAGTTTATC
ACTCAGTGGATTAGCACTTTTCTTGATGAAGTACCAGCGGTGCAACAAAATGTGAAGGGC
AGCATACCCTGTAACTTGATAGAGCAATG
>comp32978_c0_seq1 len=212 path=[77549169:0-211]
GGGCCAAGGTTCCTTCCAAGGCCCCTTCCTTCCTTAATTGGGGGGCCAAGGTTCCGGGGT
TGGAATTGGTTAAGGCCTTGGGTCCCCTTTCCGGTTCCCTTTCCCCGTTCCCTTTCCCTT
TCCCAATCCATTCCGAAATCGACCGTACCTAGCGTCCAGGATCGACTCACCACCAGCACC
ACGGCCACCACCGCCCAGGATGCCGATTGCGA
>comp33009_c0_seq1 len=240 path=[77565979:0-131 77566168:132-185 77566168:186-239]
ATCACTTTTACATCCGAGCTCAACGTGGCACCATAGCTGATGCAACTTTTTGAACCTTCA
AGGTGGCTCGTCAAAGGCGTAACTATTGTTGTTTAACTAACCAGGCCAAGGCAACAACCC
AAAACACAATTGAACTTCAAATCTGGTAACCCAACATGACTTAGACGTCGAAGGAGAAAA
CCATCAAACTTCAAATCTGGTAACCCAACATGACTTAGACGTCGAAGGAGAAAACCATCA
>comp33016_c0_seq1 len=380 path=[77569531:0-379]
AGGGGTGGTGGACGGTATAGGGTTTGGCGCCTACCTGAATGCAAGGCTTACCTCCAACGG
CTTAGATGTGCCTAGAAGGTACGCCCTTCAGTCAAGACCGGCCCGGCGTTAGTTAAAGCA
GGCTTGTCACACATCACGTAGTTCCTGCTGCGTTTTAAGTCATTAGCTCCCAGTAACCCA
TCAACCATTACCGTATAGACTTATCCGAGTGTGATCAAATAACGCTGAGCCTTATGATCC
TCGTCGACCCAACAACCGCCGGATATACGTTGGGATATAAACGAAACACGTACCGCGCGA
GTGACACGCGTTGACGTTACATGGTAAACTCGTAGCCAACCTTAACATTCCCTGCACTAT
GTTAGTGCGTACAACATTAA
>comp33021_c0_seq1 len=271 path=[77573494:0-270]
TTGGATGGAGGGAGTATATTAGAAGTTTGGAATATCAGCGCTATTTCTAAGAATGTATAG
GGTAGTATTGTTGAAGATTGTGCACAGTTCAAATAAGCCTTTTGCATGGTCCAGGTTGAT
ATGAAAATTTGAGTTCCTTGGTTCTTCAACTGAGCCCTGAACCTATTAACCAGAACCATG
TGCCACTAATTTGTTCAAGCAAATAAACAAATGCATACGACCAGTTCAACCAAATGCAAC
AAAACAAAGTTTTACCTGATAGAACTCGTAA
>comp33305_c0_seq1 len=391 path=[77739408:0-390]
GACTGACGCATGCATGGAGATGGATGAAATTTAAGCAAAGCCGTAGCCAGTTGTAGGTTG
TTGCAGAATCCCAAGGATTTTGCTCACTAGCGGACGCACCCTGCAGTTGTCCCATCAAAT
AAGATACCATTTCTTCAAGGAGTAGCCAACAGTGCCGATACTATGCACTGTGAACCCATT
TTTTACCAACGGGTCTGTCTACATAAAGCAAAGATGTCTTGTCAGTCAGTTCGATATGGG
TGCTCGTGACGTGCAGAAGCTCAAGTGGCATCTCAAGTTGCCCCTGCCGTATTCCTGTCA
GGGACATGGACGACTTTGAAGCAGAGTCTTAGCCAGTTCGAGGTTGTAGTGCGCAGAGGC
CCAAGGATTTGGTATTCACACATCGTTAGCA
>comp33388_c0_seq1 len=266 path=[77789779:0-265]
AGAATTTTATCAATCAAGCTTCCCCCCCCGAGGAGCGGACTTTTGTAAGGACCGCCGCTT
TTTTTCGCTTCGGGTTCTTGCGGGCTTATTAGCTTTTTTTTTCAGTTCTTCGACGGGCTT
TAGCACACATTCTTGGTTTTGACTTAGGCGCATTAGTTCGCCATTTCACAGATTTTGCTT
TCGGCAATTCAGTACTTTGGTTAGGCGTTTAGACCCCCCCGTTTGACTCGTTGGCTGAAC
GCCGATCACCGACTGCCCCCCATAGA
>comp33426_c0_seq1 len=250 path=[77810806:0-249]
GGTAGGTATATTTCTTTATGACTATCGCTTAGAAGCTTTTCCTGGAGCAGGGTATTTGCC
ACTTCGCTGTACAAGTACAGCTTGCTATCAGATCTCATTAATAGTCTAGCGGATTTGCCT
ACTAAACCTAACTACATCCTTCCACTTGGACAACCATCGCCAAGCTGGCATAACCTTCTC
CGTCCCTCCATCGCATCATAAACAAGTATCGGAATATTAACCGATTTCCCATCGACTACG
CCTTTCGGCC
>comp33431_c0_seq1 len=243 path=[77813576:0-242]
GATGGCGCACGAGTTGATCTGCAGAGACGACGAACATGGTTCAGTTGGCGAGCCATGTTT
GTGGCCCATCATCGAACAAATTGACCTCCCACCGGACTCACGACACTCCAGGAGCTCGTC
ATCCGCAGACTACCATTCCGATCTGGAATCTGAGGTGTTCGAGGAGGGGCGTTGACAACA
ATCGTTAAAGGCGACCTCTGGAAGGTGGTTCTCTTAAGGCCATGTACAATGGTTGATAGC
TAG
>comp33556_c0_seq1 len=298 path=[77888482:0-297]
TGTTTATCCCTGCCTCGCTTCCTGGGTGGATGAGCTCAGGAAGTTGCGGGTCGCCGAACT
CCGCCGCGAGGTCGAGCGATACGATCTCTCGATCGGGTCGTTGCAATCAAAGGTGAAACG
GCTAAAGGAGGAGCGGGAGAGGAGCCTCTCCGGCGAGACCACGCCGGCGTTCAAGGATGA
ACGGGAGACAGGGAACGAGTCGCCGGAGGAGGCCGGCGGTGAGAACGGCCTCTCCGGCGA
GGTGTCTGCCCGGTCATGCAAGGAGTCAAACTCGATCTATTCTGAACTCTTAAAAAAA
>comp33715_c0_seq1 len=428 path=[77988864:0-427]
GTGAACATACATAACTTTAGGCAAGTAATGTAATATCTTTAAATCTCACCCGTAAGTATT
ACTGATCGACGTTGTATATTATTTTACCTTATGTGGAAGAATGTGACATATTATTGGTCT
TATGCTTTAATGACATAATAGCTAGATTTACCTCGGTTAACAATATCTGGCATTCCAATC
ATCTTGACGCACCGCCATAGCTAGGAAATGCCTCGTGGAACGAAAGGTCGAGAGAGCAAG
GATATAATGATGACATATACTGTGTAATACATATGTTTAGGGACTTGTGATTCATTGAAT
ATTTATATCAGTAAAATAGCATTTTAAAATAAGAAATACAATGAAGAGTGAGTAGAGATT
TGTTGCACCATATACTCCTACTCTGTACACATGACTCATGTATATTTGGTAATGCATGAT
ACCTCACT
>comp33934_c0_seq1 len=250 path=[78122167:0-249]
GGATGGATCAGCTGCTAGCTACCTGGTTCTCAACCTGGCGACGTTGGAGAACAGATCGAT
CCCTGCAGCAATTAACGGTAACGGATTACAAGTGAGCACCGCGAGGACGATGCCCGCCAG
GGCCTTGATGATGTCGCATATGTTGTCCAAGTTCCTCCCGACATTCCCGTTGACGTTACG
GCCCACCCTGCTAGGAGTATTACCGTGGACGTGAGAGTGAGACTCGGTACTGCTCGAGCT
CGGCTGAAGA
>comp34006_c0_seq1 len=267 path=[78167370:0-266]
GTTCCATAGTTCTGTGAACATCACATCTGCAATATTCAATTGAGCAGACTCCACAGACAT
AGCCTCCTTACATAGTAACAACATCTCAGCCAAGACGCCATGGACCTCATCGAAGTTACC
ACTCCGAGGGAAGAGGGTGTTCCGAAAGATGCGGTGCAGTAATGTCACGGTGCTTGGGAA
GCACCCCCTTCCTCAGATATAGTTGCTGCAGTCTGTCCTTTGCAAGGCCCTTATCAGCGG
GGACTGGAGCGTGAGGACGCAGCCCAA
>comp34013_c0_seq1 len=465 path=[78171782:0-464]
GATTACCAACACCAATTGGTATAGCACTAGAGAAATTATTGTCGTTGAGAAATAAATTGT
GCATTCTTGTCAGCGTACCAATTTGTGATGGGATTGGGCCAAACAGGCTATTCCCAGTCA
AGCTAAGTGCCTCGAGATTCTCCAATAGTATAATGGATTCAGGTATTATGCCTCTTAATT
GGTTGAAATCAAGGTTTATTCGAGTGAGATAACTTAGATTTGATATTGATGCTGGAAAAT
CGCCAGTTAAATGGTTACTGCTTGCATCAAAGATTGTCAAGTATCTAGATAGATTTCCAA
CATGATGAGGAATGATCCCGGTGAAAGAACAGTCATCTATGTTCAATTTTGGAGTTGTCT
GCAGCTGGATAAGTGGCCAGGAAATCAAGTGTTCCCTCAAGAGGGTTGTTTCCAATATCA
AGAATCTCAAGGGCTCTGAGGCCGCGGCAAAGCTCGCTGCAACCT
>comp34294_c0_seq1 len=214 path=[78344680:0-213]
AACCCAAATGACTTTTAGTTTTAGCGTCAACACTAGCTCACGGCAGCCACTTCGCCAAAA
AGGATATTCAGAGAAATACTAGAACACAACCATGAGACAATCCGAGCTTGTTGATCATAA
TTTTCTATGCATCAAGAAAGAAGCTAGCGGCCTCATAGTGGATCCAGTTAAAATACATAC
TGCAGTTCCGGTGGATACAGATAGCTAGGTCAAT
>comp34412_c0_seq1 len=524 path=[78411779:0-523]
GAGCTCGAGAGTAGAAGCGGACTTTCGAGAAGGAGCAGTATTTTCTGTCACATGTCACTA
TTGCACGAGCCAAGGATGAGCTGCAGCCAGTCTTTACCAGTACAGAAGCTATGGCGATGG
TACTAGAGACCTTCATATCCAACTTCCTTGATGTACTCGGTCAGATAGCGGCGAAAGAAG
AGTTCACTTTGGGCACTCATCTCTATGACGAGTTGAGGGCGATGTTGCTTGAGCTCAACA
ACCTTGCCACTGGCATTGACCTGGGGAGGCTGATGACAATGTCAAGGCTGCCCTTAGTAA
CGTAAAGGATGCCCTGTACCTCGGCGCTGACATAGACTACTTTCAGCTCAAGCAACACGG
CGCCTCCATGGGCACCGGTTGCTTCATTCCGCACTGTCTGCTAGTGCCAAGGAGTATTGA
TTTCAGATCCAGCCGCAGAATCGCCCAGCTCAATTTTAAACTGAAGAATAGTATTGTGGG
GCTTACCAGCAGCCTCAACCGAAGGGTGCTACTGCTACACCATG
>comp34614_c0_seq1 len=246 path=[78536538:0-245]
TCCACAATCTGTGGGCAGCGCGCTTGCTTCTCCACATCTCGTCAGACCGAACTGGTTCAG
GTTTGAGGGCTCGAGCTTCAGAACTCGCTGTTGTGCCTCTCCTGCAATATATTTCGTCGC
TGGTTCGGTTTGCCACTCGATCGATCCATCAATCGATCGGGCTCTAATATCGGTATGTCC
TCATGCTGACTTCCATGCAGGTCATTACGTGAATTATTCACGATGACTACCTTAAGTCAA
GCCATG
>comp34651_c0_seq1 len=469 path=[78559147:0-468]
GGTCGCAAACTTTAGTTCTTCCTGGTGTGCGCCATGCCGATCCATGTCACCTGTTTATGC
TGAAATGTCGCAGACATACCCCAACTCATGTTCTTGACAGTGGATGTTAATGAGTTAACG
GACTTCAGGTCATCGTGGGACATCCAAACGACCCCGACATTCCTCTTCCTCAAGAGCGGG
CAGCAGATGGACAAACTCGTTGGGAACAAAAAAGATGAACTTGGGAAGAAACTGGCCGCA
CTTGGTGATGGCGTCTGAAGCAAGTTTCAGGTGTGGTGAGTGAGACTCCAAACGTTCTGT
CAAATATCATTAGCCTGTCCTGGAAAAAAATTCATTAGCTAGTGTATAATTATGTGTATT
TGTGTTTGTGTTTGTGTTTGTGCGCTTGGTCCCACTATCTATGTACCTAGTACCTACACG
ATATATGTTTTGGAACAGCCAGATCTTTCGACAAACTCATGTCATGGAC
>comp34652_c0_seq1 len=341 path=[78559469:0-340]
ATGCTCGTGTAGGTACTTGGCAATCCTATAGGGGAAGTTAGAGCTGTTTTTGGCATGCAC
GAGAGGATCCAATGGCGACATCCTGGCGCTCAATGGTAGGCTTAGTCTATGGCTTTGGAA
TCTTCCGTTGGACCCGCTCCCATGTGGTGGTGATGGTGTTGTTTGGCATCCGCTACAAAA
CAACCAAGGTTAGCTCCCCTCCTTCCTCTGCTCCTGGCCCCAGGTTGATTTGTAAGTTTG
TGGCCACAGAGCCACGGCTATGGTGGTCATTCTGGGTTCATCCACATCGTGACATGCCTA
ACCTCCTTCTACCATTACCGCAACATCCAAGTTTCATGATG
>comp34868_c0_seq1 len=266 path=[78692271:0-265]
TGGTCGGAGCATGCAACGGCGGCCAGGCTCCCGCTGTTCGTCCTCCTCCTGTCACAATGG
TGGCCAGAGCTACTGTTGCCACTGCTTCCTTGCTTCTCCTACTCCTGTACGATGTTGCTG
CTGCTGTGCCTCACCAAGCGGGAGGAGACAAGGAGACAGATTAAGGGGATATGAGGGAAA
AGGAGAAGGAGTTGCTGCTGCTCCTAATGGACGATGCTGCTCCTAATGGACGTTGTTGCT
GCTGCTGCTCCTAATGGACATTTTTG
>comp35000_c0_seq1 len=253 path=[78769437:0-252]
AGGTCAAGGAGATAGACTATGGATTGCATGCCGAGGACTTGGTGAAAGCTCTCAAGTTTT
TCACTGACGACTCCAACCCTGAGGATATTACTGGAGCAAATGGCTCTCACCTCCTTGAAT
ATCATATTATTCTCTCTCGAGTTTTCAGTTGTGCAGTGTCTTCTCCAAGGATGCAGAAAT
ACCCAGAAGTACTTACTTGATACTTGATCATTGTCAAAATCTGGCTCGTCGGAATGGAAG
ACCAACTTGATAG
>comp35007_c0_seq1 len=329 path=[78773307:0-328]
GGTCTCTCTATTTTGGACTTGAAATTTTTGCATAGTGCATAGTCTGTAAATTATAATGAC
AAGTAGTGAGACCATGCATCAAAACTTCAAGTCCAATATAGAGCATGTATGTGAGGCGCC
GAAATGATATACTCTATTTTTGACTTGAAATTTTGCATGCATATAAAACATAACATCACC
TGCAACGTGTGAGTTCCTGAGAAACCTGAAATGGGATGTCTAATTAACTTGCATAAGTTT
CAACCTTTAGGCTCTTTTGCACCTCAAATAAACCTTTGGTGTAATACTATTCTTTTCTTT
AAAAAAAGGATAACTTCCGGCCTGTACAT
>comp35122_c0_seq1 len=225 path=[78841767:0-224]
ACTTCGGAGAGCTAGGTGATAGTTGGCGAGCGGCTAGGCGGAAGCCTACTTCTCTATTCA
TGTCAGCAATGGATAAAGTCCGGGACGAGAAGGCCAAGGAGTACAGCGGCGGTTGCGTCA
TTCCCGAATACCTTAAATGTCCATTGTCTGGTGAGATCATGAAAGATCCAGTGACAATTG
CTACAGGGAAGACCTTCGAGGGGTTTCCTGGATTATGTAATGCTG
>comp35201_c0_seq1 len=380 path=[78892718:0-379]
GGGTGTTGTCAAACTTCTAATCTACGAATATGGATAATATATTTACAAACGGAAATACCA
TCCTTAGAATTTTCATGGAATTTATAATAACTATTTTGATAGAAACGTGACAGTAATACT
TGCACCTTCGAGGCTTTGGCACGATGCAAGATCCAACACATCATTTATTATTGAGCAGAG
GGAATAGATATATGTGAATATATATAATTTTAAGGTGTTAGTTCAACGTGACATGACTCA
TAATTTTATGTGCATGCTAGATTCCTCAAGGTGAATTTTAACACTATTGCATTATTTCAT
ACCATGCATGCACATATGCAAAAATATCCACACACGAAAATTGTGTTCTCAAGAAAAACA
AACTTACGCGACAATTCGGT
>comp35246_c0_seq1 len=316 path=[78918396:0-315]
ATGTCAAGAACCCAAAACTTTAGGGGTAAAATATGAAATTTACTCTTTTGTTAATGACTC
ATTTTACATGAGACTAAATGTAATAATTACCACAACTGTTTACTCATGAAATATTCATTC
AGGTTTTACTGGGCACAAACATCATGATACCTATGAGTTTCTCTTGCCAGTTTTATTCAG
TTGGCGACATAAGTTTCCAATTTTAGGTCATTTACTGGTTTAATAAGCTACTTCATGAAC
GTTAAACATCATCTGCTTATCTTCCATGCTGACTTGCGGCATTTACCAACTGTTAGCATC
TTAGTTGAGTCTCTGT
>comp35248_c0_seq1 len=237 path=[78919449:0-236]
TTCTTTTCGCCTTTCCCTCACGGTTACTGGTTCACTATCGGTCAGTAAGGAGTATTTAGC
CTTGGAGGATGGTCCCCCCATCTTCAGACAGAATTTCTCGTGTTCCGCCCTACTTAATAT
GCTTCTTATAACCTTTCGAGTACGGGATTATCACCCTCTACGATTGACCTTTCCAAGTCA
TTCCTCTAAATTATAATCAGTCGGCTCCTCCCCGTTCGCTCGCCGCTACTAGGGGAA
>comp35264_c0_seq1 len=260 path=[78928229:0-259]
ATTCTTTGAGAAAGAGCTTGAAGTGTGTATAATGGGAATTTCTAGTGAAACAGATCAAGA
AGGGACTAGAAGTTACACAACTTTGATTACCCTTTTGCAACTGATATTGCCTCCTCTCTT
AGTGCTGCTTCAATCTATGCAATCTCTCTGGACGGAAGCAGTCGCTTCTAATATACCAGA
TGTACTCGAAGATGCTAAATATATGGTGTTCTCAGAAGAGACAGGGGAGACTGTAAGAAG
TGCTAAACACAGATGAGGAA
>comp35408_c0_seq1 len=252 path=[79012933:0-251]
GGCGTACAGATGCGGTGCGTCGGGACCGGCTTCGTGGTGGACAACGTCCAACCAGTGGAC
GATGACGAGGAGGTGCATGTGCAGTGCAGATGCACGTGCATGGCGCTGGCGAGGAGGTGG
TCGATGACGGGCAGGGGGAAAGATGATCTGCAGTGTAGAACCATTGGAGTTGTTTATGTG
AGAAGTCGAGCCCGTGGAGCCCCTGCATCCTTCCGCACGCACCGCATCTTCCTGCTCATC
CTCCTTCTCTTC
>comp35549_c0_seq1 len=291 path=[79096115:0-290]
AAGCACTGCAACTACAATAACCACACACCGACATCCAGCCGACACGCACAAGGATGATCT
CTAGAGAGCATGAAGGGAAGGCCGCAACCTCATCCCATCTCACCGGGAAGGAGGACATGG
AAAGCCCCACAGCTTGCCGACAAAGTTACCGCAGTTGCCACGTGCAAGAGACACTGCCGT
GCAGGATGTTGAGTCGTCGGAGACCGCCACAAAGGGCAGCATATTTGGGTGACCAGCCCC
ACGCAAGGAGCCGCCATCGCGGCACACGGGAGAGCCGCCACCGTTGCACGA
>comp35647_c0_seq1 len=415 path=[79158050:0-414]
GGGATTTCTTCCCTCTCCTTCCCAAAGGTTCCAGCTTCACAACCAGCTCAACACTAGCCA
CATACTGCCACCATACATAGCTCTTTCATTACAGGCCACTTTCTTGTCTTACAACATACT
ACTACAAGGGGAAAATGACAGGCATGTATGTATGTGTGTATGTATGGTTGTATGTATGTA
TGACCATGTAGTAAAGCTCATGCCTGTCTCCCCTGCTGAGATCCATCCCACCAACGAACC
CCGGCCCGGTTGCTTGCTTTTCCGGGTGCGGATCAGCCATGAGGCACGCACCATCACGAC
GACGATCGCGCGCTTGCTCGGTTGGGATTCCGGTGATGGCTGGATGCCAGCTGCGCGCTC
GCTCATCGCCGTCGAAGCCTGCGCCGCCATTAATCAGCGTTAACTCCAGTACCAC
>comp35734_c0_seq1 len=228 path=[79210978:0-227]
ACGAAATGGCGAACTATAGCATGACAGAGGATTTCCTCCCATCTTCCCTCACCTCTGGTC
TGCCTTACGGATTACGAATTACAAGCCGGCCAAATGGCCATTCCCCCCATTCTCTCTTCC
TATCTACACTGCGCTCCGCTTGACCGTCAGGCTTCATCATCCCAGCTCGTCAGGAGTTCA
TTCTTCTCGTCCCGTGTTGGTGGCCTGCTGCTGCCGGTCCAGTACAGA
>comp35962_c0_seq1 len=421 path=[79343837:0-420]
ATGGATACAAGTGCAACGACAAGGGAGTTTACACTTGAGTTCTTGGAACAAATTACCGAT
AATTTTTCTGAAGAGCGCGTCATTGGCCGTGGTGGGTATGGAGTAGTTTACAAGGGAATA
CTGGAAAATGGGGAAGAGATTGCTCTCAAAAAGCTTCGTCACATGCCGGGTCTTGACGAC
ACGCAATTTAGGAATGAATTTAATAACCTTATGAGGGCCCAACATCCAAATGTCACCCGG
TTGGTTGGCTACTGCTATCACCTAGGACATCAATGCATCAAGTACAAAGGTGAATATGTT
TTTGCCCATGTGGAAGAAAGAGTTCTCTGCTTCGAATACTTGCAGGGTGGAAGCCTTGAC
AAGCATATTTCTGATGAATCATGTGGACTCGATTGGCCCACACGATTCAAAATTATCAAG
G
>comp36024_c0_seq1 len=354 path=[79379354:0-353]
ACAGCCGGTGCTTGCGTTTTACAATCATTGATGCTACTACCGCCGCAACAAGAACGATTT
GATAAAAATTTGACCAATGACAGGGTTGAGTCATTGTGCAGGGCATGAATCAACTACGCA
AGGAGGGATGCATGTGCATGCTACGACATATAGATATGCAAGAAGGCCGAGGAGGAACAA
CTCAGACTGAAGGAGGAGGAGGAGCATTGAAGAAAACTGGGTGGTTCAATTTATGTTTTA
TGTATTTTTAGTTATGCGGAACTTATGTGTTTAGCTATTCTCAACCAGTGTGTTATCATA
TTCTGAACTTAATGTACGGGTCTGCCTTTATATGTGGTACCTTTTGGTTAGTAC
>comp36214_c0_seq1 len=309 path=[79492683:0-308]
GAACTTGAAGCCATGCGGATGTACTACTCAGTGATCGCTGGAACAATATTTGGTTTCTGG
ATATGGTTTGGCACATTGTTTTTCTGGAAGCCCTGGAGATGTGCTTTCTTGAGTTGCATA
GATGCCATGCAACAGAAAGTTATGAGGAAGATGAAGCATATTCGAGGTATAGAAAGCTGT
CCAAGTATTGAATGATACCACACCAAATGAAGATGAAGCAAGATGTAAGCGTCGTGATAA
TTATACCTATTTCTGTTCCCGTACGCTCTAGAATTACCAATGTTCCAGTGGACATATTTT
GTTTCAAGG
>comp36236_c0_seq1 len=201 path=[79504865:0-200]
TTTGTTTTTTATGGGCCATATTATTTATTTATAAACCAGGTTGAAATACAAACATAGACA
CACCAACACCTCAAGATCATAGCAGTTATAGATTATCGTTCACATAGAAGAGAAAGCTTC
CTACGCCGGCCAATGCGAGATCCTATCAAATCCCGCTGCGTAGAAATTGTCCATCTCATA
CTTATGAGCCACCACGGATTG
>comp36269_c0_seq1 len=399 path=[79523201:0-398]
TTTTGCTTCCTGCAAGCCTTTATATAAAGACTCCTCTGTCACTTCCAGAAGTTTTTTGTC
ATCATCGCTGATGTTTCCTACCGGATATGTCCATGCAGAGTCACCATGATAACCATTTAA
TTTAGCACCGATATCAATACTGATGATGTCACCGTCCTTCAGCACCCTGCTGCCAGGTAT
GCCGTGAACGAGTTCTTCATTAACTGATACGCAAATGCTCCCGCGAAACCCATTACTACC
CCTAAAAGATGGGATTGCACCCTGCTTCTTAATAAAACGTTCGGCAATTTGATCCAATTC
TTTTGTCGAGATTCCTGGTTTAATGTGCTTTTTTAACTCTTCATGAGTTAAAGCCACGAT
TCGCCCTGCTTCCCGCATGATACCAAGTTCACGTGGGGT
>comp36269_c1_seq1 len=202 path=[79522835:0-201]
AGCGTTCACCATAGGTTCAATAGCGAGAACCATGCCAGGTTTAAGCCGTGGTCCTTTGTT
GGGCGGACCGTAATGAGGAATTTGCGGGTCCTCATGCAAGTCTTGACCAACACCATGTCC
GACATACTCCCTAACAACTGAAAACTGCTCATTTTCGACATACGTTTGTATTGCGTGGGA
AATATTCGACAAACGTTCACCT
>comp36522_c0_seq1 len=307 path=[79664443:0-306]
CGGGCGTGAACGGGTACTCGGTCATACCCCCAAGAAGAAGCAGTTCGGGAACTCCATCCT
GGATCAGGCATGTACGATCCACACGAAGATGGATGAAGAAGGCAATGCCATATTCCCGAA
GCACACCACTCGGCAATGTCGCCTCCTGATCCAGGGGTTCGGCGAAGGGCAACCGAGTGA
AAAGGACAACGAACAGGATGAGGAGGACAAGGAGGATCCGTTCCCCAAGTCCATGCAACT
CTCATGATTTTTGCTGACTTTGAGAGCAAGAGTCGACTGAAGTTGGTGAACAGGGAGGTG
AACATGG
>comp36587_c0_seq1 len=207 path=[79701849:0-206]
GCTTTATTATTACAACCAATCCCGACCCAGCATGGTGATGGATGCAAAACTACCGCACCT
TTCCCTGGCTGTAATAATTATTAAGGCGACTGACTTGATCAAACCTTCAGCTCTTATTAT
TTTACCATAGTAATTTTTTTGGCCGAAAAAGAGTACCCTGCAGCCTCTGCATCATAAGAT
GCACAGAGCCATTTTACCGTAGTTACT
>comp36634_c0_seq1 len=307 path=[79728247:0-306]
GGGACTAAAGGCCCATTCTCCACTAGTGGGCATTTGCATCGATTGATGCACACAGTCATT
CTATTGTACAATTTTTAAGGTATTACAATAAATAGAAAAAAACACGACCACGAATAATAC
ATTTGTACATAAGACTCTCGTGTTCACTAAACCTATTGTTATGCTACCATAGAAACCTCT
TGAATAAAGCTCGTACGTCCATCTCAATGCTTGCATCCAAAGTCTCGAAACTTCGAGCCT
CCACATGCTGATGTAAGGAGTACGTACGGATTCGGTGCGTAGCTATGTAGATAACCTTGT
CATGTCA
>comp36657_c0_seq1 len=365 path=[79739927:0-364]
TTGAATGTTCCCCAAATTGCTCCTTATCACGGCCACTGTGCAGCATTATGTACAGGTTCT
TGTGCGGCGCCAATCCATCCCCCGTCGACTGAAGACAAATTTGTCCCCGTCCGGGTTGCT
CGACGGGTATGCGTTGTTGTACCCACCAACGGTGAGCTTTATGGCCTTAATCCCTGCTGC
GGGGCCGGATGCGTTGTATATGGCAAAGATCTCAAGTTGGTGGGAGTTCAAGGAGGTGCC
CATGCACACATAGAGCATGTCCTTGTCGAGGTTCTGGTTCCACACAGGGGCGAAGACACA
GTTTCGGCTCCTTTCCTCGTATATGATGCGTAGCCCTTGGCTGTCCGCCACAAACACTGC
TTTGA
>comp36835_c0_seq1 len=327 path=[79837737:0-326]
AGAACATGTGGATATATGCCACTAGAATATCATAGTGTTACTAAAATGACATGCCGGTGT
GCGTACAATCGTGATATGTACAGTGTTGGTCTAATAATCATGGAGATACTCACTGGGAAG
AGGTGGTTTGATGACATTGACATGGTAGTTGAAAGTTGGAGTAACAGGGTGGAGAAATCA
CAGAGCAATGTACAGCTGGGACAGGTACGTGAATGTGCTAGGATAGCAATAGTGTGCACC
GATGTCAACCCGGAGAACAGGCCGGATACACAACATATAATCAGTAGACTCGATCAAATA
AAAACAATGGATGGATATATCCGAACT
>comp37090_c0_seq1 len=214 path=[79987131:0-213]
TTTAACCTTAGTTTAATGCAGTATTTCAACAGAGCCGCATTGTTGTTTCAGATCATATCC
TCAATAAAGAATTTAGTTCAGTTGCCTGTCAAGAAGACTGCATCCTACTCTTGGAGCGAG
GAAAGCCCCGTATACACTCAAGGTCAACACATCAGCCAAGATTGGGTTAATCTGAAGCTG
TGTAGTCAGTGCATGGAATTTGTGTAGTGCGGTG
>comp37097_c0_seq1 len=298 path=[79991005:0-297]
ATGAAGCATCCTTGGGATAGTCACCAGCCTTTGCTTCCCTACTTCCTACTAAGCTACCTT
CCGAATAATCAGTGTCTACTTGAAATCGATGTATCTTTGAACTTTCCATCTCTGAATCCG
CATTCTGCAAGCATCATCCATTTAATTTGATTATGCAATTACTTTGTGACGAGTGGCCTA
GACATAATAAGAAAGAAATTCTGGGTTCTTACTTTTCTGTCAATACTTTTACCAGGAGCC
AGGAGCCATGCATTTCTTTAATAAATTACAAATGAATTTGACTTGTTTGTTGCCGTAA
>comp37161_c0_seq1 len=212 path=[80025625:0-211]
AGCGATGGTCTACGGCCGTACTTTAATTATTTTTTGATATTTTTCTCATTAATCAGAAAT
GGTGTAGTTTCTTTTTTTACAGAAGTACAAATGCTCTTGCACCATCAACCGGTTTGTTCC
ATGAGCCTCTACATTTTCTTCCGAGATATTAAGGTGGAGGGGGTCTCTTCTACGCATCAA
AAGGGGGTAGGAATGCAAAAGTCAATAAATGT
>comp37189_c0_seq1 len=350 path=[80041193:0-349]
AATACTTGAACGGGAATTGGATTTTGTCCTGGAATGCTGACATGAGTAACGACAATGGGT
GTGAAAAACACCCACGCCGAAAGACCAAGGTTTCCTGCGCAGCGTTAATCGACGCAGGGT
TAGTCGGTCCCTAAGGCGAGGCTGAAAAGCGTAGTCGATGGAAAACAGGTTAATATTCCT
GTACTTCTGGTTATTGCGATGGAGGGACGGAGAAGGCTAGGCCAGCTTGGCGTTGGTTGT
CCAAGTTTAAGGTGGTAGCTGAGATCTTAGGTAAATCCGGGATCTTAAGGCCGAGAGCTG
ATGACGAGTTACCCTTTGGGTGACGAAGTGGTTGATGCCATGCTTCCAAG
>comp37341_c0_seq1 len=206 path=[80129470:0-205]
TAGCTACTAAATTATTTCATGCATTGGTGAGATTGCTTCATTTAAATGATTTGCCTAAGT
TCACGCGCTTGACGTTGGTTCTTTCTTGGGTCAGCAAACCCATCTTCTCCTATTAATTGC
CTTGATATATCAGATTATTTGCCTATATGGCAAACTTAACACCTGTATAAGGTGAAACAT
CGGAAAGGGCATAATAATCCTACCGG
>comp37406_c0_seq1 len=218 path=[80161910:0-217]
AGAGAGCGATGATGACATGGGCTAAAGAGAAGTCCCGCTGAAGTGATCTATTCCTTGCAG
CAGCAGAGCTAACACCACCAGAACATCATCGGAAGTCCAACTTCTCCAAAATCGACACTT
TGAAGAAGCAAACGGTGCATAAGCGTCGTCATCGCCCGATCATAGATCATGGATTTTCAC
CCTGAAGAAAAATTTCGTACTCACAAAAAACAATGTCT
>comp37468_c0_seq1 len=209 path=[80196561:0-208]
TCGCTCGCCGCTACTAGGGGAATCTCTATTGATGTCTTTTCCTCGGGTTACTGAGATGTT
TCACTTCTCCCGGTTTGCCTCGTAAATAAATTTACGATACCTGTCTTATGACAAGTGGGT
TTCCCCATTCAGATATCGCCGGATCACAGGATATTGCCGCCTCCCCGACGCTTTTCGCAG
GCTGTCACGTCTTTCATCGCCTCTGACTG
>comp37505_c0_seq1 len=325 path=[80217869:0-324]
CCGATCACGTCTTCTCCGCTGAAACCCTAGCCACCCCATCCAGATCTCTGTCCTCCATGC
TACCCCTGATGCTGGAGATGCTGGAGATGGCCGACATGGGCGTGACGGCCAGGTCGTCCG
TCACCGTGTACGTCACGCCCCCCTGGACGTACCTCGTCGTCGCCACGTACTGGGACTGGG
TCGCCATCTCGTTCCTGCAGGCCAGGCACCGGGCGCCCCTCGCGTCCGACACTTACGCGC
GGCAACCTTGGTAGTTGAATTGGTTGGTGGTGCCGCACGTGAAGAAGGTCCTCGGTGCCG
GTGCCAATGTAGGCAAGGGAAGTCG
>comp37551_c0_seq1 len=417 path=[80242765:0-416]
CCACCATGTCTCTGGCCTGGTCTTTGTCTCCGAGAGGGATGACGGCCTTGAGACACTGTA
CATTGCCATATGCTTCAATGTCGATAGCAAGGTCAAGGTCAAGGTATTCGCCCTCGCCGA
CATCTTTGGAACCGCTGACTTCAGCGGCATGCGCCTGGAGGACAGTGGCTGCATCGGCGG
CGGCTATAGCGTGGGATCTCGCAGCGTCGACCACTGTCTCATCTACGTCTCCACCAAGGA
GCCCGTGCATGCACGTCGCGGCCCTTGGACCGTCGTGTACAAAACCAACCTTACAACAGG
CATGACAGAGCGCCTCACGCCACAGGGGGTGTTTGATTTGAGCCCAGCCGTGTCGCCCTC
GGGGAAGATGGTAGCAGTGGCGTCATTTCAAAGCAAGAGCTGGGACCGTTGACAATG
>comp37590_c0_seq1 len=571 path=[80262606:0-570]
GCTAGCTCGTGTCGAGGATGCACATGAAAGGCGTGAAAGGTTCAAGATTTCTCCACCGGA
AGCCAGCCAACATGACTATTCACAAGCCGCCTGTGAGAGTACTAGCCACCTCATGGCCCA
ACTTCCCATCCAACAACACGTCGACAAGATCATCAACCTGCTGGCCTTCGACCATGACGA
CAAGTTGATAGATAAAAAACTCATGGTGGTAACTATCTTTGGATCTGCAAGTGCTGACAA
GACAGTAGTTGCGAGGACCTTTTATCACCAGTATGGAGGGAAGTTTCAGTACCGCGCTTT
TATACGGGTGTCTCGAGATCCAGATATGAGGAGGCTTCTCACAGACATGCTCTCACAAAT
CAAGGCGCCACCAACCTATGCCGTTTCTGATATCCAAGGACTTATTGGCAGTATCACCAA
ACATTTCTGCATTGCTGTATCTTTTGGGCTGTCTCAGCGAGATCCGATCCGGTACCAAGG
TTGCTGCTGCGCATCTGCGAGATCCGGCGAGGGGTCGCCGTACTTGGCCCACAAATCCAC
GTCGAGAAGCCCGATGGCGCTGCGGGCGTCG
>comp37782_c0_seq1 len=701 path=[80366593:0-700]
GGTTGCATTGCAAGATAGCAAGATATGCTCTGGGCGCTCAGCCAAGCGGCCGGCGGGCTG
TTGCGCTTTCTCTTAGCAGCCGTCTTCGGGGCAGGTACACGCAGGACTCACAACTTCGTT
GGCGTCATTCCACGACGATTGATTCTATGCGTTGTGTGCAGCTGGTACAGTGGTGGGCGC
TTTGGGCGGCCTCCATTCGGGCTTCATCAACGAGGATGGCATGATGCAGGGGCGGTGATG
GGTGCCATCACGGGAGCTATTGTCTCGGTGGAGCTTGCTAAGTCTCTCCAGAGGATATGT
TTCTGCGATGACTACTCGGTGGAAGCGCGGATCAGGCGGATGCGGCTTGAGCTCCGGCAT
CTCACGGCCGCCAGCCTCCTGCGCGAATCGGTGTTCGCGAGCATAAGCAGCGCGTTAGAC
AGCCAGATAGACGCGCTGCAGCGCCAGTCTTACCAACGAGAGCACGGTGGCGACCTCCTC
GAGCCGAGTTACCCTGTGATGGCCGCGCGGAGGGCTACAGTCGAAAGCCTGCCCGTTACG
CAGGTCACAAAGGAAACAGTAGGACAGCAGACCACCTGCCCATCTGTCTTCATGAGTTCC
AAGCCGGTGAGAGCGGCAGGAGGCTACCTCTATGCTGCCACTTCTTCCATCTGGTCTGCA
TCGATAACTGGCTCATGTCGAAATCCGAGTGCCCCGTATGC
>comp37950_c0_seq1 len=391 path=[80458776:0-390]
AAAAAAAATTCCCCCTCTCTGCAATTCTTGTTACATGCAAAGGGCAAAAGCTTATGGCTC
TGTAGAAGCAGTCCATTCCACCCAGCTCTGCCGCAGCGACTGATCAATCAGATATAATGG
CTTCAAATCCCCCATCTCAAGCAGAGACGTTTGTCACCAGGAGCAAGGTCAAGCCTCGTC
TGATTCCTGCTGCTTCGAACCTGATGAATACCACTCGTGAGGTGGCTCCCAGCACCAAGC
TTACGCCTGAACCAACTCATGTTCCTGTGCTCCAACACATTGGCGTCGTCCAGTGTGGGA
TCCCCGCTGAAGAAATCTCAAACTCCAAGTTGATGGCTGATCAAGAGGGCGAGGCTTCTT
CCTCTACCACTTAACCATCTAAGGCTGGTAA
>comp37997_c0_seq1 len=246 path=[80482565:0-245]
ATGGTTCTCTCATTCCCAATCAGCATAAGGAGCGCCCGACTGGAGTTTTGGATCGGAGGT
GCCCAAGGCCCAGTTGCACGTTGCCATTTGCCAAGTTGTTCTAAAAAAGTAACGTGGTGT
GCAGTAAACAATCATAGGCAGGTGTGATATCGGGGTGATGTTCAGCTTCGACATTCAACA
CGAAAGTAAGAGGTAATAGCATCTCAGGTCCTATAACTTGTAATGGATGTGCTGAATTGG
TCCTAA
>comp38294_c0_seq1 len=489 path=[80645174:0-488]
GCGCATGACAAGAAAAAACAGGATATGGTTCAATTTACGACTGCCTATCGGGATATTTTA
AAGAATCATGATCTATACGCAACCGGAACCACAGGGTTGAAAATTCATGAGGCGACAGGT
CTTCAAATTGAACGTTTTCAATCCGGCCTTTAGGGGGAGACCAGCAAATCGGTGCACTGA
TCGCTGCCAATGCACTCGATCTTGTCATTTTTTTGCGCGACCCGCTGACCGCGCAGCCGC
ATGAACCGGATGTCTCGGCATTAATCCGTTTATGTGATGTGTATTCCATTCCGCTCGCCA
CAAATATGGGTACTGCGGAAATTCTTGTGCGCACACTTGATGAAGGTGTTTTCGAATTCC
GTGACCTTCTTCGGGGAGAAGAGCCGAATGTATAATGCTGACGTTCTTGCTTTTGGCGCC
CACAGTGATGATGTCGAGATCGGAATGGGCGGCACAATAGCGAAGTTTGTCAAACAGGAA
AAAAAGTAA
>comp38494_c0_seq1 len=225 path=[80750245:0-224]
GCTGCAATATTCGCGGACGGTGCTGTTGCATCCAGAAAACAGACCTGAATAGTTAAGAAC
TTCAGAGCCTGTGCATTGACAACAAGCCGCTCAAAATCTTGAAAATCCAAGAGCTCCAGT
TGTGAGAGGGTGTCTGTTTCCACCTCCAGTGCGACCATCCCATGGGCTCTCTTCATAGTT
AGATATAGCAATCTTGGGAACATAGTCCTATTGATACTGACTTGG
>comp38620_c0_seq1 len=226 path=[80814177:0-225]
GAAGTACAAAATACTAAATAGTATACTAGTGACAGGCCGACCTACGAACCAGATGTCGCG
TGTGCAAAGACGACACCGGGGATGAGAGATGCCCTTTTTTGATTCGATGTTGGGATACCA
ATACAGTCAAGATTGGTACCTATGACATGCCAGTTTTACCTAAGTTCAAGCCGCTCATCA
GCATAAAACCCTACGTCCTACTATCTTTTATTCATTGCATTAGTGT
>comp38630_c0_seq1 len=204 path=[80818399:0-203]
GGAATCACGTGTTCATGGACTTATCATAGATGTGTATGCACTGATTATGACTACACCTAT
AATCATGGATGGATGCCTGCTCTCATGTATGTGACTTTCTGCGTAATCTGAATTGAATGG
ATAAATGATACACTCGACCCTATGGTTTGACCATTCAACAAATCTGGATGTTTTCTGCCT
CTTTCACAAGTATACACATCAACT
>comp38718_c0_seq1 len=211 path=[80864743:0-210]
AACCAGATGAGCTGAATATTTTCGGCCGGCCATCGGCTGGCCGGAGGTGGTTCACCGTCG
GGTGCTAGTTTGCTCATCAATGGACGGATGACCTCGCGCATTTGAGCCCTACTTGATGAA
TTAGAATGTGTCATTGCTCTTTCCCCCTCTGTTTTTAGTTGCTCTGTTTTGTTTTCAGTT
ATAAGTATATATATATATATATATGTATCGA
>comp38722_c0_seq1 len=212 path=[80866327:0-211]
GTTAAATGTATTGGTGACTCTTTGTGATTCAGATCAGGTGTTGCTATACATAGCCCTTGT
TAGGATGTCATATTCATTGTTGCATTGAGTAATGGTAATGGTGCTCTTATACCATTAAAA
AAGTGTTGTCCTGGTGCTCCTAACATGGCAACTCATTAACTGGTCTCTTGAGGGCACTCA
AAAAGTGATTTGATTTCTTGTCAAGTGGATAT
>comp38753_c0_seq1 len=223 path=[80881669:0-222]
GGCCCTCACACCCAGCACAATGTTGTTGTTGTCAAAGCGTGCATAAAATGCATTGAGTTC
GTCTGGTAGAGTGTCATTGTTGGGCAGATCACGGTTGGGTCTTCCTTTGTATTCCGTAAT
AGACTGTATCCCCTACCACATTCGGCATGTGTAGTATGATTCCACCCTATTCCTATATTG
CCTTTTTCTTGTTTGATAACTCTGCGGCGGTCATAGCTGTTTC
>comp38810_c0_seq1 len=254 path=[80913582:0-253]
TCCACCGAGACTCTTCTCCACCGGCTTCACTGCTGAGCTTCCCTCACCCACGTCTCCACC
AAGCCTTTCTCCACAGCGACGTCGAGAGATCGGGACAGAAACGGATCCGGTGGCAGGCAG
AATCCAGCTGCGCGCGCCTCCTGCGTCCCCTTTCTCCAGCGCCTCCTGATTCCTCTGCTT
CGAGGTCAGCCCACGAGGGAAGAGCAGAGGGAGCGGTACAAACCGGCATGGCAACGAGCG
CGACGACGGGGCGG
>comp39098_c0_seq1 len=266 path=[81063890:0-265]
GGTTTGAAGCGGCTGGCGAAGTCCATTTCAGGGTTTTCCAATCCTAATTGAAAGCCATAT
CCAATAACTAGCAGTGTTGTGTCCATTTATATCACGCATCATAGTCATATTTATAGGATT
TTTTTTTCACATTTCTTGCCTGTCTAGAAATAATTATTTACCTGTTTTAGTTGGAAATCC
TTCCATGGTAGATCTGAGATGATATATATCCAGCCAGAAACATTTTAGGTGCTGCTTGGA
TTGTCTGCTTATCTGTGATACAGATG
>comp39102_c0_seq1 len=201 path=[81065271:0-200]
TGTTTGTCCATTTGCCTAAAGAAATTTCTGTGACATGTGCCTTAACTGCTGGAAATACTT
AAATACCCAAAATAAATGTCTTAAACTAGTATTCTTTCCACCCTAGACCCTGTTTGCTTC
AGAAGTCTCAGGACTTTTTTTTATGTCTCAACTAAAAAGTCCCTAGTCCTTATTCATTTG
TTTTCAGGGACTAAACAGGGA
>comp39151_c0_seq1 len=239 path=[81092536:0-238]
GTTCGCTCAGCTTTGGCTTCAGTCTGTTCCAAAACAAAGCAGCTCCAGGTGGTGTCCGGT
ATTAGCGGAGCAATTTTCACCCGAAGAGCTAGATTGTTGCATTGATCCTGGGTGTCGGAT
TCTTTGTTGCAGTTACTCGTGCTGCGATTGCGAGTTGGTCTCTTTGAGAAACAAGTCAGA
GCAAGCTTTATTGATATGATATGCAAAATTACAAGCACGACGGACACCACACCATGCAG
>comp39152_c0_seq1 len=233 path=[81092710:0-232]
GGGGTCGAACCAGGATCGACGTGTGTTGAAAGGCGCTGTTTTTGCCCGGGCTGAGTAACC
TGTAAAAGGCTCAAAACCACAAGTGCTAACGATAACGAAGCACTCGCGATTGCGGCGTAA
CTAAAGGCCTAACGGCCTAGGTTACCCCAAAAGAAACGCGGTTCGGGCTGCACCGGGCAA
CAGAAGCAGACACCGGCGGTCCGGGGAGTACCGAGCAACAGAAACTCCCCACC
>comp39173_c0_seq1 len=214 path=[81102703:0-213]
GAAGCCCTGGTTTCTTTGTTGAATGGGATCCCAATCCCAGACGGGCTCTGGAGGACGTTC
AAGGAGGTGAAGAGCAGCACACACAGGTTGTTTCATCCACACTGCAGAAACTCTGGACGG
ATGATGCAGCGGGGCTCCTTTCTGCACCCATCTGCAGCTTCCTCTCTTCCTCCCTCCTCA
AGCTAGAACTTAGTGGGCATGTTACTGAAGGGAT
>comp39268_c0_seq1 len=302 path=[81149503:0-301]
GACTGGAAAAGGTGATTCCTCACAAGATTAGATCTTTAACCCTTATTAAGACTGAACCAT
CACTCCAAGCACAAAGCAACATTCCTTAATTTCGTGCATATGCAAAGATCGGAAAAGAAG
GTCGGAAACAATGGACGGTATAGAATTGGCATATAGAAATATGAATCCGTGGATCTTTAT
CGAAATGGCTATATAGATCCAGCAGGCCGAAGATGTGCGAGTTCCTACAGGTCATCTATG
TAATCTACTGTGGAACACTAGCCTATTCGGCATTTCGACTTGGGCACCGGAGGGTGGGAA
GA
>comp39293_c0_seq1 len=386 path=[81163694:0-385]
TTTTTTTTTTTTTTTTGCTGGAGGTAAAATGCTCTTTCTGCCCTACATCACTATCGACTA
TAGCAACTTTAAATCCTAAGTTTAAAAGCTCATTTGCCAAAAAAGTAGCTAATGTTGTTT
TACCACTATCAACTCCTCCAAGTAATATAATTTTAAGAGGTTTTTGACTATCTTTAATAC
AACTCAGAGCTTCAAATCTATCCTCTGGAATCTCTGTAGTGTAATAAGCTTTACTTATCA
TGTTATCCACCAAATTAAGGTATAAATAATTAAAAACACAACGACTGTATAATCAACTGC
CTTAAAAGCGTTTAAAGATTTTTCAACATCTATTTTCCCACTACCAAGTTTATAATATCC
TATCTTCTCCAAAGTTATATTTAATG
>comp39358_c0_seq1 len=254 path=[81198792:0-253]
AGCCATTAGAAACGAAATGAGCAATGTCTTCAGGCTTGAAATCATGTGCAGCTATGTATA
CTTATTATATTATACAGCAATGAAAATTGTGCTCGCTCGTCTGATTACCGAACTGACTTT
CAGCTTAATGATAACATTTGCACAGATTTCATACGACCTCCAAAAAATAGAAACAAAACA
AGGGATGCTGACTATTAGCAGAAGCTAACCCACTTTTTTTTGGAAAGAAAGCCTTTACAG
AGTTGGTTTCAGTG
>comp39545_c0_seq1 len=341 path=[81302474:0-340]
GTAGTTACTGCGGTGATATTAAGCTAGTGAGTAACCTTATATCGAACTGTCTACCAAATT
GATGTATCTACATTAGCCGTACGATGAGACAATGAACCGTGTCTACGCTCGGGAGCATTA
CCCCTATCATGAGCCTACAAGCACCTGACTAGACCAGGAGACAACTTGAGCGAGACACTA
GCGAGAGGTGCCGATATAAGGTACATTGTTGCGGATGTCAACATCGCATTTTATCCCTGG
CGGATGCAACTAACACCAGTAATGTCGTTCTCCACGACCCCTACCCGAAAACTTACCTCG
TATGAGTACTTTCGCGACGACTCGGCTGTGTAGTTTCCAAG
>comp39563_c0_seq1 len=303 path=[81311501:0-302]
GGTGCCCAATGCTAGGCGTCGAAGACATGCCTATGACAAGGCACATTGGTCACAACAGGA
CAAAACAAAAATTTATACAAGCGATTTGGTGCTCCGGTTACCTTGATGAGCAACTGTCTA
CGTTGATCACGCACAGTGAACACCCCACGCCGGATGGCGATGTCGTACCAGTTCTCGTCG
AGCTGGCCGACGTTGATGACGCTGCTCTTGAGTGTCGAGATGAAGACGGCATCCGTGAAC
GCGTTGTGGTCTCCCTCGTCGACGGTAAAGACGACAGTCCCTCTTCCGGTTCATCCCGCA
TCG
>comp39597_c0_seq1 len=242 path=[81330589:0-241]
GGCGGAGGAGGTGGCTCTGCAGCTTGGAGTTCGGAGTGATCAGATATTCATCACCAACGA
GCTGGAGATGATGCAGGCTTTCCTCATGGCCGCCCATGAAGACGGAGACGACAGCATGGT
GGTCAAGGTCTGGGTGAAACAAGTCCGTGACGTGGCCTATGACGTCGAAGACACCCTCCA
GGAATTCGCCGTTCGCCTTGAGAAACAGTCCTGGTGGCGTATCCGTCGTGCGCTGCTCGA
TC
>comp39695_c0_seq1 len=230 path=[81381533:0-229]
AGAGGTTGCCGGTGTGCCACACCGGATGCCGTGCCAACTGCAAGGCGCTAACATGTTTCC
CCAGGACCGCAGAGCGACTTGGCTTTGGTTGTGGAGGCTGGATTTCCAGACGAGGAGCGC
CGCTGCTTGTCCTTCTAGCCAAGGAGGTGGCCCGGCGGTCGAGACAAGCTCGGGCGCGGC
AGCCATCATCATCATCAATACGGTGAGGCAGGCAAGCGTTTTCGCGGAAG
>comp39748_c0_seq1 len=271 path=[81413231:0-270]
GGTGGGCAGATCCGCCTAAGCAAGGTACCATTTAATCCCGGTCCCACGAAAGAGTTAACC
TATACGCTCAGATGGCGCCATGGTGCGTTCGGAGCCACTTTCTGCGAATTGTCCACCACT
GCCCTCTCGTGTGATGATCAACATACTATCTTCTGCGGAGACCACCACTCACGTGTGTAG
GTGAGCCATGTTGAATCCATCAGGCACCCGTCCCGGCGTATGAGCGTCTGGAGGCTCACC
AACAAAACTTACATAAGACCGGAACTCGAGA
>comp39748_c1_seq1 len=759 path=[81413843:0-758]
AGAGGCACGAGAGTGAGCTGTGAGTCCTGACTGAGCATGTCTCGAAAACTGTGATAGATT
AAGCCATGGACCAAGGACCAAGAGATCGACGGGCTTGGATATTGCCGCAAGGCTGAAGGT
AACACCTTCAGCTTCAAAATGCTTGAATACTCAGCCGTCCATCACTTCGACCGGGGTTAA
GCTAAGATCTGGTGGCGGTAGCCCGTCAAACGAATTGGCATCGGACAAGACAAATCAACC
AAAGAATCTACGGTTGCCATGCCATGGTCTGCGTAACGACACCCGAGGTCCTTTTTATGG
CGCCAGGCATCGACGCTGTAAAACCCTTCCGTTGTCCTGAGCAGGTTATAACGACATCAA
GCGACAGCGACAAAGAAGGCGGGAAAACTGTGGACTCCCGGCTATGTCAAATACGCTGAG
TCACCCAACAGAAACGTTATCCGCTTGGCAAACGAATACATGGAAAGTGGGGCCGGTCGG
ATCACCAAGATAAGTGGTGTCACGAATAGCCCTCGCTTGCTCTAATCATGGGATGGTACA
TCGTCATTGCTATTGGATGCAAGACGAATCCTGCAACAGCCCTCCGGACTCAGTAGGTCC
ATGGATTTAACTACAACAGGAAGCCGGTCAACTGTGGAAGACTACCAGTATTCGAGCTGG
ATAAAGAGGCTCGGCACCATGGTATAGATGTAATAGGAACCATGAAACTCCCATGTCGCA
AGCACTAACAGAGCTGTAACCTCCCTCCATTAGCGGTAA
>comp39755_c0_seq1 len=207 path=[81417498:0-206]
ACACAATGCACTAATAAAAACGACTTCCCATAACGGGCCTAGGTGCGAGCACCTAGGTGC
CCCAAACAATATGACAAATGTTTCGTAAGATCGGATGTAGTTACTCCCACTTTTATTTGG
TATGTTGTAGGTAGTATCTAGCATATCGAAAAATATGTACGCGTAGTATGTAGTATATTA
TCGGCAATGTTTGAAGTTGCATGTCTA
>comp39778_c0_seq1 len=208 path=[81430179:0-207]
AGCTCGTCTCCCTCCTTATTCCCAACATGGCATAGTCATAGACCAACAGCAATCACGGGT
CCTGCCAATCTCCTCTTCATCATACTAGCAGCTGCAGCACAATTGCTCTCCGAGGCGCAG
CGGCTTGCCGAGTATCCCACAGCCAACCTCTCCACAACGTGGACCAACAGCAAAGACTCC
CTCCACGAGTATACATTCAATGATGGTT
>comp39794_c0_seq1 len=521 path=[81438079:0-520]
TGGCAACATCAAGGTTCCGCTCTCCATGACCAAGGAAATCCTTCATCACCTTGTAATTGC
TAGTGATTCTGGGGCACTTTCTGATGGAGAGGATTGGCTGAGAAAAAAGCGCACAAACTC
CCAAGTGTTACAAGAAGAAGAATTTCATTTTCACTAGTTAATCTGCAGAACATGTTTAAT
TTTAATGACAACCTTCTCAGTTCATCTCAGGAGTGATTACACTTTGAACCTTCAGGCTTT
TTACAATCAGCACCATGAGTTGGCATTCCTGGGCGAGCCCTTTTTTAAGCAAAAAGTGGA
TGAGCCTTTTACTGAGTAAGTTTGGGCTACCATTAAGGAACAACATTTGGACAAGGCTCC
AGCGCCAGATGGATTTACTGGTTGTTTTTTATAAAATTTTGTTGGGGGGATTATGAAGAG
AGATGTGCTGCAGGCCCTCTCTGCAGTGCAGGAAGCCATGCCATATATGTAAATTCAGAT
TCCTCCTTACGCCACTTATCACTCTTTTGCCTAAGAAGTTG
>comp39886_c0_seq1 len=249 path=[81487447:0-248]
GCTGGGATGCGCCAGTCTACAAGATGACGGCAGCGAAAAAGATGGCACTAACAACATCGG
TCCATCCATGATTGGATCCTCTTCATCCTTATTCAACAACTTTATTAGTGGATTCGTTTC
ATCAAACATTGTTGTGTCCATTAATAATGCACTTGGTTCAGTTTCCTTATCTATCTATTT
CTCTTGATCTTATTCATCACGTATCTTCAAGGTTTGAATAGTAAATGAAGTAAATTATTT
TCCTTAGTT
>comp39939_c0_seq1 len=263 path=[81516203:0-262]
GGGGTCGACAAGGTTTCGACTTCGAACGTTGCGCCAGGGGAAGCGTGCCGGTGCAGGCTA
GAGACCACCGTTAAGCGTCGTAGCAACCAATAAACGCAGAGAAGAACTCTCAGCGTGACT
ACGCTCTCGCTGCCTAACTAGCGAAGCGTGTCTGTCAGCCTAGGTTTCGTTCCTGGTCTA
GGACCTGGCATCGATGAAGGAACTTGCCACTCGGCTGGGTCACCAGGGCCGAGTGGGACT
CTCACTGGTGACTGGGCCCATCG
>comp40136_c0_seq1 len=210 path=[81623464:0-209]
GAAGCGGGAAGAGCTCAAATTTGAAAGCTGGCGTCTTCGGCGTCCGCGTTGTAATCTCGA
GACGTGTTTTCCGTGCGGCTCTATGGACAAGTCCCTTGGAACAGGGCATCGTAGAGGGTG
AAAATCCCGTACTTGCCATGGAAGTACCGTGCTTTGTGATACACGCTCCAAGAGTCGAGT
AGTTTGGGATTGCTGCTCAAAGTGGGTGGT
>comp40208_c0_seq1 len=275 path=[81661294:0-274]
ACACTAGATAAAGGGCTGATGGAATAAGAATTGTATGATGCAAATGGAAAATAATTGAGA
AGTATAAACTCCCGCTTTTGAATCAGAAACAGAAAATTGTTAGTTTTCCCTGTACCATGT
AGGTTTTACAGTCAAAGCTGAAGAAGGTGTGACCGCGGTGAAAGGACTGAAAGATTTGCT
CGACACAAAGACATCTAGCCAGGATACATATAGAAATAATCTTCAGAGATCGACTTCTTT
TCTGCTTTTATTGAGATATATACTTGCTCATAGGT
>comp40424_c0_seq1 len=212 path=[81774223:0-211]
ACAAGAGGAGGCATGGATTTCCCAAACAGTGTAAATGACCGAACTTGTGATACGTTAACA
GTAATAGTTGGGTCATATGTTGCTCCACCACCAGCCATCGAGCTCAGAGATAATCGACGG
ACCTTATACTTGCAGCCATGCAGTCTTGCCATGCCTTCATAACTGTATGCCACACTTAAA
AAGTTATTTCTATCACACTTGCTTAGGATCAA
>comp40437_c0_seq1 len=217 path=[81780169:0-216]
GTCAGGAAGGTTTTCTAGAATTCATGATTGAATGGAATTTTGTGTGTTCCTAGAATTATT
TTGGAGTGGCTTTCCAGAATGTTATCATGACAAAGAAATTGAAGTATTGTTGTTATTATG
CACCAAAGGCCAAAATGTTTGTTTCTGATAATGGAAAACGGCAGCTAGGTGAAAGGAATG
GTCAGATGTTTGGCAACTACTCCCTCCGTCCCAAAAT
>comp40538_c0_seq1 len=221 path=[81833583:0-220]
GTCATGCACCCTTTTATTCTTGAAGATCTGCTTCTTAGTTTACTTTGAGCAACTAGATCG
AGAATCTTCTGAAAAGAAGGACATGCTGGATCGGGTGGGCAGAAAAAAGAAGGCATCACT
ACCGATGTCACCTGCAGAATTAGTCCAGGATTTGCTAAGACTTTTAGAAAGAGAGAGGTG
CTTGATTATTCTTGATGATGTATCATCTACTGCAGAATGGA
>comp40542_c0_seq1 len=236 path=[81835595:0-235]
ACATGTTCACTCAAGTAGTTATCACGTAAAACATGTGATGTGAGTGACGGAAACTTGATC
GGCATATTGCATGACTTGCATTACAATCTCCATTTTTTCGTAAGATGGAAGTCCCTAATT
AGGATGAGTTGATGATCTACGCAACAGATAAATTTGAGCGTGCTCTTTAGTTTACAGTTT
TGCATTCATTTAGCCATGTCAATGTTTCTTTGCCGATCCCATTTGGTAACAACTGA
>comp40665_c0_seq1 len=233 path=[81899963:0-232]
AATACTGTGATTAGTGACTAGTGACGAACCAAATCGACAGCGTTGATTACGCCTGCGGCT
CGGACAGGATAGGCATTTCTTTGCTGCTATGCATTATGCATCCGAATGATCATGTAGTGC
ACATTGTAGACTTGTGGTAGTGTCTAGTAGCATTTAGTGCTGGTGAAGTATAGTGATTAG
TGACCAGTGACGAACCAAATCGATGGTGTCGATTATGCCTGTGGCTCAGATTG
>comp40788_c0_seq1 len=436 path=[81963718:0-435]
GGCGAGTCAACCGTCGCTTGGGAGTTGGGGAGAAAGGATAGGGCCGGCGTATTTGTATTC
TATTTTTTCTCTTCAACGCGCGCTCACGGCCACGTCACATCGAGTTCCTAGACTGTAAAA
CGTCCATAATATATGTATGTGTAGCATTATTGTTTTGCACATGTCCAGAACTTTTGGAGA
GGTTGACATTTTTTTTCTTACCCTAAACCCTACACATTTCAGATTAGGCTTGCGGCCTAG
CCCACCAAGGTCCCAAGGCCGACGCCGGGCAGGCTCCTTGCTAAGTGAGCACTATGATTT
TTGCGCTGTAAATGGCCGACCTAGGCGCGCGGGAGGCCATGGCCTCGTCTTTTTCTTTAT
ATGGGGAGCTCCTACGCTACGCTCCTTGGGAACTCCTACCTGCCGCATTTTGCGACAGGG
AGGTGCTAGCGCACAC
>comp40879_c0_seq1 len=214 path=[82014134:0-213]
TAAAAATTCCAAACAGAAACATATCTTTGAGGATTTTTTTTTTCTTCACTTCATTCTGGT
TGGATAGCATGGTCAATTATGACCAAGGAAATTCATGAACTGCATATTTACGCTTTTCAC
TAAACATCTCTCGGAATGGCGGCAACCCTTTTATTCTGAAGAATAATTCAGAGAGCGTTG
AAGTTTTCATTACTTTTTTCAGTTCATGGTAAGA
>comp40896_c0_seq1 len=230 path=[82022465:0-229]
GTGCTTTTTCTTATGCGTGCTCCCTGCACGACCCATCGCTTTGCTTTGGGCTCCTCGTAG
ATCGACGGGCTACTCTGCCGTTGGTCTGGTTCAAGCCTTTACTCCTGTGGCTCTGCAAAA
AGAAAAGAAAAAAAAGAGAAAATATAAGTGCAGAAAAAGTACAATGGTTTTGTCGGGTAT
GCCTCTCCCTCGCTGCCTGGTGTTTTCCGACAGTATCTTTGTATATTGAT
>comp40928_c0_seq1 len=215 path=[82038569:0-214]
ACGCACGCACGCAAAATAAATGTGAGTTTAACATCTTGAAGTTCATGTAAATTGAGCATG
ATGATGTTGAAGGAGTATCTCCACAACAATCTGCAGCAGGGAACTAGTAGCTAAACAAAC
AAGGTACCAACACTTGGTTGTGAAAACCGACGGCAGCCTCCAATTCGAAATATATGACGA
CCTAGAATGGGTGTTGTCAAACTTTCTAATCTACG
>comp41067_c0_seq1 len=234 path=[82109351:0-233]
GAGGGCGGGAAAAACTGGATGCATATTATATTATATCGTTCCAAATAAAATAAAATAATA
AGAATAAAGAATGTGTGCTAAATCGCTAGATGCTGAATTTTCAGAATCTGACAAGCAGAA
GGAGATCAAAGAGTCAATTCCTTTGGTAATCCGCTAATCCTAACGGTAATATAGTTGTTA
AACAGGGTCCCATGGTTATTGATCATGAGGCTAGCGTTAAGCTTCATGCACTAA
>comp41135_c0_seq1 len=326 path=[82145526:0-325]
GATGATCCAATACAAAAGCAAAAAAGTAGCTGAATTTGCAGAGTGGATACTACAGATTGG
CGATGGGGAAAAACAACATCAGATGAAGGAGAGGATTGGATAAAAATACCAAAGGACCTA
CTGCTAGAGAGAGGAGAAAATCGTAAGGAACAAATCGTCAAAAGCATATACCCAAACTTA
CTGCAAAAATACCATGAGCGGGATTACCTAGAAGAAAGAGCAATATTATGTCCAAGAAAT
GATACCATCAAGGAGATAAACGACCACATAATGAGCCAAATACAAGGTGAAGATGTCACA
TACCTAAGCCTGGACACAGTGTGCAA
>comp41359_c0_seq1 len=239 path=[82261588:0-238]
GTTGGGGAAGCATTATAGTGATAATATAAACTTCTTTTATGGGCATCACTTTCGACACAA
CAGTGGTGACTTTTCTTTTCTTTTTTCCTGAAAGTGGTCCATTAGAATAACAACGGATAC
CATGCTGTCCGTCAGTAGTACTACTAACGGGGTTTCCCCTTCTCATTAGTGGTGACGGAT
TAGCAAAGTGTGTTTTCCTAGTAGCTAGTGTATACCCTCTCCTATGGTAGTCAATGACA
>comp41453_c0_seq1 len=267 path=[82310492:0-266]
ATAAGAAGAGGAGGAGAGGAGAAGAAGAGGAAAAATAGAAGAAGAGGAGAAGTAGAAGAG
AAAGAGGATGAGTAGAAGAGCGAGGAGAGGAAGAAGAGGAGGAGACGAAGAAGAGGAGGA
AGTTGAGGGAGTTAATTTTTTAGGTTAATTCTTCTTTTAAGTTAATTCTGTTTTAGAATT
AGTTAGGTTAATTTTGTTTTATAATTATTAGAGGAAGAGGAGGAGAGGAAGAAGAGGAGG
AAAAGAAGAAGAAGAGACTAATAGTGT
>comp41501_c0_seq1 len=265 path=[82335224:0-264]
GATTCCATAAATCCTCAATAATTAAGTTTGGTGCTCCTCCTTCTATATTCTCCTCTAATC
TATTGTTGATTCTGATGATATCAACTAACTTGTGGGTTAAATCGTCTTCACTTCTCTCTC
CAGTTTCCAAGGTAATTGATGGCCTTACAGTTACTGGTGGAACTGGCAAAACGGTGAGAA
CCATCCACTCTGGCCTTGCAACCTCTGGGTTTAAGCCGAGTAAGATACAATCTTCATCTG
GAATCTTCTCTAAAATCTCTCTAAC
>comp41790_c0_seq1 len=327 path=[82479052:0-326]
TCAGGTAGTTTCAACATGCTTTGGTATCTCGAAGCTATCTTTTCAAAGATGAGAATAAAA
GTTTATTAATCCTAAATCAATCAAAGAAAATATTAGCAGCATATTAGTAAATCTAAGCTT
GATATCCAGTGCTTGTAGGCAAGTGAAGATCCATGTGAGATTGCCTCAAATGGTTGCAAA
TGGCTACATAATCCAGATTGCTATTTGGCAAACCATGAGCCCTGTACTCGATTGAGGATC
TACTCTAACAAATAGGTATAAGTACGATTATACACGTCTTTCCATAAAGGATGGATACAA
TTTTCATTACAGGGAGCACTGGTGCAA
>comp41822_c0_seq1 len=350 path=[82495257:0-349]
GGAGCGTTCTGTGGAGGCAAGGAAATAGAGATCTATGGAGTTTGGTGTGGCCGCGTTTAA
AGTGGTAGCTGGTGTCGTCATCTCGAAGCTCTGCGTGGTGATGGAAAAGAAATTAAAGAG
GGCACCAGAAATTAGAGCTAATGTTAGGTTCATCAAAGATGATCTGGAGGCGATCCAAGC
TGCGATTGAACTTCACGGTCCCTATAGCGAACATACAGTATTGATTACACAACTGAGGCG
CTTGGCATATGACATTGAAGACTGCATAGACTGCTTCGATGCCAACAAGACGACCCGTAC
TGATTTTGCCAACCAGATTGTTGACCTGGCTTGCAGGACCAAGCGCGGCC
>comp41937_c0_seq1 len=229 path=[82555264:0-228]
AATCACGATTCCTGACGTCCACACTACTCCATGCACATGAATGCTCAACTTCCAGAAGGG
CTTTGCATTGCATTGTCCATATCATTCTTGATTTCCCCTCACCTTTTGTGAACTGACATC
AAAGGCTAAAACATGGCTTGTGCCCTTGCATAGCGCACTAACCTTGCTCAAGAATGCTTT
GATTCCTATTGCTCCTGTTCCTACAAGGATATGTTGATATTTCCTGAAG
>comp42021_c0_seq1 len=402 path=[82598626:0-401]
ACCAGGTAGCTAAGCTTCATTGTTCTCTAATAGCTCCTCAAGCTTGTACGCCATGGTGGT
TATCTCTTGAGATCCATGACGGGCTATCTCGTGAGATCCATGACGGGCTATCCAGAAGGA
CGTCAAGATAGTGTTGAGCACATCAGCATCGTTGAAGCTTCCAGTGACGCTGACCCATGC
TGACGTATCAAATTCCATTTTAATACGATTGAATATCTTCCTGGCAAGGGTACTCTTGCC
TATCCCGGCAGCTCCAACGATGGCAATGATTTTGGTCCGTTCCATATGATTTTCCAACAC
GATTTTAAGATCCTCAGCAACTTGTTCGACATGTTCCCCCACGATATCCGAAAAGAGGAC
GACCGATGGAGACTTTATACGGTTCACATCATGGTGTAGCAG
>comp42070_c0_seq1 len=423 path=[82624907:0-422]
AGCTCCCACTGACCAACACCGATCTGAGGCACCGGCCGGAGCACCCCGCTGACGCTGAGT
GACTGCCATGGAGATGAGGATGGCCGTCGGCGCGGCCAACTGGCTGCTCGGCAAGGTGCT
CACCAAGCTGTCCGACGGGCTGGTGTCCGCCTACATGGCCAGCTCCGAGCTCGAAAGCAA
CTTCCTCAACGCCAACGCCAAGCAACTTCCTCAACGTGAGCGACGACCCCGGCCTGCGCG
GGCTGCTGGGGGCGCTGACCAACAAGGCCGACGAGGCCGAGGACGTGCTCGACGAGCTCC
ACTACTTCATCATCCAGGTCTGTACTCTGCTCTCTAGTCTAAAATGCATCGATCCGTAGT
AACTGTAGCTGTAGTGTAGGGATCTGAGCGCCGCGCATTGCCTAGGGCAGAAATTTGAAT
GAT
>comp42092_c0_seq1 len=218 path=[82635478:0-217]
GTCAGAGATACAAAATATGATGAAAGTTTTGGTCAAGAAATATGTAAACTGAAGAGTGTA
ATAAACATTGGAAATTTGCGTACTTTGATGGTTTTGGATCACATGATACAGAAATTCTGA
GAGATGCATTTGAAGGAATAAGGAGTCTCCGAGTTCTATTTCTACCTAGCTTTCCAAAAG
ATTTACCAAAGAGCTTTTCAAATCTCATCCACCTCCAA
>comp42134_c0_seq1 len=233 path=[82658413:0-232]
ATGAGAGGGTATGATTGAACGCAAAAAGGAAAAAATGAAAAAAAAAAAGAGAAAGTATGA
TGGTCTAATTAAAAATAATCAATATTCATTAAGTGATGTATGTAATTCAATTTAGTTTAC
ATAGGCTTATACATAGGCAATTATGTACTGGATCAGACCGAGGAGAGGTAGTTTGCACGG
ATCTAAGTTTCTGCCAACTTATCGCTGGATGCTGCTCCTCCTCCCAACTCCGA
>comp42571_c0_seq1 len=202 path=[82874454:0-201]
TGAGCAAAAGACCGGCAAAGCCCGTCAAATCGCAATTGCTCCGATGTACAGAAGGCATGC
TATATATTGGCATCCTACCAGGTCACGAATGAATCGGAGGAAGCGGCTGCGCGAGGCTCG
AAAAAAAAAAGAGCCAGAATTCGCGGTGAAATCAAGAAGCAATCAAGCTACCTAAGGAAT
CCAGCTGAAGCAACAGATTCAG
>comp42653_c0_seq1 len=261 path=[82913183:0-260]
ATTTAAATTTTGTTCGGCGTTCTTTTGCAAATATTGATCACTTAGCTATACCCGAATTTT
GATATGGCTCCAGAACAAATAAATTCACCGCTTCCGAAAATAGCGAGAGGGTATTATGTC
ACAAATGGGAGCCGTCGTATCTTTCAGTAGCTCGTTGCAGGTAGTTTACTTCATCTGGAG
ATTAAAACATCCCTTTACCAGCTATTGTGTACTTGGATGTTATTTCTTGCTCACTATGCT
TCGAAGGCATTCTAAAAAAAA
>comp42745_c0_seq1 len=458 path=[82958061:0-457]
TCTAGTTACCATTCCGTCCGTCTACACGGTGTGGCGTACGGGGGGTGACCGAGTACGTAT
ACGAACACCTTCAGTATGATGGGTTTATTTATTTATTTTCTTTTGCGGGGTGGTGATCGT
TCGTATGATGGGTTCTTATTAATTTGTCAAGTATGCAAAAAAGTCCAACACCAAGATGTA
TAGTTGGGGTAACAAATGGAGTACTATTTTTGACACCATCGCTGTTCCCTTCGAAGCTAA
GATGATAAACAGCCTAGAAACGATCCACACGCATGGATCCGCGACACCCCAACATCGATG
ATCAAAGTTGTCGGCGGAAGGGAACCGTCGAAGGGCGGCGCTGAAAGATTGTCCCCCGTG
AAAAGAAATTGATGGAAGTTGAATCCATCAACTCTCATTTCCCTTTCTATGCTTAAACTC
ACACTAGTATATTTATGGGTCGTCCAATGCCCAGTTTA
>comp42773_c0_seq1 len=241 path=[82971823:0-240]
GAATAAAATGGTGTGTTTCCTTCTCACCAAGCTGCCTTGATCTTGGGGATATGCTTGATT
GGATTGGTATGTTGTGCTGCTACTTTGACTTCGAGTGCTGGCTTTCCACAGCTTGGTGTG
GCATTCACAACCCAGCTGATTTGATGTTGGTTTGATGACTTTTTCTAGTAAGGTGTGTGC
GCATTGGTGCGCGTCAACCCAGCGTGGTGTGTGACTGATGAAGCTCCCCGAGGAGCGGAC
T
>comp43031_c0_seq1 len=224 path=[83089392:0-223]
GACTGACCCTTGATGCCGGCGCCGCTGCCGGCCTCCGAAGCAGCAACTGCAGGAAGAGGA
TCATCACCTAGAGTGCGCGGAGATGAAAGGCACGGAAGGCAGTTGCCGAGGTGTAGCGAG
CAACATGGCGTCCATGGATGGAGTGACCCTTGATGCCGCCGCCCACCTCCGCAGCAGCCT
CCTTGGTGCCGTCGATCTCGTCCTGGATGGGTGAATCATGAAGC
>comp43077_c0_seq1 len=208 path=[83107733:0-207]
AAGGAACTGATTACCGGTTTTGATGGGCAATTAGATACCTACAGTGTATTGGTAGATCTT
CAACATGCAACTCGTAATCAGATAGTCAAAGTTTCGTGCCAGTAATGTGGTCACCTTATC
TGAACCGATCCGATTTCCGTTCCTATTTAAGCTACACGTCACAAACTTTCAGCAGGGAAA
CTTATGTGCTGTAATTGATGCTCCAGTT
>comp43137_c0_seq1 len=209 path=[83134311:0-208]
TGTTCCTCCTGTGACAACTGTGTGATATCTAGTCGATTGTCTCATTTCAGGTTCAATGCC
TGCGCAAATTTGCACAGGTAGGCCATCTTAGAACCATGTATTTTGACGTGTGGTTGTTTT
TTTCTTTCTTATAATGTGTTTTGCAACCTCTTCTACTTCCGTTTGATCCTTCCATAAACA
CCATGAACATGCCAAAGCCGGAGCCCAAA
>comp43199_c0_seq1 len=204 path=[83161162:0-203]
AACGGAAAAGCTGCTCCAAATCCGATGACGAATGATGCAGAGGAAGATCTTCTTGCCTTC
GTACAGAACCAATCGGAGATGAACGCCAAGGTTATCTGCGCCATTGGCTTCGGTGGCCAA
AACACTGAATCTTGCAAGGCGAGTCTACGAGAGGAATGAAGTCTGCCGGCAATTCGGAAG
ACGGGCGTGGGTCAGCGGGGGTGG
>comp43264_c0_seq1 len=246 path=[83187654:0-245]
AACATCGGGTGGAGCAGTGGTGCCACCATAGCCACGGAGGTCAGGCGCGATGCAGCGGTA
ACCACGAGCCGCCAAGTGATCCATCTGATGGCGCCACGAGTACCACAGCTCCGGGAAGCC
GTGCAGGAACAACACCGCCCCCTTGGCGTCCACCTCTGGCCCGGCTTCCGCCACATGCAT
CGATATGCCGTTCACCTCCACATTCTGGTGTCTGATTTCCACGCCCTCCATGTCCATGGT
CACCCA
>comp43333_c0_seq1 len=230 path=[83217101:0-229]
GCACAAGAATAGCGTGATTTGAAATCCTATTAGATAGAGCAGCATCAAACCAAAAACTTC
AAATGAAAGCATTTTGTTTATGAGCATGAATAATGAATTTCAGATACCAAAGTTGGTAAC
AAATCTTACCAATGCAAGTCAGAACTTGAGCTATTCTACAACAAATCATAGAAAACATCG
ACAATTGCAAGCATTAAACATCCCCTAAAGGCTAAAGCTAATAGTTCATA
>comp43406_c0_seq1 len=229 path=[83247964:0-228]
GCCCCGAGGCTTAAATATCATGACTCTGGACGGGAAAAGATATGTAATCCTTCAGTGGGA
CAATGGAACATGATAAACAAGAGAATGGTCAATGGAGGATCAATCAACTATTGGGCATGT
CTAACGTTCGCATCTCGCCTTAACCCAAACGACATTGGCATGTTTTGCCATGATCTGGCT
CGCATGTGCAATAGCATTGGCATGGAAATGAACGTGGATCCATGCGTGA
>comp43445_c0_seq1 len=245 path=[83264255:0-244]
GAATGATGGGTGGGCGCAAGCCCCCCTAAACAAATTAAAGAAAAAGAAAAGGTTATTAAA
AATAATTTAAAATAGTTAATTAATTGGTTAATTAATTAATTAAGTTTAATTAAATGATTA
ATTAAATCCTAAGTAATGTTGTTTACATAAATTAAAGTAATTGATTAGGGTAATTAATTT
GGATGATTAATTAGGTTAACTAAACCCTAAGTAAATTAAAATCTACTAATTAATTAAATT
AATGA
>comp43568_c0_seq1 len=231 path=[83315911:0-230]
AGATTAATAAGCAAACACCTGGACCATATGTTTTCCGTTTGAATGGCCAGAACTACCATC
AGATTGGCACTTTACTTCCTAAAGATGACGCGACGAAACCAAAATTTGCCCAATTGTACA
TACATGACACTGAAAATGAAGTGTGAAACAGGATTAATGCATCAACTTCAATGGAGAGTA
AAACACAGCCAGATGAAAACATTGTCAAAGGACTCCTGGAGATGCTTGATG
>comp43572_c0_seq1 len=284 path=[83317773:0-283]
ATTCGGTGCATCTGCTATTGCTGCTGAGGCAAGCGTAGGTGGCTACGTCTGCCTCGGCGT
CGGCACATCTTTGCTGATCCACCACATACCACAGCAGGGTTGCATCTTCTGTTGCTACGC
TGATCTTGTTCCACAAGGTACTTGTCTGGTTGGCCCTGCTTTCCTCGCCCCGTCGCCGGA
CAAAGCTGAACTGAAATCCATTGAAGTTAAAGAGAAAAGGGATGGAGCAGCACCAGGTGC
CGTTGCAGTTCTGCATGGCCATCGTTTCCGTGATCTCGCGGCCG
>comp43605_c0_seq1 len=203 path=[83332087:0-202]
GAATCTATCCCATGTTGCTTGTATACATGAAATATAATAGGTGACATGCCAAAATTTCAG
AAATGTACCTCACATTGCATTGCAAGATTGACGAACATTCATGATGTCACCTGGGGGGGT
GCAAGATTTTGCAGATTATGCTCCCATTTATCTTCCTCCTCACGTTGCCCAACACATAGT
TTGTTGCCATTAAAGAAACCAGA
>comp43637_c0_seq1 len=247 path=[83345727:0-246]
GACCGGTCAGAGGCGGTGCGGATGGGTGGGATGTCGGAGAAAGCACACATCAGATCGTTC
AATGCACTGCAAAAATGGCCTTGGTGTCAAGTACTCTGTCGCATTGCATTTCTGTTTCAC
TAATTCATAGTACATGCAAGTAACAGGTATTGATGAATGATGCGGCTTCTTCTTGTAGGA
AGACATTGGATTTGGATGTGCGTGAATTGGGCAACCAGTTCGGCTGTGTCAGGCTGATAC
CTCTTGT
>comp43677_c0_seq1 len=235 path=[83362472:0-234]
TGGCGATTCTCTTATATGTACGTATCATGGCTTAGGCTCCAACAAGAAGTCATGCAATGA
AAGTCACTCACCTTCAAGAAGATGCATTTCAGTGTCTCAAGTTCCTTGACATTAAGTGCT
CAGCCATTACCAGTATCAACTTTGACAATGAGGCCTGTCCTAAGCTGAAGAAGTTAGCCT
GGCATTCTACTGGTGAACACTCTCTTTCGGGGATTGAGTATCTTCCAAGTCTCGA
>comp43719_c0_seq1 len=217 path=[83380643:0-216]
TCCATGCGATACGGAAGGTGCCTGAAAATGTGTACCGTTTTCCACAGGATGTCGCGGCTG
AGCATTTGGACATTCTCATAGACCAAAATATTGTCAAGTGCATTAAGAAGAGCAACAATG
GAAAGGTGAAGAGATGCCAGCCTCCAGGTATGGTGTTCAACCACATTTGCGCTAGGGCTG
TGATCGATAATTTTAACACCTTGCTGTGTGGTCCAAG
>comp43756_c0_seq1 len=281 path=[83396686:0-280]
AACCAGAAGCACAAACCATATTTCTCATGAAGCGACTAATCGATGGTGAATATTTCCCAC
TAACAAGTGACCAATGGAAGTAATTTGTGTGTTTAGCTGCTGATTAGTCATAGAGTAGTG
TGTTTTTATTAATATCCTCTATTTTTCTTATCTCAAGCCCAAATGTTTCCTATCACCGGT
GGTGGTTACCTTCACATTAGTTTTGTATGTTGTATGTAGTGTATATATGTCAAAACTAAG
AGTATGTACGTGTAGTATATGGTATATAAAAATATTTCTGG
>comp43786_c0_seq1 len=229 path=[83410052:0-228]
GTGTGTGGCGCCTCGACGATCCGGTGGCAACAACCACACTGCTCTTACTGAGTAGCGAGC
CTAATGAGGATCTCCAAAGAGAATGGGTTGTCAAAATGTGAATCATAAAGTACGAGAATT
GGTTGGTAGAGAAATCTGATCTTACAGTTATAGTTCACCCAACCAATGCTCGTCTTCTCC
AAGTCATACACAAATACCTTATCACGTAAAATAAGATCTGCCACGGGAG
>comp43813_c0_seq1 len=205 path=[83421515:0-204]
AAGTGTTCAGTATGGTGCGTTTCTGTTAAAAAAACACAATGTTGAGTAGGTTTTTGGTCA
AGCAGGCTCTGAATCTGATCAGTTTCTGTTGATTGGGCTGTGCGTTTGTTCATGTGCACC
ATCCTGAGACGCCAAGCCAATCCTAGTCGCGAAATAAAAAAAACCCAGCATGATTGGGTT
TAATAGTCGGTTTCTGTTGGTTGGT
>comp43817_c0_seq1 len=215 path=[83423428:0-214]
GACTTGGTGTTGGATCGGCATGATGGCGGGTGTCCTTGATGTGTGCCCCAACATGTACTA
TTGTTTGCAACCCAGCCTAAAAGGTTGTATATCACTGTATTTTGACTAGGCCACACATGC
AGGTACATGGAAGAAACAAGTGGGCTGGTCACACGCACATGTGACTGGTGTGACTTCATA
ATTTTTTCGTAGAACTCATGTCGTATCATCACGTG
>comp43844_c0_seq1 len=210 path=[83434842:0-209]
GTGAAGCAAAACCTGCAAGTAGATCGACCATACGAGAGAGAAGCAGACCCAGAGAATTAG
TCAGAGAGCTTATTGCGTAAGACGAGAAACTAGCAGAAAAAAAAGAGTAATGAGCAGTTG
GATAACAGATTAGAAACAGCACGAGAGTACAGACAAAGTAAAGAATCAAGAAATGTAAGA
TGTAGCACAAAAGCGCGTATAATAATAAGA
>comp43850_c0_seq1 len=239 path=[83436803:0-238]
AGCTCATGATAACCAATGTTAAAAATAAATCCGTTAGCATTAACACAACTAGGATCTTGG
ATATCTGATTCTGATTACAACACCAATTCTTGTGCGGAAGCTATATAAATGGCGTGGCGA
GCAGGGCAGAAATCAAGAGAAATTTCGATCATTAGCAGAATGAGGAGTCGGTTGTATCTC
GCACCTGCTGATTCATGTGCAGGTTTGACAACTTGTGTGCACAAAAGGTCGCAACAGTG
>comp43949_c0_seq1 len=240 path=[83478318:0-239]
GGGGGGTGATGTGGCAGCCCAGAGGAGATCCGCTGCGCAATCTAAAATCCAAAAAGATTG
GTTTTGATGAAGTGGTTAAACCGTCACAGTTGGCCTGGTACCTAAGCCCGCCTTGGATGT
AACATTCCAATGGTAGGAGACCAGTTGTGTTGTTCGTGTACATGTGTATTAGCCCACTTC
CTAGCTTGTGTTCTGCCTTCGTCCTCCTTCTGCATCTAAGTATGAGAGTAGACACGACTC
>comp43957_c0_seq1 len=223 path=[83481723:0-222]
GTCAAGATAGGCTTGCATGCCTATCCATGTTCACTACTACACACTTCCTTCTCAGGAGCG
CCACTGCCGCTCCTGGTTATAGGCTTGCACGGTGCGGTAGTTTGGGGAGTAGCACTTGTA
ACAAGCCATCCCCATAGATACTGAAATCGTGTTTCATATAGGTTAAAACAACAACTTCAT
CCGTTCTATAATGTAGGACGTTTTTGGTACTAATGGTAAGCTT
>comp44005_c0_seq1 len=224 path=[83502812:0-223]
GTGTGAGGTACACTACAATTCTTTTGTATGCGACTGATGGTGAGCGCTTGTTTTGCTGAG
ACCTGCTGATTTTGGTGAACTGCCAATTTTCATTTGCATCATTACAGATCAATAAAATTT
TGACAATCCATTCCAGTTACTGCATTATTTGGTCGACGGTCAGTTCTAACTGCTAAAGAA
GCTCCTGTTGTGTACACCGCAGATCTCCTGACTCGCAAAACTAA
>comp44125_c0_seq1 len=207 path=[83552737:0-206]
GTGTGAGTACAACCGAGATTTTCTACCTAGTACAATAGTAGGCTACGTTTTATTACTACT
ACTACCCTGGCTAGCAAGGTATGGAGCCGTTGCTGCTGCTGCCGACCTCTACCTTTCATA
AAGACAGGTTTGATCCAACAACCAAAGCAACCACTAATCATACCTTTTCTGCTATATTCA
ATGATTAAGGCTCGCGGCTTGATACTA
>comp44144_c0_seq1 len=210 path=[83560053:0-209]
GGGAGTGCTGGGTACGGCGAACCGATGAGGCGACATGTGCGGCATGACAAGCCAGAAAGG
CATGCTACGCCCGCCTGCATGGAGCTGCAGTATGCAAGGATGCTAACCAGCGGGTTCGTG
ATGCTAGTACCAGCATGTTATGTTGCAACGATAGGGAGCAGATTTCTAGGGGACAGCAGA
TCGGTCGACCAACGCGAAGCACCCACCTAC
>comp44186_c0_seq1 len=221 path=[83578536:0-220]
TGTCCTTCTTCTTCGTTCTTGTCCTTCTAAAGCTCCTAAGGGGTAACTTGTTTTCCGTAT
TCTTGAGAGGTTAGTGGTAACTAATGAACTATCACTTCTAGTTGGGTCTGACCAACAGAC
TATGCCAGGATCTCCTCCTGATGGCCCTGATCAAGCTGCCTTTGAGCACTTGGGTCATCT
CCTATTGGGAGATACCTAACAATCCCCTCCGCGAAGAGGCA
>comp44244_c0_seq1 len=205 path=[83602350:0-204]
AGAACGGTCGGTGCATTAGTAGAAGGAAGATCATCAGTTGGGATGTTCACTTGCGGTGGT
GGAGGTGGCGATGGAAATATATTTGACCATTTATCCTGCCAGCAAAAGAATTAGATGTAT
GGAAAATAAGAACAATGAAAAACAAACGCAAAAGAAATCCCAATAGCTTCATGATGATCT
ACATCCATATATACACATAGTTCCA
>comp44250_c0_seq1 len=236 path=[83605444:0-235]
GAGATAATTTGGCTTTTGGGTTAAATTTATCAATTTTCGCCCCGGGCTCCTGTCAGTTCC
TCCCCCAGCCACATAGCCGCAGGTCGTAATCCCATGGTAGCGCCCAGTAGCGGATCCTGG
ACCATACGGTAGCATCCAGAATACTGTAGACGTATTGTAGCAGTATGGGGCCCGGGGCTT
TGCCCAATTCTGGATCCGTCCCTCTAGCGCCAGTCGCCTCAATCCCAGGTTCTCGG
>comp44369_c0_seq1 len=232 path=[83654529:0-231]
AAAATGGCCTTCCTTCGTACCGGCCCACCCAGCTTTGACTAGGTAGTTCCGCCACTGATC
AGAAGATAACATGCCATGAAACCGAGACAATGGCACCTATAAGGACAAATACTACCACTG
CTACTGACCTAGAGGAATTTCAACAGATCAATATCTATAGCGCAAATCCAAGTGCAGCAT
GGTTTCATTTTGTACCAAAGTTTTTGTTTTTTCGTAGATCTGTATTTTTCTA
>comp44423_c0_seq1 len=258 path=[83677669:0-257]
GAAACAGCTATGACCGAGAGACTGAAAAACAGCTTCTATCTCAAGGCCATCAGACTGTTA
AACAGCCACCACTAATATTGAGTGGCTACTGCCAACACACTGTCAATGACACTGACTCTA
CTCCAGCCACTTTAATAATGGGAATCGATGGGAAATGATGTAAATATAACACTAGCCACT
TTAAACAATGCTACCTTATATAATGTTACTTACCCTACATTATTCATCTCATATGCATAC
GTAGATACTGTACTCTAT
>comp44447_c0_seq1 len=225 path=[83687831:0-224]
GACGCGGTCGTGTCTGCGGCCGCTCGCTGTCTTCGATCGACCGTTAAATCCGACTGAGTC
GAGAGTTCAGACGATGAGACCGCGATACACGCCCGATGCTGAGAGCACGCAACACTTATC
ATCCAGTCGGGAGTGGATCGAGACGCGATGGCGAAAGGCAAGGTCGACTTCTTCAACGAC
ACTGGCGGTTACGGATTCATCGAGACTGACGACGCTGACGAGGAC
>comp44603_c0_seq1 len=237 path=[83752993:0-236]
GTTTGCATGGCAGAGAAGAATCAGAACCAAGGCGGACCCAAGGCTCGATCGCTGCCTCCT
CGAGAATGGTGGTGGTCGTCCGCAGGGGGGAATCCAGGAGGAGCACGAGCTAATGTGGAT
GTGCCTTCCCCTGTTGCACCGGTTGCTAAAGCAGCCCCCCTCGACAACCAACCGTCATGT
TGTTGCAACTGTGTCGCCCTCCTACTCCCCCGCCTACTTGATTCTCACTATAACGGA
>comp44606_c0_seq1 len=220 path=[83754228:0-219]
AGTCTGACACCGGCATGGAGCCGACGGAGCTGAGCGTGCATCCCGCGGCCCGTCGTTGAG
CGTCTCCAGCGAGACTTCCCCCTGCAGTGCCTTAACGACCTGGCTCATCTTGGGGCGTCT
CCTGGCGGCGTGGCGAATGCAGGCGGCGGCGCAGGCGACGACGCGCGCAGCTTCCGTCTT
GTTGTAGTCGCCGTCCAACCGCTCGTCGACGAGCTTGTTA
>comp44623_c0_seq1 len=238 path=[83761186:0-237]
ACAGGAGGTGCTGCTAATCATTTCGGGGCGACATCATCATCATCCTACATCATCAGGGAG
GCGTACAATGACCCAGAAATCTGTCATGAGTTCAAGATGCGCGCCCGGGTCAAGCTGATG
CACCCTTTCAATCTGTCGAGTTCATCAATGCCTTGCTGGCGCAGTTCTACATCAACCACC
ACCAACCAAACACTATCGTGCAGGCGTGAGTAAGACACAAGTAGCCAGAGTCAATGAA
>comp44654_c0_seq1 len=236 path=[83774433:0-235]
GTTGATTAAAAAGAGGGAAAACAGAAAAAAAGGTAAGGTCCCGGCGAACTCGACGGCGCT
CGTGGCCATCAAGCGCCTCCGGTGCCGCCACGACGACGACGGCGACGACGGCGGCAGGGC
GGTGGCGCTGCTGCTCAACGAGATCAGGCTCATCTCCTCGCTCAGCCACCCCAACCTGGT
CCGCCTCCTCGGCTGCTGCCTCGACCGCGGCGAGCACATCCTCGTCTACGAGCTCG
>comp44792_c0_seq1 len=212 path=[83830499:0-211]
AGTGATGTGGACCAAGTGGGAGAAGGAGAAAAGTGGTGCGTGAGGGGCAGCAAGCAAAAA
TGTCTGCCACTTGGACGAGCATTTTTAACACTAAGAAGGTGAAGAAGCAGGGAAGATACA
TGATGTTCATTGATGTGCAAAGGAAGAAGATGGAGTTCGAGGAGAACAAAGTGGATTTGG
AGAGGCAAGATAAGGTTTCCAAATGGGAGCTT
>comp44859_c0_seq1 len=207 path=[83857739:0-206]
GACAACAGCAACGATGAACGAGATCAAAAACTGCCAGAGCCGAGAGGGCTGGGTTATTAC
CCACTCAAAATTTAAACTGTGATAAGTTTGTATCCTTTGTAAAAAATAAACTTACTTCCT
TCTACCCATATTATCCGTCGTTTCAAACAGATGTATCTGGCATCGAAATACGTCTGGATA
CATCTGTTTGAGCCACAGGTAATATGC
>comp44893_c0_seq1 len=222 path=[83871934:0-221]
GTGAGATAAACGGGAGAAATTAGACAACTTCATTCTACTTTATCCAACAGCCGGGGCCAC
CTTACACCCTAAAAAAGGAACACAAAAACTCTGGAATATGGAAAAAAGGCCTAACCTGGA
AGGGGGGGGGAGATAGTAGGAGGCAGCACCAAGGTGCGCTGACCCCTCTTGTATTGTTAC
CTTGGCATAACACTTTCTTTCCTTCAAAACGGTTCCAAATGA
>comp44942_c0_seq1 len=229 path=[83891674:0-228]
GGGAGCAGGAGGCCTAGGGCAGCTCTCAGATCCCCAGGCAGAGGTGAGCAGGGCCACACG
GGGCCGAACTCCAGGTCCGCGGTGCCCTGCAGTTACCAGGCAGGAAGCAGTGCTCCCGGC
TCCGAGGAGGGGACTCTGCCCACAGTCACCGTGGAGCATCAGGGAGGCACCGTGTGCTCT
GCAGCCCCAGCCAGACGTGTGCCCACATCATCCCCTCAGCAACGCTGTG
